# Supplementary material for: Exosome-mediated horizontal gene transfer occurs in double-strand break repair during genome editing
Source: Commun Biol. 2019 Feb 8;2:57. doi: 10.1038/s42003-019-0300-2 (PMC6368560; doi:10.1038/s42003-019-0300-2)
Supplement: Supplementary file 4 — Supplementary Data 1 [file 42003_2019_300_MOESM4_ESM.xlsx]

## Sheet: FBS V1
Length of PCR products (bp)	number of seaquence reads
49	0
50	6103
51	357
52	12084
53	775
54	484
55	801
56	1105
57	1249
58	14351
59	8380
60	3049
61	5299
62	16255
63	2037
64	2116
65	1984
66	2068
67	2305
68	2116
69	4604
70	12612
71	4409
72	3352
73	12027
74	6079
75	9290
76	10827
77	25547
78	54443
79	118795
80	190046
81	74487
82	5039
83	1072
84	298
85	164
86	99
87	132
88	76
89	152
90	41
91	43
92	14
93	9
94	19
95	17
96	75
97	40
98	23
99	22
100	102
101	15
102	33
103	106
104	67
105	58
106	77
107	17
108	63
109	132
110	41
111	79
112	71
113	184
114	16
115	200
116	76
117	64
118	98
119	36
120	436
121	328
122	137
123	69
124	191
125	55
126	140
127	83
128	89
129	72
130	39
131	13
132	60
133	288
134	61
135	49
136	171
137	91
138	269
139	129
140	95
141	100
142	140
143	48
144	120
145	232
146	116
147	113
148	181
149	173
150	185
151	330
152	148
153	241
154	137
155	185
156	107
157	118
158	154
159	271
160	236
161	361
162	138
163	249
164	83
165	149
166	187
167	85
168	186
169	117
170	60
171	170
172	225
173	151
174	105
175	188
176	91
177	233
178	137
179	79
180	78
181	17
182	76
183	160
184	78
185	214
186	70
187	49
188	277
189	107
190	145
191	51
192	190
193	137
194	4
195	62
196	58
197	188
198	67
199	106
200	107
201	100
202	41
203	161
204	64
205	174
206	73
207	183
208	98
209	143
210	189
211	38
212	70
213	284
214	49
215	16
216	71
217	236
218	76
219	50
220	36
221	124
222	89
223	124
224	265
225	64
226	67
227	165
228	26
229	149
230	159
231	130
232	156
233	111
234	43
235	36
236	52
237	128
238	84
239	69
240	59
241	197
242	77
243	109
244	147
245	74
246	95
247	83
248	94
249	49
250	82
251	211
252	37
253	84
254	30
255	145
256	79
257	85
258	60
259	54
260	185
261	169
262	53
263	25
264	23
265	40
266	42
267	87
268	81
269	43
270	170
271	73
272	13
273	81
274	91
275	93
276	26
277	114
278	73
279	81
280	49
281	42
282	40
283	22
284	57
285	34
286	62
287	72
288	76
289	132
290	45
291	45
292	108
293	29
294	19
295	147
296	102
297	31
298	59
299	52
300	40
301	25
302	26
303	4
304	38
305	26
306	1
307	32
308	39
309	10
310	5
311	34
312	21
313	2
314	27
315	27
316	31
317	98
318	38
319	23
320	21
321	10
322	14
323	14
324	43
325	16
326	29
327	17
328	12
329	39
330	26
331	7
332	12
333	52
334	72
335	7
336	86
337	20
338	16
339	4
340	82
341	19
342	49
343	39
344	28
345	63
346	63
347	21
348	0
349	0
350	0
351	6
352	1
353	14
354	1
355	38
356	47
357	7
358	32
359	28
360	0
361	21
362	1
363	42
364	1
365	0
366	13
367	31
368	0
369	0
370	33
371	8
372	14
373	28
374	20
375	18
376	33
377	3
378	0
379	5
380	5
381	8
382	15
383	6
384	0
385	5
386	14
387	11
388	53
389	20
390	47
391	10
392	2
393	5
394	0
395	0
396	11
397	1
398	12
399	0
400	13
401	0
402	2
403	0
404	0
405	5
406	0
407	1
408	0
409	0
410	0
411	33
412	3
413	18
414	3
415	6
416	9
417	0
418	3
419	11
420	11
421	2
422	1
423	6
424	8
425	4
426	3
427	1
428	0
429	4
430	4
431	4
432	5
433	7
434	1
435	0
436	0
437	2
438	0
439	0
440	0
441	0
442	3
443	0
444	9
445	0
446	5
447	1
448	6
449	6
450	3
451	5
452	0
453	1
454	1
455	0
456	7
457	15
458	0
459	0
460	0
461	0
462	0
463	1
464	1
465	0
466	1
467	1
468	3
469	12
470	3
471	1
472	0
473	1
474	1
475	0
476	0
477	0
478	0
479	1
480	2
481	0
482	0
483	0
484	0
485	0
486	0
487	1
488	0
489	0
490	0
491	1
492	1
493	0
494	0
495	2
496	0
497	0
498	0
499	1
500	0
501	0
502	1
503	0
504	2
505	2
506	0
507	0
508	0
509	3
510	0
511	0
512	0
513	0
514	0
515	0
516	0
517	1
518	0
519	0
520	0
521	0
522	0
523	6
524	1
525	1
526	0
527	0
528	0
529	0
530	0
531	0
532	0
533	1
534	1
535	0
536	0
537	1
538	0
539	0
540	1
541	0
542	1
543	0
544	4
545	1
546	0
547	1
548	0
549	4
550	0
551	1
552	0
553	0
554	0
555	0
556	0
557	0
558	0
559	0
560	0
561	0
562	0
563	2
564	0
565	0
566	0
567	0
568	0
569	0
570	0
571	0
572	0
573	0
574	0
575	0
576	0
577	0
578	0
579	0
580	0
581	0
582	2
583	0
584	0
585	1
586	0
587	0
588	0
589	0
590	2
591	0
592	0
593	0
594	0
595	0
596	0
597	0
598	0
599	0
600	0

## Sheet: FBS V2
	Length of PCR products (bp)	number of seaquence reads
	49	0
	50	817
	51	80
	52	2219
	53	55
	54	34
	55	106
	56	136
	57	160
	58	2411
	59	1590
	60	2147
	61	864
	62	2735
	63	212
	64	248
	65	259
	66	265
	67	304
	68	281
	69	618
	70	1776
	71	558
	72	951
	73	1229
	74	588
	75	920
	76	1173
	77	2502
	78	5226
	79	18031
	80	20280
	81	8273
	82	588
	83	130
	84	34
	85	37
	86	16
	87	9
	88	11
	89	24
	90	15
	91	25
	92	13
	93	12
	94	19
	95	5
	96	4
	97	17
	98	0
	99	14
	100	5
	101	10
	102	2
	103	4
	104	1
	105	8
	106	5
	107	12
	108	8
	109	10
	110	13
	111	20
	112	10
	113	0
	114	1
	115	16
	116	5
	117	1
	118	13
	119	8
	120	13
	121	5
	122	6
	123	13
	124	4
	125	9
	126	3
	127	19
	128	2
	129	34
	130	16
	131	7
	132	17
	133	7
	134	9
	135	9
	136	9
	137	6
	138	0
	139	2
	140	12
	141	20
	142	17
	143	4
	144	17
	145	14
	146	5
	147	2
	148	13
	149	18
	150	5
	151	7
	152	16
	153	4
	154	2
	155	9
	156	26
	157	2
	158	0
	159	0
	160	7
	161	5
	162	5
	163	10
	164	9
	165	3
	166	28
	167	8
	168	12
	169	7
	170	8
	171	5
	172	2
	173	13
	174	0
	175	20
	176	28
	177	4
	178	13
	179	11
	180	10
	181	10
	182	23
	183	2
	184	20
	185	15
	186	22
	187	4
	188	7
	189	22
	190	17
	191	6
	192	3
	193	16
	194	20
	195	10
	196	12
	197	12
	198	9
	199	13
	200	21
	201	4
	202	9
	203	18
	204	11
	205	21
	206	12
	207	16
	208	23
	209	15
	210	10
	211	27
	212	2
	213	1
	214	13
	215	7
	216	20
	217	18
	218	23
	219	16
	220	26
	221	5
	222	23
	223	14
	224	40
	225	19
	226	26
	227	18
	228	11
	229	18
	230	39
	231	22
	232	27
	233	19
	234	19
	235	14
	236	1
	237	23
	238	25
	239	17
	240	8
	241	20
	242	13
	243	23
	244	34
	245	10
	246	12
	247	30
	248	18
	249	9
	250	14
	251	20
	252	36
	253	12
	254	19
	255	26
	256	8
	257	16
	258	33
	259	28
	260	9
	261	22
	262	19
	263	5
	264	14
	265	29
	266	8
	267	33
	268	23
	269	11
	270	5
	271	17
	272	3
	273	10
	274	35
	275	22
	276	4
	277	6
	278	12
	279	25
	280	20
	281	6
	282	12
	283	8
	284	27
	285	2
	286	18
	287	5
	288	16
	289	15
	290	12
	291	15
	292	21
	293	4
	294	26
	295	7
	296	40
	297	8
	298	3
	299	1
	300	13
	301	3
	302	13
	303	27
	304	8
	305	5
	306	5
	307	16
	308	6
	309	8
	310	4
	311	9
	312	11
	313	13
	314	6
	315	15
	316	8
	317	12
	318	6
	319	10
	320	9
	321	4
	322	9
	323	18
	324	20
	325	3
	326	3
	327	2
	328	6
	329	5
	330	15
	331	6
	332	14
	333	18
	334	3
	335	2
	336	12
	337	0
	338	10
	339	9
	340	3
	341	6
	342	13
	343	3
	344	2
	345	8
	346	5
	347	21
	348	8
	349	9
	350	4
	351	9
	352	2
	353	3
	354	1
	355	9
	356	13
	357	9
	358	2
	359	2
	360	6
	361	7
	362	15
	363	8
	364	14
	365	4
	366	6
	367	3
	368	1
	369	1
	370	2
	371	5
	372	6
	373	11
	374	4
	375	4
	376	2
	377	6
	378	12
	379	1
	380	0
	381	1
	382	0
	383	0
	384	0
	385	4
	386	0
	387	0
	388	1
	389	0
	390	7
	391	0
	392	0
	393	5
	394	2
	395	5
	396	3
	397	3
	398	0
	399	6
	400	10
	401	4
	402	1
	403	6
	404	0
	405	10
	406	5
	407	1
	408	0
	409	0
	410	8
	411	3
	412	4
	413	0
	414	2
	415	2
	416	2
	417	1
	418	0
	419	6
	420	8
	421	0
	422	5
	423	3
	424	0
	425	0
	426	3
	427	0
	428	5
	429	0
	430	0
	431	2
	432	0
	433	6
	434	2
	435	0
	436	1
	437	3
	438	0
	439	2
	440	1
	441	1
	442	0
	443	9
	444	2
	445	1
	446	0
	447	0
	448	0
	449	0
	450	1
	451	5
	452	3
	453	3
	454	0
	455	5
	456	0
	457	0
	458	0
	459	0
	460	0
	461	0
	462	0
	463	0
	464	0
	465	2
	466	0
	467	0
	468	0
	469	0
	470	1
	471	2
	472	0
	473	4
	474	0
	475	2
	476	0
	477	0
	478	2
	479	1
	480	2
	481	0
	482	0
	483	2
	484	2
	485	0
	486	0
	487	0
	488	3
	489	0
	490	0
	491	0
	492	0
	493	0
	494	0
	495	0
	496	0
	497	0
	498	0
	499	0
	500	1
	501	2
	502	0
	503	2
	504	4
	505	0
	506	0
	507	0
	508	1
	509	0
	510	1
	511	0
	512	4
	513	0
	514	0
	515	2
	516	0
	517	2
	518	0
	519	0
	520	0
	521	3
	522	0
	523	0
	524	0
	525	1
	526	4
	527	3
	528	0
	529	0
	530	0
	531	0
	532	0
	533	0
	534	0
	535	0
	536	0
	537	0
	538	0
	539	0
	540	0
	541	0
	542	0
	543	1
	544	0
	545	0
	546	0
	547	0
	548	0
	549	0
	550	2
	551	0
	552	0
	553	0
	554	0
	555	0
	556	0
	557	0
	558	0
	559	0
	560	0
	561	0
	562	0
	563	0
	564	0
	565	0
	566	0
	567	0
	568	0
	569	0
	570	0
	571	0
	572	0
	573	0
	574	0
	575	0
	576	0
	577	0
	578	0
	579	0
	580	0
	581	0
	582	0
	583	0
	584	0
	585	0
	586	0
	587	0
	588	0
	589	0
	590	0
	591	0
	592	0
	593	0
	594	0
	595	0
	596	0
	597	0
	598	0
	599	0
	600	0
