# Supplementary material for: Exosome-mediated horizontal gene transfer occurs in double-strand break repair during genome editing
Source: Commun Biol. 2019 Feb 8;2:57. doi: 10.1038/s42003-019-0300-2 (PMC6368560; doi:10.1038/s42003-019-0300-2)
Supplement: Supplementary file 5 — Supplementary Data 2 [file 42003_2019_300_MOESM5_ESM.xlsx]

## Sheet: vector
seq ID	sequence	insert
M00292:91:000000000-AHYF2:1:1101:11916:15758	AGAGACGCCGCAAAATGAATTTGTGTCTCTACTGTGGCAAAAGATGGATGCAGGTCGAAAGGCCCGGAGATGATGAAGAGGAGAACAGCGCGGCAGACGGGGGCTGTTGAAGCGTGCAGAATGCCGTGACTCCGGAGGACCTTCGGGCGCCCGCCCCGCCCTGGAGTCCATTTCGCCGACACGTGTCCAGCGAAAGCCTC	vector
M00292:91:000000000-AHYF2:1:2101:22092:9895	AGAGACGCCGCAAAATGAATTTGTGTCTCTACTGTGGCAAAAGATGGATGCAGGTCGAAAGGCCCGGAGATGAGGAAGAGGAGAACAGCGCGGCAGACGTGCGCTTTTGAAGCGTGCAGAATGCCGGGCCTCCGGAGGACCTTCGGGCGCCCGCCCCGCCCTGGAGGCCATTTCGCCGACACGTGTCCAGCGAAAGCCTC	vector
M00292:91:000000000-AHYF2:1:2106:3648:16140	AGAGACGCCGCAAAATGAATTTGTGTCTCTACTGTGGCAAAAGATGGATGCAGGTCGAAAGGCCCGGAGATGATGAAGAGGAGAACAGCGGGGCAGACGTGCGCTTTTGAAGCGTGCAGAATGCCGGGCCTCCGGAGGACCTTCGGGCGCCCGCCCCGCCCTGGAGGCCATTTCGCCGACACGTGTCCAGCGAAAGCCTC	vector
M00292:91:000000000-AHYF2:1:2118:6092:18574	AGAGACGCCGCAAAATGAATTTGTGTCTCTACTGTGGCAAAAGATGGATGCAGGTCGAAAGGCCCGGAGATGAGGAAGAGGAGAACAGCGCGGCAGACGTGCGCTTTTGAAGCGTGCAGAATGCCGGGCCTCCGGAGGACCTTCGGGCGCCCGCCCCGCCCTGGAGGCCATTTCGCCGGCACGTGTCCAGCGAAAGCCTC	vector
M00292:91:000000000-AHYF2:1:1109:10531:6703	AGAGACGCCGCAAAATGAATTTGTGTCTCTACTGTGGCAAAAGATGGATGCAGGTCGAAAGGCCCGGAGATGAGGAAGAGGAGAACAGCGCGGCAGACGTGCGCTTTTGAAGCGTGCAGAATGCCGGGCCTCCGGAGGACCTTCGGGCGCCCGCCCCGCCCTGGAGGCCATTTCGCCGACACGTGTCCAGCGAAAGCCTC	vector
M00292:91:000000000-AHYF2:1:1111:6943:15660	AGAGACGCCGCAAAATGAATTTGTGTCTCTACTGTGGCAAAAGATGGATGCAGGTCGAAAGGCCCGGAGATGAGGAAGAGGAGAACAGCGCGGCAGACGTGCGCTTTTGAAGCGTGCAGAATGCCGGGCCTCCGGAGGACCTTCGGGCGCCCGCCCCGCCCTGGAGGCCATTTCGCCGACACGTGTCCAGCGAAAGCCTC	vector
M00292:91:000000000-AHYF2:1:1114:9893:21996	AGAGACGCCGCAAAATGAATTTGTGTCTCTACTGTGGCAAAAGATGGATGCAGGTCGAAAGGCCCGGAGATGAGGAAGAGGAGAACAGCGCGGCAGACGTGCGCTTTTGAAGCGTGCAGAATGCCGGGCCTCCGGAGGACCTTCGGGCGCCCGCCCCGCCCTGGAGGCCATTTCGCCGACACGTGTCCAGCGAAAGCCTC	vector
M00292:91:000000000-AHYF2:1:1119:20776:15687	AGAGACGCCGCAAAATGAATTTGTGTCTCTACTGTGGCAAAAGATGGGTTCAGGTCGAAAGGCCCGGAGATGAGGCAGAGGAGAACAGCGCGCCAGACGTGCGCTTGTGAAGCGTGCAGAATGCCGGGGCTCCGAAGGACCTTCGGGCGCCCGCCCCGCCCTGGAGGCCATTTCGCCGACACGTGTCCAGCGAAAGCCTC	vector
M00292:91:000000000-AHYF2:1:2105:18085:21894	AGAGACGCCGCAAAATGAATTTGTGTCTCTACTGTGGCAAAAGATGGATGCAGGTCGAAAGGCCCGGAGATGAGGAAGAGGAGAACAGCGCGGCAGACGTGCGCTTTTGAAGCGTGCAGAATGCCGGGCCTCCGGAGGACCTTCGGGCGCCCGCCCCGCCCTGGAGGCCATTTCGCCGACACGTGTCCAGCGAAAGCCTC	vector
M00292:91:000000000-AHYF2:1:2108:25456:16368	AGAGACGCCGCAAAATGAATTTGTGTCTCTACTGTGGCAAAAGATGGATGCAGGTCGAAAGGCCCGGAGATGAGGAAGAGGAGAACAGCGCGGCAGACGTGCGCTTTTGAAGCGTGCAGAATGCCGGGCCTCCGGAGGACCTTCGGGCGCCAGCCCCGCCCTGGAGGCCATTTCGCCGACACGTGTCCAGCGAAAGCCTC	vector
M00292:91:000000000-AHYF2:1:2116:22920:16466	AGAGACGCCGCAAAATGAATTTGTGTCTCTACTGTGGCAATGGATGCAGGTCGAAAGGCCCGGAGATGAGGAAGAGGAGAACAGCGCGGCAGACGTGCGCTTTTGAAGCGTGCAGAATGCCGGGCCTCCGGAGGACCTTCGGGCGCCCGCCCCGCCCCTGAGCCCGCCCCTGAGCCCGCCCCCGGACCCATGGAGGCCATTTCGCCGACACGTGTCCAGCGAAAGCCTC	vector
M00292:91:000000000-AHYF2:1:1101:10008:18828	AGAGACGCCGCAAAATGAATTTGTGTCTCTACTGTGGCAATTCTCATGACCAAAATCCCTTAACGTGAGTTTTCGTTCCACTGAGCGTCAGACCCCGTAGAAAAGATCAAAGGATCTTCTTGAGATCCTCTTTTTCTGCGCGTAATCTGCTGCTTGCAAACAAAATAACCACCGCTGTTTTTCAAGACCGAGATTACCCTGGCCAACGGCGAGATCCGGAAGCGGCCTCTGATCGAGACAAACGGTTTGGAGGCCATTTCGCCGACACGTGTCCAGCGAAAGCCTC	vector
M00292:91:000000000-AHYF2:1:1101:10103:12006	AGAGACGCCGCAAAATGAATTTGTGTCTCTACTGTGCAAGGCCATCCTGTCTGCCAGACTGAGCAAGAGCAGACGGCTGGAAAATCTGATCGCCCAGCTGCCCGGCGAGAAGAAGAATGGCCTGTTCGGAAACCTGATTGCCCTGAGCCTGGGCCTGACCCCCAACTTCAAGAGCAACTTCGACCTGGCCGAGGATGCCTGGAGGCCATTTCGCCGACACGTGTCCAGCGAAAGCCTC	vector
M00292:91:000000000-AHYF2:1:1101:10222:10637	AGAGACGCCGCAAAATGAATTTGTGTCTCTACTGTGGCAAAGGACTTCCTGGACAATGAGGAAAACGAGGACATTCAGGAAGATATCGTGCTGACCCTGACACTGTTTGAGGACAGAGAGATGATCGAGGAACGGCTGAAAACCTATGCCCACCTGTTCGAATGGAGGCCATTTCGCCGACACGTGTCCAGCGAAAGCCTC	vector
M00292:91:000000000-AHYF2:1:1101:10252:22515	AGAGACGCCGCAAAATGAATTTGTGTCTCTACTGTGGCAAGACAGATCGCTGAGATAGGTGCCTCACTGATTAAGCATTGGTAACTGTCAGACCAAGTTTACTCATATATACTTTAGATTGATTTAAAACTTCATTTTTAATTTAAAAGGATCTAGGTGAAGATCCTTTTTGATAATCTCATGACCAAAATCCCTTAACGTGAGTTTTCGTTCCACTGAGCGTCAGACCTGGAGGCCATTTCGCCGACACGTGTCCAGCGAAAGCCTC	vector
M00292:91:000000000-AHYF2:1:1101:10348:9004	AGAGACGCCGCAAAATGAATTTGTGTCTCTACTGTGGCAAAAAAATGAGCTGATTTAACAAAAATTTAACGCGAATTTTAACAAAATATTAACGTTTACAATTTTATGGTCTATGGAGGCCATTTCGCCGACACGTGTCCAGCGAAAGCCTC	vector
M00292:91:000000000-AHYF2:1:1101:10413:15367	AGAGACGCCGCAAAATGAATTTGTGTCTCTACTGTGGCAACGTCAATACGGGATAATACCGCGCCGCATAGCAGAACTTTAAAAGTGCTCATCATTGGAAAACGTTCTTCGGGGCGAAAACTCTCAAGGATCTTACCGCTGTTGAGATCCAGTTCGATTTAACCCACTCGTACACCCAACTAATCTTCAACACCTTTTACTTTCACCAGCGTTTCGGGGTGACAAAAAACGGGAAGGCAAAATGCCACGATAGAGGGAAAAAGGACAACAATCCGCCCGCTCCTTTCGCTTTTTTCCCTTCCTTTCTCGCCACGTTCGCCGGCGTTACCCGTCAAGCTCTAAATCGGGGGCTCCCTTTAGGGTTCCGATTTAGTGCTTTACGGCACCTCGACCCCAAAA…	vector
M00292:91:000000000-AHYF2:1:1101:10422:11929	AGAGACGCCGCAAAATGAATTTGTGTCTCTATTGTGGCAAAGCCGGCGAACGTGGCGAGAAAGGAAGGGAAGAAAGCAAAAGGAGCGGGCGCTAAGGCGCTGGCAAGTGTAGCGGTCACGCTGCGCGTAACCACCACACCCGCCGCGCTTAATGCGCCGCTACAGGGCGCGTACTATGGTTGCTTTGACGTATGCGGTGTGAAATACCGCACAGATGCGTAAGGAGAAAATACCGCATCAGGCGCCCCTGGAGGCCATTTCGCCGACACGTGTCCAGCGAAAGCCTC	vector
M00292:91:000000000-AHYF2:1:1101:10501:18213	AGAGACGCCGCAAAATGAATTTGTGTCTCTACTGTGGCAAAGTTACGCGCAGCGTGACCGCTACACTTGCCAGCGCCCTAGCGCCCGCTCCTTTCGCTTTCTTCCCTTCCTTTCTCGCCACGTTCGCCGGCTTTCCCCGTCAAGCTCTAAATCGGGGGCTCCCTTTAGGGTTCCGATTTAGTGCTTTACGGAGGCCATTTCGCCGACACGTGTCCAGCGAAAGCCTC	vector
M00292:91:000000000-AHYF2:1:1101:10702:21186	AGAGACGCCGCAAAATGAATTTGTGTCTCTACTGTGGCAAATGCCGCATAGTTAAGCCAGCCCCGACACCCGCCAACACCCGCTGACGCGCCCTGACGGGCTTGTCTGCTCCCGGCATCCGCTTACAGACAAGCTGTGACCGTCTCCGGGAGCTGCATGTGTCAGAGGTTTTCACCGTCATCACCTGGAGGCCATTTCGCCGACACGTGTCCAGCGAAAGCCTC	vector
M00292:91:000000000-AHYF2:1:1101:10753:19088	AGAGACGCCGCAAAATGAATTTGTGTCTCTACTGTGGCAACAGCGGCGAAACAGCCGAGGCCACCCGGCTGAAGAGAACCGCCAGAAGAAGATACACCCGACGGAAGAACCGGATCTGCTAACGGCAAGAGGTCTTCAGCAACGAGATGCCCAAGGTGCACGACTGGTTGGAGGCCATTTCGCCGACACGTGTCCAGCGAAAGCCTC	vector
M00292:91:000000000-AHYF2:1:1101:10769:12855	AGAGACGCCGCAAAATGAATTTGTGTCTCTACTGTGGCAACAGTCCTTCTTTCTGGCGATCAGCTTATCGCTGTTCCTCTTGGGCAGGATAGACTCTTTGCTGAAGCCGCCTGTCTGCACCTCGGTCTTTTTCACGATATTCACTTGGGGCATGCTCAGCACTTTCCGCACGGTGGCAAAATCCCGGCCCTTATCCCACACGATCTCCCCGGTTTCGCCGTTTGTCTCGATCAGAGGCCATTTCGCCGACACGTGTCCAGCGAAAGCCTC	vector
M00292:91:000000000-AHYF2:1:1101:11122:17873	AGAGACGCCGCAAAATGAATTTGTGTCTCTACTGTAAGCGCGGCGGGTGTGGTGGTTACGCGCAGCGTGACCGCTACACTTGCCAGCGCCTTAGCGCCCGCTCCTTTCGCATGGAGGCCATTTCGCCGACACGTGTCCAGCGAAAGCCTC	vector
M00292:91:000000000-AHYF2:1:1101:11135:13979	AGAGACGCCGCAAAATGAATTTGTGTCTCTACTGTGGCAACTACCTGGACGAGATCATCGAGCAGATCAGCGAGTTCTCCAAGAGAGTGATCCTGGCCGACGCTAATCTGGACAAAGTGCTGTCCGCCTACAACAAGCACCGGGATAAGCCCATCAGAGAGCAGGCCGAGAATATCATCCACCTGTTTACCCTGTGGAGGCCATTTCGCCGACACGTGTCCAGCGAAAGCCTC	vector
M00292:91:000000000-AHYF2:1:1101:11145:13030	AGAGACGCCGCAAAATGAATTTGTGTCTCTACTGTGGCAACCACGTTCTTTAATAGTGGACTCTTGTTCCAAACTGGAACAACACTCAACTCTATCTCGGGCTATTCTTTTGACTTATAAGGGATTTTGCCGATTTTGGAGGCCATTTCGCCGACACGTGTCCAGCGAAAGCCTC	vector
M00292:91:000000000-AHYF2:1:1101:11158:20009	AGAGACGCCGCAAAATGAATTTGTGTCTCTACTGTGGCAATTGCGCGTAACCACCACACCCGCCGCGCTTAATGCGCCGCTACAGGGCGCGTACTATGGTTGCTTTGACGTATGCGGTGTGAAATACCGCACAGATGCGTAAGGAGAAAATACCGCATCAGGCGCCCCTGCAGGCAGCTGCGCGCTCGCTCGCTCACTGAGGCCGCCCGGGCTTTTTGGAGGCCATTTCGCCGACACGTGTCCAGCGAAAGCCTC	vector
M00292:91:000000000-AHYF2:1:1101:11215:22752	AGAGACGCCGCAAAATGAATTTGTGTCTCTCCCCACCCCCCAGAATAGAATGACACCTACTCAGACAATGCGATGCAATTCCCTCATTTTATTAGGAAAGGACAGTGGGAGTGGCACCTTCCAGGGTCAAGGAAGGCACGGGGGAGGGGCAAACAACAGATGGCTGACATGGATGCCATTTCGCCGACACGTGTCCAGCGAAAGCCTC	vector
M00292:91:000000000-AHYF2:1:1101:11744:4329	AGAGACGCCGCAAAATGAATTTGTGTCTCTACTGTGGCACCGCACAGATGCGTAAGGAGGAAATACCGCATCAGGCGCCCCTGCAGGCAGCTGCGCGCTCGCTCGCTCACTGAGGCCGCCCGGGCAATGGAGGCCATTTCGCCGACACGTGTCCAGCGAAAGCCTC	vector
M00292:91:000000000-AHYF2:1:1101:11886:10791	AGAGACGCCGCAAAATGAATTTGTGTCTCTACTGTGGCAAACTCGTGATACGCCTATTTTTATAGGTTAATGTCATGATAATAATGGTTTCTTAGACGTCAGGTGGCACTTTTCGGGGATGGAGGCCATTTCGCCGACACGTGTCCAGCGAAAGCCTC	vector
M00292:91:000000000-AHYF2:1:1101:11921:18973	AGAGACGCCGCAAAATGAATTTGTGTCTCCACTGTGGCAAGCCTTCTGCAGTTCGCCGGCAGAGGCCAGCATTCTCTTCCGGCCGTTTTCCAGCTCGAACAGGGAGTACTTAGGCAGCTTGATGATCAGGTCCTTTTTCACTTCTTTGGAGGCCATTTCGCCGACACGTGTCCAGCGAAAGCCTC	vector
M00292:91:000000000-AHYF2:1:1101:11984:1971	AGAGACGCCGCAAAATGAATTTGTGTCTCTACTGTGGCAACTCCCCGGTTTCGCCGTTTGTCTCGATCAGAGGCCGCTTCCGGATCTCGCCGTTGGCCAGGGTAATCTCGGTCTTGAAAAAGTTCATGATGTTGCTGTAGAAGAAGTACTTGGCGGTAGCCTTGCAGATTTCCTGCTCGCTCTTGGCGATCATCTTCCGCACGTATGGAGGCCATTTCGCCGACACGTGTCCAGCGAAAGCCTC	vector
M00292:91:000000000-AHYF2:1:1101:12002:21884	AGAGACGCCGCAAAATGAATTTGTGTCTCTACTGTGGCAAGGTCATGTACTGGGCACAATGCCAGGCGGGCCATTTACCGTCATTGACGTCAATAGGGGGCGTACTTGGCATATGATACACTTGATGTACTGCCAAGTGGGCAGTTTACCGTAAATACTCCACCCATGGAGGCCATTTCGCCGACACGTGTCCAGCGAAAGCCTC	vector
M00292:91:000000000-AHYF2:1:1101:12003:12599	AGAGACGCCGCAAAATGAATTTGTGTCTCTACTGTGGCAAGAGCCGACAAGAAGTACAGCATAGGCCTGGACATCGGCCCCAACTCTGTGGGCTGGGCCGTGATCGCCGACAAGAACAAGGTGCCCACCAAAAAATTAAAGGTGGTGGGCAACACGGACCTGGAGGCCAATTCGCCGACACGTGTCCAGCGAAAGCCTC	vector
M00292:91:000000000-AHYF2:1:1101:12174:5484	AGAGACGCCGCAAAATGAATTTGTGTCTCTACTGTGGCAATTGATAACACTGCGGCCAACTTACTTCTGACAACGATCGGAGGACCGAAGGAGCTAACCGCTTTTTTGCACAACATGGTGGAGGCCATTTCGCCGACACGTGTCCAGCGAAAGCCTC	vector
M00292:91:000000000-AHYF2:1:1101:12201:12347	AGAGACGCCGCAAAATGAATTTGTGTCTCTACTGTGGCAAAGTTCGCCAGTTAATAGTTTGCGCAACGTTGTTGCCATTGCTACAGGCATCGTGGTGTCACGCTCGTCGTTTGGTATGGCTTCATTCAGCTCCGGTTCCCAACGATCAAGGCGAGTTACATGATCCCCCATGTTCAGCTGCTTCATCACTTTGTCGTCGAACAGGTGGGCATAGGTTGGAGGCCATTTCGCCGACACGTGTCCAGCGAAAGCCTC	vector
M00292:91:000000000-AHYF2:1:1101:12604:2102	AGAGACGCCGCAAAATGAATTTGTGTCTCTACTGTGGCAACTACCTGGACGTGATCATCGAGCAGATCAGCGATTTCTCCAAGAGAGTGATCGTGGTCGCCGCTAATCTGGACAAAGTGCTGTCCGCCTACAACAAGCAGCGGGATAAGCCCAGCAGAAAGCAGGAAAAGAATTTCAACCACCTATTTAGCCAATGGAGGCCATTTCGCCGACACGTGTCCAGCGAAAGCCTC	vector
M00292:91:000000000-AHYF2:1:1101:12669:24415	AGAGACGCCGCAAAATGAATTTGTGTCCCTACTGTGGCAACTCGGGCGACCTTTGGTCGCCCGGCCTCAGTGAGCGAGCGAGCGCGCAGAGAGGGGGTGGCCAACTCCATCACTAGGGGTTCCTGCTGGAGGCCATTTCGCCGACACGTGTCCAGCGAAAGCCTC	vector
M00292:91:000000000-AHYF2:1:1101:12734:14152	AGAGACGCCGCAAAATGAATTTGTGTCTCTACTGTGGCAAGTACATGACCTTATGGGACTTTCCTACTTGGCAGTACATCTACGTATTAGTCATCGCTATTCTGCCCAAGCACAGCCTGCTGTACGAGTACTTCACCGTGTATAACGAGCTGACCAAAGTGAAAAACGTGACCGAGGGAATGAGAAAGCCCGCCTTCCTGAGCGGCGAGCAGAAAAAGGCCGCGCTTTTCCCAAGGCAGTCTGGAGCATGCGCTTTATGGAGGCCATTTCGCCGACACGTGTCCAGCGAAAGCCTC	vector
M00292:91:000000000-AHYF2:1:1101:13046:3240	AGAGACGCCGCAAAATGAATTTGTGTCTCTACTGTGGCAATAGGACCCTGCCCGGCGAGATGGTGCTGCTCAAGCACAGCCTGCTCTACGAGTACTTCACCGTGTATAACGAGCTGACCAATGGAGGCCATTTCGCCGACACGTGTCCAGCGAAAGCCTC	vector
M00292:91:000000000-AHYF2:1:1101:13059:5800	AGAGACGCCGCAAAATGAATTTGTGTCTCTACTGTGGCAACAGCGTTTCTGGGTGAGCAAAAACAGGAAGGCAAAATGCCGCAAAAAAGGGAATAAGGGCGACACGGAAATGTTGAATACTCATAATGGAGGCCATTTCGCCGACACGTGTCCAGCGAAAGCCTC	vector
M00292:91:000000000-AHYF2:1:1101:13067:19188	AGAGACGCCGCAAAATGAATTTGTGTCTCTACTGTGGCAAAGCCAGCCGGAAGGGCCGAGCGCAGAAGTGGTCCTGCAACTTTATCCGCCTCCATCCAGTCTATTAATTGTTGCCGGGAATGGAGGCCATTTCGCCGACACGTGTCCAGCGAAAGCCTC	vector
M00292:91:000000000-AHYF2:1:1101:13148:4570	AGAGACGCCGCAAAATGAATTTGTGTCTCTACTGTGGCAATTCCCCGTCAAGCTCTAAATCGGGGGCTCCCTTTAGGGTTCCGATTTAGTGCTTTACGGCACCTCGACCCCAAAAAACTTGATTTGGGTGATGGTTCACGTAGTACATATATCCCTATATCGGGATAGAATCAATATATAGGGACTTTCCATTGACGTCAATGGGTGGGGGTCGTTGGGCGGTCAGCCAGGCGGGCCATGGAGGCCATTTCGCCGACACGTGTCCAGCGAAAGCCTC	vector
M00292:91:000000000-AHYF2:1:1101:13281:17354	AGAGACGCCGCAAAATGAATTTGTGTCCGGAAAGTGACCGTGAAGCAGCTGAAAGAGGACTACTTCAAGAAAATCGAGTGCTTCGACTCCGTGGAAATCTCCGGCGTGGAAGATCGGTTCAACGCCTCCCTGGGCACATACCACGATCTGCTGAAAATGGAGGCCATTTCGCCGACACGTGTCCAGCGAAAGCCTC	vector
M00292:91:000000000-AHYF2:1:1101:13299:6203	AGAGACGCCGCAAAATGAATTTGTGTCTCTACTGTGGCAAACAGCAGGCTGTGCTTGGGCAGCACCTTCTCGTTGGGCAGGTTCTTATCGAAGTTGGTCATCCGCTCGATGAACGTGTCCAGCGAAAGCCTC	vector
M00292:91:000000000-AHYF2:1:1101:13371:15804	AGAGACGCCGCAAAATGAATTTGTGTCTCTACTGTGGTGGGGTACTTCTCGTGGTAGGTCACCTCATCCACGATGTTGCCGAAGATGGGGTGCCGCTCGTGCTTCTCATCCTCTTCCACCAGGAAGGACTCTTCCAGTCTGTGGAAGATGCTGTCGTCCACCTTGGCCATCTCGTTGCTGAAGATCTCTTGCAGATAGCAGAGCCGGTTCTGCCGTCTGGTGTATCTTCTTCGGGCGGTTCTCTTCAGCCGGGTGGCCTCGGCTGTTTCGCCGCTGTCGAACAGCAGGGCTCCGATCAGGTTCTTCTTGATGCTGTGTGGAGGCCATTTCGCCGACACGTGTCCAGCGAAAGCCTC	vector
M00292:91:000000000-AHYF2:1:1101:13450:9934	AGAGACGCCGCAAAATGAATTTGTGCCTTTTCGTTGGCACGGGTAGACCCTTTGCTGAAGCCGCCTGTCTGCACCTCGGTATTTTTCACGATATTCACTTGGGGCATGGTCAGCACTTTCCGCACGGTGGCAAAATCCCGGCCCTTATCCCACACGAGCTCCCCGGTTTCGCCGTTTGTCTCGATCATTGGAGGCCATTTCGCCGACACGTGTCCAGCGAAAGCCTC	vector
M00292:91:000000000-AHYF2:1:1101:13487:2963	AGAGACGCCGCAAAATGAATTTGTGTCTCTACTGTGGCAAGCGACTCCCGCCCGCCGCGCGCTTCGCTTTTTATAGGGCCGCCGCCGCCGCCGCCTCGCCATGGAGGCCATTTCGCCGACACGTGTCCAGCGAAAGCCTC	vector
M00292:91:000000000-AHYF2:1:1101:13584:7768	AGAGACGCCGCAAAATGAATTTGTGTCTCTACTGTGGTAAGATCCTTGAGAGTTTTCGCCCCGAAGACCGTTTTCCAATGATGAGAACTTTTAAAGTTCTGCTATGTGGCGGAGTATTATCCCGTATTGACGCCGGGCATGGAGGCCATTTCGCCGACACGTGTCCAGCGAAAGCCTC	vector
M00292:91:000000000-AHYF2:1:1101:13603:18502	AGAGACGCCGCAAAATGAATTTGTGTCTCTACTGTGGCAACCCTTCTTAATGGCGGGGCTGCCGGCCAGATTGGCAATGTGCTCGTGCAGGCTATCGCCCTGGCCGGACACCTGGGCTTTCTGGATGTCCTCTTTAAAGGTCAGTGGAGGCCCTTTCGCCGACACGTGTCCAGCGAAAGCCTC	vector
M00292:91:000000000-AHYF2:1:1101:13698:19225	AGAGACGCCGCAAAATGAATTTGTGTCTCTACTGTGGCAATACCGCGCCACATAGCAGAGCTTTAAAAGTGCTCATCATTGGAAAACGTTCTTCGGGGCGAAAACTCTCAAGGATCTTACCGCAGTTGAGATCCAGTTGGAGGCCATTTCGCCGACACGTGTCCAGCGAAAGCCTC	vector
M00292:91:000000000-AHYF2:1:1101:13975:12640	AGAGACGCCGCAAAATGAATTTGTGTCTCTACTGTGGCAACTCCCCGGTTTCGCCGTTTGTCTCGATCAGAGGCCGCTTCCGGATCTCGCCGTTGGCCAGGGTAATCTCGGTCTTGAAAAAGTTCATGATGTTGCTGTAGAAGAAGTACTTGGCGGTAGCCTTGCCGATTTCCTGCTCGCTCTTGGCGATCATCTTCCGCACGTATGGAGGCCATTTCGCCGACACGTGTCCAGCGAAAGCCTC	vector
M00292:91:000000000-AHYF2:1:1101:14030:24021	AGAGACGCCGCAAAATGAATTTGTGTCTCTACTGTGGCAACCCGGCTCTGACTGACCGCGTTACTCCCACAGGTGAGCGGGCGGGACGGCCCTTCTCCTCCGGGCTGTACTTCCCGCTGGCGTTGGTGTTGCTGTACATCATCATTAAATTCACCACCACAAAAGTACCGTTAATGGGGTAAGTCATGAGATCGTTAGCTGATTTCGAATATAATAAAGCGCCATTGTGCGAAGGCAAGATCCTGGCTTGTGGAGGCCATTTCGCCGACACGTGTCCAGCGAAAGCCTC	vector
M00292:91:000000000-AHYF2:1:1101:14132:3480	AGAGACGCCGCAAAATGAATTTGTGTCTCTACTGTGGCAATGGACCACTTCTGCGCTCGGCCCTTCCGGCTGGCTGGTTTATTGCTGATAAATCTGGAGCCGGTGAGCGTGGAAGCCGCGGTATCATTGCAGCACTGGGGCCAGATGGTAAGCCCTCCCGTATCGTAGTTATCTACACGACGGGGAGTCAGGCAACAATGGATGAACGAAAAAGACAGATCGCTGAGATAGGTGCCTCACTGATTAAGCATTGGTATGGAGGCCATTTCGCCGACACGTGTCCAGCGAAAGCCTC	vector
M00292:91:000000000-AHYF2:1:1101:14165:21306	AGAGACGCCGCAAAATGAATTTGTGTCTCTACTGTGGCAAGGAACCCCTAGTGATGGAGTTGGCCACTCCCTCTCTGCGCGCTCGCTCGCTCACTGAGGCCGGGCAACCAAAGGTCGCCCGACGCCCGGGCAATGGAGGCCATTTCGCCGACACGTGTCCAGCGAAAGCCTC	vector
M00292:91:000000000-AHYF2:1:1101:14293:21696	AGAGACGCCGCAAAATGAATTTGTGTCTCTACTGTGGCAACGACTCAGACAATGCGATGCAATTTCCTCAGTATATTAGAAAAGGACAGGGGGATTAGCACCCTCGAGGGTCAAGGAAGGCATAGAGGCCATTTCGCCGACACGTGTCCAGCGAAAGCCTC	vector
M00292:91:000000000-AHYF2:1:1101:14471:13630	AGAGACGCCGCAAAATGAATTTGTGTCTCTACTGTGTCTTTGGTGCTGGTGTACCTCTTCCGGTCGATGGTGGTGTCAAAGTACTTGAAGGCGGCAGGGGCTCCCAGATTGGTCAGGGTAAACAGGTGGATGATATTCTCGGCCTGCTCTCTGATGGGCTTATCCCGGTGCTTGTTGTAGGCGGACAGCACTTTGTCCAGATTAGCGTCGGCCAGGATCACTTTCTTGTAGAACTCGCTGATCTGCTCGATGATCTCGTCCAGGTAGTGCTTGTGCTGTTCCACAAACAGCTGTTTCTGCTCATTATCCTCGGGGGAGCCCTTCAGCTTCTCATAGTGGCTGGCCAGGTAATGGAGGCCATTTCGCCGACACGTGTCCAGCGAAAGCCTC	vector
M00292:91:000000000-AHYF2:1:1101:14652:6315	AGAGACGCCGCAAAATGAATTTGTGTCTCTACTGTGGTGCGCTCTGCTGAAGCCAGTTACCTTCGGAAAAAGAGTTGGTAGCGCTTGATCCGGCAAACAAACCACCGCTAAATGGAGGCCATTTCGCCGACACGTGTCCAGCGAAAGCCTC	vector
M00292:91:000000000-AHYF2:1:1101:14663:20216	AGAGACGCCGCAAAATGAATTTGTGTCTCTACTGTGGCAAGGTTAGACTCTTTGCTTAAGCCGCTTGTCTGCACCTCGGTCCTTTTCACGATATTCACTTGGGGCATGCTCAGCACTTTCCGCACGGTGACAGGAACCCGGGCCTTATCCCACACGAACACCGCGTTTTCGCCATTAGTGTCGAACATTGGAGGCCATTTCGCCGACACGTGTCCAGCGAAAGCCTC	vector
M00292:91:000000000-AHYF2:1:1101:14757:2091	AGAGACGCCGCAAAATGAATTTGTGTCTCTACTGTGGCAAAGAGGTACACCAGCACCAAAGTGGTGCTGGACGCCACACTGCTCCACCAGAGCATCCCCGGTCGGTCCTAGACACGGACCGACCTGTATCAGCTGCGAGGCGACAAAGGTGCAGGCAATTGAGTCTATACGTGTCCAGCGAAAGCCTC	vector
M00292:91:000000000-AHYF2:1:1101:14770:8357	AGAGACGCCGCAAAATGAATTTGTGTCTCTACCGTAAATACTCCACCCATTGACGTCTATGGAAGGTCCCTATTGGCGTTACTCTTGACGTCATTGCGCGGGGTTCGTTGGGCGGTCAGCCAGGCGGGCCATTTACCGTAAGTTATGTAACGGGTACCTCGAGAGCCATTTGTCTGCAGAATTGGCGCACGCGCTAAAAACGGACTAGCCTTATTTTAACATTGGAGGCCATTTCGCCGACACGTGTCCAGCGAAAGCCTC	vector
M00292:91:000000000-AHYF2:1:1101:15107:23346	AGAGACGCCGCAAAATGAATTTGTGTCTCTACTGGGGCAAGCACCGACAAGGCCGACCTGCGGCTGATCTATCTGGCCCTGGCCCACATGATCAAGTTCCGGGGCCACTTCCTGATCGAGGGCGACCTGAACCCCGACAACAGCGACGTGGACAAGCTGTTCCAATGGAGGCCATTTCGCCGACACGTGTCCAGCGAAAGCCTC	vector
M00292:91:000000000-AHYF2:1:1101:15151:23547	AGAGACGCCGCAAAATGAATTTGTGTCTCTACTGTGGCAAAGAAAGCCCGGGCGTCGGGCGACCTTTGGTCGCCCGGCCTCAGTGAGCGAGCGAGCGCGCAGCTGCCTGCAGGGGCGCCTGATGCGGTATTTTCTCCTTACGCATCTGTGCGGTGAAAGCCGGCGAACGTGGCGAGAAAGGAAGGGAAGAAAGCGAAAGGAGCGGGCGCTAAGGCGCTGGCAAGTGTAGCGGTTACGATGGAGGCCATTTCGCCGACACGTGTCCAGCGAAAGCCTC	vector
M00292:91:000000000-AHYF2:1:1101:15187:10787	AGAGACGCCGCAAAATGAATTTGTGTCTCTACTGTGGCAAGAACCATCACCCAAATCAAGTTTTTTGGGGTCGAGGTGCCGTAAAGCACTAAATCGGAACCCTAAAGGGAGCCCCCAATGGAGGCCATTTCGCCGACACGTGTCCAGCGAAAGCCTC	vector
M00292:91:000000000-AHYF2:1:1101:15346:20251	AGAGACGCCGCAAAATGAATTTGTGTCTCTACTGTGGCTTCTCGCCGGGCAGCTGGGCGATCAGATTTTCCAGCCGTCTGCTCTTGCTCAGTCTGGCAGACAGGATGGCCTTGGCGTCCACGCCGCTGGCGTTGATGGGGTTTTCCTCGAACAGCTGGTTGTAGGTCTGCACCAGCTGGATGAACTGGAGGCCATTTCGCCGACACGTGTCCAGCGAAAGCCTC	vector
M00292:91:000000000-AHYF2:1:1101:15393:20617	AGAGACGCCGCAAAATGAATTTGTGTCTCTACTGTGGCAAAGTTCGCCGTTTAATAGTTTGCGGAACGTTGTTGCCATTGCTTCAGGCATCGTGGTGTGACGCTCGAAGTTTGGTATGGCTTCATTCAGCTCCGGTGCCCGACGGTCAAGGCGAGTTACATGATCCCCCATGTACAGATGCTTCATCACTTTGTCGTCACACAGGAGGGCAGAAGTTGGAGGCCATTTCGCCGACACGTGTCCAGCGAAAGCCTC	vector
M00292:91:000000000-AHYF2:1:1101:15455:20664	AGAGACGCCGCAAAATGAATTTGTGTCTCTACTGTGGCAAAGGACCACTTCTGCGCTCGGCCCTTCCGGCTGGCTGGTTTATTGCTGATAAATCTGGAGCCGGTGAGCGTGGAAGCCGCGGTATCATTGCAGCACTGGGGCCAGATGGTAAGCCCTCCCGTATCGTAGTTATCTACACGACGGGGAGTCAGGCAACTATGGATGAACGAAATAGACAGATCGCTGAGATAGGTGCCTCACTGATTAAGCATTGGTATGGAGGCCATTTCGCCGACACGTGTCCAGCGAAAGCCTC	vector
M00292:91:000000000-AHYF2:1:1101:15656:16670	AGAGACGCCGCAAAATGAATTTGTGTCTCTACTGTGGTGGGGTACTTCTCGTGGTAGGCCACCTCGTCCACGATGTTGCCGAAGATGGGGTGCCGCTCGTGCTTCTTATCCTCTTCCACCAGGAAGTACTCTTCCAGTCTGTGGAAAAAGCTTTCGTCCACCTTGGCCATCTCGTTGCTGAAGATCTCTTGCAGATAGCAAATCCGGTTCTTCCGTCGGGTGTATCTTCTTCTGGCGGTGCCCTTCAGCCGGGTGGCCTCGGCTGTTTCGCCGCTGTCGAACAGCCGGGCTCCGATCAGGTTCTTCTTGATGCTGTGTGGAGGCCATTTCGCCGACACGTGTCCAGCGAAAGCCTC	vector
M00292:91:000000000-AHYF2:1:1101:15690:2750	AGAGACGCCGCAAAATGAATTTGTGTCTCTACTGTGGCAAGGAGCCCCCGATTTAGAGCTTGACGGGGAAAGCCGGCGAACGTGGCGAGAAAGGAAGGGAAGAAAGCGAAAGGAGCTGGAGGCCATTTCGCCGACACGTGTCCAGCGAAAGCCTC	vector
M00292:91:000000000-AHYF2:1:1101:15828:7034	AGAGACGCCGCAAAATGAATTTGTGTCTCTACTGTGGCAAAGGACTTCCTGGACAATGAGGAAAACGAGGACATTCTGGAAGATATCGTGCTGACCCTGACACTGTGTGAGGACAGAGAGATGATCGAGGAACGGCTGAAAACCTATGCCAACCTGTTCGAATGGAGGCCATTTCGCCGACACGTGTCCAGCGAAAGCCTC	vector
M00292:91:000000000-AHYF2:1:1101:15852:7946	AGAGACGCCGCAAAATGAATTTGTGTCTCTACTGTGGCAAAGACGGTTTTTCGCCCTTTGACGTTGTAGTCCACGTTCTTTAATAGTGGTCTCTTGTTCCAAACTGGAACAACACTCAACCCTATCTCGGTCTATTCTTTTGCTTTATAAGGGATTTTTCCGATTTCGGCCTATTGGTTAAGAAATGAGCTGATTTAACAAAAATTTAACGCGAATTGTAACAAAATATTAACGCTTACAATTTCCAGTCGCCATTCGGAGGCCATTTCGCCGACACGTGTCCAGCGAAAGCCTC	vector
M00292:91:000000000-AHYF2:1:1101:16248:10323	AGAGACGCCGCAAAATGAATTTGTGTCTCTACTGTGGCAAACGATGTTCTCGGGCTTGTGCCGGCCCATCACTTTCACGAGCTCGTCCACCACCTTCACTGTCTGCAGGATGCCCTTCTTAATGGCGGGGCTGCCTGGAGGCCATTTCGCCGACACGTGTCCAGCGAAAGCCTC	vector
M00292:91:000000000-AHYF2:1:1101:16604:9626	AGAGACGCCGCAAAATGAATTTGTGTCTCTACTGTGGCAAGAGGTACCCGTTACATAACTTACGGTAAATGGCCCGCCTGGCTGACCGCCCAACGACCCCCGCCCATTGATGGAGGCCATTTCGCCGACACGTGTCCAGCGAAAGCCTC	vector
M00292:91:000000000-AHYF2:1:1101:16649:22100	AGAGACGCCGCAAAATGAATTTGTGTCCCTACTGTGGCAAAGGTCAGGTTGGCTTCGTGGATCAGCTGCATGAAGTTTCTGTTGGCGAAGCCGTCGGAATTCAGGAAATCCAGGCTTGTCTTGCAGGACTGCTTGTCCCGGCTGCCGTAGATCAGTTTCCGGCTCAGCGTGCCCCAGCTGAAGGCAATTGCGCCAATACGTGTCCAGCGAAAGCCTC	vector
M00292:91:000000000-AHYF2:1:1101:16668:9488	AGAGACGCCGCAAAATGAATTTGTGTCTCTACTGTGGCAACTCCCCGGTTTCGCCGTTTGTCTCGATCAGAGGCCGCTTCCGGATCTCGCCGTTGGCCAGGGTAATCTCGGTCTTGAAAAAGTTCATGATGTTGCTGTAGAAGAAGTACTTGGCGGTAGCCTTGCCGATTTCCTGCTCGCTCTTGGCGATCATCTTCCGCACGTATGGAGGCCATTTCGCCGACACGTGTCCAGCGAAAGCCTC	vector
M00292:91:000000000-AHYF2:1:1101:16693:8788	AGAGACGCCGCAAAATGAATTTGTGTCTCTACTGTGGCAAAAATTATGTTTTAAAATGGACTATCATATGCTTACCGTAACTTGAAAGTATTTCGATTTCTTGGCTTTATATATCTTGTGGAAAGGACGAAACACCGTGTCTCTACTGTTGGAGGCCATTTCGCCGACACGTGTCCAGCGAAAGCCTC	vector
M00292:91:000000000-AHYF2:1:1101:16737:10992	AGAGACGCCGCAAAATGAATTTGTGTCTCTACTGTGGCAACCACGCTTCCCCATAGCTCACGCTGTAGGTATATCAGTTCGGTGTAGGTCGTTCGCTCCAAGCTGGGCTGTGAGCACGAACGCCCCGTACTTACTTCTGACAACTATCGGTGGACCGATGGAGGCCATTTCGCCGACACGTGTCCAGCGAAAGCCTC	vector
M00292:91:000000000-AHYF2:1:1101:16974:24482	AGAGACGCCGCAAAATGAATTTGTGTCTCTACTGTGGCAATCCTGGACAATGAGGAAAACGAGGACATTCTGGAAGATATCGTGCTGACCCTGACACTGTTTGAGGACAGAGAGATGATCGAGGAACGGCTGAAAACCTATGCCCACCTGTTCGACGACAAAGTGATGAATGAAGGCCATTTCGCCGACACGTGTCCAGCGAAAGCCTC	vector
M00292:91:000000000-AHYF2:1:1101:16976:14000	AGAGACGCCGCAAAATGAATTTGTGTCTCTACTGTGGCAACACCAGTTTCTTTCCCAGGTGGTAGATGGTGGGGTACTTCTCGTGGTAGGCCACCTCGTCCACGATGTTGCCGAAGATGGGGTGCCGCATGGAGGCCATTTCGCCGACACGTGTCCAGCGAAAGCCTC	vector
M00292:91:000000000-AHYF2:1:1101:17309:14079	AGAGACGCCGCAAAATGAATTTGTGTCTCTACTGTGGCAACTTCGGCAACATCGTGGACGAGGTGGCCTACCACGAGAAGTACCCCACCATCTACCACCTGAGAAAGAAACTGGTGGACAGCACCGACAAGGCCGACCCGCGGCCGATCTATCTGGCCCTGGCCCACATGATCAAGTTCCGGGGCCACTTCCTGATCGAGGGCGACCTGAACCCCGACAACAGCGACGTGGACAAGCTGTTCATCCAGCTGGTGCAGACCTACAACCAGCTGTTCGAGATGGAGGCCATTTCGCCGACACGTGTCCAGCGAAAGCCTC	vector
M00292:91:000000000-AHYF2:1:1101:17334:6612	AGAGACGCCGCAAAATGAATTTGTGTCTCTACTGTGGCAAGTGAGCGAGCGAGCGGGCAGCTGCCTGCAGGGGCGCCTGATGCGGTATTTTCTCCTTACGCATCTGTGCGGTGTGAAGGACTCCGTGGATACCGACCTTCCGCTTCTTCTTTGGGGCCATCTTATCGTCATCGTCTTTGTAATCAATATCATGATCCTTGTAGTCTCCGTCGTGGTCCTTATAGTCCATGGTGGCACCGGTCCAACCTGAAAAAAAGTGATGGAGGCCATTTCGCCGACACGTGTCCAGCGAAAGCCTC	vector
M00292:91:000000000-AHYF2:1:1101:17404:18393	AGAGACGCCGCAAAATGAATTTGTGTCTCTACTGTGGCAAAATAGCAAGTTAAAATAAGGCTAGTCCGTTTTTAGCGCGTGCGCCAATTCTGCAGACAAATGGCTCTAGAGGTACCCGTTACATAACTTACGGTAAATGGCCCGCCTGGCTGACCGCCCAACGACCCCCGCCCATTGACGTCAATAGTAACGGAGGCCATTTCGCCGACACGTGTCCAGCGAAAGCCTC	vector
M00292:91:000000000-AHYF2:1:1101:17457:6829	AGAGACGCCGCAAAATGAATTTGTGTCTCTACTGTGGCAAAGAAGAGTTCTACAAGTTCATCAAGCCCATCCTGGAAAAGATGGACGGCACCGAGGAACTGCTCGTGAAGCTGAACAGAGAGGACCTGCTGCGGAAGCAGCGGACCTTCGACAACGGCAGCATCCCCCACCAGATCCACCTGGGAGAGCTGCACGCCAATGGAGGCCATTTCGCCGACACGTGTCCAGCGAAAGCCTC	vector
M00292:91:000000000-AHYF2:1:1101:17482:15922	AGAGACGCCGCAAAATGAATTTGTGTTTCTACTGTGGCACCGCACAGATGCGTAAGGAGAAAATACCGCATCAGGCGCCCCTGCAGGCAGCTGCGCGCTCGCTCGCTCACTGAGGCCGCCCGGGCAATGGAGGCCATTTCGCCGACACGTGTCCAGCGAAAGCCTC	vector
M00292:91:000000000-AHYF2:1:1101:17635:23049	AGAGACGCCGCAAAATGAATTTGTGTCTCTACTGTGGCAAGTGGCCAACTCCATCACTAGGGGTTCCTGCGGCCGCTCCCCAGCATGCCTGCTATTCTCTTCCCAATCCTCCCCCTTGCTGTCCTGCCCCACTGGAGGCCATTTCGCCGACACGTGTCCAGCGAAAGCCTC	vector
M00292:91:000000000-AHYF2:1:1101:17699:22044	AGAGACGCCGCAAAATGAATTTGTGTCTCTACTGTGGCAAGCGGCACCCCATCTTCGGCAACATCGTGGACGAGGTGGCCTACCACGAGAAGTACCCCACCATCTACCACCTGAGAAAGAAACTGGTGGACAGCACCGACAAGGCCGACCTGCGGCTGATCTATCTGGCCCTGGCCCACATGATCAAGTTCCGGGGCCACTTCCTGATCGAGGAGGCCATTTCGCCGACACGTGTCCAGCGAAAGCCTC	vector
M00292:91:000000000-AHYF2:1:1101:17788:22822	AGAGACGCCGCAAAATGAATTTGTGTCTCTACTGTGGCAAAGGACCACTTCTGCGCTCGGCCCTTCCGGCTGGCTGGTTTATTGCTGATAAATCTGGAGCCGGTGAGCGTGGAAGCCGCGGTATCATTGCAGCACTGGGGCCAGATGGTAAGCCCTCCCGTATCGTAGTTATCTACACGACGGGGAGTCAGGCAACTATGGATGAACGAAATAGACAGATCGCTGAGATAGGTGCCTCACTGATTAAGCATTGGTATGGAGGCCATTTCGCCGACACGTGTCCAGCGAAAGCCTC	vector
M00292:91:000000000-AHYF2:1:1101:18128:17476	AGAGACGCCGCAAAATGAATTTGTGTCTCTACTGTGGCCGGCGTGGAAGATCGGTTCAACGCCTCCCTGGGCACATACCACGATCTGCTGAAAATTATCAAGGACAAGGACTTCCTGGACAATGAGGAAAACGAGGGCATTCTGGAAGATATCGTGCTGACCCTGAAACTGTTTGAGGACAGAGAGATGATCGAGGAACGGCTGAAAACCTATGCCCACCCGTTCCACAACAAAGTGATGAATGTGCTTAAGCGGGGGAGATACACCGGCTCGGGCAGGCTGAGCCGGAAGCCGTGGAGGCCATTTCGCCGACACGTGTCCAGCGAAAGCCTC	vector
M00292:91:000000000-AHYF2:1:1101:18268:9468	AGAGACGCCGCAAAATGAATTTGTGTCTCTACTGTGGCAATGAGCAAGAGGTAAGGGTTTAAGGGATGGTTGGTTGGTGGGGTATTAATGTTTAATTACCTGGAGCACCTGCCTGAAATCACTTTTTTTCAGGTTGGACCGGTGCCTGGAGGCCATTTCGCCGACACGTGTCCAGCGAAAGCCTC	vector
M00292:91:000000000-AHYF2:1:1101:18382:22444	AGAGACGCCGCAAAATGAATTTGTGTCTCTACTGTGGCAAAGACGGTTTTTCGCCCTTTGACGTTGGAGTCCACGTTCTTTAATAGTGGACTCTTGTTCCAAACTGGAACAACACTCAACCCTATCTCGGTCTATTCTTTTGATTTATAAGGGATTTTGCCGATTTCGGCCTATTGGTTAAAAAATGAGCTGATTTAACAAAAATTTAACGCGAATTTTAACAAAATATTAACGCTTACAATTTCCATTCGCCATTCGGAGGCCATTTCGCCGACACGTGTCCAGCGAAAGCCTC	vector
M00292:91:000000000-AHYF2:1:1101:18494:7104	AGAGACGCCGCAAAATGAATTTGTGTCTCTACTGTGGCAAGAGGTACCCATTACATAACTTACGGTAAATGGCCCGCCTGGCTGACCGCCCAACGACCCCCGCCCATTGATGGAGGCCATTTCGCCGACACGTGTCCAGCGAAAGCCTC	vector
M00292:91:000000000-AHYF2:1:1101:18833:6787	AGAGACGCCGCAAAATGAATCTGTGTCTCTACTGTGCAAGGCCATCCTGTCTGCCTGACTGAGCAAGAGCAGACGGCTGGAAAATCTGATCGCCCAGCTGCCCGGCGAGAAGAAGAATGGCCTGTTCGGAAACCTGATTGCCCTGAGCCTGGGCCTGACCCCCAACTTCAAGAGCAACTTCGACCTGGCCGAGGATGCCTGGAGGCCAGTTCGCCGACACGTGTCCAGCGAAAGCCTC	vector
M00292:91:000000000-AHYF2:1:1101:19043:21920	AGAGACGCCGCAAAATGAATTTGTGTCTCTACTGTGGCAACAGTCCTTCTTTCTGGCGATCAGCTTATCGCTGTTCCTCTTGGGCAGGATAGACTCTTTGCTGAAGCCGCCTGTCTGCACCTCGGTCTTTTTCACGATATTCACTTGGGGCATGCTCAGCACTTTCCGCACGGTGGCAAAATCCCGGCCCTTATCCCACACGATCTCCCCGGTTTCACCGTTTGTCTCGATCAGAGGCCATTTCGCCGACACGTGTCCAGCGAAAGCCTC	vector
M00292:91:000000000-AHYF2:1:1101:19047:13978	AGAGACGCCGCAAAATGAATTTGTGTCTCTACTGTGGCAAGCGTCGGCCAGGATCACTCTCTTGGAGAACTCGCTGATCTGCTCGATGATCTCGTCCAGGTAGTGCTTGTGCTGTTCCACAAACAGCTGTTTCTGCTCATTATCCTCGGGGGAGCCCTTCAGCTTCTCATAGTGGCTGGCCAGGTACAGGAAGTTCACATAGTTGGAGGGCAGGGCCAGTTCGTTTCCCTTCTGCAGTTCGCCGGCAGAGGCCATTTCGCCGACACGTGTCCAGCGAAAGCCTC	vector
M00292:91:000000000-AHYF2:1:1101:19063:8314	AGAGACGCCGCAAAATGAATTTGTGTCTCTACTGTGGCTGGCGCGGTATTATCCCGTATTGACGCCGGGCAAGAGCAACTCGGTCGCCGCATACACTATTCTCAGAATGACTTGGTTGAGTACTCACCAGTCACAGAAAAGCATCTTACGGATGGCATGACAGTAAGAGAATTATGCAGTGCTGCCCTTCCAGGGGGAAACGCCTGGTATCTTTATAGTCCTGTCGGGGTTCGCCACTGCGGGCGGGCTGAACGGGGGGTTCGTGCACAAACCCCACCTGGGAGAGAACGACCTACACCGAACTGAGATACCTACAGCGTGAGCGAGGAGAAAGCGCCACGCTTCCCGAAGGGAGAAAGGATGGAGGCCATTTCGCCGACACGTGTCCAGCGAAAGCCTC	vector
M00292:91:000000000-AHYF2:1:1101:19138:1937	AGAGACGCCGCAAAATGAATTTGTGTCTCTACTGTGGCAATATTTTGTTAAAATTCGCGTTAATTTTTTGTTATATCAGCTCATTTTTTAACCAATAGACCGAAATCGGCAGAATCCCTTATAAATCATATGTATAGCCCGAGATAGAGTAAAGTGTAATTCCAATTTGGAACAAGAGTGCACAATGGAGGCCATTTCGCCGACACGTGTCCAGCGAAAGCCTC	vector
M00292:91:000000000-AHYF2:1:1101:19342:22076	AGAGACGCCGCAAAATGAATTTGTGTCTGCGCAACGTTGTTGCCATTGCTACAGGCATCGTGGTGTCACGCTCGTCGTTTGGTATGGCTTCATTCAGCTACGGTTCCCAACGATCAAGGCGAGTTACATGATCCCCCATGTTGTGCAAAAAAGCGGTTAGCTACTTCGGGCCCCCGAGCGGTGTCAGAAGTAAGTTGGCCGCAGTGTTATGGAGGCCATTTCGCCGACACGTGTCCAGCGAAAGCCTC	vector
M00292:91:000000000-AHYF2:1:1101:19376:15461	AGAGACGCCGCAAAATGAATTTGTGTCTCTACTGTGGCAATAAGAACCTGCCCAACGAGAAGGTGCTGCCCAAGCACAGCCTGCTGTACGAGTACTTCACCGTGTATAACGAGCTGACCATTGGAGGCCATTTCGCCGACACGTGTCCAGCGAAAGCCTC	vector
M00292:91:000000000-AHYF2:1:1101:19516:12838	AGAGACGCCGCAAAATGAATTTGTGTCTCTACTGTGGTGCGCTCTGCTGAAGCCAGTTACCTTCGGAAAAAGAGTTGGTAGCTCTTGATCCGGCAAACAAACCACCGCTAAATGGAGGCCATTTCGCCGACACGTGTCCAGCGAAAGCCTC	vector
M00292:91:000000000-AHYF2:1:1101:19763:13457	AGAGACGCCGCAAAATGAATTTGTGTCTCTACTGTGGCAACCACGTTCTTTAATAGTGGACTCTTGTTCCAAACTGGAACAACACTCAACTCTATCTCGGGCTATTCTTTTGATTTATAAGGGATTTTGCCGATTTTGGTGGCCATTTCGCCGACACGTGTCCAGCGAAAGCCTC	vector
M00292:91:000000000-AHYF2:1:1101:19777:4613	AGAGACGCCGCAAAATGAATTTGTGTCTCTACTGTGGCAAAGAGGTACACCAGCACCAAAGAGGTGCTGGACGCCACCCTGATCCACCAGAGCATCACCGGCCTGTACGAGACACGGATCGACCTGTCTCAGCTGGGAGGCGACAAAAGTGGAGGCCATTTCGCCGACACGTGTCCAGCGAAAGCCTC	vector
M00292:91:000000000-AHYF2:1:1101:19805:8465	AGAGACGCCGCAAAATGAATTTGTGTCTCTACTGTGGCAACCATACCAAACGACGAGCGTGACACCACGATGCCTGTAGCAATGGTAACAACGTTGCGCAGACTATTAACTGGCGAACTACTTACTCTAGCTTCCCGGCAACAATTAATAGATGGAGGCCATTTCGCCGACACGTGTCCAGCGAAAGCCTC	vector
M00292:91:000000000-AHYF2:1:1101:19856:8314	AGAGACGCCGCAAAATGAATTTGTGTCTCTACTGTGGCAACTACTCAGACAATGCGATGCAATTTCCTCATTTTATTAGGAAAGGACAGTGGGAGTGGCACCTTCCAGGGTCAAGGAAGGCATGGAGGCCATTTCGCCGACACGTGTCCAGCGAAAGCCTC	vector
M00292:91:000000000-AHYF2:1:1101:19984:24046	AGAGACGCCGCAAAATGAATTTGTGTCTCTACTGTGGCAAACACTCAACTCTATCTCGGGCTATTCTTTTGATTTATAAGGGATTTTGCCGATTTCGGTCTATTGGTTAAAAAATGAGCTGATTTAACAAAAATTTAACGCGAATTTTAACAAAATATTAACGTTTACAATTTTATGATGCACTCTCAGTACAATCTGCTCTGATGCCGCATAGTTAAGCCAGCCCCGACACCCGCTGGAGGCCATTTCGCCGACACGTGTCCAGCGAAAGCCTC	vector
M00292:91:000000000-AHYF2:1:1101:20025:8169	AGAGACGCCGCAAAATGAATTTGTGTCTCTACTGTGGTGCGCTCTGCTGAAGCCAGTTACCTTCGGAAAAAGAGTTGGTAGCTCTTGATCCGGCAAACAAACCACCGCTAAATGGAGGCCATCTCGCCGACACGTGTCCAGCGAAAGCCTC	vector
M00292:91:000000000-AHYF2:1:1101:20130:4499	AGAGACGCCGCAAAATGAATTTGTGTCTCTACTGTGGCAACAGTCCTTCTTTCTGGCGATCAGCTTATCGCTGTTCCTCTTGGGCAGGATAGACTCTTTGCTGAAGCCGCCTGTCTGCACCTCGGTCTTTTTAACGATATTCACTTGGGGCATGCTAAGCACTTTCCGCACGGCGGCAAAACCCCGGCCCTTATCCCACACGATCTCCCCGGTTTCGCCGTTTGTCTCGATCATATGCCATTTCGCCGACACGTGTCCAGCGAAAGCCTC	vector
M00292:91:000000000-AHYF2:1:1101:20163:8926	AGAGACGCCGCAAAATGAATTTGTGTCTCTACTGTGGCAAGAGGTACCCGTTACATAACTTACGGTAAATGGCCCGCCTGGCTGACCGCCCAACGACCCCCGCCCATTGATGGAGGCCATTTCGCCGACACGTGTCCAGCGAAAGCCTC	vector
M00292:91:000000000-AHYF2:1:1101:20298:10507	AGAGACGCCGCAAAATGAATTTGTGTCTCTACTGTGGCAATCACCCTGATGGACGGTTTTTCGCCCTTTGACGTTGGAGTCCACGTTATTTAATCGTGGACTCTTGTGCCAAACTGGAACAACACTCAACCCTAGCCCGGTCTATTCTTTTGATTGATAAGGTATTTTGCCGATTTCGGCCTCTTGATTACAAAATGGATGCCATTTCGCCCACACGTGTCCAGCGAAAGCCTC	vector
M00292:91:000000000-AHYF2:1:1101:2085:10254	AGAGACGCCGCAAAATGAATTTGTGTCTCTGAGGCCGGGCGACCAAAGGTCGCCCGACGCCCGGGCTTTGCCCGGGCGGCATCGGTGAGCGAGCGAGCGCGCAGCTGCCTGCAGGGGCGCCTGATGCGGTATTTTCTCCTTACGCATCTGTGCTGTATTTCACAACGCATACGTCAAAGCAACCATAGTAAGTGGAGGCCATTTCGCCGACACGTGTCCAGCGAAAGCCTC	vector
M00292:91:000000000-AHYF2:1:1101:21173:23800	AGAGACGCCGCAAAATGAATTTGTGTCTCTACTGTGGTGCGCTCTGCTGAAGCCAGTTACCTTCGGAAAAAGAGTTGGTAGCTCTTGATCCGGCAAACAAACCACCGCTAAATGGAGGCCATTTCGCCGACACGTGTCCAGCGAAAGCCTC	vector
M00292:91:000000000-AHYF2:1:1101:21280:19091	AGAGACGCCGCAAAATGAATTTGTGTCTCTACTGTGGCAATCGGAAACCTGATTGCCCTGAGCCTGGGCCTGACCCCCAACTTCAAGAGCAACTTCGACCTGGCCGAGGATGCCAAACTGCAGCTGAGCAAGGACACCTACGACGACGACCTGGACAACCTGCTGGCCCAGATCGGCGACCAGTACGCCGACCTGTTTCTGGCCGCCAAGAACCTGTCCGATGGAGGCCATTTCGCCGACACGTGTCCAGCGAAAGCCTC	vector
M00292:91:000000000-AHYF2:1:1101:21303:17095	AGAGACGCCGCAAAATGAATTTGTGTCTCTACCGGTGATGCTCTGGTGGATCAGGGTGGCGTCCAGCACCTCTTTGGTGCTGGTGTACCTCTTCCGGTCGATGGTGGTGTCAAAGTACTTGAAGGCGGCAGTGGAGGCCATTTCGCCGACACGTGTCCAGCGAAAGCCTC	vector
M00292:91:000000000-AHYF2:1:1101:21323:22064	AGAGACGCCGCAAAATGAATTTGTGTCTCTACTGTGGCAATTGTACTAATATCTTTGTGTTTACAGTCAAATTAATTCCAATTATCTCTCTAACAGCATTGTATCGTATATGCAAATATGAAGGAATCATGGGAAATAGGCCCTCACATGTGAGCAAAAGGCCAGCAAAAGGCCAGGAACCGTAAAAAAGCCGCGTTGCTGGCGTTTTTCCATAGGCTCCGCCCCCCTGACGAGCATTGTAGCCCATTTCGCCGACACGTGTCCAGCGAAAGCCTC	vector
M00292:91:000000000-AHYF2:1:1101:21457:7851	AGAGACGCCGCAAAATGAATTTGTGTCTCTACTGTGGCAAGAGTGTGAAAGAGCTGCTGGGGATCACCATCATGGAAAGAAGCAGCTTCGAGAAGAATCCCATCGACTTTATGGAAGCCAAGGGCTACAAAGAAGTGAAAAAGGACCTGATCATCAAGCTGCCTAAGTACTCCCTGTTCGAGCTGGAAAGCGTGGAGGCCATTTCGCCGACACGTGTCCAGCGAAAGCCTC	vector
M00292:91:000000000-AHYF2:1:1101:21623:11562	AGAGACGCCGCAAAATGAATTTGTGTCTCTACTGTGGCAACCACGTTCTTTAATAGTGGACTCTTGTTCCAAACTGGAACAACACTCAACTCTATCTCGGGCTATTCTTTTGATTTATAAGGGATTTTGCCGATTTTGGAGGCCATTTCGCCGACACGTGTCCAGCGAAAGCCTC	vector
M00292:91:000000000-AHYF2:1:1101:21642:9297	AGAGACGCCGCAAAATGAATTTGTGTCTCTACTGTGACGCTACACTTGCCAGCGCCTTAGCGCCCGCTCCTTTCGCTTTCTTCCCTTCCTTTCTCGCAACGTTCGCCGGCTTTCCCCGTCAAGCTCTAAATCGGGGTTGGAGGCCATTTCGCCGACACGTGTCCAGCGAAAGCCTC	vector
M00292:91:000000000-AHYF2:1:1101:21709:9436	AGAGACGCCGCAAAATGAATTTGTGTCTCTACTGTGGCAAGTGAAAAGGACCTGATCATCAAGCTGCCTAAGTACTCCCTGTTCGAGCTGGAAAACGGCCGGAAGAGAATGCTGGCCTCTGCCGGCGAACTGCAGAAGGGAAACGAACTGGCCCTGCCCTCCAAATATGTGAACTTCCTGTACCTGGCCAGCCACGATGAGAAGCTGAAGGATGGAGGCCATTTCGCCGACACGTGTCCAGCGAAAGCCTC	vector
M00292:91:000000000-AHYF2:1:1101:21790:7381	AGAGACGCCGCAAAATGAATTTGTGTCTCTACTGTGGCAATTTTTAATTTAACAGGATCTAGGTGAAGATCCTTTTTGATAATCTCATGACCATAATCCCTTAACGTGAGTTTTCGTTCCACTGAGCGTCAGACCCCGTAGAAAAGATTGGAGGCCATTTCGCCGACACGTGTCCAGCGAAAGCCTC	vector
M00292:91:000000000-AHYF2:1:1101:22135:24086	AGAGACGCCGCAAAATGAATTTGTGTCTCTACTGTGCAAGGCCATCCTGTCTGCCAGACTGAGCAAGAGCAGACGGCTGGAAAATCTGATCGCCCAGCTGCCCGGCGAGAAGAAGAATGGCCTGTTCGGAAACCTGATTGCCCTGAGCCTGGGCCTGACCCCCAACTTCAAGAGCAACTTCGACCTGGCCGAGGATGCCTGGAGGCCATTTCGCCGACACGTGTCCAGCGAAAGCCTC	vector
M00292:91:000000000-AHYF2:1:1101:22564:21469	AGAGACGCCGCAAAATGAATTTGTGTCTCTACTGTGGCAACAGCGGCGAAACAGCCGAGGCCACCCGGCTGAAGAGAACCGCCAGAAGAAGATACACCAGACGGAAGAACCGGATCTGCTATCTGCAAGAGATCTTCAGCAACGAGATGGCCAAGGTGGACGACAGCTTGGAGGCCATTTCGCCGACACGTGTCCAGCGAAAGCCTC	vector
M00292:91:000000000-AHYF2:1:1101:22897:21136	AGAGACGCCGCAAAATGAATTTGTGTCTCTACTGTGGCTAAAATAAGGCTAGTCCGTTATCAACTTGAAAAAGTGGCACCGAGTCGGTGCTTTTTTGCTTTAGGGCTAGAAATAGCAAGTTAACATAAGGCTAGTCCGTTTTTAGCGCGTGCGCCAATTCTGCAGACAAATGGCTCTAGATCGCCGACACGTGTCCAGCGAAAGCCTC	vector
M00292:91:000000000-AHYF2:1:1101:23140:13985	AGAGACGCCGCAAAATGAATTTGGAAAATCGAGTGCTTCGACTCCGTGGAAATCTCCGGCGTGGAAGATCGGTTCAACGCCTCCCTGGGCACATACCACGATCTGCTGAAAATTATCAAGGACAAGGACTTCCTGGACAATGAGGAAAACGAGGACATTCTGGAAGATATCGTGCTGACCCTGACACTGTTTGAGGACAGAGAGATGAGCGAGGAACGGCTGAAAACCTATGCCCACCTGTTCGACGATGGAGGCCATTTCGCCGACACGTGTCCAGCGAAAGCCTC	vector
M00292:91:000000000-AHYF2:1:1101:23350:24293	AGAGACGCCGCAAAATGAATTTGTGTCTCTACTGTGGCAAGCACTTTGTCCAGATTAGCGACGGCCAGGATCACTCTCTTGGAGAACTCGCTGATCTGCTCGATGATCTCGTTGGAGGCCATTTCGCCGACACGTGTCCAGCGAAAGCCTC	vector
M00292:91:000000000-AHYF2:1:1101:23399:9221	AGAGACGCCGCAAAATGAATTTGTGTCTCTACTGTGGCAAAAAAGCCCGGGCGGCCTCAGTGAGCGAGCGAGCGCGCAGCTGCCTGCAGGGGCGCCTGATGCGGTATTTTCTCCTTACGCATCTGTGCGGTATTTCACACCGCATACGTCAAAGCAACCATAGTACGCGCCCTGGAGCGGCGCATTAAGCGCGGCGGGTGTGGTGATTACGCGCAGCGTGACCGCTACTGGAGGCCATTTCGCCGACACGTGTCCAGCGAAAGCCTC	vector
M00292:91:000000000-AHYF2:1:1101:23432:2836	AGAGACGCCGCAAAATGAATTTGTGTCTCTACTGTGGCAACTACGATGTGGACCATATCGTGCCTCAGAGCTTGCTGAAGGACGACTCCATCGACAACAAGGTGCTGGCCAGAAGCGACAATAACCGGGGCAAGAATGGAGGCCATTTCGCCGACACGTGTCCAGCGAAAGCCTC	vector
M00292:91:000000000-AHYF2:1:1101:23451:2833	AGAGACGCCGCAAAATGAATTTGTGTCTCTACTGTGGCAACTACGATGTGGACCATATCGTGCCTCAGAGCTTTCTGAAGGACGACTCCATCGACAACAAGGTGCTGGCCAGAAGCGACAAGAACCGGGGCAAGAGTGGAGGCCATTTCGCCGACACGTGTCCAGCGAAAGCCTC	vector
M00292:91:000000000-AHYF2:1:1101:23462:17052	AGAGACGCCGCAAAATGAATTTGTGTCTCTACTGTGGCAATAAAAGATGCTGAAGATCAGTTGGGTGCACGAGTGGGTTACATCGAACTGGATCTCAACAGCGGTAAGATCCTTGAGAGTTTTCGCTGGAGGCCATTTCGCCGACACGTGTCCAGCGAAAGCCTC	vector
M00292:91:000000000-AHYF2:1:1101:23704:18960	AGAGACGCCGCAAAATGAATTTGTGTCTCTACTGTGGCAAAAAAAATGAGCTGATTTAACAAAAATTTAACGCGAATTTTAACAAAATATTAACGTTTACAATTTTATGGTCTATGGAGGCCATTTCGCCGACACGTGTCCAGCGAAAGCCTC	vector
M00292:91:000000000-AHYF2:1:1101:23997:1910	AGAGACGCCGCAAAATGAATTTGTGTCTCTACTGTGGCAAAGCCCGGGCGGCCTCAGTGAGCGAGACAGCCCGCAGCTGCCTGCAGGGGAGCCTGATGGAGTATATTCTCCGGACGCATCTGTGCGGTATTTCACACGACAGACGTCAATGGAGGCCATTTCGCCGACACGTGTCCAGCGAAAGCCTC	vector
M00292:91:000000000-AHYF2:1:1101:24088:21225	AGAGACGCCGCAAAATGAATTTGTGTCTCTACTGTGGCAACGTAATGGCAGGGCTGCCGGCCAGCTTGGCCATGTGGTCGTGCAGACTATCCACCTGGCCGGACACCTGGGCTTTCTGGATGTTCTCTTTGGAGGCCATTTCGCCGACACGTGTCCAGCGAAAGCCTC	vector
M00292:91:000000000-AHYF2:1:1101:24193:5151	AGAGACGCCGCAAAATGAATTTGTGTCTCTACTGTGCAAGGCCATCCTGTCTGCCAGACTGAGCAAGAGCAGACGGCTGGAAAATCTGATCGCCCAGCTGCCCGGCGAGAAGAAGAATGGCCTGTTCGGAAACCTGATTGCCCTGAGCCTGGGCCTGACCCCCAACTTCAAGAGCAACTTCGACCTGGCCGAGGATGCCTGGAGGCCATTTCGCCGACACGTGTCCAGCGAAAGCCTC	vector
M00292:91:000000000-AHYF2:1:1101:24413:14433	AGAGACGCCGCAAAATGAATTTGTGTCTCTACTGTGGCAACAGCGAGTTCTCCAAGAGAGTGATCCTGGCCGACGCTAATCTGGACAAAGTGCTGTCCGCCTACAACAAGCACCGGGATAAGCCCATCAGAGAGCAGGCCGAGAATATCATCCATGGAGGCCATTTCGCCGACACGTGTCCAGCGAAAGCCTC	vector
M00292:91:000000000-AHYF2:1:1101:24426:10656	AGAGACGCCGCAAAATGAATTTGTGTCTCTACTGTGGCAAACACTAAGTACGACGAGAATGACAAGCTGATCCGGGAAGTGAAAGTGATCACCCTGAAGTCCAAGCTGGTGTCCGATTTCCGGAAGGATTTCCATGGAGGCCATTTCGCCGACACGTGTCCAGCGAAAGCCTC	vector
M00292:91:000000000-AHYF2:1:1101:24571:22921	AGAGACGCCGCAAAATGAATTTGTGTCTCTACTGTGGTAAGATCCTTGAGAGTTTTCGCCCCGAAGAACGTTTTCCAATGATGAGCACTGTTAAAGTTCTGCTATGTGGCGGGGTAATAGCCCGTATTGACGCCGGGCATGGAGGCCATTTCGCCGACACGTGTCCAGCGAAAGCCTC	vector
M00292:91:000000000-AHYF2:1:1101:25069:4062	AGAGACGCCGCAAAATGAATTTGTGTCTCTACTGTGGCAACCTCGAACAGCTGGTTGTAGGTCTGCACCAGCTGGATGAACAGCTTGTCCACGTCGCTGTTGTCGGGGTTCAGGTCGCCCTCGATCAGGAAGTGGTCCGGGAACTTGAGCATGTGGGCCAGGGCCAGATAGATCCGCCGCAGGTCGGCCTTGTCGGTGCTGTCCACCAGGTTCTTTCTCAGGTGGTAGATGGTGGGGTAGGGAGGCCATTTCGCCGACACGTGTCCAGCGAAAGCCTC	vector
M00292:91:000000000-AHYF2:1:1101:25103:21561	AGAGACGCCGCAAAATGAATTTGTGTCTCTACTGTGGCAAGTGCCGTAAAGCACTAAATCGGAACCCTAAAGGGAGCCCCCGATTTAGAGCTTGACGGGGAAAGCCGGCGAACGTGGCGAGAAAGGAAGGGAAGAAAGCGAAAGGAGCGGGCGCTAAGGCGCTGGCAAGTGTATGGAGGCCATTTCGCCGACACGTGTCCAGCGAAAGCCTC	vector
M00292:91:000000000-AHYF2:1:1101:25428:10053	AGAGACGCCGCAAAATGAATTTGTGTCTCTACTGTGGCAAAATTTAGAGCTTGACGGGGAAAGCCGGCGAACGTGGCGAGAAAGGAAGGGAAGAAAGCGAAAGGAGCGATGGAGGCCATTTCGCCGACACGTGTCCAGCGAAAGCCTC	vector
M00292:91:000000000-AHYF2:1:1101:25503:18560	AGAGACGCCGCAAAATGAATTTGTGTCTCTACTGTGGCAAGCGCTCTGCTGAAGCCAGTTACCTTCGGAAAAAGAGTTGGTAGCTCTTGATCCGGCAAACAAACCACCGCTGGTAGCGGTGGTTTTTTTGTTTGCAAGCAGCAGATTACGCGCAGAAAAAAAGGATCTCAAGAATGGAGGCCACTTCGCCGACACGTGTCCAGCGAAAGCCTC	vector
M00292:91:000000000-AHYF2:1:1101:25677:6225	AGAGACGCCGCAAAATGAATTTGTGTCTCTACTGTGGCAAGTCTGCAGAATTGGCACACGCGCTAAAAACGGACTAGCCTTATTTTAACTTGCTATTTCTAGCTCTAAAACAAAAAAGCACCGACGCGGTGCCACTTTTTCAAGTTGATAACGGACTAGACTTATTTTAAATGGCACATTCGAACACTAAAACCCATGGCCACAGTAAAGAAACGGTGTTTCGTCCTTTCCTGGAGGCCATTTCGCCGACACGTGTCCAGCGAAAGCCTC	vector
M00292:91:000000000-AHYF2:1:1101:25831:7655	AGAGACGCCGCAAAATGAATTTGTGTCTCTACTGTATAAGGCGCAGCGGGCGGGCTGAACGGGGGGTTCGTGCACACAGCCCAGCTTGGAGCGAACGACCTACACCGAACTGAGATACCTACAGCGTGAGCTATGAGAAAGCGCCACGCTTCCCAGAGGGAGAAAGGCGGACACGTATCCGGTAAGAGGCATGTTCGGGAGAGGGGAACGCACGAGGGAGCGTCCAGGGGTAAACGCCGGGGACCTTGGAGGCCATTTCGCCGACACGTGTCCAGCGAAAGCCTC	vector
M00292:91:000000000-AHYF2:1:1101:25898:16144	AGAGACGCCGCAAAATGAATTTGTGTCTCTACTGTGGCAATTAGGTGTCATTCTCTTCTGGGGGGTGGGGTGGGGCAGGACAGCAAGGGGGAGGATTGGGAAGACAATAGCAGGCATGGAGGCCATTTCGCCGACACGTGTCCAGCGAAAGCCTC	vector
M00292:91:000000000-AHYF2:1:1101:26152:7904	AGAGACGCCGCAAAATGAATTTGTGTCTCTACTGTGGCAACTACGATGTTGACCATATCGTGCCTCAGAGCTTTCTGAAGGACGACTCCATCGACAACGAGGTGCTGACCAGAAGCGACAAGAACCGAGGCCAGAATGGAGGCCATTTCGCCGACACGTGTCCAGCGAAAGCCTC	vector
M00292:91:000000000-AHYF2:1:1101:26242:16315	AGAGACGCCGCAAAATGAATTTGTGTCTCTACTGTGGCAAAAGATGATCGCCCAGAGCGAGCAGGAAATCGGCAAGGCTACCGCCAAGTACTTCTTCTACAGCAACATCATGAACTTTTTCAAGACCGAGATTACCCTGGCCAACGGAGAGAGCCGGAAGCGGCCTCTAATCGAGGCAAACGGCGAAGCCGGGGAGGCCATTTCGCCGACACGTGTCCAGCGAAAGCCTC	vector
M00292:91:000000000-AHYF2:1:1101:26505:10118	AGAGACGCCGCAAAATGAATTTGTGTCTCTACTGTGGCAACGGTGTTGCCAGCACCTTGAATTTCTTGCTGGGCACCTTGTACTAGTCGGTGATCACGGCCCAGCCCACAGAGTTGGTGCTGATGTCCAGGCCGATGCTGTACTTCTTGTCGGCTGATGGACTCCGTGGATGCCGACCATCCGCTTCTTCGTTGGTGCCATGGAGGCCATTTCGCCGACACGTGTCCAGCGAAAGCCTC	vector
M00292:91:000000000-AHYF2:1:1101:2653:16715	AGAGACGCCGCAAAATGAATTTGTGTCTCTACTGTGGCAAACCTGCGGCTGATCTATCTGGCCCTGGCCCACATGATCAAGTTCCGGGGCCACTTACTGATCGAGGGCGACCTGAACCCCGACAACAGCGATGTGGACAAGCTGTTCATCCAGCGGGTGCAGACCTACAACCAGCTGTTCGAGGAAAACCCCATTGGAGGCCATTTCGCCGACACGTGTCCAGCGAAAGCCTC	vector
M00292:91:000000000-AHYF2:1:1101:26601:19217	AGAGACGCCGCAAAATGAATTTGTGTCTCTACTGTGGCAACCCTTCTTAATGGCGGGGCTGCCGGCCAGATTGGCAATGTGCTCGTGCAGGCTATCGCCCTGGCCGGACACCTGGGCTTTCTGGATGTCCTCTTTAAAGGTCAGTGGAGGCCATTTCGCCGACACGTGTCCAGCGAAAGCCTC	vector
M00292:91:000000000-AHYF2:1:1101:26681:8400	AGAGACGCCGCAAAATGAATTTGTGTCTCTACTGTGGCAAGCGCTCTGCTGAAGCCAGTTACCTTCGGAAAAAGAGTTGGTAGCTCGTGATCCGGCAAACAAACCACCGCTGGTAGCGGTGGTTTTTTTGTTTGCAAGCAGCAGATTACGCGCAGAAAAAAAGGATCTCAAGAATGGAGGCCATTTCGCCGACACGTGTCCAGCGAAAGCCTC	vector
M00292:91:000000000-AHYF2:1:1101:26815:19993	AGAGACGCCGCAAAATGAATTTGTGTCTCTACTGCGGCAAAGAAAGCCCGGGCGTCGGGCGACCTTTGGTCGCCCGGCCTCAGTGAGCGAGCGAGCGCGCAGCTGCCTGCAGGGGCGCCGGATGCGGTATTTTCTCCTTACGCATCTGTGCGGTGAAAGCCGGCGAACGTGGCGATAAAGGAAGGGAAGAACGCGAAAGGAGCGGGCGCTAAGGCGCTGGCAAGTGTAGCGGTTACGATGGAGGCCATTGCGCCGACACGTGTCCAGCGAAAGCCTC	vector
M00292:91:000000000-AHYF2:1:1101:26878:16041	AGAGACGCCGCAAAATGAATTTGTGTCTCTACTGTGGCAACACCAGTTTCTTTCTCAGGTGGTAGATGGTGGGGTACTTCTCGTGGTAGGCCACCTCGTCCACGATGTTGCCGAAGATGGGGTGCCGCATGGAGGCCATTTCGCCGACACGTGTCCAGCGAAAGCCTC	vector
M00292:91:000000000-AHYF2:1:1101:26902:7369	AGAGACGCCGCAAAATGAATTTGTGTCTCTACTGTGGCAAGGTCATGTACTGGGCACAATGCCAGGCGGGCCATTTACCGTCATTGACGTCAATAGGGGGCGTACTTGGCATATGATACACTTGATGTACTGCCAAGTGGGCAGTTTACCGTAAATACTCCACCCATGGAGGCCATTTCGCCGACACGTGTCCAGCGAAAGCCTC	vector
M00292:91:000000000-AHYF2:1:1101:26904:16008	AGAGACGCCGCAAAATGAATTTGTGTCTCTACTGTGGCAAAGTTACGCGCAGCGTGACCGCTACACTTGCCAGCGCCCTAGCGCCCGCTCCTTTCGCTTTCTTCCCTTCCTTTCTCGCCACGTTCGCCGGCTTTCCCCGTCAAGCTCTAAATCGGGGGCTCCCTTTAGGGTTCCGATTTAGTGCTTTACGGAGGCCATTTCGCCGACACGTGTCCAGCGAAAGCCTC	vector
M00292:91:000000000-AHYF2:1:1101:26956:11862	AGAGACGCCGCAAAATGAATTTGTGTCTCTACTGTGGCAATATTTTGTTAAAATTCGCGTTAAATTTTTGTTAAATCAGCTCATTTTTTAACCAATAGACCGAAATCGGCAAAATCCCTTATAAATCAAAAGAATAGCCCGAGATAGAGTTGAGTGTTGTTCCAGTTTGGAACAAGAGTCCACTATGGAGGCCATTTCGCCGACACGTGTCCAGCGAAAGCCTC	vector
M00292:91:000000000-AHYF2:1:1101:27167:19405	AGAGACGCCGCAAAATGAATTTGTGTCTCTACTGGGGCAAGCACCGACAAGGTCGACCTGCGGCTGATCTATCTGGCCCTGGCCCACATGATCATGTTCCGGGGCCACTTCCTGTTAGAGGGCGAGCTGAACCCCGAAATCAACGTCGTGGACAAGCGTGTCCAATGGAGGCCATTTCGCCGACACGTGTCCAGCGAAAGCCTC	vector
M00292:91:000000000-AHYF2:1:1101:27249:7753	AGAGACGCCGCAAAATGAATTTGTGTCTCTACTGTGGCAACGAAGCCGTCGGACTTCAGGAGATCAGGGATAGTCTGGCCGCGCTAATTGTCCCGGAGGCCGTTGTTCAGCTACCGGAGGCCATTTCGCCGACACGTGTCCAGCGAAAGCCTC	vector
M00292:91:000000000-AHYF2:1:1101:27352:17645	AGAGACGCCGCAAAATGAATTTGTGTCTCTACTGTGGCAAAAAAAATGGGCTTATTTAACAAAAATTTAACGGGAATTTTAACAAAATATTAACGTTTACAATTTTATGGGGCACTCTCAGTACAATCTGCTCTGTGTCCGCATGGTTAAGCAAACCCCTACACCCGCCAACAACCGCTAACAAAACCTGACGGCCTTGTCAGCTCCCAGCATGGAGGCCATTTCGCCGACACGTGTCCAGCGAAAGCCTC	vector
M00292:91:000000000-AHYF2:1:1101:27394:16161	AGAGACGCCGCAAAATGAATTTGTGTCTCTACTGTGGCAAGTGGCCAACTCCATCACTAGGGGTTCCTGCGGCCGCTCCCCAGCATGCCTGCTATACGCTTCCCAATCCTCCCCCTTGCTGTCCTGCCCCACTGGAGGCCATTTCGCCGACACGTGTCCAGCGAAAGCCTC	vector
M00292:91:000000000-AHYF2:1:1101:28186:13167	AGAGACGCCGCAAAATGAATTTGTGTCTCTACTGTGGCAATAATAACCTGCCCAACGAGAAGGTGCGGCCCAAACACAGCGTGCTGTACTAGAAATTCACCGTGTATAACGACCTTGCCAATGGAGGCCATTTCGCCGACACGTGTCCAGCGAAAGCCTC	vector
M00292:91:000000000-AHYF2:1:1101:28203:12826	AGAGACGCCGCAAAATGAATTTGTGTCTCTACTGTGGCAATGTCCTCGTTTTCCTCATTGTCCAGGAAGTCCTTGTCCTTGATAATTTTCAGCAGATCGTGGTATGTGCCCAGGGAGGCGAATGGAGGCCATTTCGCCGACACGTGTCCAGCGAAAGCCTC	vector
M00292:91:000000000-AHYF2:1:1101:28325:17045	AGAGACGCCGCAAAATGAATTTGTGTCTCTACTGTGGCAAGGCGTTACTATTGACGTCAATGGGTGGAGTATTTACGGTAAACTGCCCACTTGGCAGTACATCAAGTGTATCATATGCCAAGTACGCCCCCTATTGACGTCAATGACGGTAAATGGCCCGCCTGGCATTGTGCCCAGTACATGACCTTATGGGACTTTCCTACTTGGCAGTGGAGGCCATTTCGCCGACACGTGTCCAGCGAAAGCCTC	vector
M00292:91:000000000-AHYF2:1:1101:28587:9258	AGAGACGCCGCAAAATGAATTTGTGTCTCTACTGTGGCAAGCGCGTACTATGGTTGCTTTGACGTATGCGGTGTGAAATACCGCACAGATGCGTAAGGAGAAAATAACGAATCAGGCGCCCCTGCAGGCAGCTGCGCGCTTGCACATTCAGGCCCGGTTCCCAACGATCAAGACGAGTTACATAAGACCCCATATTGTGCAAAAAAGCGGTTAGCTCCTTCGGTCCTCCGATCGTTGTCAGAGGTAAGTTGGCCGCAATGGAGGCCATTTCGCCGACACGTGTCCAGCGAAAGCCTC	vector
M00292:91:000000000-AHYF2:1:1101:28748:15972	AGAGACGCCGCAAAATGAATTTGTGTCTCTACTGTGGCAAAAAAAATGAACGGATTTAACAAAAATTTAACGCGACTTTTAACAAAATATTAACGGTTACAATTTTATGATGCACTCTCAGTACAATCTGCGCTGATGACGCATAGTAAAGCCACCACCGACACACCCAAACACCCCCACAGGGGCCCGGCCCAGTTTGTCTGCTCGTGGCAAGTGGGGCATTTCGCCGACACGTGTCCAGCGAAAGCCTC	vector
M00292:91:000000000-AHYF2:1:1101:2906:10381	AGAGACGCCGCAAAATGAATTTGTGTCTCTACTGTGGCAAGAGTGTGAAAGAGCTGCTGGGGATCACCGTCATGGAAAGAAGCAGCTTCGAGAAGAATCCCATCGACTTTATGGAAGCCAAGGGCTACAAAGAAGTGAAAAAGGACCTGATCATCAAGCTGCCTAAGTACTCCCTGTTCGAGCTGGGAAGCGTGGAGGCCATTTCGCCGACACGTGTCCAGCGAAAGCCTC	vector
M00292:91:000000000-AHYF2:1:1101:29105:13310	AGAGACGCCGCAAAATGAATTTGTGTCTCTACTGTGGCAAAAAGGTCGCCCGACGCCCGGGCTTTGCCCGGTCGGCCTCAGTGAGCGAGCGAGCGCGCCGCTGCCTGCAGGGGCGCCTGATGCGGTATTTTCACCTTACGCATCTGTGCGGTATTTCACACCGCATACGTCAAAGCAACCATAGGGAGGCCATTTCGCCGACACGTGTCCAGCGAAAGCCTC	vector
M00292:91:000000000-AHYF2:1:1101:29629:14510	AGAGACGCCGCAAAATGAATTTGTGTCTCTACCGTGGCAACTTAGCGGCACAGCATCAAGAAGAACCTGATCGGAGCCCTGCTGTTCGACAGCGGCGAAACAGCCGAGGCCACCCGGCTGAAGAGAACCGCCAGAAGAAGATACACCAGCCGGAAGAACCGGAATGGAGGCCATTTCGCCGACACGTGTCCAGCGAAAGCCTC	vector
M00292:91:000000000-AHYF2:1:1101:3276:13509	AGAGACGCCGCAAAATGAATTTGTGTCTCTACTGTGGCAACGGCCTCAGTGAGCGAGCGAGCGCGCAGCTGCCTGCAGGTGCGCCTGATGCGGTATTTTCTCCTTACGCATCTGTGCGGTATTTCACACCGCATACGTCAAAGCATTGGAGGCAATTTCGCCGACACGTGTCCAGCGAAAGCCTC	vector
M00292:91:000000000-AHYF2:1:1101:3376:11029	AGAGACGCCGCAAAATGAATTTGTGTCTCTACTGTGGCAAGGAACCCCTAGTGATGGAGTTGGCCACTCCCTCTCTGCGCGCTCGCTCGCTCACTGAGGCCGGGCGACCAAAGGTCGCCCGACGCCCGGGCAATGGAGGCCATTTCGCCGACACGTGTCCAGCGAAAGCCTC	vector
M00292:91:000000000-AHYF2:1:1101:3481:14261	AGAGACGCCGCAAAATGAATTTGTGTCTCTACTGTGGCAACAGCATCCCCCACCAGATCCACCTGGGAGAGCTGCACGCCATTCTGTGGCGGCAGGAAGATTTTTACCCATTCCTGAAGGACAACCGTGGAGGCCATTTCGCCGACACGTGTCCAGCGAAAGCCTC	vector
M00292:91:000000000-AHYF2:1:1101:3490:7844	AGAGACGCCGCAAAATGAATTTGTGTCTCTACTGTGGCAATGTAGAGCTTGACGGGGAAAGCCGGCGAACGTGGCGAGAAAGGAAGGGAAGAAAGCGAAAGGAGCGTGGAGGCCATTTCGCCGACACGTGTCCAGCGAAAGCCTC	vector
M00292:91:000000000-AHYF2:1:1101:3531:17313	AGAGACGCCGCAAAATGAATTTGTGTCTCTACTGTGGCAACGACGCCCGGGCTTTGCCCGGGCGGCCTCAGTGAGCGAGCGAGCGCGCAGCTGCCTGCAGGGGCGCCTGATGCGGTATTTTCTCCTTACGCATCTGTGCGGTATTTCACACCGCATACGTCAGAGCAACCATAGTTGGAGGCCATTTCGCCGACACGTGTCCAGCGAAAGCCTC	vector
M00292:91:000000000-AHYF2:1:1101:3549:11096	AGAGACGCCGCAAAATGAATTTGTGTCTCTACTGTGGCAAAAGAAGATGAAGAACTACTGGCGGCAGCTGCTGAACGCCAAGCTGATTACCCAGAGAAAGTTCGACAATCTGACCAATGGAGGCCATTTCGCCGACACGTGTCCAGCGAAAGCCTC	vector
M00292:91:000000000-AHYF2:1:1101:3771:11919	AGAGACGCCGCAAAATGAATTTGTGTCTCTACTGTGGCAACCAGGGTCAAGGAAGGCACGGGGGAGGGGCAAACAACAGATGGCTGGCAACTAGAAGGCACAGTCGAGGCTGATCAGCGAGCTCTAGGAATTCTTACTTTTTCTTTTTTGCCTGACCGGTGGAGGCCATTTCGCCGACACGTGTCCAGCGAAAGCCTC	vector
M00292:91:000000000-AHYF2:1:1101:4213:6669	AGAGACGCCGCAAAATGAATTTGTGTCTCTACTGTGGCAACTCCCCGGTTTCGCCGTTTGTTTCGATCAGAGGCCGTTTTCGGTCTTCGCCGTTGGGCAGGGTAATCTCGGTCTTGAAAAAGTTCATGATCTCTCTGTTGCAGAATAAGTTGTCTGTAACCTACAGAATGTCAGGGTCAAACGTAGTGATGTTCCTACGGTCGTAAGGAGGCCATTTCGCCGACACGTGTCCAGCGAAAGCCTC	vector
M00292:91:000000000-AHYF2:1:1101:4375:8497	AGAGACGCCGCAAAATGAATTTGTGTCTCTACTGTGGCAAAGAAGTACCTGATCGGAGCCCTGCTTTTCGACAGTGGCGAAATAGCCGTGGCCACCCGGCCGACGGGAACAGCCAGAAGCAGATACAACAGCCGGATGAACCGGACCAGCTAACTGCAAAAGATCTTAAGCAACCAGAAAAACAAGGTGGACGACAGCTGCTTCCAAAGGAGGCCATTTCGCCGACACGTGTCCAGCGAAAGCCTC	vector
M00292:91:000000000-AHYF2:1:1101:4476:5284	AGAGACGCCGCAAAATGAATTTGTGTCTCTACTGTGGCAACAGTGTTGTCGGGGTTCAGGTCGCCCTCGATCAGGAAGTGGCCCCGGAACTTGATCATGTGGGCCAGGGCCATGGAGGCCATTTCGCCGACACGTGTCCAGCGAAAGCCTC	vector
M00292:91:000000000-AHYF2:1:1101:4557:19925	AGAGACGCCGCAAAATGAATTTGTGTCTCTACTGTGGCAACCATTTCGATCACGATGTTCTCGGGCTTGTGCCGGCCCATCACTTTCACGAGCTCGTCCACCACCTTCACTGTGGAGGCCATTTCGCCGACACGTGTCCAGCGAAAGCCTC	vector
M00292:91:000000000-AHYF2:1:1101:4625:9384	AGAGACGCCGCAAAATGAATTTGTGTCTCTACTGTGGCAAACGATGTTCTCGGGCTTGTGCCGGCCCATCACTTTCACGAGCTCGTCCACCACCTTCACTGTCTGCAGGATGCCCTTCTTAATGGCGGGGCTGCCTGGAGGCCATTTCGCCGACACGTGTCCAGCGAAAGCCTC	vector
M00292:91:000000000-AHYF2:1:1101:4662:20278	AGAGACGCCGCAAAATGAATTTGTGTCTCTACTGTGGCAACTACCTGGACGAGATCATCGAGCATATCAGCGAGTTCTCCAAGAGAGTGATCCTGGCCGACGCTAATCTGGACAAAGTGCTGTCCGCATACACCAAGCACCGGGATAAGCCCAGCAGAGAGCAGGCCGAGAATATCATGCACCTGTTTAGCCTGTGGAGGCCATTTCGCCGACACGTGTCCAGCGAAAGCCTC	vector
M00292:91:000000000-AHYF2:1:1101:4910:20801	AGAGACGCCGCAAAATGAATTTGTGTCTCTACTGTGGCAATATGCGGTGTGAAATACCGCACAGATGCGTAAGGAGAAAATACCGCATCAGGCGCCCCTGCAGGCAGCTGCGCGCTCGCTCGCTCACTGAGGCCGCCCGGGCAAAGCCCGGGGGTCGGGCGTCCTTTGGACGCCCGGCCTCAGTGAGCGAACGGGCGCGCAGAGAGGGAGTGGCCAACTCCATCACTAGGGGTCCCTGCGTCCGCTCCCCAGCATGCCTGCTATTCTCTTCCCAATCCTCCCCCTTGCTGTGGAGGCCATTTCGCCGACACGTGTCCAGCGAAAGCCTC	vector
M00292:91:000000000-AHYF2:1:1101:4958:8268	AGAGACGCCGCAAAATGAATTTGTGTCTCTACTGTGGCAACCGCCCGGCCTCAGTGAGCGAGCGCGCGCGCAGAGAGGGAGTGGCCAACTCCATCACTAGGGGTTCCTGCGGCCGCTCCCCAGCTGTACGAGTACTTCACCGTGTATAACATGGAGGCCATTTCGCCGACACGTGTCCAGCGAAAGCCTC	vector
M00292:91:000000000-AHYF2:1:1101:5053:18496	AGAGACGCCGCAAAATGAATTTGTGTCTCTACTGTGGCAAGGCCGGCCAGGCAAAAAAGAAAAAGTAAGAATTCCTAGAGCTTGCTGTTCAGCATCGACTGTGCCAGTCGTTCTTCAGCTTCTTCACGACCGCTTCGGAGGGCACGTTGTCGCTCTTGCCCCGGTTCTTGTCGCTTCTGATCAGCACCTTGTTGTCTATGGAGTGGAGGCCATTTCGCCGACACGTGTCCAGCGAAAGCCTC	vector
M00292:91:000000000-AHYF2:1:1101:5168:11220	AGAGACGCCGCAAAATGAATTTGTGTCTCTACTGTGGTGCGCTCTGCTGAAGCCAGTTACCTTCGGAAAAAGAGTTGGTAGCTCTTGATCCGGCAAACAAACCACCGCTAAATGGAGGCCATTTCGCCGACACGTGTCCAGCGAAAGCCTC	vector
M00292:91:000000000-AHYF2:1:1101:5206:11002	AGAGACGCCGCAAAATGAATTTGTGTCTCTACTGTGGCAAGTGATGGGCCGGCACAAGCCCGAGAACATCGTGATCGAAATGGCCAGAGAGAACCAGACCACCCAGAAGGGACAGAAGAACAGCCGCGAGAGAATGAAGCGGATCGAAGAGGGCATCAAAGAGCTGGGCAGCCAGATCCTGAAAGAACACCCCGTGGAAAACACCCAGCTGCAGAACGAGAAGCTGTACCTGTACTACCTGCAGAATGGGCGGGATATGTACGTGGACCAGGAACTGGACATCAACCGGCTGTCCGACTACGATGTGGACCATGTCGTGCCTCAGAGGCTATGGAGGCCATTTCGCCGACACGTGTCCAGCGAAAGCCTC	vector
M00292:91:000000000-AHYF2:1:1101:5276:6275	AGAGACGCCGCAAAATGAATTTGTGTCTCTACTGTGGCTGCTCGCTCTTGGCGAACATCTTCCGCACGTCGTACACCTTGTAGTCGCCGTACACGAACTCGCTTTCCGGCTTAGGGTACTTTTTGATCAGGGCGGTTCCCACGACGGCGTTCAGGTAGGCGTCGTGGGCGTGGTGGTAGTTGTTGATCTCGCGCACGTGGTAAAACTGGAAGTCCTTCCGGAAATCGGACACCAGCTTGGACTTCAGGGTGATCACTTTCACTCCCCGGATCAGCTTGTCATTCTCGTCGTACTTAGTGTTCATCCGTGGAGGCCATTTCGCCGACACGTGTCCAGCGAAAGCCTC	vector
M00292:91:000000000-AHYF2:1:1101:5335:12287	AGAGACGCCGCAAAATGAATTTGTGTCTCTAGTGTGGCAAGGACAGCAAGGGGGAGGATTGGGAAGAGAATAGCAGGCATGCTGGGGAGCGGCCGCAGGAACCCCTAGTGATGGAGTTGGCCACTCGTGGAGGCCATTTCGCCGACACGTGTCCAGCGAAAGCCTC	vector
M00292:91:000000000-AHYF2:1:1101:5441:10537	AGAGACGCCGCAAAATGAATTTGTGTCTCTACTGTGGCAAAATAGCAAGTTAAAATAAGGCTAGTCCGTTTTTAGCGCGTGCGCCAATTCTGCAGACAAATGGCTCTAGAGGTACCCGTTACATAACTTACGGTAAATGGCCCGCCTGGCTGACCGCCCAACGACCCCCGCCCATTGACGTCTATAGTAACGGAGGCCATTTCGCCGACACGTGTCCAGCGAAAGCCTC	vector
M00292:91:000000000-AHYF2:1:1101:5813:19778	AGAGACGCCGCAAAATGAATTTGTGTCTCTACTGTGGCAAAAAAATGAGCTGATTTAACAAAAATTTAACGCGAATTTTAACAAAATATTAACGTTTACAATTTTATGGTCTATGGAGGCCATTTCGCCGACACGTGTCCAGCGAAAGCCTC	vector
M00292:91:000000000-AHYF2:1:1101:6087:20877	AGAGACGCCGCAAAATGAATTTGTGTCTCTACTGCTGTCGTCCACCTTGGCCATCTCGTTGCTGAAGATCTCTTGCAGATGGCAGATCCGGTTCTTCCGTCTGGTGTATCTTCTTCTGGCGGTTCTCTTCAGCCGGGTGGCCCCGTGAGGCCATTTCGCCGACACGTGTCCAGCGAAAGCCTC	vector
M00292:91:000000000-AHYF2:1:1101:6115:9394	AGAGACGCCGCAAAATGAATTTGTGTCTCTACTGTGGCAAAGAAGCTGTCGTCCACCTTGGCCATCTCGTTGCTGAAGATCTCTTGCAGATAGCAGATCCGGTTCTTCCGTCTGGTGTATCTTCTTCTGGCGGTTCTCTTCAGCCGGGTGGCCTCGGCTGTTTCGCCGCTGTCGAACAGCAGGGCTCCGATCAGGTTCTTCTTGATGCTGTGCCGGTCGGTGTTGCCCCGCACCTTGAATTTCTTGCTGGGCACCTTGTACTCGTCGGTGATCACGGCCCAGCCCACAGAGTTGGTGCCGATGTCCATGGAGGCCATTTCGCCGACACGTGTCCAGCGAAAGCCTC	vector
M00292:91:000000000-AHYF2:1:1101:6216:14058	AGAGACGCCGCAAAATGAATTTGTGTCTCTACTGTGGCAAATTTATCAGGGTTATTGTCTCATGAGCGGATACATATTTGAATGTATTTAGAAAAATAAACAAATAGGGGTTCCGCGCACATTTCCCAGAAAAGTGCCACCTGACGTCTAAGAAACCATTATTATCATGAAATTAACCTAAAAAAATAGGCGGATCACGAGGCCAATTCGTGACGCGCGTTTCGGTGATGACGGGGAAAACCTCTGACACATGCATCCCCCGGTGGTGGTCACAGCCTGTCTGTAAAGGCAGAAAAAATGAGTTTGTGGCAGGGTGCCCCGCCCCAGCCCCGACCCGGACTGCTCGGTGGCCTTGGGTAAGTCAGGACACTGTCTGAGCCTGCTTCCAGCTGTCCCTGG…	vector
M00292:91:000000000-AHYF2:1:1101:6232:9907	AGAGACGCCGCAAAATGAATTTGTGTCTCTACTGTAAGCGCGGCGGGTGTGGTGGTTACGCGCAGCGTGACCGCTACACTTGCCAGCGCCTTAGCGCCCGCTCCTTTCGCATGGAGGCCATTTCGCCGACACGTGTCCAGCGAAAGCCTC	vector
M00292:91:000000000-AHYF2:1:1101:6504:21977	AGAGACGCCGCAAAATGAATTTGTGTCTCTACTGTGGCAATAATTACAGCCCGGAGGAGAAGGGCCGTCCCGCCCGCTCACCTGTGGGATTAACTCGGTCAGTCAGAGCAGGGGTGGAGGCCATTTCGCCGACACGTGTCCAGCGAAAGCCTC	vector
M00292:91:000000000-AHYF2:1:1101:6533:21271	AGAGACGCCGCAAAATGAATTTGTGTCTCTACTGTGGCAACTGAGAAGTACAAAGAGATTTTCTTCGACCAGAGCAAGAACGGCTACGCCGGCTACATTGACGGCGGAGCCAGCCAGGAAGAGTTCTACAAGTTCATCTGGAGGCCATTTCGCCGACACGTGTCCAGCGAAAGCCTC	vector
M00292:91:000000000-AHYF2:1:1101:7085:16468	AGAGACGCCGCAAAATGAATTTGTGTCTCTACTGTGGCAAGTGGCCAACTCCATCACTAGGGGTTCCTGCGGCCGCTCCCCAGCATGCCTGCTATTCTCTTCCCAATCCTCCCCCTTGCTGTCCTGCCCCACTGGAGGCCATTTCGCCGACACGTGTCCAGCGAAAGCCTC	vector
M00292:91:000000000-AHYF2:1:1101:7209:22298	AGAGACGCCGCAAAATGAATTTGTGTCTCTACTGTGGCAAAAAAAAAAGGATCTCAAGAAGATCCTTTGATCTTTTCTACGGGGTCTGACGCTCAGTGGAACGAAATGGAGGCCATTTCGCCGACACGTGTCCAGCGAAAGCCTC	vector
M00292:91:000000000-AHYF2:1:1101:7285:3781	AGAGACGCCGCAAAATGAATTTGTGTCTCTACTGTGGCAAGAGGTACCCGTTACATAACTTACGGTAAATGGCCCGCCTGGCTGACCGCCCAACGACCCCCGCCCATTGATGGAGGCCATTTCGCCGACACGTGTCCAGCGAAAGCCTC	vector
M00292:91:000000000-AHYF2:1:1101:7290:22076	AGAGACGCCGCAAAATGAATTTGTGTCTCTACTGTGGCAAAGAGGTACACCAGCACCAAAGAGGTGCTGGACGCCACCCTGATCCACCAGAGCATCACCGGCCTGTACGAGACACGGATCGACCTGTCTCAGCTGGGAGGCGACAAAAGTGGAGGCCATTTCGCCGACACGTGTCCAGCGAAAGCCTC	vector
M00292:91:000000000-AHYF2:1:1101:7518:11302	AGAGACGCCGCAAAATGAATTTGTGTCTCTACTGTGGCAAACGTCGGCCAGGGTCACTCTCTTGGTGAACTCGCGGTTCTGTTCGATGATCTCGTCCAGGTAGTGCTTGTGCTGTTCCACAAACAGCTGTTTCTGCTCATTATCCTCGGGGGAGCCCTTAAGCTTCTCATAGTGGCTGGCCAGGTACAGGAAGTTCACATATTGGGAGGGCAGGGCCAGTTCGTTTCCCTTCTGCAGTTCGCCGGCAGAGGCCATTTCGCCGACACGTGTCCAGCGAAAGCCTC	vector
M00292:91:000000000-AHYF2:1:1101:7548:19880	AGAGACGCCGCAAAATGAATTTGTGTCTCTACTGTGGCAAAGAGAACCGCCAGAAGAAGATACACCAGACGGAAGAACCGGATCTGCTATCTGCAAGAGATCTTCAGCAACGAGATGGCCAAGGTGGACGACAGCTTCTTCCACCAGGAAGGACCTGTCTCAGCTGGGAGGCGACAAAAGGCCGGCGGCCACGAAAAAGGCCGGCCAGGCAAAAAAGAAAAAGTAAGAAAATGGAGGCCATTTCGCCGACACGTGTCCAGCGAAAGCCTC	vector
M00292:91:000000000-AHYF2:1:1101:7701:15887	AGAGACGCCGCAAAATGAATTTGTGTCTCTACTGTGGCAATGTCCTCGTTTTCCTCATGGTCCAGGAAGTCCTTGTCCTTGATAATTTTCAGCAGATCGTGGTATGTGCCCAGGGGGGCGAATGGAGGCCATTTCGCCGACACGTGTCCAGCGAAAGCCTC	vector
M00292:91:000000000-AHYF2:1:1101:7785:17645	AGAGACGCCGCAAAATGAATTTGTGTCTCTACTGTGGCAACAGCGTAACCACCACACCCGCCGCGCTTAATGCGCCGCTACAGGGCGCGTACTATGGTTGCTTTGACGTATGCGGTGTGAAATACCGCACAGATGCGTAAGGAGAAAATACCGCATCAGGCGCCCCTGCAGGCAGCTGCGCGCTCGCTCGCTCACTGAGGCCGCCCGGGCAAAGCCCGGGCGTCGGGCGACCAATGGAGGCCATTTCGCCGACACGTGTCCAGCGAAAGCCTC	vector
M00292:91:000000000-AHYF2:1:1101:7880:4788	AGAGACGCCGCAAAATGAATTTGTGTCTCTACTGTGGCAAACCGACCTTCCACTTCTTCTTTGGGGCCATCTTATCGTCATCGTCTTTGTAATCAATATCATGATCCTTGTAGTCTCTGATGGAGGCCATTTCGCCGACACGTGTCCAGCGAAAGCCTC	vector
M00292:91:000000000-AHYF2:1:1101:7910:10197	AGAGACGCCGCAAAATGAATTTGTGTCTCTACTGTGGCAAAGAAAGCCCGGGCGTCGGGCGACCTTTGGTCGCCCGGCCTCAGTGAGCGAGCGAGCGCGCAGCTGCCTGCAGGGGCGCCTGATGCGGTATTTTCTCCTTACGCATCTGTGCGGTGAAAGCCGGCGAACGTGGCGAGAAAGGAAGGGAAGAAAGCGAAAGGAGCGGGCGCTAAGGCGCTGGCAAGTGTAGCGGTTACGATGGAGGCCATTTCGCCGACACGTGTCCAGCGAAAGCCTC	vector
M00292:91:000000000-AHYF2:1:1101:8049:19978	AGAGACGCCGCAAAATGAATTTGTGTCTCTACTGTGGCAATCCTGCAGACAGTGAAGGTGGGGGACGAGCCCGTAAAAGTGATGGGCCGGCACAAGCCCGAGAACATCGTGACCGAAAAGGCAAGGGGGAACCAGACCACCCAGTATGGACAGAAGAACAGCCGCGAGAGAATGAAGCGGATCGAAGAGGGAATCAAAGAGCTGGGCAGCCAGAGCCCGAAAGAACACCCCGTGGAAAACACCCAGCCGCAGAACGAGAAGCTGTACCTGTACCACTTGAAGAAGGGGCGTGGAGGCCATTTCGCCGACACGTGTCCAGCGAAAGCCTC	vector
M00292:91:000000000-AHYF2:1:1101:8404:20277	AGAGACGCCGCAAAATGAATTTGTGTCTCTACTGTGGCAAAATTTAGAGCTTGACGGGGAAAGCCGGCGAACGTGGCGAGAAAGGAAGGGAAGAAAGCGAAAGGAGCGATGGAGGCCATTTCGCCGACACGTGTCCAGCGAAAGCCTC	vector
M00292:91:000000000-AHYF2:1:1101:8447:8743	AGAGACGCCGCAAAATGAATTTGTGTCTCTACTGTGGCAAGCAGGGTCAGGTCCTGGTGGTGCTCGTCGTATCTCTTGATCATAGAGGCGCTCAGGGGGGCCTTGGTGATCAATGGAGGCCATTTCGCCGACACGTGTCCAGCGAAAGCCTC	vector
M00292:91:000000000-AHYF2:1:1101:8450:10224	AGAGACGCCGCAAAATGAATTTGTGTCTCTACTGTGGCAACCACCACACTTGCCAGCGCCTTAGCGCCCGCTCCTTTCGCTTTCTTCCCTTCCTTTCTCGCCACGTTGGAGGCCATTTCGCCGACACGTGTCCAGCGAAAGCCTC	vector
M00292:91:000000000-AHYF2:1:1101:8466:22751	AGAGACGCCGCAAAATGAATTTGTGTCTCTACTGTGGCAAAAGACCGAGGTGCAGACAGGCGGCTTCAGCAAAGAGTCTATCCTGCCCAAGAGGAACAGCGATAAGCTGATCGCCAGAAAGAAGGACTGGGACCCTAAGAAGTACGGCGGCTTCGACAGCCCCACCGTGGCCTATTCTGTGCTGGTGGTGGCCAAAGTGGAAAAGGGCAAGTCCAAGAAACTGAAGAGTGTGAAAGAGCTGCTGGGGTGGAGGCCATTTCGCCGACACGTGTCCAGCGAAAGCCTC	vector
M00292:91:000000000-AHYF2:1:1101:8691:14880	AGAGACGCCGCAAAATGAATTTGTGTCTCTACTGTGGCAAGTGGCCAACTCCATCACTAGGGGTTCCTGCGGCCGCTCCCCAGCATGCCTGCTATTCTCTTCCCAATCCTCCCCCTTGCTGTCCTGCCCCACTGGAGGCCATTTCGCCGACACGTGTCCAGCGAAAGCCTC	vector
M00292:91:000000000-AHYF2:1:1101:8695:8540	AGAGACGCCGCAAAATGAATTTGGTACCTCTTCCGGTCGATGGTGGTGTCAAAGTACTTGAAGGCGGCAGGGGCTCCCAGATTGGTCAGGGTAAACAGGTGGATGATGGAGGCCATTTCGCCGACACGTGTCCAGCGAAAGCCTC	vector
M00292:91:000000000-AHYF2:1:1101:8773:16900	AGAGACGCCGCAAAATGAATTTGTGTCTCTACTGTGGCAAGTGCCGTAAAGCACTAAATCGGAACCCTAAAGGGAGCCCCCGATTTAGAGCTTGACGGGGAAAGCCGGCGAACGTGGCGAGAAAGGAAGGGAAGAAAGCGAAAGGAGCGGGCGCTAAGGCGCTGGCAAGTGTATGGAGGCCATTTCGCCGACACGTGTCCAGCGAAAGCCTC	vector
M00292:91:000000000-AHYF2:1:1101:8929:19464	AGAGACGCCGCAAAATGAATTTGTGTCTCTACTGTGGCAAGCGCCAATTCTGCAGACAAATGGCTCTAGAGGTACCCGTTACATAACTTACGGTAAATGGCCCGCCTGGCTGACCGCCCAACGACCCCCGCCCATTGACGTCAATAGTACCGCCAATAGGGACCTTCCATTGACGTCAATGAGGGGAGTATTTACGGTAAACTGCCCACTTGGCAGTACATCAAGTGTATCATATACCAAGTACGCCCCCCATTGACGTCAATGACGGCAAATGGCCCGCCTGGCATTGTGCCCAGTTGGAGGCCATTTCGCCGACACGTGTCCAGCGAAAGCCTC	vector
M00292:91:000000000-AHYF2:1:1101:9100:22057	AGAGACGCCGCAAAATGAATTTGTGTCTCTACTGTGGAAAAGTTAATGTCATGATAATAATGGTTTCTTAGACGTCAGGTGGCACTTTTCGGGGAAATGTGCGCGGAACCCCTATTTGTTTATTTTTCTAAATACATTCAAATATGTATCCGCTCATGAGACAATAACCCTGATAAATGCTTCAATAATATTGAAAAAGGAAGAGTATGAGTATTCAACACTTCCGTGTCGCCCTTATTCCCTTTTTTGCGGCATTTTGCGTTTCATTTCGCCGACACGTGTCCAGCGAAAGCCTC	vector
M00292:91:000000000-AHYF2:1:1101:9268:14470	AGAGACGCCGCAAAATGAATTTGTGTCTCTACTGTGGCAACGCGTTCGCCGGCTTTCCCCGTCAAGCTCTAAATCTGGGGCTCCCTTTAGGGTTCCGATTTAGTGCTTTACGGCACCTCGACCCCAAAAAACTTGATTTGGGTGATGGTTCACGTAGTGGGCCATCGCCCTGATAGACGGTTTTTCGCCCTTTGACGTTTGAGTCCACGTTCTTTAATAGTGGACTCTTGTTCCAAACTGGAACAACACTCAACTCTATCTCGGGCTATTCTTTAGATTTATAAGGGATTTTGCCGATTTCGGTCTATTGGTTAAAAAATGAGCTGATTTAACAAAAATTTAACGCGAATTGGAGGCCATTTCGCCGACACGTGTCCAGCGAAAGCCTC	vector
M00292:91:000000000-AHYF2:1:1101:9315:3744	AGAGACGCCGCAAAATGAATTTGTGTCTCTACTGTGGCAACCAGGGTCAAGGAAGGCACGGGGGAGGGGCAAACAACAGATGGCTGGCAACTAGAAGGCACAGTCGAGGCTGATCAGCGAGCTCTAGGAATTCTTACTTTTTCTTTTTTGCCTGACCGGTGGAGGCCATTTCGCCGACACGTGTCCAGCGAAAGCCTC	vector
M00292:91:000000000-AHYF2:1:1101:9787:4691	AGAGACGCCGCAAAATGAATTTGTGTCTCTACTGTGGCAAAAGGGAAACGAACTGGCCCTTCCCTCCAAATATGTGAACTTCCTGTACCTGGCCAGCCACTATGTGAAGCTGAAGGGCCCCCCCGAGGATAATGAGCAGAAACAGCTGTTTGTGGAAAAGCAAAAGAACAACCTGGACGGGAACATGGAGGCCACTTCGCCGACACGTGTCCAGCGAAAGCCTC	vector
M00292:91:000000000-AHYF2:1:1101:9790:22363	AGAGACGCCGCAAAATGAATTTGTGTCTCTACTGTGGCAACGAGTTACATGATCCCCCATGTTGTGCAAAAAAGCGGTTAGCTCCTTCGGTCCTCCGATCGTTGTCAGAAGTAAGTTGGCCGCAGTGTTATCACTCATGGTTATGGCAGCACTGCATAATTCTCTTACTGTCATGCCATCCGTAAGATGCGTTTCTGTGACTGGTGAGGCCATTTCGCCGACACGTGTCCAGCGAAAGCCTC	vector
M00292:91:000000000-AHYF2:1:1101:9940:19864	AGAGACGCCGCAAAATGAATTTGTGTCTCTACTGTGGCAAATGCCGCATAGTTAAGCCAGCCCCGACACCCGCCAACACCCGCTGACGCGCCCTGACGGGCTTGTCTGCTCCCGGGATCCGCTTACAGACAAGCTGTGACCGTCTCCGGGAGCTGCATGTGTCAGAGGTTTTCACCGTCATCACCTGGAGGCCATTTCGCCGACACGTGTCCAGCGAAAGCCTC	vector
M00292:91:000000000-AHYF2:1:1102:10145:7909	AGAGACGCCGCAAAATGAATTTGTGTCTCTACTGTGGCAAGCCTTCTGCAGTTCGCCGGCAGAGGCCAGCATTCTCTTCCGGCCGTTTTCCAGCTCGGACAGAGAGTACTTAGGCAGCTTGATGATCAGGTCCTTTTTCACTTCTTTGGAGGCCATTTCGCCGACACGTGTCCAGCGAAAGCCTC	vector
M00292:91:000000000-AHYF2:1:1102:10159:3310	AGAGACGCCGCAAAATGAATTTGTGTCTCTACTGTGGCAAGCACTTTGTCCAGATTAGCGTCGGCCAGGATCACTCTCTTGGAGAACTCGCTGATCTGCTCGATGATCTCGTTGGAGGCCATTTCGCCGACACGTGTCCAGCGAAAGCCTC	vector
M00292:91:000000000-AHYF2:1:1102:10332:10474	AGAGACGCCGCAAAATGAATTTGTGTCTCTACTGTGGCAAGATAGCAAGTTAAAATAAGGCTAGTCCGTTTTTAGCGCGTGCGCCAATTCTGCAGACAAATGGCTCTAGAGGTACCCGTTACATAACTTACGGTAAATGGCCCGCCTGGCTGACCGCCCAACGACCCCCGCCCATTGACGTCAATAGTAACGGAGGCCATTTCGCCGACACGTGTCCAGCGAAAGCCTC	vector
M00292:91:000000000-AHYF2:1:1102:10348:23440	AGAGACGCCGCAAAATGAATTTGTGTCTCTACTGTGGCAATGGAACTTCGAGGAAGTGGTGGACAAGGGCGCTTCCGCCCAGAGCTTCATCGAGCGGATGACCAACTTCGATAAGAACCTGCCCAACGAGAAGGTGCTGCCCAAGCACAAATGGAGGCCATTTCGCCGACACGTGTCCAGCGAAAGCCTC	vector
M00292:91:000000000-AHYF2:1:1102:10620:3909	AGAGACGCCGCAAAATGAATTTGTGTCTCTACTGTGGCAAACAGCAGGCTGTACTTGGGCAGCACCTTCTCGTTGGGCAGGTTCTTATCGAAGTTGGTCATCCGCTCGATGAACGTGTCCAGCGAAAGCCTC	vector
M00292:91:000000000-AHYF2:1:1102:10631:22505	AGAGACGCCGCAAAATGAATTTGTGTCTCTACTGTGGCAAGAGGTACCCGTTACATAACTTACGGTAAATGGCCCGCCTGGCTGACCGCCCAACGACCCCCGCCCATTGATGGAGGCCATTTCGCCGACACGTGTCCAGCGAAAGCCTC	vector
M00292:91:000000000-AHYF2:1:1102:10879:21342	AGAGACGCCGCAAAATGAATTTGTGTCTCTACTGTGGCAAGGGGTTTTCCTCGAACAGCTGGTTGTAGGTCTGCACCAGCTGGATGAACAGCTTGTCCACGTCGCTGTTGTCGGGGTTCAGGTCGCCCTCGATCAGGAAGTGGCCCCGGAACTTGATCATGTGGGCCAGGGCCAGATAGATCAGCCGCAGGTCGGCCTTGTCGGGGCTGTCCACCAGTTTCTTTCGCCGACACGTGTCCAGCGAAAGCCTC	vector
M00292:91:000000000-AHYF2:1:1102:10909:6767	AGAGACGCCGCAAAATGAATTTGTGTCTCTACTGTGGCAAAGGACTTCCTGGACAATGAGGAAAACGCGGACATTCTGGAAGATATCGTGCTGACCCTGACACTGTTTGAGGACAGAGAGATGATCGAGGAACGGCTGATAACCTATGCCCACCTGTTAGAATGGAGGCCATTTCGCCGACACGTGTCCAGCGAAAGCCTC	vector
M00292:91:000000000-AHYF2:1:1102:10936:3630	AGAGACGCCGCAAAATGAATTTGTGTCTCTGGCAGCAGCCACTGGTAACAGGATTAGCAGAGCGAGGTATGTAGGCGGTGCTACAGAGTTCTTGAAGTGGTGGCCTAACTACGGCTACACTAGAAGAACAGTATTTGGTATCTGCGCTCTGCTGAAGCCAGTTACCTTCGGAAAAAGAGTTGGTAGCTCTTGATCCGGCAAACAAACCACAATGGTGGCCATTTCGCCGACACGTGTCCAGCGAAAGCCTC	vector
M00292:91:000000000-AHYF2:1:1102:11059:14975	AGAGACGCCGCAAAATGAATTTGTGTCTCTACTGTGGCAAGAAAATCTCTTTGTACTTCTCAGGCAGCTGCTGCCGCACGAGAGCTTTCAGCATGGTCTGGTCCTGGTGGTGCTCGTCGTATCTCTTGATCATAGAGGCGCTCAGGGGGGCCTTGGTGAGCTCGGTGTTCACTCTCAGGATGTCGCTCAGCAGGATGGCGTCGGACAGGTTCTTGGCGGCCAGAAACATGGAGGCCATTTCGCCGACACGTGTCCAGCGAAAGCCTC	vector
M00292:91:000000000-AHYF2:1:1102:11162:13125	AGAGACGCCGCAAAATGAATTTGTGTCTCTACTGTGGCAACGAAGCCGTCGGACTTCAGGAAATCCAGGATTGTCTTGCCGGACTGCTTGTCCCGGATGCCGTTGATCAGCTTCCGGAGGCCATTTCGCCGACACGTGTCCAGCGAAAGCCTC	vector
M00292:91:000000000-AHYF2:1:1102:11189:20166	AGAGACGCCGCAAAATGAATTTGTGTCTCTACTGTGGCAAGTGAAAAGGACCTGATCATCAAGCTGCCTAAGTACTCCCTGTTCGAGCTGGAAAACGGCCGGAAGAGAATGCTGGCCTCTGCCGGCGAACTGCAGAAGGGAAACGAACTGGCCCTGCCCTCCAAATATGTGAACTTCCTGTACCTGGCCAGCCACTATGAGAAGCTGAAGGATGGAGGCCATTTCGCCGACACGTGTCCAGCGAAAGCCTC	vector
M00292:91:000000000-AHYF2:1:1102:11293:21312	AGAGACGCCGCAAAATGAATTTGTGTCTCTACTGTGGCAAGCAAAGCCCGGGCGTCGGGCGACCTTTGGTCGCCCGGCCTCAGTGAGCGAGCGAGCGCGCAGCTGCCTGCAGGGACGCCTGTGGAGGCCATTTCGCCGACACGTGTCCAGCGAAAGCCTC	vector
M00292:91:000000000-AHYF2:1:1102:11559:23482	AGAGACGCCGCAAAATGAATTTGTGTCTCTACTGTGGCAACAGCGGTGGGTTGTTTGCCGGATCAAGAGCTACCAACTCGTTTTCCGAAGGTAACGGGCTTCAGCAGAGCGCAGTGGAGGCCATTTCGCCGACACGTGTCCAGCGAAAGCCTC	vector
M00292:91:000000000-AHYF2:1:1102:11697:19219	AGAGACGCCGCAAAATGAATTTGTGTCTCTACTGTGGCAACCTTTTTGATAATCTCATGACCAAAATCCCTTAACGTGAGTTTTCGTTCCACTGAGCGTCAGACCCCGTAGAAAAGATCAAAGGATCTTCTTGAGATCCTTTTTTTCTGCGCGTAATCTGCTGCTGGAGGCCATTTCGCCGACACGTGTCCAGCGAAAGCCTC	vector
M00292:91:000000000-AHYF2:1:1102:11921:19816	AGAGACGCCGCAAAATGAATTTGTGTCTCTACTGTGGCAACGATCTGCTGAAAATTATCAAGGACAAGGACTTCCTGGACAATGAGGGAAACGAGGACATTCTGGAAGATATCGGGCTGACCCTGACACTGTTTGGGGACAGAGAGAGGACCGGGGAAGGGCTGAAAACCTATGCCAACCGGTTCGACGACAAAATGATGAAGCGGCGGATCCGGCGGAGATACAGCGGCGGAGACAGGCTGAACAGGAAACTGATCATCAACATGCGGAACTTGTGGCCATTTCGCCGACACGTGTCCAGCGAAAGCCTC	vector
M00292:91:000000000-AHYF2:1:1102:11940:24387	AGAGACGCCGCAAAATGAATTTGTGTCTCTACTGTGGCAGGAACCGTAAAAAGGCCGCGTTGCTGGCGTTTTTCCATAGGCTCCGCCCCCCTGACGAGCATCACAAAAATCGACGCTCAAGTCAGAGGTGGCGAAACCCGACAGGACTATAAAGATACCAGGCGTTTCCCCCTGGAAGCTCCCGCGTCCGCTCTCCTGTTCCGACCCTGCCGCTCACCGGATACCTGTCCGCCTTTCTCCCTCCGGGAAGCGTGGCGCTTTCTCATAGCTCACGCTGTAGGTATCTCAGTTCGCCGACACGTGTCCAGCGAAAGCCTC	vector
M00292:91:000000000-AHYF2:1:1102:12126:4419	AGAGACGCCGCAAAATGAATTTGTGTCTCTACTGTGGCGATGGTTTCCTCGCTCTTTCTGGTCATCCAGGCGAATCTGCTGTTTCCCCTGGCCAGAGGGCCCACGTGGTAGGGGATGCGGATGGAGGCCATTTCGCCGACACGTGTCCAGCGAAAGCCTC	vector
M00292:91:000000000-AHYF2:1:1102:12170:18745	AGAGACGCCGCAAAATGAATTTGTGTCTCTACTGTGGCAATGGCTGCTGCCAGTGGCGATAAGTCGTGTCTTACCGGGTTGGACTCAAGACGATAGTTACCGGATAAGGCGCAGCGGTCGGGCTGAACGGGGGGTTCGTGCACACAGCCCAGCTTGGAGCGAACGACCTACACCGGACTGAGATACCTACAGCGTGAGCTTGGAGGCCATTTCGCCGACACGTGTCCAGCGAAAGCCTC	vector
M00292:91:000000000-AHYF2:1:1102:12204:17483	AGAGACGCCGCAAAATGAATTTGTGTCTCTGGCAGCAGCCACTGGTAACAGGATTAGCAGAGCGAGGTATGTAGGCGGTGCTACAGAGTTCTTGAAGTGGTGGCCTAACTACGGCTACACTAGAAGAACAGTATTTGGTATCTGCGCTCTGCTGAAGCCAGTTACCTTCGGAAAAAGAGTTGGTAGCTCTTGATCCGGCAAACAAACCACAATGGAGGCCATTTCGCCGACACGTGTCCAGCGAAAGCCTC	vector
M00292:91:000000000-AHYF2:1:1102:12332:17143	AGAGACGCCGCAAAATGAATTTGTGTCTCTACTGTGGCAACCTCGAACAGCTGGTTGTAGGTCTGCACCGGCTGGATGAACAGCTTGTCCCCGTCGCTGTTGTCGGGGTTCAGGTCGCCCTCGAGGAGGAAGTGGCCCCGGAACTTGATCATGTGGGCCAGAGCCAGAGAGAGCAGCCGCAGGTCGACCTTGTCGGTGATGTCCAGCAGTTTCTTCCTCAGGTGGTAGATGGTGGGGTATGGAGGCCATTTCGCCGACACGTGTCCAGCGAAAGCCTC	vector
M00292:91:000000000-AHYF2:1:1102:12465:9347	AGAGACGCCGCAAAATGAATTTGTGTCTCTACTGTGGCAATCTGCAGTTCGCCGGCAGAGGCCAGCATTCTCTTCCGGCCGTTTTCCAGCTCGAACAGGGAGTACTTAGGCAGCTTGATGATCAGGTCCTTTTTCACTTCTTTGTAGCCCTTGGCTTCCAGAAAGTCGATGGGATTCTTCTCGAAGCTGCTTCTTTCCATGATGGTGATGGAGGCCATTTCGCCGACACGTGTCCAGCGAAAGCCTC	vector
M00292:91:000000000-AHYF2:1:1102:12501:9259	AGAGACGCCGCAAAATGAATTTGTGTCTCTACTGTGGCAACTCTCAGCTGGGAGGCGACAAAAGGCCGGCGGCCACGAAGAAGGCCGGCCAGGCAAAAAAGAAAAAGTAAGAATTCCTAGGACTCGTTGGTCAGCCTCGACTGTGACTTATAATTCCCAACCAGCTGTTGTTTACCCCCCCCCCCTATGGAGGCCATTTCGCCGACACGTGTCCAGCGAAAGCCTC	vector
M00292:91:000000000-AHYF2:1:1102:12580:18030	AGAGACGCCGCAAAATGAATTTGTGTCTCTACTGTGGCAAACCTGCCCAACGAGAAGGCGCTGCTCAAGCACAGCCTGCTGTACGAGTACTTCACCGTGTATAACGAGCTGACCAATGGAGGCCATTTCGCCGACACGTGTCCAGCGAAAGCCTC	vector
M00292:91:000000000-AHYF2:1:1102:12581:4709	AGAGACGCCGCAAAATGAATTTGTGTCTCTACTGTGGCAATCCTGGACAATGAGGAAAACGAGGACATTCTGGAAGATATCGTGCTGACCCTGACACTGTTTGAGGACAGAGAGATGATCGAGGAACGGCTGAAAACCTATGCCCACCTGTTCGACGACAAAGTGATGAATGGAGGCCATTTCGCCGAAACGTGTCCAGCGAAAGCCTC	vector
M00292:91:000000000-AHYF2:1:1102:12592:15803	AGAGACGCCGCAAAATGAATTTGTGTCTCTACTGTGGCAAGGCGGGGCGAGGGGCGGGGCGAGGCGAGGCGGAGAGGTGCGGCGGCAGCCAATCAGGGCGGCGCGCTCCGAAATGGAGGCCATTTCGCCGACACGTGTCCAGCGAAAGCCTC	vector
M00292:91:000000000-AHYF2:1:1102:12607:6814	AGAGACGCCGCAAAATGAATTTGTGTCTCTACTGTGGCAATGTCCTCGTTTTCCTCATTGTCCAGGAAGTCCTTGTCCTTGATAATTTTCAGCAGATCGTGGTATGTGCCCAGGGAGGCGAATGGAGGCCATTTCGCCGACACGTGTCCAGCGAAAGCCTC	vector
M00292:91:000000000-AHYF2:1:1102:12643:10737	AGAGACGCCGCAAAATGAATTTGGTACCTCTTCCGGTCGATGGTGGTGTCAAAGTACTTGAAGGCGGCAGGGGCTCCCAGATTGGTCAGGGTAAACAGGTGGATGATGGAGGCCATTTCGCCGACACGTGTCCAGCGAAAGCCTC	vector
M00292:91:000000000-AHYF2:1:1102:12666:20815	AGAGACGCCGCAAAATGAATTTGTGTCTCTACTGTGGCAAAAATTATGTTTTAAAATGGACTATCATATGCTTACCGTAACTTGAAAGTATTTCGATTTCTTGGCTTTATATATCTTGTGGAAAGGACGAAACACCGTGTCTCTACTGTTGGAGGCCATTTCGCCGACACGTGTCCAGCGAAAGCCTC	vector
M00292:91:000000000-AHYF2:1:1102:13212:7054	AGAGACGCCGCAAAATGAATTTGTGTCTCTACTGTGGCAATATCTGCGCTCTGCTGAAGCCAGTTACCTTCGGAAACAGAGTTTGTAGCTCTTGATCCGGCAAACAAACCACCGCTGGTAGCGGTGGTTTTTTTGTTTTGGAGGCCATTTCGCCGACACGTGTCCAGCGAAAGCCTC	vector
M00292:91:000000000-AHYF2:1:1102:13248:14526	AGAGACGCCGCAAAATGAATTTGTGTCTCTACTGTGGCAACGCTCATGAGACAATAACCCTGATAAATGCTTCAATAATATTGAAAAAGGAAGAGTATGAGTATTCAACATTTCCGTGTCGCCCTTATTCCCTTTTTTGCGGCATTTTGCCTTCCTGTTTTTGCTCACCCAGAAACGCTGGTGAAAGTAAAAGATGCTGAAGATCAGTTGGGTGCACGAGTGGGTTACATGGAGGCCATTTCGCCGACACGTGTCCAGCGAAAGCCTC	vector
M00292:91:000000000-AHYF2:1:1102:13559:20461	AGAGACGCCGCAAAATGAATTTGTGTCTCTACTGTGGCAACGCACATTTCCCCGAAAAGTGCCGCCTGACGTCTAAGAAACCATTATTATCATGACATTAACCTATAAAAATAGGCGTATCACGAGGCCCTTTCGTCTCGCGCGTTTCGGTGATGACGGTGAAAACCTCTGACACATGCAGCTCCCGGAATGGAGGCCATTTCGCCGACACGTGTCCAGCGAAAGCCTC	vector
M00292:91:000000000-AHYF2:1:1102:13589:5090	AGAGACGCCGCAAAATGAATTTGTGTCTCTACTGTGGCAACGTAGCCGTCGGACTTCAGGAAATCCAGGATTGTCTTGCCGGACTGCTTGTCCCGGATGCCGTTGATCAGCTTCCGGAGGCCATTTCGCCGACACGTGTCCAGCGAAAGCCTC	vector
M00292:91:000000000-AHYF2:1:1102:13601:5074	AGAGACGCCGCAAAATGAATTTGTGTCTCTACTGTGGCAACGAAGCCGTCGGACTTCAGGAAATCCAGGATTGTCTTGCCGGACTGCTTGTCCCGGATGCCGTTGATCAGCTTCCGGAGGCCATTTCGCCGACACGTGTCCAGCGAAAGCCTC	vector
M00292:91:000000000-AHYF2:1:1102:13745:2935	AGAGACGCCGCAAAATGAATTTGTGTCTCTACTGTGGCAACCCAGATTGGTCAGGGTAAACAGGTGGATGATATTCTCGGCCTGCTCTCTGATGGGCTTATGGAGGCCATTTCGCCGACACGTGTCCAGCGAAAGCCTC	vector
M00292:91:000000000-AHYF2:1:1102:13764:7661	AGAGACGCCGCAAAATGAATTTGTGTCTCTACTGTGGCAATGTCGCCCGGCCTCAGTGAGCGAGCGAGCGCGCAGCTGCCTGCAGGGGCGCCTGATGCGGTATTTTCTCCTTACGCATCTGTGCGGTATTTCACACCGCATACGTCAAAGCAACCATAGTACGCGCCATGGAGGCCATTTCGCCGACACGTGTCCAGCGAAAGCCTC	vector
M00292:91:000000000-AHYF2:1:1102:13860:16337	AGAGACGCCGCAAAATGAATTTGTGTCTCTACTGTGGCAACAGCTGCTTCATCACTTTGTCGTCGAACAGGTGGGCATAGGTTTTTAGCCGTTCCTCGATCATCTCTCTGTCCTCAAACAGTGTTGGAGGCCATTTCGCCGACACGTGTCCAGCGAAAGCCTC	vector
M00292:91:000000000-AHYF2:1:1102:14392:3071	AGAGACGCCGCAAAATGAATTTGTGTCTCTACTGTGGCAAGCAGGGTCAGGTCCTGGTGGTGCTCGTCGTATCTCTTGATCATAGAGGCGCTCAGGGGGGCCTTGGTGATCAATGGAGGCCATTTCGCCGACACGTGTCCAGCGAAAGCCTC	vector
M00292:91:000000000-AHYF2:1:1102:14446:9884	AGAGACGCCGCAAAATGAATTTGTGTCTGTACTGTGGCAAGTAGCGGTGGTTTGTTTGCCGGATCAAGAGCTACCAACCCTTTTTCCGAAGGTAACTGGCGTCAGCATGGAGGCCATTTCGCCGACACGTGTCCAGCGAAAGCCTC	vector
M00292:91:000000000-AHYF2:1:1102:14651:7540	AGAGACGCCGCAAAATGAATTTGTGTCTCTACTGTGGCAAGGAAGCCAGTTACCTTCGGAAAAAGAGTTGGTAGCTCTTGATCCGGCAAAAAAACCACCGCTGGTAGCGGTGGTTTTTTTGTTTGCAAGCAGCAGATTACGCGCAGAAAAAAAGGATCTCAAGAAGATCCTTTGATCTTTTCTACGGGGTCTGACGCTCAGTGGAACGAAAACTCACGTTAAGGGATGTTGGTCATGAGATTATCAAAAAGGATCTTCACCTAGATCCTTTTAAATTAAAAATGAAGTTTTAAATCAATCTAAATGGAGGCCATTTCGCCGACACGTGTCCAGCGAAAGCCTC	vector
M00292:91:000000000-AHYF2:1:1102:14822:19387	AGAGACGCCGCAAAATGAATTTGTGTCTCTACTGTGGCAACGTCGCTGTTGTCGGGGTTCAGGTCGCCCTCGATCAGGAAGTGGCCCCGGAACTTGATCATGTGGGCCAGGGCCAGATAGATCAGCCGCAGGTCGGCCTTGTCGGTGCTGTCCACCAGTTTCTTTCTCAGGTGGTAGATGGTGGGGTACTTCTCGTGGTAGGCCACCTCGTCCACGATGTTGCCGAAGATGGGGTGCCGCTCGTGCTTCTTATCCTCTTCCACCAGGAAGGACTCTTCCAGTCTGTGGAAGAAGCTGTCGTCACCTTGGCCATCTCGTCACGTGTCCAGCGAAAGCCTC	vector
M00292:91:000000000-AHYF2:1:1102:14822:21553	AGAGACGCCGCAAAATGAATTTGTGTCTCTACTGTGGCAAAAAAGCCCGGGCGGCCTCAGTGAGCGAGCGGGCGCGCAGCTGCCTGTAGGGGCGACTGATGCGGTATTTTCTCCTTACGCATCTGTGCGGTTTTTCACACCGCATACGTCAAAGAGACCATAGCGAGCGCCCTGTAGCGGAGCATTAAACGAGGCGGGTGGGGAGGTTGCGCGCGGAGTATCCGCTACTGGAGGCCATTTCGCCGACACGTGTCCAGCGAAAGCCTC	vector
M00292:91:000000000-AHYF2:1:1102:14931:20664	AGAGACGCCGCAAAATGAATTTGTGTCTCTACTGTGGCAACACCAGTTTCTTTCTCAGGTGGTAGATGATGGGGTACTTCTCGTGGTAGGCCACCTCGTCCACGATGTTGCCGAAGAAGGGGTGCCGCATGGAGGCCATTTCGCCGACACGTGTCCAGCGAAAGCCTC	vector
M00292:91:000000000-AHYF2:1:1102:14950:3210	AGAGACGCCGCAAAATGAATTTGTGTCTCTACTGTGGCAAGAGGTACCCGTTACATAACTTACGGTAAATGGCCCGCCTGGCTGACCGCCCAACGACCCCCGCCCATTGATGGAGGCCATTTCGCCGACACGTGTCCAGCGAAAGCCTC	vector
M00292:91:000000000-AHYF2:1:1102:15178:14108	AGAGACGCCGCAAAATGAATTTGTGTCTCTACTGTGGCAAGACCCCAAAAAACTTGATTTGGGTGATGGTTCACGTAGTGGGCCATCGCCCTGATAGACGGTTTTTTGCCCTTTGACGTTGGAGTCCACGTTCTTTAATAGTGGACTCTTGTTCCAAACTGGAACAACACTCAACTCTATCTCGGGCTATTCTTTTGATTTATAAGGGATTTTGCCGATTTCGGTCTATTGGTTATGGAGGCCATTTCGCCGACACGTGTCCAGCGAAAGCCTC	vector
M00292:91:000000000-AHYF2:1:1102:15286:4385	AGAGACGCCGCAAAATGAATTTGTGGCGGTGGTTTTTTTGTTTGCAAGCAGCAGATTACGCGCAGAAAAAAAGGATCTCAAGAATATCCTTTGATCTTTTCTACGGGGTCTGACGCTCAGTGGAACGAAAACTCACGTTAAGGGATTTTGGTCATGATATTATAAAAAAGGATCTTCACCTAGATCCTTTTAAATTAAAAATGAAGTTTTAAAACAACCTAAAGGAAAAATGAGTAAACTTGGTCTGACAGTTACCAATGCTTAATCAGTGAGGCACCTATCTCAGTGGAGGCCATTTCGCCGACACGTGTCCAGCGAAAGCCTC	vector
M00292:91:000000000-AHYF2:1:1102:15384:4428	AGAGACGCCGCAAAATGAATTTGTGTCTCTACTGTGGCAATATCCTCGGGGGAGCCCTTCAGCTTCTCATAGTGGCTGGCCAGGTACAGGAAGTTCACATATTTGGAGGGCAGGGCCAGTTCGTTTCCCTTCTGCAGTATGGAGGCCATTTCGCCGACACGTGTCCAGCGAAAGCCTC	vector
M00292:91:000000000-AHYF2:1:1102:15620:23529	AGAGACGCCGCAAAATGAATTTGTGTCTCTACTGTGGCAAGTAGCGGTGGTTTGTTTGCCGGATCAAGAGCTACCAACTCTTTTTCCGAAGGTAACTGGCTTCAGCATGGAGGCCATTTCGCCGACACGTGTCCAGCGAAAGCCTC	vector
M00292:91:000000000-AHYF2:1:1102:15711:13525	AGAGACGCCGCAAAATGAATTTGTGTCTCTACTGTGGCAAAAAAATGAGCTGATTTAACAAAAATTTAACGCGAATTTTAACAAAATATTAACGTTTACAATTTTATGGTCTATGGAGGCCATTTCGCCGACACGTGTCCAGCGAAAGCCTC	vector
M00292:91:000000000-AHYF2:1:1102:15762:20497	AGAGACGCCGCAAAATGAATTTGTGTCTCGGGGGGGGAGATGGGGAGAGTGAAGCAGAACGTGGGGCTCACCTCGACCATGGTAATAGCGATGACTAATACGTAGATGTACTGCCAAGTAGGAAAGTCCCATAAGGTCATGTACTGGGCACAATGCCAGGCGGGCCATTTACCGTCATTGACGTCAATAGGGGGCGTACTTGGCATATGATACACTTGATGTACTGCCAAGTGGGCAGTTTACCGTAAATACTCCACCCACCGACACGTGTCCAGCGAAAGCCTC	vector
M00292:91:000000000-AHYF2:1:1102:15822:18565	AGAGACGCCGCAAAATGAATTTGTGTCTCTACTGTGGCAATCGGAAACCTGATTGCCCTGAGCCTGGGCCTGACCCCCAACTTCAAGAGCAACTTCGACCTGGCCGAGGATGCCAAACTGCAGCTGAGCAAGGACACCTACGACGACGACCTGGACAAACTGCTGGCCCAGGACGGCGACCAGTACGCCGACCTGTTTCTGGCCGCCAAGAACCTGTCCGATGGAGGCCATTTCGCCGACACGTGTCCAGCGAAAGCCTC	vector
M00292:91:000000000-AHYF2:1:1102:15861:4237	AGAGACGCCGCAAAATGAATTTGTGTCTCTACCGTAAATACTCCACCCATTGACGTCAATGGAAAGTCCCTATTGGCGTTACTATTGACGTCAATGGGCGGGGGTCGTTGGGCGGTCAGCCAGGCGGGCCATTTACCGTAAGTTATGTAACGGGTACCTCTAGAGCCATTTGTCTGCAGAATTGGCGCACGCGCTAAAAACGGACTAGCCTTATTTTAACATTGGAGGCCATTTCGCCGACACGTGTCCAGCGAAAGCCTC	vector
M00292:91:000000000-AHYF2:1:1102:15988:11884	AGAGACGCCGCAAAATGAATTTGTGTCTCTACTGTGGCAACAGCGTAACCACCACACCCGCCGCGCTTAATGCGCCGCTACAGGGCGCGTACTATGGTTGCTTTGACGTATGCGGTGTGAAATACCGCACAGATGCGTAAGGAGAAAATACCGCATCAGGCGCCCCTGCAGGCAGCTGCGCGCTCGCTCGCTCACTGAGGCCGCCCGGGCAAAGCCCGGGCGTCGGGCGACCAATGGAGGCCATTTCGCCGACACGTGTCCAGCGAAAGCCTC	vector
M00292:91:000000000-AHYF2:1:1102:16015:3801	AGAGACGCCGCAAAATGAATTTGTGTCTCTACTGTGGTGCGCTCTGCTGAAGCCAGTTACCTTCGGAAAAAGAGTTGGTAGCTCTTGATCCGGCAAACAAACCACCGCTAAATGGAGGCCATTTCGCCGACACGTGTCCAGCGAAAGCCTC	vector
M00292:91:000000000-AHYF2:1:1102:16035:11139	AGAGACGCCGCAAAATGAATTTGGTACCTCTTCCGGTCGATGGTGGTGTCAAAGTACTTGTAGGCGGCAGGGGCGCCCAGATTGGTCAGGTTAAACAGGTGGATGATGGAGGCCATTTCGCCGACACGTGTCCAGCGAAAGCCTC	vector
M00292:91:000000000-AHYF2:1:1102:16037:15544	AGAGACGCCGCAAAATGAATTTGTGTCTCTACTGTGGCAAGGTCATGTACTGGGCACAATGCCAGGCGGGCCATTTACCGTCATTGACGTCAATAGGGGGCGTACTTGGCATATGATACACTTGATGTACTGCCAAGTGGGCAGTTTACCGTAAATACTCCACCCATGGAGGCCATTTCGCCGACACGTGTCCAGCGAAAGCCTC	vector
M00292:91:000000000-AHYF2:1:1102:16115:16432	AGAGACGCCGCAAAATGAATTTGTGTCTCTACTGTGGCAATGTCCTCGTTTTCCTCATTGTCCAGGAAGTCCTTGTCCTTGATAATTTTCAGCAGATCGTGGTATGTGCCCAGGGAGGCGAATGGAGGCCATTTCGCCGACACGTGTCCAGCGAAAGCCTC	vector
M00292:91:000000000-AHYF2:1:1102:16407:14316	AGAGACGCCGCAAAATGAATTTGTGTCTCTACTGTGGCCGGCGCGGAAGATCGGTTCAACGCCTCCCTGGGCACATACCACGATCTGCTGAAAATTATCAAGGACAAGGACTTCCTGGACAATGAGGAAAACGAGGACATTCTGGAAGATATCGTGCTGACCCTGACAGTGTTTGAGGACAGAGAGATGATCGAGGAACGGCTGAAAACCTATGCCCACCTGTTCGACGACAAAGTGATGAAGCAGCGGAAGCGGCGGAGATACACCGGCTGGGGCAGGCTGAGCCGGACGCCGTGGAGGCCATTTCGCCGACACGTGTCCAGCGAAAGCCTC	vector
M00292:91:000000000-AHYF2:1:1102:16415:4896	AGAGACGCCGCAAAATGAATTTGTGTCTCTACTGTGGCAATGTCGCCCGGCCTCAGTGAGCGAGCGAGCGCGCAGCTGCCTGCAGGGGCGCCTGATGCGGTATTTTCTCCTTACGCATCTGTGCGGTATTTCACACCGCATACGTCAAAGCAACCATAGTACGCGCCATGGAGGCCATTTCGCCGACACGTGTCCAGCGAAAGCCTC	vector
M00292:91:000000000-AHYF2:1:1102:16559:15566	AGAGACGCCGCAAAATGAATTTGTGTCTCTACTGTGGCAACCTGACTCCCCGTCGTGTAGATAACTACGATACGGGAGGGCTTACCATCTGGCCCCAGTGCTGCAATGATACCGCGGCTTCCACGCTCACCGGCTCCAGATTTATCAGCAATAAACCAGCCAGCCGGAAGGGCCGAGCGCAGAAGTGGTCCTGCAACTTTATCCGCCTCCATCCAGTCTATTAATTGTTGCCGGGATGGAGGCCATTTCGCCGACACGTGTCCAGCGAAAGCCTC	vector
M00292:91:000000000-AHYF2:1:1102:16578:22448	AGAGACGCCGCAAAATGAATTTGTGTCTCTACTGTGGCAAGCGGTGGTTTGTTTGCCGGATCAAGAGCTACCAACTCTTTTTCCGAAGGTAACTGGCTTCAGCAGAGCGCAGATACCAAATACTGTTCTTCTAGTGTAGCCGTAGTTAGGCCACCACTTCAAGAACTCTGTAGCACCGCCTACATACCTCGCTCTGCTAATCCTGTTACCAGTGACTTTCACTCACAAACCAGCATGGAGGCCATTTCGCCGACACGTGTCCAGCGAAAGCCTC	vector
M00292:91:000000000-AHYF2:1:1102:16622:8350	AGAGACGCCGCAAAATGAATTTGTGTCTCTACTGTGGCAACGGCGTAACCACCACACCCGCCGCGCTTAATGCGCCGCTACAGGGCGCGTACTATGGTTGCTTTGACGTATGCGGTGTGAAATACCGCACAGATGCGTAAGGAGAAAATACCGCATCAGGCGCCCCTGCAGGCAGCTGCGCGCTCGCCCGCTCACGGAGGCCGCCCGGGCAAAGCCCGGGCGTCGGGCGACCAAGGGAGGCCATTCCGCCGACACGTGTCCAGCGAAAGCCTC	vector
M00292:91:000000000-AHYF2:1:1102:16717:9309	AGAGACGCCGCAAAATGAATTTGTGTCTCTACTGTGGCAATGATTACCCAGAGAAAGTTCGACAATCTGACCAAGGCCGAGAGAGGCGGCCTGAGCGAACTGGATAAGGCCGGCTTCATCAAGAGACAGCTGGTGGAAACCCGGCAGGTCACAAAGAACGTGGCACAGATCCTGGACTCCCGGATGAACACTAAGTACTACGAGAATGACAAGCTGATCCGTGAAGTGAAAGTGATCACCCTGAAGTCCAAGCTGGTGTCCGATTTCCGGAAGGATTTCCAGTTTTACAAAGTGCGCCCCGTCATGGAGGCCATTTCGCCGACACGTGTCCAGCGAAAGCCTC	vector
M00292:91:000000000-AHYF2:1:1102:16787:18791	AGAGACGCCGCAAAATGAATTTGTGTCTCTACTGTGGCAACTTGGTTTGGTCGAAGAAAATCTCTTTGTACTTCTCAGGCAGCTGCTGCCGCACGTGAGCTTTCAGCACGGTGAGGTCCTGGTGGTGCTCGTCGTATCTCTTGATCATAGCGGCGCTCAGGGGGGCCTTGGTGATCTCGGTGTTCACTCGAAGGATGTCGCCTAGCCGGATGAGGCCATTTCGCCGACACGTGTCCAGCGAAAGCCTC	vector
M00292:91:000000000-AHYF2:1:1102:16796:8541	AGAGACGCCGCAAAATGAATTTGTGTCTCTACTGTGGCACAGTGAGCGAGCGGGCGCGCAGCTGCCTGCAGGGGCGCCTGATGCGGTATTTTCTCCTTACGCATCTGTGCGGTATTTCACACCGCATACGTCAAAGCAACCAATGAACAGGCTTTTTTCAGGTCGCGCCGATATGCCCTTTGCGCTGCTGCTTCCCGCGCCCAGCTTATTACTGCTGGGCGGATGGAGGCCATTTCGCCGACACGTGTCCAGCGAAAGCCTC	vector
M00292:91:000000000-AHYF2:1:1102:16825:11588	AGAGACGCCGCAAAATGAATTTGTGTCTCTACTGTGGCAAAAATTATGTTTTAAAATGGACTATCATATGCTTACCGTAACTTGAAAGTATTTCGATTTCTTGGCTTTATATATCTTGTGGAAAGGACGAAACACCGTGTCTCTACTGTTGGAGGCCATTTCGCCGACACGTGTCCAGCGAAAGCCTC	vector
M00292:91:000000000-AHYF2:1:1102:16857:9170	AGAGACGCCGCAAAATGAATTTGTGTCTCTACTGTGGCAATTAGGTGTCATTCTATTCTGGGGGGTGGGGTGGGGCAGGACAGCAAGGGGGAGGATTGGGAAGACAATAGCAGGCATGGAGGCCATTTCGCCGACACGTGTCCAGCGAAAGCCTC	vector
M00292:91:000000000-AHYF2:1:1102:16966:20586	AGAGACGCCGCAAAATGAATTTGTGTCTCTACTGTGGCAAAGAGGTACACCAGCACCAAAGAGGTGCTGGACGCCACCCTGATCCACCAGAGCATCACCGGCCTGTACGAGACACGGATCGACCTGTCTCAGCTGGGAGGCGACAAAAGTGGAGGCCATTTCGCCGACACGTGTCCAGCGAAAGCCTC	vector
M00292:91:000000000-AHYF2:1:1102:17312:5630	AGAGACGCCGCAAAATGAATTTGTGTCTCTACTGTGGCAAGGGGTTTTCCTCGAACAGCTGGTTGTAGGTCTGCACCAGCTGGATGAACAGCTTGTCCACGTCGCTGTTGTCGGGGTTCAGGTCGCCCTCGATCAGGAAGTGGCCCCGGAACTTGATCATGTGGGCCAGGGCCAGATAGATCAGCCGCAGGTCGGCCTTGTCGGTGCTGTCCACCAGTTTCTTTCGCCGACACGTGTCCAGCGAAAGCCTC	vector
M00292:91:000000000-AHYF2:1:1102:17476:22310	AGAGACGCCGCAAAATGAATTTGTGTCTCTACTGTGGCAAGAGGTACCCGTTACATAACTTACGGTAAATGGCCCGCCTGGCTGACCGCCCAACGACCCCCGCCCATTGATGGAGGCCATTTCGCCGACACGTGTCCAGCGAAAGCCTC	vector
M00292:91:000000000-AHYF2:1:1102:17938:12184	AGAGACGCCGCAAAATGAATTTGTGTCTCTACTGTGGCAAAGCCAGCCGGAAGGGCCGAGCGCAGAAGTGGTCCTGCAACTTTATCCGCCTCCATCCAGTCTATTAATTGTTGCCGGGAATGGAGGCCATTTCGCCGACACGTGTCCAGCGAAAGCCTC	vector
M00292:91:000000000-AHYF2:1:1102:18101:19594	AGAGACGCCGCAAAATGAATTTGTGTCTCTACTGTGGTGCGCTCTGCTGAAGCCAGTTACCTTCGGAAAAAGAGTTGGTAGCTCTTGATCCGGCAAACAAACCACCGCTAAATGGAGGCCATTTCGCCGACACGTGTCCAGCGAAAGCCTC	vector
M00292:91:000000000-AHYF2:1:1102:18607:8381	AGAGACGCCGCAAAATGAATTTGTGTCTCTACTGTGGCAAAGAAAGCCCGGGCGTCGGGCGACCTTTGGTCGCCCGGCCTCAGTGAGCGAGCGAGCGCGCAGCTGCCTGCAGGGGCGCCTGATGCGGTATTTTCTCCTTACGCATCTGTGCGGTGAAAGCCGGCGAACGTGGCGAGAAAGGAAGGGAAGAAAGCGAAAGGAGCGGGCGCTAAGGCGCTGGCAAGTGTAGCGGTTACGAAGGAGGCCATTTCGCCGACACGTGTCCAGCGAAAGCCTC	vector
M00292:91:000000000-AHYF2:1:1102:18691:21197	AGAGACGCCGCAAAATGAATTTGTGTCTCTACTGTGGCAAGAGTGTGAAAGAGCTGCTGGGGATCACCATCATGGAAAGAAGCAGCTTCGAGAAGAATCCCATCGACTTTATGGAAGCCAAGGGCTACAAAGAAGTGAAAAAGGACCTGATCATCAAGCTGCCTAAGTACTCCCTGTTCGAGCTGGAAAGCGTGGAGGCCATTTCGCCGACACGTGTCCAGCGAAAGCCTC	vector
M00292:91:000000000-AHYF2:1:1102:18738:2897	AGAGACGCCGCAAAATGAATTTGTGTCTCTACTGTGGCAAGAGGTACCCGTTACATAACTTACGGTAAATGGCCCGCCTGGCTGACCGCCCAACGACCCCCGCCCATTGATGGAGGCCATTTCGCCGACACGTGTCCAGCGAAAGCCTC	vector
M00292:91:000000000-AHYF2:1:1102:18818:15211	AGAGACGCCGCAAAATGAATTTGTGTCTCTACTGTGGCAACCCTTCTTAATGGCGGGGCTGCCGGCCAGATTGGCAATGTGCTCGTGCAGGCTATCGCCCTGGCCGGACACCTGGGCTTTCTGGATGTCCTCTTTAAAGGTCAGTGGAGGCCATTTCGCCGACACGTGTCCAGCGAAAGCCTC	vector
M00292:91:000000000-AHYF2:1:1102:19021:11090	AGAGACGCCGCAAAATGAATTTGTGTCTCTACTGTGGCAAGAGGTACCCGTTACATAACTTACGGTAAATGGCCCGCCTGGCTGACCGCCCAACGACCCCCGCCCATTGATGGAGGCCATTTCGCCGACACGTGTCCAGCGAAAGCCTC	vector
M00292:91:000000000-AHYF2:1:1102:19326:9888	AGAGACGCCGCAAAATGAATTTGTGTCTCTACTGTGGCAATAAAAGATGCTGAGGATCAGTTGGGTGCACGAGTGGGTTACATCGAACTGGATCTCAACAGCGGTAAGATCCTTGAGAGTTTTCGCTGGAGGCCATTTCGCCGACACGTGTCCAGCGAAAGCCTC	vector
M00292:91:000000000-AHYF2:1:1102:19390:6196	AGAGACGCCGCAAAATGAATTTGTGTCTCTACTGTGGCAAAGAAATTCAAGGTGCTGGGCAACACCGACCGGCACAGCATCAAGAAGAACCTGATGGAGGCCATTTGGCCGACACGTGTCCAGCGAAAGCCTC	vector
M00292:91:000000000-AHYF2:1:1102:19474:18708	AGAGACGCCGCAAAATGAATTTGTGTCTCTACTGTGGCAAGGGGAGGGGCAAACAACAGATGGCTGGCAACTAGAAGGCACAGTCGAGGCTGATCAGCGAGCTCTAGGAATCCTTACTTTTTCTTTGGAGGCCATTTCGCCGACACGTGTCCAGCGAAAGCCTC	vector
M00292:91:000000000-AHYF2:1:1102:19524:21600	AGAGACGCCGCAAAATGAATTTGTGTCTCTACTGTGGCAACGAAGCTGTCGGACTTCAGGAAATCCAGGATTGTCTTGCCGGACTGCTTGTCCCGGATGCCGTTGATCAGCTTCCGGAGGCCATTTCGCCGACACGTGTCCAGCGAAAGCCTC	vector
M00292:91:000000000-AHYF2:1:1102:19535:3041	AGAGACGCCGCAAAATGAATACGATACAAGGCTGTTAGAGAGATAATTGGAATTAATTTGACTGTAAACACAAAGATATTAGTACAAAATACGTGACGTAGAAAGTAATAATTTCTTGGGTAGTTTGCAGTTTTAAAATTATGTTTTAAAATGGACTATCATATGCTTACCGTAACTTGAAAGACACGTGTCCAGCGAAAGCCTC	vector
M00292:91:000000000-AHYF2:1:1102:19545:5669	AGAGACGCCGCAAAATGAATTTGTGTCTCTACTGTGGCAAAAATTAGCTGAGCAAGAGGTAAGGGTTTAAGGGATGGTTGGTTGGTGGGGTATTAATGTTTAATTACCTGGAGCACGATGGAGGCCATTTCGCCGACACGTGTCCAGCGAAAGCCTC	vector
M00292:91:000000000-AHYF2:1:1102:19764:2653	AGAGACGCCGCAAAATGAATTTGTGCCCGGCCTCAGTGAGCGAGCGAGCGCGCAGAGAGGGAGTGGCCAACTCCATCACTAGGGGTTCCTGCGGCCGCTCCCCAGCATGCCTGCTATTCTCTTCCCAATCCTCCCCCTTGCTGTCCTGCCCCATGGAGGCCATTTCGCCGACACGTGTCCAGCGAAAGCCTC	vector
M00292:91:000000000-AHYF2:1:1102:19812:9299	AGAGACGCCGCAAAATGAATTCGTGTCTCTACTGTGGCAAGGGGTGGACAAGGGCGCTTCCGCCCAGAGCTTCATCGAGCGGATGACCAACTTCGATAAGAACCTGCCCAACGAGAAGGTGCTGCCCAAGCACAGCCTGCTGTACGAGTACTTCACCGGGTATAACGAGCTGACCAAAGGGAAAAAAGGGAGCGAGGGAAAGAGAAAGCCCTCCTTCCTGAGCGGCGAGCAGAAAAAGGCCATCGTGGACCTGCTGTTCAAGACCAACCGGAAAGAGACCGTGAAGCAGCTGAAAGGGGACTACGTCAAGGAAATCGAGTGCTTCGGCTCCGTGGAAATCTCCGGCGGGGAATGGAGGCCATTTCGCCGACACGTGTCCAGCGAAAGCCTC	vector
M00292:91:000000000-AHYF2:1:1102:19922:20417	AGAGACGCCGCAAAATGAATTTGTGTCTCTACTGTGTCTTTGGTGCTGGTGTACCTCTTCCGGTCGATGGTGGTGTCAAAGTACTTGAAGGCGGCAGGGGCTCCCAGATTGGTCAGGGTAAACAGGTGGATGATATTCTCGGCCTGCTCTCTGATGGGCTTATCCCGGTGCTTGTTGTAGGCGGACAGCACTTTGTCCAGATTAGCGTCGGCCAGGATCACTCTCTTGGAGAACTCGCTGATCTGCTCGATGACCTCGTCCAGGTAGTGCCTGTGCTGTTCCACAAACAGCTGTTTCTGCTCATTATCCTCGGGGGAGCCCTTCAGCTTCTCATAGTGGCTGGCCAGGTAATGGAGGCCATTTCGCCGACACGTGTCCAGCGAAAGCCTC	vector
M00292:91:000000000-AHYF2:1:1102:19941:5607	AGAGACGCCGCAAAATGAATTTGTGTCTCTACTGTGGCAAAGATTACCCTGGCCAACGGCGAGATCCGGAAGCGGCCTCTGATCGAGACAAACGGTGAAACCGGGGAGATCGTGTGGGATAATGGAGGCCATTTCGCCGACACGTGTCCAGCGAAAGCCTC	vector
M00292:91:000000000-AHYF2:1:1102:19972:21823	AGAGACGCCGCAAAATGAATTTGTGTCTCTACTGTGGCAAGCCCCACCGTGGCCTATTCTGTGCTGGTGGTGGCCAAAGTGGAAAAGGGCAAGTCCAAGAAACTGAAGAGTGTGATGGAGGCCATTTCGCCGACACGTGTCCAGCGAAAGCCTC	vector
M00292:91:000000000-AHYF2:1:1102:20158:19974	AGAGACGCCGCAAAATGAATTTGTGTCTCTACTGTGGCAAAGAAAGCCCGGGCGTCGGGCGACCTTTGGTCGCCCGGCCTCAGTGAGCGAGCGAGCGCGCAGCTGCCTGCAGGGGCGCCTGATGCGGTATTTTCTCCTTACGCATCTGTGCGGTGAAAGCCGGCGAACGTGGCGAGAAAGGAAGGGAAGAAAGCGAAAGGAGCGGGCGCTGAGGCGCTGGCAAGTGTAGCGGTTACGATGGAGGCCATTTCGCCGACACGTGTCCAGCGAAAGCCTC	vector
M00292:91:000000000-AHYF2:1:1102:20207:17664	AGAGACGCCGCAAAATGAATTTGTGTCTCTACTGTGGCAACTTCATCTTCTTCACGACCTCTTCGGAGGGCACGTTGTCGATCTTGCCCCGGTTCTTGTCGCTTCTGGTCAGCACCTTGTTGTCTGGAGGCCATTTCGCCGACACGTGTCCAGCGAAAGCCTC	vector
M00292:91:000000000-AHYF2:1:1102:20305:16940	AGAGACGCCGCAAAATGAATTTGTGTCTCTACTGTGGCAAGGGGAGGGGCAAACAACAGATGGCTGGCAACTAGAAGGCACAGTCGAGGCTGATCAGCGAGCTCTAGGAATTCTTACTTTTTCTTTGGAGGCCATTTCGCCGACACGTGTCCAGCGAAAGCCTC	vector
M00292:91:000000000-AHYF2:1:1102:20357:4271	AGAGACGCCGCAAAATGAATTTGTGTCTCTACTGTGGCAAAGAAAGCCCGGGCGTCGGGCGACCTTTGGTCGCCCGGCCTCAGTGAGCGAGCGAGCGCGCAGCTGCCTGCAGGGGCGCCTGATGCGGTATTTTCTCCTTACGCATCTGTGCGGTGAAAGCCGGCGAACGTGGCGAGAAAGGAAGGGAAGAAAGCGAAAGGAGCGGGCGCTAAGGCGCTGGCAAGTGTAGCGGTTACGATGGAGGCCATTTCGCCGACACGTGTCCAGCGAAAGCCTC	vector
M00292:91:000000000-AHYF2:1:1102:20431:11930	AGAGACGCCGCAAAATGAATTTGTGTCTCTACTGCCGCAGTGTTATCACTCATGGTTATGGCAGCACTGCATAATTCTCTTACTGTCATGCCATCCGTAAGATGCTTTTCTGTGACTGGTGAGTACTCAACCAAGTCATTCTGAGAATAGTGTATGCGGCGACCGAGTTGCTCTTGCCCGGCGTCAATACGGGATAATGGAGGCCATTTCGCCGACACGTGTCCAGCGAAAGCCTC	vector
M00292:91:000000000-AHYF2:1:1102:20510:14113	AGAGACGCCGCAAAATGAATTTGTGTCTCTACTGTGGCAACAAGAAGATCCTTTGATCTTTTCTACGGGGTCTGACGCTCAGTGGAACGAAAACTCACGTTAAGGGATTTTGGTCATGAGATTATCAAAAATGGAGGCCATTTCGCCGACACGTGTCCAGCGAAAGCCTC	vector
M00292:91:000000000-AHYF2:1:1102:20653:22998	AGAGACGCCGCAAAATGAATTTGTGTCTCTACTGTGGCAAGCGGCAGCAGCTGCCTGAGAAGTACAAAGAGATTTTCTTCGACCAGAGCAAGAATGGCTACGCCGGCTACATTGACGGCGGAGCCAGCCAGGAAGAGTTCTACAAGTTCATCAAGCCCATCCTGGAAAAGATGGACGGCACCGAGGAACTGCTCGTGAATGGAGGCCATTTCGCCGACACGTGTCCAGCGAAAGCCTC	vector
M00292:91:000000000-AHYF2:1:1102:20721:18361	AGAGACGCCGCAAAATGAATTTGTGTCTCTACTGTGGCAAGAGGTACCCGTTACATAACTTACGGTAAATGGCCCGCCTGGCTGACCGCCCAACGACCCCCGCCCATTGATGGAGGCCATTTCGCCGACACGTGTCCAGCGAAAGCCTC	vector
M00292:91:000000000-AHYF2:1:1102:20784:14719	AGAGACGCCGCAAAATGAATTTGCGTCTCTACTGTGGCAAAAGAAGATGAAGAACTACTGGCGGCAGCTGCTGAACGCCAAGCTGATTACCCAGAGAAAGTTCGACAATCTGACCAATGGAGGCCATTTCGCCGACACGTGTCCAGCGAAAGCCTC	vector
M00292:91:000000000-AHYF2:1:1102:21046:18196	AGAGACGCCGCAAAATGAATTTGTGTCTCTACTGTGGCAAAGCCAGCCGGAAGGGCCGAGCGCAGAAGTGGTCCTGCAACTTTATCCGCCTCCATCCAGTCTATTAATTGTTGCCGGGAATGGAGGCCATTTCGCCGACACGTGTCCAGCGAAAGCCTC	vector
M00292:91:000000000-AHYF2:1:1102:21385:8041	AGAGACGCCGCAAAATGAATTTGTGTCTCTACTGTGGCAAAAGCCCGTCAGGGCGCGTCAGCGGGTGTTGGCGGGTGTCGGGGCTGGCTTAACTATGCGGCATCAGAGCAGATTGTACTGAGAGTGCACCATAAAATTGTAAACGTTTGGAGGCCATTTCGCCGACACGTGTCCAGCGAAAGCCTC	vector
M00292:91:000000000-AHYF2:1:1102:21574:5610	AGAGACGCCGCAAAATGAATTTGTGTCTCTACTGTGGCAATGTCCTCGTTTTCCTCATTGTCCAGGAAGTCCTTGTCCTTGATAATTTTCAGCAGATCGTGGTATGTGCCCAGGGAGGCGAGTGGAGGCCATTTCGCCGACACGTGTCCAGCGAAAGCCTC	vector
M00292:91:000000000-AHYF2:1:1102:21669:23844	AGAGACGCCGCAAAATGAATTTGTGTCTCTACTGTGGTGCGCTCTGCTGAAGCCAGTTACCTTCGGAAAAAGAGTTGGTAGCTCTTGATCCGGCAAACAAACCACCGCTAAATGGAGGCCATTTCGCCGACACGTGTCCAGCGAAAGCCTC	vector
M00292:91:000000000-AHYF2:1:1102:22060:16315	AGAGACGCCGCAAAATGAATTTGTGTCTCTACTGTGGCAAAGGTCAGGCTGTCGTCGTGGATCAGCTGCATGAAGTTTCTGTTGGCGAAGCCGTCGGACTTCAGGAAATCCAGGATTGTCTTGCCGGACTGCTTGTCCCGGATGCCGTTGATCAGCTTCCGGCTCAGCCTGCCCCAGCTGGAGGCCATTTCGCCGACACGTGTCCAGCGAAAGCCTC	vector
M00292:91:000000000-AHYF2:1:1102:22091:5220	AGAGACGCCGCAAAATGAATTTGTGTCTCTACTGTGGCAAGGGGTGGACAAGGGCGCTTCCGCCCAGAGCTTCATCGAGCGGATGACCAACTTCGATAAGAACCTGCCCAACGAGAAGGTGCTGCCCAAGCACAGCCTGCTGTACGAGGACTTCACCGTGTATAACGAGCTGACCAAAGTGAAATACGTGACCGAGGGAATGAGAAAGCCCGCCTTCCGTAGCGGCGAGCAGAAAAAGGCCATCGTGGACCTGCTGTTCAAGACCAACCGGAAAGTGACCGTGAAGCAGCTGAAAGAGGACTACTTCAAGAAAATCGAGTGCTTCGACTCCGTGGAAATCTCCGGCGTGGAATGGAGGCCATTTCGCCGACACGTGTCCAGCGAAAGCCTC	vector
M00292:91:000000000-AHYF2:1:1102:22479:5342	AGAGACGCCGCAAAATGAATTTGTGTCTCTACTGTGGCCGGCTGGTTTATTGCTGATAAATCTGGAGCCGGTGAGCGTGGAAGCCGCGGTATCATTGCAGCACTGGGGACAGATTGTAAGCCCATGGAGGCCATTTCGCCGACACGTGTCCAGCGAAAGCCTC	vector
M00292:91:000000000-AHYF2:1:1102:22550:18748	AGAGACGCCGCAAAATGAATTTGTGTCTCTACTGTGGCAAGCCCCACCGTGGCCTATTCTGTGCTGGTGGTGGCCAAAGTGGAAAAGGGCAAGTCCAAGAAACTGAAGAGTGTGATGGAGGCCATTTCGCCGACACGTGTCCAGCGAAAGCCTC	vector
M00292:91:000000000-AHYF2:1:1102:22708:6413	AGAGACGCCGCAAAATGAATTTGTGTCTCTACTGTGGCAACAGCTGCTTCATCACTTTGTCGTCGAACAGGTGGGCATAGGTTTTTAGCCGTTCCTCGATCATCTCTCTGTCCTCAAACAGTGTTGGAGGCCATTTCGCCGACACGTGTCCAGCGAAAGCCTC	vector
M00292:91:000000000-AHYF2:1:1102:22774:3911	AGAGACGCCGCAAAATGAATTTGTGTCTCTACCGTGGCAACAAATATGTGAACTTCCTGTACCTGGCCAGCCACCATGAGAAGAGGAAGTGCTCCACGTACGATAATGAGCAGAAAGAGCTGTTTGTGTAACATGGAGGCCATTTCGCCGACACGTGTCCAGCGAAAGCCTC	vector
M00292:91:000000000-AHYF2:1:1102:22786:3897	AGAGACGCCGCAAAATGAATTTGTGTCTCTACCGTGGCAATAAATATGTGAACTTCCTGTACCTGGCCAGCCACTATGAGAAGCTGAAGGGCTCCCCCGAGGATAATGAGCAGAAACAGCTGTTTGTGTAACATGGAGGCCATTTCGCCGACACGTGTCCAGCGAAAGCCTC	vector
M00292:91:000000000-AHYF2:1:1102:22962:16947	AGAGACGCCGCAAAATGAATTTGTGTCTCTACTGTGGCAAGTGAGCGAGCGAGCGCGCAGCTGCCTGCAGGGGCGCCTGATGCGGTATTTTCTCCTTACGCATCTGTGCGGTATTTCACACCGCATACGTCAAAGCAACCATAGTACGCGTGGAGGCCATTTCGCCGACACGTGTCCAGCGAAAGCCTC	vector
M00292:91:000000000-AHYF2:1:1102:23118:22702	AGAGACGCCGCAAAATGAATTTGTGTCTCTACTGTGGCAACAAGAGTCCACTATTAAAGAACGTGGACTCCAACGTCAAAGGGCGAAAAACCGTCTATCAGGGCGATGGCCCACGTGGAGGCCATTTCGCCGACACGTGTCCAGCGAAAGCCTC	vector
M00292:91:000000000-AHYF2:1:1102:23468:19670	AGAGACGCCGCAAAATGAATTTGTGTCTCTACCCACACGATCTCCCCGGTTTCGCCGTTTGTCTCGATCAGAGGCCGCTTCCGGATCTCGCCGTTGGCCAGGGTAATCTCGGTCCTGAAAAAGTGGACAAGCTGTTCATCCAGCTGGTGCAGACCTACAACCAGCTGATCGAGGAAAACCCCATCAACGCCAGCGGCGTGGACGCCAAGGCCATCCTGTCTCCCAGACTGAGCAAGAGCAGACGGCTGGAAAATCTGATCGCCCAGCTGCCCGGCGAGAAGAAGAATGGCCATTTCGCCGACACGTGTCCAGCGAAAGCCTC	vector
M00292:91:000000000-AHYF2:1:1102:23496:17730	AGAGACGCCGCAAAATGAATTTGTGTCTCTGCGTCGGGCGACCTTTGGACGCCCGGCCTCAGTGAGCGAGCGAGCGCGCAGAGAGGGAGTGGCCAACTCCATCACTAGGGGTTCCTGCGGCCGCTTCTGGAGGCCATTTCGCCGACACGTGTCCAGCGAAAGCCTC	vector
M00292:91:000000000-AHYF2:1:1102:23565:16167	AGAGACGCCGCAAAATGAATTTGTGTCTCTACTGTGGCAACAGCCGACAAGAAGTACAGCATCGGCCTGGACATCGGCACCAACTCTGTGGGCTGGGCCGTGATCACCGACGAGTACAAGGTGCCCAGCAAGAAATTCAAGGTGCTGGGCAACACCGACCTGGAGGCCATTTCGCCGACACGTGTCCAGCGAAAGCCTC	vector
M00292:91:000000000-AHYF2:1:1102:23599:20108	AGAGACGCCGCAAAATGAATTTGTGTCTCTACTGTGGCAAACAGCAGGCTGTGCTTGGGCAGCACCTTCTCGTTGGGCAGGTTCTTATCGAAGTTGGTCATCCGCTCGATGAACGTGTCCAGCGAAAGCCTC	vector
M00292:91:000000000-AHYF2:1:1102:24104:3375	AGAGACGCCGCAAAATGAATTTGTGTCTCTACTGTGGCAAGCGGCACCACATCTTCGGCAACATCGTGGACGAGGTGGCCTACCACGAGAAGTAACCCACCATCTACCACCTGGGAAAGAAACTGGTACACAGCACCGACAAGGCCGAACTGAGGCTGATATATCCAGACATGGCCCACAAGATCAAGTTACGGGACCACTTCCTAAGCGAGGAGGCCATTTTGCCGACACGTGTCCAGCGAAAGCCTC	vector
M00292:91:000000000-AHYF2:1:1102:24114:6429	AGAGACGCCGCAAAATGAATTTGTGTCTCTACTGTGGCAAGGAAGTCCTGGTCCTTGATGATTTTCAGCAGAGCGTGGTATGTGCCCAGGGAGGCGTTGAACCGATCTTCCACGCCGGAGATTTCCACGGAGTCGAAGCACGGCCCATCCCTTTCCCGAGCTCGTCCACCACCTTCACTGTCTGCAGGAACCCCTTCTTAATGGCGGGGCTGCCGGCCAGATTGGCAGTGTGCTCGTGCAGGCGATCGCCCTGGCCGGACACCTGGGCTTTCTGGATGGAGGCCATTTCGCCGACACGTGTCCAGCGAAAGCCTC	vector
M00292:91:000000000-AHYF2:1:1102:24270:17857	AGAGACGCCGCAAAATGAATTTGTGTCTCTACTGTGGCAAAAATTATGTTTTAAAATGGACTATCATATGCTTACCGTAACTTGAAAGTATTTCGATTTCTTGGCTTTATATATCTTGTGGAAAGGACGAAACACCGTGTCTCTACTGTTGGAGGCCATTTCGCCGACACGTGTCCAGCGAAAGCCTC	vector
M00292:91:000000000-AHYF2:1:1102:2445:12007	AGAGACGCCGCAAAATGAATTTGTGTCTCTACTGTGGCCGGCGTGGAAGATCGGTTCAACGCCTCCCTGGGCACATACCACGATCTGCTGAAAATTATCAAGGACAAGGACTTCCTGGACATTGAGGAAAACGAGGACATTCTGGATGATATCGTGTTGACCCTGAAACTGTTTGAGGACAGAGAGATGAACGGGGAACTGCTGAAAAACTATGCCCACCTGTTCGACGACAAAGAGATGAAGCAGCGGAAGCGACCGACATACACCGGCCGGGGCAGGCTGAGCCGGAAGCCGTGGAGGCCATTTCGCCGACACGTGTCCAGCGAAAGCCTC	vector
M00292:91:000000000-AHYF2:1:1102:24790:22828	AGAGACGCCGCAAAATGAATTTGTGTCTCTACTGTGGCAAAGAAAGCCCGGGCGTCGGGCGCCCTTTGGTCGCCCGGCCGCAGTGACCGAGCGAGCGCGCGGCTGCCTGGGGGGGCGGCGGATGCGGTATTTTCTCCTTACGCATCTGTGCGGTGAAAACCGACGAACGTGGCGAGAAATGCAGGGAAGAAAGCGAAAGGGGCGGTCGCAAAGGACCTGGCACGTGTAACGGGTACGATGGAGGCCATTTCGCCGACACGTGTCCAGCGAAAGCCTC	vector
M00292:91:000000000-AHYF2:1:1102:24919:9073	AGAGACGCCGCAAAATGAATTTGTGTCTCTACTGTGGCAATGAGCAAGAGGTAAGGGTTTAAGGGATGGTTGGTTGGTGGGGTATTAATGTTTAATTACCTGGAGCACCTGCCTGAAATCACTTTTTTTCAGGTTGGACCGGTGCCTGGAGGCCATTTCGCCGACACGTGTCCAGCGAAAGCCTC	vector
M00292:91:000000000-AHYF2:1:1102:24941:7400	AGAGACGCCGCAAAATGAATTTGTGTCTCTACTGTGGCAACAGCCGACAAGAAGTACAGCATCGGCCTGGACATCGGCACCAACTCTGTGGGCTGGGCCGTGATCACCGACGAGTACAAGGTGCCCAGCAAGAAATTCAAGGTGCTGGGCAACACCGACCTGGAGGCCATTTCGCCGACACGTGTCCAGCGAAAGCCTC	vector
M00292:91:000000000-AHYF2:1:1102:25063:19308	AGAGACGCCGCAAAATGAATTTGTGTCTCTACTGTGGCAAAGGACTTCCTGGACAATGAGGAAAACGAGGACATTCTGGAAGATATCGTGCTGACCCTGACACTGTTTGAGGACAGAGAGATGATCGAGGAACGGCTGAAAACCTATGCCCACCTGTTCGAATGGAGGCCATTTCGCCGACACGTGTCCAGCGAAAGCCTC	vector
M00292:91:000000000-AHYF2:1:1102:25138:19355	AGAGACGCCGCAAAATGAATTTGTGTCTCTACTGTGGCAAGCGCTCTGCTGAAGCCAGTTACCTTCGGAAAAAGAGTTGGTAGCTCTTGATCCGGCAAACAAACCACCGCTGGTAGCGGTGGTTTTTTTGTTTGCAAGCAGCAGATTACGCGCAGAAAAAAAGGATCTCAAGAATGGAGGCCATTTCGCCGACACGTGTCCAGCGAAAGCCTC	vector
M00292:91:000000000-AHYF2:1:1102:25139:7560	AGAGACGCCGCAAAATGAATTTGTGTCTCTACTGTGGCAACGGTGCTTTTTTGTTTTAGAGCTAGAAATAGCAAGTTAAAATAAGGCTAGTCCGTTTTTAGCGCGTGCGCGAATTCTGCAGACAAATGGCTCTAGAGGTACCCGTTACATAACTTACGGTAAATGGCCCGCCTGGCTGACCGCCCAACGACCCCCGCCCATTGACGTCAATAGTAACGCCAATAGGGACTTTCCATTGACGTCAATGGGTGGAGTATTTGGAGGCCATTTCGCCGACACGTGTCCAGCGAAAGCCTC	vector
M00292:91:000000000-AHYF2:1:1102:25660:17716	AGAGACGCCGCAAAATGAATTTGTGTCTCTACTGTGGCAAATCTTCCAGAATGTCCTCGTTTTCCTCATTGTCCAGGAAGTCCTTGTCCTTGATAATTTTCAGCAGATCGTGGTATGTGCCCAGTGGAGGCCATTTCGCCGACACGTGTCCAGCGAAAGCCTC	vector
M00292:91:000000000-AHYF2:1:1102:25948:12701	AGAGACGCCGCAAAATGAATTTGTGTCTCTACTGTGGCAAGCAAAAAAGCGGTTAGCTCCTTCGGTCCTCCGATCGTTGTCAGAAGTAAGTTGGCCGCAGGGTTATCACTCATGGTTATGGCAGCACTGCATAATTCTCTTACTGTCATGCCATCCGTTAGATGCTTTTCTGTGACACGGAAAGGTTGAATACTCATACTCGTCCTTTTTCAATATTATTGAAGCATTTATCAGGGTTATTATCTCATGAGCGGATACATATTTGAATGGATTTAGAAAAATAAACAAAGAAGGCTGGAGGCCATTTCGCCGACACGTGTCCAGCGAAAGCCTC	vector
M00292:91:000000000-AHYF2:1:1102:26139:11937	AGAGACGCCGCAAAATGAATTTGTGTCTCTACTGTGGCAAGAGCCCCCGATTTAGAGCTTTACGGCACCTCGACCCCAAAAAACTTGATTTGGGTGATGGTTCACGTAGTGGGCCATCGCCCTGATAGACGATTTTTCGCCCTTTGACGTTTGAGTCCACGTTCTTTAATATTGGACTCTTGTTCCAAACTAAAACAACACACAACTCTATCTCGGGCTATTCTTTTGATTTATAAGGGATTTTGCCGACTTCGTTCTCTTGGTTAAAAAAGGAGTTGATTTAACAATAATTTAAACCGAATTTTAACAAAATATTAACGTTTACAATTTTATGGTGCACTCACAGTACAATCTGCTCTGATGCCGCATAGTTAAGCCGGCCCCGACACCCGCCAACAC…	vector
M00292:91:000000000-AHYF2:1:1102:26159:14506	AGAGACGCCGCAAAATGAATTTGTGTCTCTACTGTGGCCTGGGCACCTTGTACTCGTCGGTGATCACGGCCCAGCCCACAGAGTTGGTGCCGATGTCCAGGCCGATGCTGTACTTCTTGTCGGCTGCTGGGACTCCGTGGATACCGACCTTCCGCTTCTTCTTTGGGGCCATCTTATCGTCATCGTCTTTGTAATGGAGGCCATTTCGCCGACACGTGTCCAGCGAAAGCCTC	vector
M00292:91:000000000-AHYF2:1:1102:26208:8426	AGAGACGCCGCAAAATGAATTTGTGTCTCTACTGTGGCAGGGCTTTCTCATTCCCTCGGTCACGTATTTCACTTTGGTCAGCTCGTTATACACGGTGAAGTACTCGTACAGCAGGCTGTGCTTGGGCAGCACCTTCTCGTTGGGCAGGTTCTTATCGAAGTTGGTCATCCGCTCGATGAAGCTCTGGGCGGAAGCGCCCTTGTCCACCACTTCCTCGAAGTTCCAGGGGGTGATGGTTTCCTCGCTCTTTCTGGTCATCCAGGCGATGGAGGCCATTTCGCCGACACGTGTCCAGCGAAAGCCTC	vector
M00292:91:000000000-AHYF2:1:1102:26247:10316	AGAGACGCCGCAAAATGAATTTGTGTCTCTACTGTGGCAACTTCATCTTCTTCACGACCTCTTCGGAGGGCACGTTGTCGCTCTTGCCCCGGTTCTTGTCGCTTCTGGTCAGCACCTTGTTGTCTGGAGGCCATTTCGCCGACACGTGTCCAGCGAAAGCCTC	vector
M00292:91:000000000-AHYF2:1:1102:26422:6452	AGAGACGCCGCAAAATGAATTTGTGTCTCTACTGTGGCAAGGTTTATTGCTGACAAATCTGGATCCGGTGAGCGTGGAAGCCGCGGTATCATTGCAGCACTGGGGCCCAATGGAGGCCATTTCGCCGACACGTGTCCAGCGAAAGCCTC	vector
M00292:91:000000000-AHYF2:1:1102:26440:9532	AGAGACGCCGCAAAATGAATTTGTGTCTCTACTGTGGCAAAGATTACCCTGGCCAACGGCGAGATCCGGAAGCGGCCTCTGATCGAGACAAACGGCGAAACCGGGGAGATCGTGTGGGATAATGGAGGCCATTTCGCCGACACGTGTCCAGCGAAAGCCTC	vector
M00292:91:000000000-AHYF2:1:1102:26678:8755	AGAGACGCCGCAAAATGAATTTGTGTCTCTACTGTGGCAAACGATGTTCTCGGGCTTGTACCTGCCCATCACTTTCACGGGCTCGTCCACCACCTTCACTGTCTGCAGGATGCCCTTCTTAATGGCGGGGCTGCCTGGAGGCCATTTCGCCGACACGTGTCCAGCGAAAGCCTC	vector
M00292:91:000000000-AHYF2:1:1102:27751:13176	AGAGACGCCGCAAAATGAATTTGTGTCTCTACTGTGGCAACCTGTTCGACGAGAAAGTGATGAAGCAGCTGAAGCGGCGGAGATACACCGGCTGGGGCAGGCTGAGCCGGAAGCTGATCAACGGCATCCGGGACAAGCAGTCCGGCAAGACAATCCTGGATTTCCTGAAGTCCGACGGCTTCGCCAACAGAAACTTCATGCAGCTGATCCACGATGGAGGCCATTTCGCCGACACGTGTCCAGCGAAAGCCTC	vector
M00292:91:000000000-AHYF2:1:1102:27773:7109	AGAGACGCCGCAAAATGAATTTGTGTCTCTACTGTGGCAACTACTCAGACAATGCGATGCAATTTCCTCATTTTATTAGGAAAGGACAGTGGGAGTGGCACCTGCCAGGGTCAAGGAAGGCATGGAGGCCATTTCGCCGACACGTGTCCAGCGAAAGCCTC	vector
M00292:91:000000000-AHYF2:1:1102:27783:9820	AGAGACGCCGCAAAATGAATTTGTGTCTCTACTGTGGCAACGAGTTACATGATCCCCCATGTTGTGCAAAAAAGCGTTTAGGTCCTTCGGTCCTCCGATCGTTGTCAGAAGTAAGTTGGCCGCAGTGTTATCACTCATAGTTATGGCAGCACTGCATAATTCTCTTACTGTCATGCCATCCGTAAGATGCTTTTCTGTGACTGGTGAGGCCATTTCGCCGACACGTGTCCAGCGAAAGCCTC	vector
M00292:91:000000000-AHYF2:1:1102:27793:7321	AGAGACGCCGCAAAATGAATTTGTGTCTCTACTGTGGCAACGACGAACCGGATCGGAGCCCTGCTGTTCGACAGCGGCGACACAGCCGACGCCACCCTGCGGAAGAGTACGGCCAGAAGAAGATACACCAGACGGTAGAACCGTATCTGCTATCTGCAAGAGATCTGCAGCAACGAGATGGCCAAAGAGGACGACAGCTTCCTCCACAGGAGGCCATTTCGCCGACACGTGTCCAGCGAAAGCCTC	vector
M00292:91:000000000-AHYF2:1:1102:28103:10905	AGAGACGCCGCAAAATGAATTTGTGTCTCTACTGTGGCAACCACGCTTCTCCATAGCTCACGCTGTAGGTATCTCAGTTCGGTGTAGGTCGTTCGCTCCAAGCTGGGCTGTGTGCACGAACCCCCCGTACTTACTTCTGACAACGATCGGAGGACCGATGGAGGCCATTTCGCCGACACGTGTCCAGCGAAAGCCTC	vector
M00292:91:000000000-AHYF2:1:1102:28393:12370	AGAGACGCCGCAAAATGAATTTGTGTCTCTACTGTGGCAAGGTCATGTACTGGGCACAATACCAGGCGGGCCATTTACCGTCATTGACGTCAATAGGGGGCGTACTTGGCATATGATACACTTGATGTACTGCCAAGTGAGCAGTTTACCGTAAATACTCCACCCATGGAGGCCATTTCGCCGACACGTGTCCAGCGAAAGCCTC	vector
M00292:91:000000000-AHYF2:1:1102:2875:10821	AGAGACGCCGCAAAATGAATTTGTGTCTCTACTGTGGCTAAAATAAGGCTAGTCCGTTATCAACTTGAAAAAGTGGCACCGAGTCGGTGCTTTTTTGTTTTAGAGCTAGAAATAGCAAGTTAAAATAAGGCTAGTCCGTTTTTAGCGCGTGCGCCAATTCTGCAGACAAATGGCTCTAGATCGCCGACACGTGTCCAGCGAAAGCCTC	vector
M00292:91:000000000-AHYF2:1:1102:29080:13949	AGAGACGCCGCAAAATGAATTTGTGTCTCTACTGTGGCAAAAAAATGAGCTGATTTAACAAAAATTAAACGCGGATTTTAACAAAATATTAACGTTTACAATTTTATGGTCTATGGAGGCCATTTCGCCGACACGTGTCCAGCGAAAGCCTC	vector
M00292:91:000000000-AHYF2:1:1102:3484:18218	AGAGACGCCGCAAAATGAATTTGTGTCTCTACTGTGGCAAACAAACAGCTGTTTCTGCTCATTATCCTCGGGGGAGCCCTTCAGCTTCTCATAGTGGCTGGCCAGGTCCAGGAAGTTCACATATTTGGAGCGCAGGGTCAGTTCGTTTCCCTTCTGCAGTTCGCCGGCAGAGGCCAGCATTCTCTTCCGGCCGTTTGGAGGCCATTTCGCCGACACGTGTCCAGCGAAAGCCTC	vector
M00292:91:000000000-AHYF2:1:1102:3721:12075	AGAGACGCCGCAAAATGAATTTGTGTCTCTACTGTGGACGCTGACGCGCCCTGACGGGCTTGTCTGCTCCCGGCATCCGCTTACAGACAAGCTGTGACCGTCTCCGGGAGCTGCATGTGTCAGAGGTTTTCACCGTCATCACCGAAACGCGCGAGACAAAAGGGCCTCTTGATTTGCCTATTTTTATAGGTTAAAGTCATGATAAAAATGGTTACTTAAACGTCAGGTGGCACTTTTCGGGGAAATGTGCGCGGAACCCCTATTTGTTTATTTTTCTAAATACATTCAAATATGTATCCGCTGGAGGCCATTTCGCCGACACGTGTCCAGCGAAAGCCTC	vector
M00292:91:000000000-AHYF2:1:1102:3808:19058	AGAGACGCCGCAAAATGAATTTGTGTCTCTACTGTGGCAAGGGGTTTTCCTCGAACAGCTGGTTGTAGGTCTGCACCAGCTGGATGAACAGCTTGTCCACGTCGCTGTTGTCGGGGTTCAGGTCGCCCTCGATCAGGAAGTGGCCCCGGAACTTGATCATGTGGGCCAGGGCCAGATAGATCAGCCGCAGGTCGGCCTTGTCGGTGCTGTCCACCAGTTTCTTTCGCCGACACGTGTCCAGCGAAAGCCTC	vector
M00292:91:000000000-AHYF2:1:1102:4037:9418	AGAGACGCCGCAAAATGAATTTGTGTCTCTACTGTGGCAATGTCCTCGTTTTCCTCATTGTCCAGGAAGTCCTTGTCCTTGATAATTTTCAGCAGATCGTGGTATGTGCCCAGGGAGGCGAATGGAGGCCATTTCGCCGACACGTGTCCAGCGAAAGCCTC	vector
M00292:91:000000000-AHYF2:1:1102:4392:15898	AGAGACGCCGCAAAATGAATTTGTGTCTCTACTGTGGCGACGTCGCTGTTGTGGGGGTTCAGGTCGCCCTCGATCAGGAAGTGGCCCCGGAACTTGATCATGTGGGCCAGGGCCAGATAGATCAGCCGCAGGTCGGCCTTGTCGGTGCTGTCCACCAGGTTCTTTCTCAGGTGGTAGATGGTGGGGTACTTCTCGTGGTAGGCCACCTCGTCCACGATGTTGCCGAAGATGGGGTGCCGCTCGTGCTTCTTATCCTCTTCCACCAGGAAGGACTCTTCCAGTCTGTGGAAGAAGCTGTCGTCCACCTTGGCCATCTCGTCACGTGTCCAGCGAAAGCCTC	vector
M00292:91:000000000-AHYF2:1:1102:4531:11488	AGAGACGCCGCAAAATGAATTTGTGTCTCTACTGTGGCAAACTCGTGATACGCCTATTTTTATAGGTTAATGTCATGATAATAATGGTTTCTTAGACGTCAGGTGGCACTTTTCGGGGATGGAGGCCATTTCGCCGACACGTGTCCAGCGAAAGCCTC	vector
M00292:91:000000000-AHYF2:1:1102:4626:9216	AGAGACGCCGCAAAATGAATTTGTGTCTCTACTGTGGCAAGTCTCCGTCGTGGTCCTTATAGTCTATGGTGGCACCGGTCCAACCTGAAAAAAAGTGATTTCAGGCAGGTGCTCCAGGTAACTGGAGGCCATTTCGCCGACACGTGTCCAGCGAAAGCCTC	vector
M00292:91:000000000-AHYF2:1:1102:4834:13346	AGAGACGCCGCAAAATGAATTTGTGTCTCTACTGTGGCGGCCTCAGTGAGCGAGCGAGCGCGCAGAGAGGGAGTGGCCAACTCCATCACTAGGGGTTCCATGGAGGCCATTTCGCCGACACGTGTCCAGCGAAAGCCTC	vector
M00292:91:000000000-AHYF2:1:1102:4887:8109	AGAGACGCCGCAAAATGAATTTGTGTCTCTACTGTGGCAAGATTTTGCCACCGTGCGGAAAGTGCTGAGCATGCCCCAAGTGAATATTGTGAAAAAGACCGAGGTGCAGACAGGCGGCTTCAGCAAGAGTCTATCCTGCCCAAGGGGAACAGCGATAAGCTGATCGCCAGAAAGAAGGACTGGGACCCTAAGTAGTACGGCGGCTTCCACAGCCCCACCGTCGCCTTTACTGTGCTGGAGGTGGCCATAGTGAAAAAGGGCAAGGCCAAGAAACTAAACAGTGTTACAGATCTGCTGGGGATCATGGAGGCCATTTCGCCGACACGTGTCCAGCGAAAGCCTC	vector
M00292:91:000000000-AHYF2:1:1102:4952:6175	AGAGACGCCGCAAAATGAATTTGTGTCTCTACTGTGGCAACCACGTTCTTTAATAGTGGACTCTTGTTCCAAACTGGAACAACACTCAACTCTATCTCGGGCTATTCTTTTGATTTATAAGGGATTTTGCCGATTTTGGAGGCCATTTCGCCGACACGTGTCCAGCGAAAGCCTC	vector
M00292:91:000000000-AHYF2:1:1102:5202:6128	AGAGACGCCGCAAAATGAATTTGTGTCTCTACTGTGGCAACTCTTGCCCGGCGTCAATACGGGATAATACCGCGCCACATAGCAGAACTTTAAAAGTGCTCATCATTGGAAAATGGAGGCCATTTCGCCGACACGTGTCCAGCGAAAGCCTC	vector
M00292:91:000000000-AHYF2:1:1102:5240:19046	AGAGACGCCGCAAAATGAATTTGTGTCTCTACTGTGGCAATCGGAAACCTGATTGCCCTGAGCCTGGGCCTGACCCCCAACTTCAAGAGCAACTTCGACCTGGCCGAGGATGCCAAACTGCAGCTGAGCAAGGACACCTACGACGACGACCTGGACAACCTGCTGGCCCAGATCGGCGACCAGTACGCCGACCTGTTTCTGGCCGCCAAGAACCTGTCCGATGGAGGCCATTTCGCCGACACGTGTCCAGCGAAAGCCTC	vector
M00292:91:000000000-AHYF2:1:1102:5446:14355	AGAGACGCCGCAAAATGAATTTGTGTCTCTACTGTGGCAACCGCTGTCGAACAGCAGGGCTCCGATCAGGTTCTTCTTGATGCTGTGCCGGTCGGTGTTGCCCAGCACCTTGAATTTCTTGCTGGGCACCTTGTACTCGTCGGTGATCACGGCCCAGCCCACAGAGTTGGTGCCGATGTCCAGGCCGATGCTGTACTTCTTGTCGGCTGCTGGGACTCCGTGGAGACCGACCCTCCGAATCTGCATTGGGGCCAGCTTATCGTCATCGTCTTTGTAATCAATACCATGATCCTTGTGGAGGCCATTTCGCCGACACGTGTCCAGCGAAAGCCTC	vector
M00292:91:000000000-AHYF2:1:1102:5719:16091	AGAGACGCCGCAAAATGAATTTGTGTCTCTACTGTGGCAAGCCGCTAGTGTGGTGGTTACGCGCAGCGTGACCGCTACACTTGCCAGCGCCCTAGCGCCCGCTCCTTTCGCTTTCTTCCCTTCCTTTCTCGCCACGTTCGCCGGCTTTCCCCGTCAAGCACTAAATCGGGGGCCCCCTTTAGGGTTCCGATTTAGTGTTTTACGGCACCTCGACCCCAAAAAACTTGATTAGGGTGATGTGGAGGCCATTTCGCCGACACGTGTCCAGCGAAAGCCTC	vector
M00292:91:000000000-AHYF2:1:1102:5750:9903	AGAGACGCCGCAAAATGAATTTGTGTCTCTGGCAGCAGCCACTGGTAACAGGATTAGCAGAGCGAGGTATGTAGGCGGTGCTACAGAGTTCTTGAAGTGGTGGCCTAACTACGGCTACACTAGAAGAACAGTATTTGGTATCTGCGCTCTGCTGAAGCCAGTTACCTTCGGAAAAAGAGTTGGTAGCTCTTGATCCGGCAAACAAACCACAATGGAGGCCATTTCGCCGACACGTGTCCAGCGAAAGCCTC	vector
M00292:91:000000000-AHYF2:1:1102:6070:12036	AGAGACGCCGCAAAATGAATTTGTGTCTCTACTGTGGCCTGGGCACCTTGCACTCGTCGGTGATCACGGCCCAGCCCACAGAGTTGGTGCCGATGTCCAGGCCGATGCTGTACTTCTTGTCGGCTGCTGGGACTCCGTAGATACCGACCTTCCGCTTCTTCTTTGGGGCCATTTTATCGTCATCGTCTTTGTAATGGAGGCCATTTCGCCGACACGTGTCCAGCGAAAGCCTC	vector
M00292:91:000000000-AHYF2:1:1102:6162:20555	AGAGACGCCGCAAAATGAATTTGTGTCTCTACTGTGGCAACACCAGTTTCTTTCTCAGGTGGTAGATGGTGGGGTACTTCTCGTGGTAGGCCACCTCGTCCACGATGTTGCCGAAGATGGGGTGCCGCATGGAGGCCATTTCGCCGACACGTGTCCAGCGAAAGCCTC	vector
M00292:91:000000000-AHYF2:1:1102:6176:5195	AGAGACGCCGCAAAATGAATTTGTGTCTCTACTGTGGCAAGTGAAAAGGACCTGATCATCAAGCGGCCTAAGTACTCCCTGTTCGAGCTGGAAAACGGCCGGAAGAGAATGCTGGCCTCTGCCGGCGAACTGCAGAAGGGAAACGAACTGGCCCTGCCCTCCAAATATGTGAACGTCCTGTACCTGGCCAGCCACTATGAGAAGCTGAAGGATGGAGGCCATTTCGCCGACACGTGTCCAGCGAAAGCCTC	vector
M00292:91:000000000-AHYF2:1:1102:6187:5644	AGAGACGCCGCAAAATGAATTTGTGTCTCTACTGTGGCAACCAGGTGTCCGGCCAGGGAGATAGGCTGCACGAGCACATTGCCAATCTGGCCGGCAGCCCCGCCCTTACGAAGGGCATCCTGCAGACAGTGAAGGTGGTGGACGAGCTTGTGAAAGTGATGGGCCCGCACAAGCCCGAGAACATCGTGATCGAAATGGCCAGAGAGAACCAGACCACCCAGAAGGGACAGAAGCACAGCCGCGAGAGCATGAAGCGGAACGAAGGGGGCTGGAGGCCATTTCGCCGACACGTGTCCAGCGAAAGCCTC	vector
M00292:91:000000000-AHYF2:1:1102:6316:22517	AGAGACGCCGCAAAATGAATTTGTGTCTCTGGCAGCAGCCACTGGTAACAGGATTAGCAGAGCGAGGTATGTAGGCGGTGCTACAGAGTTCTTGAAGTGGTGGCCTAACTACGGCTACACTAGAAGAACAGTATTTGGTATCTGCGCTCTGCTGAAGCCAGTTACCTTCGGAAAAAGAGTTGGTAGCTCTTGATCCGGCAAACAAACCACAATGGAGGCCATTTCGCCGACACGTGTCCAGCGAAAGCCTC	vector
M00292:91:000000000-AHYF2:1:1102:6462:17793	AGAGACGCCGCAAAATGAATTTGTGTCTCTACTGTGGCATATTGAAGCATTTATCAGGGTTATTGTCTCATGAGCGGATACATATTTGAATGTATTTAGAAAAATAAACAAATTGGGGTTCTGGAGGCCATTTCGCCGACACGTGTCCAGCGAAAGCCTC	vector
M00292:91:000000000-AHYF2:1:1102:6784:5596	AGAGACGCCGCAAAATGAATTTGTGTCTCTACTGTGGCAAATCACCGAAACGCACGAGACGAAAGGGCCTCGTGATACGCCTATTTTTATAGGTTAATGTCATTGGAGGCCATTTCGCCGACACGTGTCCAGCGAAAGCCTC	vector
M00292:91:000000000-AHYF2:1:1102:7205:22634	AGAGACGCCGCAAAATGAATTTGTGTCTCTACTGTGGCAATGTCCTCGTTTTCCTCATTGTCCAGTAAGTCCTTGTCCTTGATAATTTTCAGCAGATCGTGGTATGTGCCCAGGGAGGCGAATGGAGGCCATTTCGCCGACACGTGTCCAGCGAAAGCCTC	vector
M00292:91:000000000-AHYF2:1:1102:7364:15914	AGAGACGCCGCAAAATGAATTTGTGTCTCTACTGTGGCAACAGCTGCTTCATCACTTTGTCGTCGAACAGGTGGGCATAGGTTTTTAGCCGTTCCTCGATCATCTCTCTGTCCTCAAACAGTGTTGGAGACCATTTCGCCGACACGTGTCCAGCGAAAGCCTC	vector
M00292:91:000000000-AHYF2:1:1102:7517:19719	AGAGACGCCGCAAAATGAATTTGTGTCTCTACTGTGGTAAGATCCTTGAGAGTTTTCGCCCCGAAGAACGTTTTCCAATGATGAGCACTTTTAAAGTTCTGCTATGTGGCGTGGTATTATCCCGTATTGACGCCGGGCATGGAGGCCATTTCGCCGACACGTGTCCAGCGAAAGCCTC	vector
M00292:91:000000000-AHYF2:1:1102:7815:4531	AGAGACGCCGCAAAATGAATTTGTGTCTCTACTGTGGCAACGTTGATGGGGTTTTCCTCGAACAGCTGGTTGTAGGTCTGCACCAGCTGGATGAACAGCTTGTCCACGTCGCTGTTGTCGGGGTTCATGGAGGCCATTTCGCCGACACGTGTCCAGCGAAAGCCTC	vector
M00292:91:000000000-AHYF2:1:1102:7871:12735	AGAGACGCCGCAAAATGAATTTGTGTCTCTACTGTGGTAAGATCCTTGAGAGTTTTCGCCCCGAAGAACGTTTTCCAATGATGAGCACTTTTAAAGTTCTGCTATGTGGCGTGGTATTATCCCGTATTGACGCCGGGCATGGAGGCCATTTCGCCGACACGTGTCCAGCGAAAGCCTC	vector
M00292:91:000000000-AHYF2:1:1102:7914:10329	AGAGACGCCGCAAAATGAATTTGTGTCTCTACTGTGGCAAGGGGCGTCGGGCGACCTTTGGTCGCCCGGCCTCAGTGAGCGAGCGAGCGCGCAGAGAGGGAGTGGCCAACTCCATCACTAGGGGTTCCTGCGGCCGCTCCCCATGGAGGCCATTCCGCCGACACGTGTCCAGCGAAAGCCTC	vector
M00292:91:000000000-AHYF2:1:1102:8221:4848	AGAGACGCCGCAAAATGAATTTGTGTCTCTACTGTGGCAAGGGGGTCGTTGGGCGGTCAGCCAGGCGGGCCATTTACCGTAAGTTATGTAACGGGTACCTCTAGAGCCATTTGTCTGCAGAATTGGCGCACGCGCTAAAAACGGAGGCCATTTCGCCGACACGTGTCCAGCGAAAGCCTC	vector
M00292:91:000000000-AHYF2:1:1102:8490:18372	AGAGACGCCGCAAAATGAATTTGTGTCTCTACTGTGGCAAAAATTATGTTTTAAAATGGACTATCATATGCTTACCGTAACTTGAAAGTATTTCGATTTCTTGGCTTTATATATCTTGTGGAAAGGACGAAACACCGTGTCTCTACTGTTGGAGGCCATTTCGCCGACACGTGTCCAGCGAAAGCCTC	vector
M00292:91:000000000-AHYF2:1:1102:9074:23399	AGAGACGCCGCAAAATGAATTTGTGTCTCTACTGAGGCAACTGTCCGACTACGATGTGGACCATATCGTGCCTCAGAGCTTTCTGAAGGACGACTCCATCGACAACAAGGTGCTGATGGAGGCCATTTCGCCGACACGTGTCCAGCGAAAGCCTC	vector
M00292:91:000000000-AHYF2:1:1102:9131:21728	AGAGACGCCGCAAAATGAATTTGTGTCTCTACTGTGGCAAAATAGCAAGTTAAAATAAGGCTAGTGCGTTTTTAGCGCGTGCGCCAATTCTGCAGACAAATGGCTCTAGAGGTACCCGTTACATAACTTACGGTAAATGGCCCGCCTGGCTGACCGCCCAACGACCCCCGCCCATTGACGTCAATAGTAACGGAGGCCATTTCGCCGACACGTGTCCAGCGAAAGCCTC	vector
M00292:91:000000000-AHYF2:1:1102:9156:18904	AGAGACGCCGCAAAATGAATTTGTGTCTCTACTGTGGCAATGTCGCCCGGCCTCAGTGAGCGAGCGAGCGCGCAGCTGCCTGCAGGGGCGCCTGATGCGGTATTTTCTCCTTACGCATCTGTGCGGTATTTCACACCGCATACGTCAAAGCAACCATAGTACGCGCCATGGAGGCCATTTCGCCGACACGTGTCCAGCGAAAGCCTC	vector
M00292:91:000000000-AHYF2:1:1102:9208:23379	AGAGACGCCGCAAAATGAATTTGTGTCTCTACTGTGGCAAAAATTATGTTTTAAAATGGACTATCATATGCTTACCGTAACTTGAAAGTATTTCGATTTCTTGGCTTTATATATCTTGTGGAAAGGACGTAGCACCGTGTCTCTACTGTTGGAGGCCATTTCGCCGACACGTGTCCAGCGAAAGCCTC	vector
M00292:91:000000000-AHYF2:1:1102:9274:23271	AGAGACGCCGCAAAATGAATTTGTGTCTCTACTGTGGCAAACAAGCACTACCTGGACGAGATCATCGAGCAGATCAGCGAGTTCTCCAAGAGAGTGATCCTGGCCGACGCTAATCTGGACAAAGTGCTGGAGGCCATTTCGCCGACACGTGTCCAGCGAAAGCCTC	vector
M00292:91:000000000-AHYF2:1:1102:9311:22745	AGAGACGCCGCAAAATGAATTTGTGTCTCTACTGTGGCAAATACTAAGACAATGCGATGCAATTTCCGCATTTTATTAGGAAAGGACAGGGGGAGTGGCACCTTCCAGGGTCAAGGAAAGCATGGAGGCCATTTCGCCGACACGTGTCCAGCGAAAGCCTC	vector
M00292:91:000000000-AHYF2:1:1102:9358:22209	AGAGACGCCGCAAAATGAATTTGTGTCTCTACTGTGGCAATCCATAGTTGCCTGACTCCCCGTCGTGTAGATAACTACGATACGGGAGGGCTTACCATCTGGCCCCAGTGCTGCAATGATACCGCGGCTTCCACTGGAGGCCATTTCGCCGACACGTGTCCAGCGAAAGCCTC	vector
M00292:91:000000000-AHYF2:1:1102:9422:9905	AGAGACGCCGCAAAATGAATTTGTGTCTCTACTGTGGCAAGGACAGCAAGGGGGAGGATTGGGAAGAGAATAGCAGGCATGCTGGGGAGCGGCCGCAGGAACCCCTAGTGATGGAGTTGGCCACTCGTGGAGGCCATTTCGCCGACACGTGTCCAGCGAAAGCCTC	vector
M00292:91:000000000-AHYF2:1:1102:9522:2291	AGAGACGCCGCAAAATGAATTTGTGTCTCTACTGTGGCAAATGCCGCATAGTTAAGCCAGCCCCGACACCCGCCAACACCCGCTGACGCGCCCTGACGGGCTTGTCTGACACCGGCATCCGCTTACAGACAAGCTGTGACCGTCTCCGGGAGCTGCATGTGTCAGAGGTTTTCACCGTCATCACCTGGAGGCCATTTCGCCGACACGTGTCCAGCGAAAGCCTC	vector
M00292:91:000000000-AHYF2:1:1102:9641:23232	AGAGACGCCGCAAAATGAATTTGTGTCTCTACTGTGGCAACCACGTTCTTTAATAGTGGACTCTTGTTCCAAACTGGAACAACACTCAACTCTATCTCGGGCTATTCTTTTGATTTATAAGGGATTTTGCCGATTTTGGAGGCCATTTCGCCGACACGTGTCCAGCGAAAGCCTC	vector
M00292:91:000000000-AHYF2:1:1102:9642:5976	AGAGACGCCGCAAAATGAATTTGTGTCTCTACTGTGGTGCGCTCTGCTGAAGCCAGTTACCTTCGGAAAAAGAGTTGGTAGCTCTTGATCCGGCAAACAAACCACCGCTAAATGGAGGCCATTTCGCCGACACGTGTCCAGCGAAAGCCTC	vector
M00292:91:000000000-AHYF2:1:1102:9746:14806	AGAGACGCCGCAAAATGAATTTGTGTCTCTACTGTGGCAACGTCGCTGTTGTCGGGGTTCAGGTCGCCCTCGATCAGGAAGTGGCCCCGGAACTTGATCATGTGGGCCAGGGCCAGATAGATCAGCCGCAGGTCGGCCTTGTCGGTGCTGTCCACCAGTTTCTTTCTCAGGTGGTAGATGGTGGGGTACTTCTCGTGGTAGGCCACCTCGTCCACGATGTTGCCGAAGATGGGGTGCCGCTCGTGCTTCTTATCCTCTTCCACCAGGAAGGACTCTTCCAGTCTGTGGAAGAAGCTGTCGTCCACCTTGGCCATCTCGTCACGTGTCCAGCGAAAGCCTC	vector
M00292:91:000000000-AHYF2:1:1102:9977:14293	AGAGACGCCGCAAAATGAATTCGTGTCTCTACTGTGGCAAATGCCGCATAGTTAAGCCAGCCCCGACACCCGCCAACACCCGCTGACGCGCCCTGACGGGCTTGTCTGCTCCCGGCATCCGCTTACAGACAAGCTGTGACCGTCTCCGGGAGCTGCATGTGTCAGAGGTTTTCACCGTCATCACCTGGAGGCCATTTCGCCGACACGTGTCCAGCGAAAGCCTC	vector
M00292:91:000000000-AHYF2:1:1103:10102:20711	AGAGACGCCGCAAAATGAATTTGTGTCTCTACTGTGGCAAGCACTTTGTCCAGATTAGCGTCGGCCAGGATCACTCTCTTGGAGAACTCGCTGATCTGCTCGATGATCTCGTTGGAGGCCATTTCGCCGACACGTGTCCAGCGAAAGCCTC	vector
M00292:91:000000000-AHYF2:1:1103:10154:17962	AGAGACGCCGCAAAATGAATTTGTGTCTCTACTGTGGCTTCTCACCGGGCAGCTGGGCGATCAGATTTTCCAGCCGTCTGCTCTTGCTCAGTCTGGCAGACAGGATGGCCTTGGCGTCCACGCCGCTGGCGTTGATGGGGTTTTCCTCGAACAGCTGGTTGTAGGTCTGCACCAGCTGGATGAACTGGAGGCCATTTCGCCGACACGTGTCCAGCGAAAGCCTC	vector
M00292:91:000000000-AHYF2:1:1103:10530:7717	AGAGACGCCGCAAAATGAATTTGTGTCTCTACTGTGGCAACTACGATGTGGACCATATCGTGCCTCAGAGCTTTCTGAAGGACGACTCCATCGACAACAAGGTGCTGACCAGAAGCGACAAGAACCGGGGCAAGAGTGGAGGCCATTTCGCCGACACGTGTCCAGCGAAAGCCTC	vector
M00292:91:000000000-AHYF2:1:1103:10603:20907	AGAGACGCCGCAAAATGAATTTGTGTCTCTACTGTGGCAACACAGAAAAGCATCTTACGGATGGCATGACAGTAAGAGAATTATGCAGTGCTGCCGTAACCATGAGTGATAACACTGCGGCCAACTTACTTCTGACAACGATCGGAGGACCGAAGGAGCTAACCGCTTTTTTGCACAACATGGGGGATCATGTTGGAGGCCATTTCGCCGACACGTGTCCAGCGAAAGCCTC	vector
M00292:91:000000000-AHYF2:1:1103:10624:19260	AGAGACGCCGCAAAATGAATTTGTGTCTCTACTGTGCAATCGGTGCCACTTTTTCAAGTTGATAACGGACTAGCCTTATTTTAACTTGCTATTTCTAGCTCTAAAACCCATTGCCACAGTAGAGACACGGTGTTTCGTCCTTTCCACAAGATATATAAAGCCAAGAAATCGTGGAGGCCATTTCGCCGACACGTGTCCAGCGAAAGCCTC	vector
M00292:91:000000000-AHYF2:1:1103:10640:16538	AGAGACGCCGCAAAATGAATTTGTGTCTCTACTGTGGCAAGCCGCATACACTATTCTCAGAATGACTTGGTTGAGTACTCACCAGTCACAGAAAAGCATCTTTGGAGGCCATTTCGCCGACACGTGTCCAGCGAAAGCCTC	vector
M00292:91:000000000-AHYF2:1:1103:10660:22331	AGAGACGCCGCAAAATGAATTTGTGTCTCTACTGTGGCGATGGTTTCCTCGCTCTTTCTGGTCATCCAGGCGAATCTGCTGTTTCCCCTGGCCAGAGGGCCCACGTAGTAGGGGATGCGGATGGAGGCCATTTCGCCGACACGTGTCCAGCGAAAGCCTC	vector
M00292:91:000000000-AHYF2:1:1103:10872:15824	AGAGACGCCGCAAAATGAATTTGTGTCTCTACTGTGTCCACACGATCTGCTGAAAATTATAAACGACAAGGACTTCCTGGACAATGAGGAAAACGAGGACATTCTGGAAGATATCGTGCTGACCCTGACACTGTTTGAGGACAGAGAGATGATCGGGGAACGGCTGAAAACCGATGCCCACCTGTTCGACGACAAAGTGATGAAGCAGCTGAAGCGGCGGAGATACACCGGCTGGGGCAGGCTGAGCCGGAAGCTGATCAACGGCACCCGGGACAAGCAGACCGGCAAGTCAATCCTGGATTGTATATATGTGATTCTTCTCGAGGGAGTATATATAGTGAACTTTTCGCCGTCACGTGTCCAGCGAAAGCCTC	vector
M00292:91:000000000-AHYF2:1:1103:10892:13160	AGAGACGCCGCAAAATGAATTTGTGTCTCTACTGTGGCAACTCTCAGCTGGGAGGCGACAAAAGGCCGGCGGCCACGAAAAAGGCCGGCCAGGCAAAAAAGAAAAAGTAAGAATTCCTAGAGCTCGCTGATCAGCCTCGACTGTGCCTTCTAGTTGCCAGCCATCTGTTGTTTGCCCCTCCCCCGTATGGAGGCCATTTCGCCGACACGTGTCCAGCGAAAGCCTC	vector
M00292:91:000000000-AHYF2:1:1103:11015:14232	AGAGACGCCGCAAAATGAATTTGTGTCTCTACTGTGGCAACCTGTTCGACGACAAAGTGATGAAGCAGCTGAAGCGGCGGAGATACACCGGCTGGGGCAGGCTGAGCCGGAAGCTGATCAACGGCATCCGGGACAAGCAGTCCGGCAAGACAATCCTGGATTTCCTGAAGTCCGACGGCTTCGCCAACAGAAACTTCATGCAGCTGATCCACGATGGAGGCCATTTCGCCGACACGTGTCCAGCGAAAGCCTC	vector
M00292:91:000000000-AHYF2:1:1103:11259:13812	AGAGACGCCGCAAAATGAATTTGTGTCTCTACTGTGGCAATGTCGCTCTTGCCCCGGTTCTTGTCGCTTCTGGTCAGCACCCTGTTGTCGATGGAGTCGTCCTTCAGAAAGCTCTGAGGCACGATATGGTCCACATCGTAGTCGGACAGCCGGTTGATGTTATGGAGGCCATTTCGCCGACACGTGTCCAGCGAAAGCCTC	vector
M00292:91:000000000-AHYF2:1:1103:11272:9373	AGAGACGCCGCAAAATGAATTTGTGTCTCTACTGTGGCAAAGATTACCCTGGCCAACGGCGAGATCCGGAAGCGGCCTCTGATCGAGACAAACGGCGAAACCGGGGAGATCGTGTGGGATAATGGAGGCCATTTCGCCGACACGTGTCCAGCGAAAGCCTC	vector
M00292:91:000000000-AHYF2:1:1103:11335:13061	AGAGACGCCGCAAAATGAATTTGTGTCTCTACTGTGGTATCAGAAAGGCGGGCTTTCTCATTCCCTTGGTCACGTCTTTTACTTTGGTCAGCTCGTTATACACGGTGAAGTACTCGTACAGCAGGCTGGGCTTGGGCAGCACCTTGTCGTTGGGCAGGATCAGGAGGCCATTTCGCCGACACGTGTCCAGCGAAAGCCTC	vector
M00292:91:000000000-AHYF2:1:1103:11398:4982	AGAGACGCCGCAAAATGAATTTGTGTCTCTACTGTGGCAAGTCTCCGTCGTGGTCCTTATAGTCCATGGTGGCACCGGTCCAACCTGAAAAAAAGTGATTTCAGGCAGGTGCTCCAGGTAACTGGAGGCCATTTCGCCGACACGTGTCCAGCGAAAGCCTC	vector
M00292:91:000000000-AHYF2:1:1103:11428:18912	AGAGACGCCGCAAAATGAATTTGTGTCTCTACTGTGGTGCGCTCTGCTGAAGCCAGTTACCTTCGGAAAAAGAGTTGGTAGCTCTTGATCCGGCAAACAAACCACCGCTAAATGGAGGCCATTTCGCCGACACGTGTCCAGCGAAAGCCTC	vector
M00292:91:000000000-AHYF2:1:1103:11448:11969	AGAGACGCCGCAAAATGAATTTGGTACCTCTTCCGGTCGATGGTGGTGTCAAAGTACTTGGAGGCGGCAGGGGCTCCCAGATTGGTCAGGGTAAACAGGTGGATGATGGAGGCCATTTCGCCGACACGTGTCCAGCGAAAGCCTC	vector
M00292:91:000000000-AHYF2:1:1103:11450:13065	AGAGACGCCGCAAAATGAATTTGTGTCTCTACTGTGGCAATGTCCTCGTTTTCCTCATTGTCCAGGAAGTCCTTGTCCTTGATAATTTTCAGCAGATCGTGGTATGTGCCCAGGGAGGCGAATGGAGGCCATTTCGCCGACACGTGTCCAGCGAAAGCCTC	vector
M00292:91:000000000-AHYF2:1:1103:11644:5711	AGAGACGCCGCAAAATGAATTTGTGTCTCTACTGTGGCAATGTCGCCCGGTCTCAGTGAGCGAGCGAGCGCGCAGCTGCCTGCAGGGGCGCCTGATGCGGTATTTTCTCCTTACGCATCTGTGCGGTATTTCACACCGAATACGTAAAAGCAACAATACTACGCGCAATGGAGGCCATTTCGCCGACACGTGTCCAGCGAAAGCCTC	vector
M00292:91:000000000-AHYF2:1:1103:11671:2918	AGAGACGCCGCAAAATGAATTTGTGTCTCTACTGTGGCAATTTAGAGCTTGACGGGGAAAGCCGGCGAACGTGGCGAGAAAGGAAGGGAAGAAAGCGAAAGGAGCGTGGAGGCCATTTCGCCGACACGTGTCCAGCGAAAGCCTC	vector
M00292:91:000000000-AHYF2:1:1103:11732:21076	AGAGACGCCGCAAAATGAATTTGTGTCTCTACTGTGGCAAAAAAGCCCGGGCGGCCTCAGTGAGCGAGCGAGCGCGCAGCGGGCTGCAGGGGCGCCTGATGCGGTATTTTCTCCTTACGCATCTGTGCGGTATTTCACACCGCATACGTCAAAGCAACCAAAGTACGCGCCCTGTAGCGGCGCAGGAAGGGCGGGGGGTGGGGTGGTTACGCGCAGGGTCACCGCCACTGGGGGCCAATTCGCCGACACGTGTCCAGCGAAAGCCTC	vector
M00292:91:000000000-AHYF2:1:1103:11763:23546	AGAGACGCCGCAAAATGAATTTGTGTCTCTACTGTGGCAAGGGGCGGGGCGGGGCGAGGCGGAGAGGTGCGGCGGCAGCCAATCAGAGCGGCGCGCTCCGAATGGAGGCCATTTCGCCGACACGTGTCCAGCGAAAGCCTC	vector
M00292:91:000000000-AHYF2:1:1103:11831:18656	AGAGACGCCGCAAAATGAATTTGTGTCTCTACTGTGGCAACTATTGACGTCAATGGGCGGGGGTCGTTGGGCGGTCAGCCAGGCGGGCCATTTACCGTAAGTTATGTAACGGGTACCTCTAGAGCCATTTGTCTGCAGAATTGGCGCACGCGCTAAAAATGGAGGCCATTTCGCCGACACGTGTCCAGCGAAAGCCTC	vector
M00292:91:000000000-AHYF2:1:1103:11853:2869	AGAGACGCCGCAAAATGAATTTGTGTCTCTACTGTGGCAACCAGGTGTCCGGCCAGGGCGATAGCCTGCACGAGCACATTGCCAATCTGGCCGGCAGCCCCGCCATTAAGAAGGGCATCCTGCAGACAGTGAAGGTGGTGGACGAGCTCGTGAAAGTGATTGGCCGGCACAAGCCCGAGAACATCGTGATCGAAATGGCCAGAGAGAACCAGACCACCCAGAAGGGACAGAAGAACAGCCGCGAGAGAATGAAGCGGATCGAAGAGGGCTGGAGGCCATTTCGCCGACACGTGTCCAGCGAAAGCCTC	vector
M00292:91:000000000-AHYF2:1:1103:11952:11491	AGAGACGCCGCAAAATGAATTTGTGTCTCTACTGTGGCAATGTCGCCCGGCCTCAGTGAGCGAGCGAGCGCGCAGCTGCCTGCAGGGGCGCCTGATGCGGTATTTTCTCCTTACGCATCTGTGCGGTATTTCACACCGCATACGTCAAAGCAACCATAGTACGCGCCATGGAGGCCATTTCGCCGACACGTGTCCAGCGAAAGCCTC	vector
M00292:91:000000000-AHYF2:1:1103:12155:23418	AGAGACGCCGCAAAATGAATTTGTGTCTCTACTGTGGTGCACTCTCAGTACAATCTGCTCTGATGCCGCATAGTTAAGCCAGCCCCGACACCCGCCAACACCCGCTGACGCGCCCTGACGGGCTTGTCTGCTCTGGAGGCCATTTCGCCGACACGTGTCCAGCGAAAGCCTC	vector
M00292:91:000000000-AHYF2:1:1103:12156:21524	AGAGACGCCGCAAAATGAATTTGTGTCTCTACTGTGGCAACCAGTTTGGAACAAGAGTCCACTATTAAAGAACGTGGACTCCAACGTCAAAGGGCGAAAAACCGTCTATCAGGGTGATGGTTCACTGGAGGCCATTTCGCCGACACGTGTCCAGCGAAAGCCTC	vector
M00292:91:000000000-AHYF2:1:1103:12171:23829	AGAGACGCCGCAAAATGAATTTGTGTCTCTACTGTGGCATTACGGCACGCTCAAGGGAGCCCCCGTTTTAGAGCTTGACGGGGAAAGCCGGCGAACGTGGCGAGAAAGGAAGGGAAGAAAGCGAAAGGAGCGTGCGCTACGGCACTGGCAAGTGTAGCGGACAAGCTGAGCGAAACCACCACACCCAGCGCGGTTAATGCGGCCAGTAGGAGGCCATTTCGCCGACACGTGTCCAGCGAAAGCCTC	vector
M00292:91:000000000-AHYF2:1:1103:12188:10397	AGAGACGCCGCAAAATGAATTTGTGTCTCTACTGTGGCAAAATGGAAATTGTAAGCGTTAATATTTTGTTAAAATTCGCGTTAAATTTTTGTTAAATCAGCTCATTTTTTAACCAATAGGCCGAAATCGGCAAAATCCCTTATAAATCAAAAGAATAGACCGAGATAGTGTTGAGTGTTGTTCCAGTTTGGAACAAGAGTCCACTATTAAAGAACGTGGACACCAACGTCAAAGGGCGAAAAACCGTCTTGGAGGCCATTTCGCCGACACGTGTCCAGCGAAAGCCTC	vector
M00292:91:000000000-AHYF2:1:1103:12204:7362	AGAGACGCCGCAAAATGAATTTGTGTCTCTACTGTGGCAAAGGTCAGGCTGTCGTCGTGGATCAGCTGCATGAAGTTTCTGTTGGCGAAGCCGTCGGACTTCAGGAAATCCAGGATTGTCTTGCCGGACTGCTTGTCCCGGATGCCGTTGTTCAGCTTCCGGCTCAGCCTGCCCCGGCTAGAGAACTTTTCGCCGAAACGTGTCCAGCGAAAGCCTC	vector
M00292:91:000000000-AHYF2:1:1103:12445:5589	AGAGACGCCGCAAAATGAATTTGTGTCTCTACTGTGGCAAAAGACCGAGGTGCAGACAGGCGGCTTCAGCAAAGAGTCTATCCTGCCCAAGAGGAACAGCGATAAGCTGATCGCCAGAAAGAAGGACTGGGACCCTAAGAAGTACGGCGGCTTCGACAGCCCCACCGGGGCCTATGCTGTGCTGGTGGTGGCCAAAGTGGAAAAGGGCAAGTCCAAGAAACTGAAGAGTGTGAAAGAGCTGCTGGGGTGGAGGCCATTTCGCCGACACGTGTCCAGCGAAAGCCTC	vector
M00292:91:000000000-AHYF2:1:1103:12450:23028	AGAGACGCCGCAAAATGAATCTGTGTCTCTACTGTGGCAACTCTATCTCGGGCTATTCTTTTGATTTATAAGGGATTTTGCCGATTTCGGTCTATTGGTTAAAAAATGAGCTGATTTAACAAAAATTTAACGCGAATTTTAACAAAATATTAACGTTTACAATTTTATGGTGCACTCTCAGTACAATCTGCTCTGATGCCGCATAGTTAAGATGGAGGCCATTTCGCCGACACGTGTCCAGCGAAAGCCTC	vector
M00292:91:000000000-AHYF2:1:1103:12556:16809	AGAGACGCCGCAAAATGAATTTGTGTCTCTACTGTGGCAACTGAGAAGTACAAAGAGATTTTCTTCGACCAGAGCAAGAACGGCTACGCCGGCTACATTGACGGCGGAGCCAGCCAGGAAGAGTTCTACAAGTTCATCTGGAGGCCATTTCGCCGACACGTGTCCAGCGAAAGCCTC	vector
M00292:91:000000000-AHYF2:1:1103:12574:10265	AGAGACGCCGCAAAATGAATTTGTGTCTCTACTGTGGCAACCCCCACCAGTTTCGCCTGGAAGAGCTGCACGCCATTCTGCGGCGTCAGGAAGATGTCTACCCATGCGTGAAGGACAACCGGGAAAAGATCGAGAAGCTCCTGACGTTCCGCATCCTCTACTACGGCGGCTGGAGGCCATTTCGCCGACACGTGTCCAGCGAAAGCCTC	vector
M00292:91:000000000-AHYF2:1:1103:12674:21239	AGAGACGCCGCAAAATGAATTTGTGTCTCTACTGTGGCAATCGGAAACCTGATTGCCCTGAGCCTGGGCCTGACCCCCAACTTCAAGAGCAACTTCGACCTGGCCGAGGATGCCAAACTGCAGCTGAGCAAGGACACCTACGACGACGACCTGGACAACCCGCTGGCCCAGATCGGCGACCAGTACGCCGACCTGTTTCTGGCCGCCAAGAACCTGTCCGATGGAGGCCATTTCGCCGACACGTGTCCAGCGAAAGCCTC	vector
M00292:91:000000000-AHYF2:1:1103:12823:15950	AGAGACGCCGCAAAATGAATTTGTGTCTCTACTGTGGCAACAGCGTAACCACCACACCCGCCGCGCTTAATGCGCCGCTACAGGGCGCGTACTATGGTTGCTTTGACGTATGCGGTGTGAAATACCGCACAGATGCGTAAGGAGAAAATACCGCATCAGGCGCCCCTGCAAGCAGCTGCGCGCTCGCTCGCTCACTGAGGCCGCCCGGGCAAAGCCCGGGCGTCGGGCGACCAATGGAGGCCATTTCGCCGACACGTGTCCAGCGAAAGCCTC	vector
M00292:91:000000000-AHYF2:1:1103:12930:16321	AGAGACGCCGCAAAATGAATTTGTGTCTCTACTGTGGCAAGAAGTACTTGGCGGTAGCCTTGCCGATTTCCTGCTCGCTCTTGGCGATCATCTTCCGCACGTCGTACACCTTGTAGTCGCCGTACACGAACTCGCTTTCCAGCTTAGGGTACTTTTTGATCAGGGCGGTTCCCACGACGGCGTTCGGGTAGGCGTCGTGGGCTGGAGGCCATTTCGCCGACACGTGTCCAGCGAAAGCCTC	vector
M00292:91:000000000-AHYF2:1:1103:13585:16398	AGAGACGCCGCAAAATGAATTTGTGTCTCTACTGTGGCAACCACGCTTCCCCATAGCTCACGCTGTAGGTATCTCAGTTCGGTGTAGGTCGTTCGCTCCAAGCTGGGCTGTGTGCACGAACCCCCCGTACTTACTTCTGACAACGATCGGAGGACCGATGGAGGCCATTTCGCCGACACGTGTCCAGCGAAAGCCTC	vector
M00292:91:000000000-AHYF2:1:1103:13786:19142	AGAGACGCCGCAAAATGAATTTGTGTCTCTACCGTGGCAATAAAATGAGGAAATTGCATCGCATTGTCTGAGTAGGTGTCATTCTATTCTGGGGGGTGGGGTGGGGCAGGACAGCAAGGGGTGGAGGCCATTTCGCCGACACGTGTCCAGCGAAAGCCTC	vector
M00292:91:000000000-AHYF2:1:1103:14127:19941	AGAGACGCCGCAAAATGAATTTGTGTCTCTACTGTGGCAGGGGGCGGGGCGGGGCGAGGCGGAGAGGTGCGGCGGCAGCCAATCAGAGCGGCGCGCTCCGAATGGAGGCCATTTCGCCGACACGTGTCCAGCGAAAGCCTC	vector
M00292:91:000000000-AHYF2:1:1103:14177:7386	AGAGACGCCGCAAAATGAATTTGTGTCTCTACTGTGGCAACAGCCGACAAGAAGTACAGCATCGGCCTGGACATCGGCACCAACTCTGTGGGCTGGGCCGTGATCACCGACGAGTACAAGGTGCCCAGCAAGAAATTCAAGGTGCCGGGCAACACCGACCTGGAGGCCATTTCGCCGACACGTGTCCAGCGAAAGCCTC	vector
M00292:91:000000000-AHYF2:1:1103:14244:2952	AGAGACGCCGCAAAATGAATTTGTGTCTCTACTGTGGCATCAATCTAAAGTATATATGAGTAAACTTGGTCTGACAGTTACCAATGCTTAATCAGTGAGGCACCTATCTCAGCGATCTGTCTATTTCGTTCATCCATAGTTGCCTGACTCCCCGTCGTGTAGATAACTACGATACGGGAGGGCTTACCATCTGGCCCCAGTGCTATGGAGGCCATTTCGCCGACACGTGTCCAGCGAAAGCCTC	vector
M00292:91:000000000-AHYF2:1:1103:14266:16549	AGAGACGCCGCAAAATGAATTTGTGTCTCTACTGTGGCAATAAAATGAGGAAATTGCATCGCATTGTCTGAGTAGGTGTCATTCTATTCTGGGGGGTGGGGTGGGGCAGGACAGCAAGGGGTGGAGGCTATTTCGCCGACACGTGTCCAGCGAAAGCCTC	vector
M00292:91:000000000-AHYF2:1:1103:14362:7449	AGAGACGCCGCAAAATGAATTTGTGTCTCTACTGTGGCAATGATCATCAAGCTGCCTAAGTACTCCCTGTTCGAGCTGGAAAACGGCCGGAAGAGAATGCTGGCCTCTGCCGGCGAACTGCAGAAGGGAAACGAACTGGCCCTGCCCTCCCAATATGTGAACTTCCTGTACCTGGCCAGCCACTATGAGAAGCTGAAGGGCTCCCCCGAGGATAATGAGCAGAAACAGCTGTTTGTGGAACAGCACAAGCACTGGAGGCCATTTCGCCGACACGTGTCCAGCGAAAGCCTC	vector
M00292:91:000000000-AHYF2:1:1103:14387:13468	AGAGACGCCGCAAAATGAATTTGTGTCTCTACTGTGGCCGGCGTGGAAGATCGGTTCAACGCCTCCCTGGGCACATACCACGATCTGCTGAAAATTATCAAGGACAAGGACTTCCTGGACAATGAGGAAAACGAGGACATTCTGGAAGATATCGTGCTGACCCTGACACTGTTTGAGGACAGAGAGATGATCGAGGAACGGCTGAAAACCTATGCCCACCTGTTCGACGACAAAGTGATGAAGCAGCTGAAGCGGCGGAGATACACCGGCTGGGGCAGGCTGAGCCGGAAGCCGTGGAGGCCATTTCGCCGACACGTGTCCAGCGAAAGCCTC	vector
M00292:91:000000000-AHYF2:1:1103:14712:12331	AGAGACGCCGCAAAATGAATTTGTGTCTCTACTGTGGCAAAGGACCACTTCTGCGCTCGGCCCTTCCGGCTGGCTGGTTTACTGCTGATAAATCTGGAGCCGGTGAGCGTGGAAGCCGCGGTATCATTGCAGCACTGGGGCCAGATGGTAAGCCCTCCCGTATCGTAGTTATCTACACGACGGGGAGTCAGGCAACTATGGATGAACGAAATAGACAGATCGCTGAGATAGGTGCCTCACTGATTAAGCATTGGTATGGAGGCCATTTCGCCGACACGTGTCCAGCGAAAGCCTC	vector
M00292:91:000000000-AHYF2:1:1103:15255:18150	AGAGACGCCGCAAAATGAATTTGTGTCCATCACCCTAATCAAGTTTTTTGGGGTCGAGGTGCCGTAAAGCACTAAATCGGAACCCTAAAGGGAGCCCCCGATTTAGAGCTTGACGGGGAAAGCCGGCGAACGTGGCGAGAAAGGAAGGGAAGAAAGCGAAAGGAGCGGGCGCGCCGACACGTGTCCAGCGAAAGCCTC	vector
M00292:91:000000000-AHYF2:1:1103:15307:20754	AGAGACGCCGCAAAATGAATTTGTGTCTCTACTGTGGCAATAATTACAGCCCGGAGGAGAAGGGCCGTCCCGCCCGCTCACCTGTGGGAGTAACGCGGTCAGTCAGAGCCGGGGTGGAGGCCATTTCGCCGACACGTGTCCAGCGAAAGCCTC	vector
M00292:91:000000000-AHYF2:1:1103:15459:20682	AGAGACGCCGCAAAATGAATTTGTGTCTCTACTGTGGCAACAGTAGTTCTTCATCTTCTTCACGACCTCTTCGGAGGGCACGTTGTCGCTCTTGCCCCGGTTCTTGTCGCTTCTGGTCAGCACCTTGTTGTCGATGGAGTCGTCCTTCAGAAAGCTCTGAGGCACGATATGGTGGAGGCCATTTCGCCGACACGTGTCCAGCGAAAGCCTC	vector
M00292:91:000000000-AHYF2:1:1103:15570:2193	AGAGACGCCGCAAAATGAATTTGTGTCTCTACTGTGGCAACTACCTGAACGCCGTTGTGGGAACCGCCCTGATCAAAAAGTACCCTAAGCTGGAAAGCGAGCTCGTGTACGGCGACTACAAGGTGTACGACGTGCGGAAGATGATCGCCAAGGGAGAGCAGGAAATCGGCAAGGCTACCGCCAAAAATGGAGGCCATTTCGCCGACACGTGTCCAGCGAAAGCCTC	vector
M00292:91:000000000-AHYF2:1:1103:15605:18834	AGAGACGCCGCAAAATGAATTTGTGTCTCTACTGTGGCAAAAATTATGTTTTAAAATGGACTATCATATGCTTACCGTAACTTGAAAGTATTTCGATTTCTTGGCTTTATATATCTTGTGGAAAGGACGAAACACCGTGTCTCTACTGTTGGAGGCCATTTCGCCGACACGTGTCCAGCGAAAGCCTC	vector
M00292:91:000000000-AHYF2:1:1103:15680:4253	AGAGACGCCGCAAAATGAATTTGTGTCTCTACTGTGGCAACATGCAGCTGATCCACGACGACAGCCTGACCTTTAAAGAGGACATCCAGAAAGCCCAGGTGTCCGGCCAGGGCGATAGCCTGCACGAGCACATTGCCAAGCTGGCCGGCAGCCCCGCCATTAAGAAGGGCATCCTGCAGACAGTGAAGGTGGTGGACGAATGGAGGCCATTTCGCCGACACGTGTCCAGCGAAAGCCTC	vector
M00292:91:000000000-AHYF2:1:1103:15699:15937	AGAGACGCCGCAAAATGAATTTGTGTCTCTACTGTGGCAAAAAGGTCGCCCGACGCCCGGGCTTTGCCCGGGCGGCCTCAGTGAGCGAGCGAGCGCGCAGCTGCCTGCAGGGGCGCCTGATGCGGTATTTTCTCCTTACGCATCTGTGCGGTATTTCACACCGCATACGTCAAAGCAACCATAGGGAGGCCATTTCGCCGACACGTGTCCAGCGAAAGCCTC	vector
M00292:91:000000000-AHYF2:1:1103:15806:11261	AGAGACGCCGCAAAATGAATTTGTGTCTCTACTGTGGCAATAGTCCAAGAAACTGAAGAGTGTGAAAGAGCTGCTGGGGATCACCATCATGGAAAGAAGCAGCTTCGAGAAGAATCCCATCGACTTTCTGGAAGCCAAGGGCTACAAAGAAGTGAAAAAGGACCTGATCATCAAGCGGCCGAAGTACTCCCTAGTCGAGCTGGAAAACGGCCGGAAGAGAAGGCTGGCCTCTGCCGGCGAACTGCAGAAGGGAAACGAACTGGCCCGGCCCCCCAAATATGTGAACTTCCTGGACCTGGCCAGCCACTATGAGAAGCTGATGGGCTCCCCCGAGGATAATGAGCAGAATGGAGGCCATTTCGCCGACACGTGTCCAGCGAAAGCCTC	vector
M00292:91:000000000-AHYF2:1:1103:15833:15003	AGAGACGCCGCAAAATGAATTTGTGTCTCTACTGTGGCAACGAAGCCGTCGGACTTCAGGAAATCCAGGATTGTCTTGCCGGACTGCTTGTCCCGGATGCCGTTGATCAGCTTCCGGAGGCCATTTCGCCGACACGTGTCCAGCGAAAGCCTC	vector
M00292:91:000000000-AHYF2:1:1103:15878:7379	AGAGACGCCGCAAAATGAATTTGTGTCTCTACTGTGGCTGCGTTGAACCGATCTTCCACGCCGGAGATTTCCACGGAGTCGAAGCACTCGATTTTCTTGAAGTAGTCCTCTTTCAGCTGCTTCACGGTCACTTTCCGTGGAGGCCATTTCGCCGACACGTGTCCAGCGAAAGCCTC	vector
M00292:91:000000000-AHYF2:1:1103:15886:21269	AGAGACGCCGCAAAATGAATTTGGTACCTCTTCCGGTCGATGGTGGTGTCAAAGTACTTGAAGGCGGCAGGGGCTCCCAGATTGGTCAGGGTAAACAGGTGGATGATGGAGGCCATTTCGCCGACACGTGTCCAGCGAAAGCCTC	vector
M00292:91:000000000-AHYF2:1:1103:16093:1945	AGAGACGCCGCAAAATGAATTTGTGTCTCTACTGTGGCAATTTTCGGTGATGACGGTGAAAACCTCTGACACATGCAGCTCCCGGAGACGGTCACAGCTTGTCTGTAAGCGGATGCCGGGAGCAGACAAGCCCGTCAGGGGGCGTCAGCGGGGGTTGGCGGGTGTCGGGGCTGGCTTAACTATGGGGCATCAGAGCAGATTGTACTGGAGGCCATTTCGCCGACACGTGTCCAGCGAAAGCCTC	vector
M00292:91:000000000-AHYF2:1:1103:16199:3959	AGAGACGCCGCAAAATGAATTTGTGTCTCTACTGTGGCAAGTGGTCCTGCAACTTTATCCGCCTCCATCCAGTCTATTAATTGTTGCCGGGAAGCTAGAGTAAGTAGTTCGCCAGTTAATAGTTTGCGCAACGTTGTTGCCATTGCTACAGGCATCGTGGTGTCACGCTCGTCGTTTGGTATGGCTTCATTCAGCTCCGGTTCTGGAGGCCATTTCGCCGACACGTGTCCAGCGAAAGCCTC	vector
M00292:91:000000000-AHYF2:1:1103:16370:23973	AGAGACGCCGCAAAATGAATTTGTGTCTCTACTGTGGCAAGGGGCGGGGCGGGGCAAGGCGGAGAGGTGCGGCGGCAGCCAATCAGAGCGGCGCGCTCCGAATGGAGGCCATTTCGCCGACACGTGTCCAGCGAAAGCCTC	vector
M00292:91:000000000-AHYF2:1:1103:16481:22605	AGAGACGCCGCAAAATGAATTTGTGTCTCTACTGTGGCAACAGCGGCGAAACAGCCGAGGCCACCCGGCTGAAGAGAACCGCCAGAAGAAGATACACCAGACGGAAGAACCGGATCTGCTATCTGCAAGAGATCTTCAGCAACGAGATGGCCAAGGTGGACGACAGCTTGGAGGCCATTTCGCCGACACGTGTCCAGCGAAAGCCTC	vector
M00292:91:000000000-AHYF2:1:1103:16702:5025	AGAGACGCCGCAAAATGAATTTGTGCCCGGCCTCAGTTGGCGAGCGAGCGCGCAGAGAGGGAGTGGCTAACTCCATCACTAGGGGTTCCTGCGGCCGCTCCCGAGCATGCCTGCTATTCTCTTCCCAATCCTCCCCCTTGCTGTCCTGCCCCAGGGAGGCCATTTCTCCGACACGTGTCCAGCGAAAGCCTC	vector
M00292:91:000000000-AHYF2:1:1103:16761:10607	AGAGACGCCGCAAAATGAATTTGTGTCTCTACTGTGGCAAACAGAGAGATGATCGAGGAACGGCTGAAAACCTATGCCCACCTGTTCGACGACAAAGTGATGAAGCAGCTGAAGCGGCGGAGATACACCGGCTGGGGCAGGCTGAGCCGGAAGCTGATCAACGGCATCCGGGACAAGCAGGCCGGCAAGACAATCCTGGATTTCCTGAAGTCCGACGGCTTCGCCAACAGAAACTGCATGCAGCTGATCCACGACGACAGCCTGACCTTTAAAGAGGACATCCAGAAAGCCCAGGTGTCCGTGGAGGCCATTTCGCCGACACGTGTCCAGCGAAAGCCTC	vector
M00292:91:000000000-AHYF2:1:1103:16836:12119	AGAGACGCCGCAAAATGAATTTGTGTCTCTACTGTGGCAACCACGTTCTTTAATAGTGGACTCTTGTGCCAGACTGGAACAACACTCAACTCTATCTCGGGCTATTCTTTTGATTTTTAAGGGTTTTTGCCGAATTTGGAGGCCATTTCGCCGACACGTGTCCAGCGAAAGCCTC	vector
M00292:91:000000000-AHYF2:1:1103:16892:15414	AGAGACGCCGCAAAATGAATTTGTGTCTCTACTGTGGCGGCCTCAGTGAGCGAGCGAGCGCGCAGAGAGGGAGTGGCCAACTCCATCACTAGGGGTTCCATGGAGGCCATTTCGCCGACACGTGTCCAGCGAAAGCCTC	vector
M00292:91:000000000-AHYF2:1:1103:16951:10667	AGAGACGCCGCAAAATGAATTTGTGTCTCTCCACGACGACAGCCTGACCTTTAAAGAGGACATCCAGAAAGCCCAGGTGTCCGGCCAGGGCGATAGCCTGCACGAGCACATTGCCAATCTGGCCGGCAGCCCCGCCATTAAGAAGGGCATCCTGCAGACAGTGAAGGTGGTGGACGAGCTCGTGAAAGTGATGGGCCGGCACAAGCCCGAGATGGAGGCCATTTCGCCGACACGTGTCCAGCGAAAGCCTC	vector
M00292:91:000000000-AHYF2:1:1103:16959:16156	AGAGACGCCGCAAAATGAATTTGTGTCTCTACTGTGGCAATTTAGAGCTTGACGGGGAAAGCCGGCGAACGTGGCGAGAAAGGAAGGGAAGAAAGCGAAAGGAGCGTGGAGGCCATTTCGCCGACACGTGTCCAGCGAAAGCCTC	vector
M00292:91:000000000-AHYF2:1:1103:16973:4988	AGAGACGCCGCAAAATGAATTTGTGTCTCTACTGTGGCAACAGCTGCTTCATCACTTTGTCGTCGAACAGGTGGGCATAGGTTTTTAGCCGTTCCTCGATCATCTCTCTGTCCTCAAACAGTGTTGGAGGCCATTTCGCCGACACGTGTCCAGCGAAAGCCTC	vector
M00292:91:000000000-AHYF2:1:1103:17031:23338	AGAGACGCCGCAAAATGAATTTGTGTCTCTACTGTGGCAAGGTCTGACGGGCAGTGGAACGACAACTCACGTTAAGGGATTTTGGTCATGAGTTTATCAAAAAGGATCTTCCCCTAGATCCTTTTTTGCTGCGCGTAATCTGCTGCTTGCAAACAAAAAAACCACCGCTGGAGGCCATTTCGCCGACACGTGTCCAGCGAAAGCCTC	vector
M00292:91:000000000-AHYF2:1:1103:17070:7695	AGAGACGCCGCAAAATGAATTTGGTACCTCTTCCGGTCGATGGTGGTGTCAAAGTACTTGAAGGCGGCAGGGGCTCCCAGATTGGTCAGGGTAAACAGGTGGATGATGGAGGCCATTTCGCCGACACGTGTCCAGCGAAAGCCTC	vector
M00292:91:000000000-AHYF2:1:1103:17120:7598	AGAGACGCCGCAAAATGAATTTGTGTCTCTACTGTGGCAAGTGAGTGTTGTTCCAGTTTGGAACAAGAGTCCACTATTAAAGAACGTGGACTCCAACGTCAAAGGGCGAAAAACCGTCTATCAGGGTGATGGTTCACGTATGGAGGCCATTTCGCCGACACGTGTCCAGCGAAAGCCTC	vector
M00292:91:000000000-AHYF2:1:1103:17329:10973	AGAGACGCCGCAAAATGAATTTGTGTCTCTACTGTGGCAAGGGGGTCGTTGGGCGGTCAGCCAGGCGGGCCATTTACCGTAAGTTATGTAACGGGTACCTCTAGAGCCATGGAGGCCATTTCGCCGACACGTGTCCAGCGAAAGCCTC	vector
M00292:91:000000000-AHYF2:1:1103:17484:17373	AGAGACGCCGCAAAATGAATTTGTGTCTCTACTGTGGCAAACCATCACCCAAATCAAGTTTTTTGGGGTCGAGGTGCCGTAAAGCACTAAATCGGAACCCTAAAGGGAGCCCCCGATTTAGAGCTTGACGGGGAAAGCCGGCGAACGTGGCGAGAAAGGAAGGGAAGAAAGCGAAAGGAGCGGGCGCTAAGGCGCTGGCGGGTGTGGCGGTTACGCGCTGGAGGCCATTTCGCCGACACGTGTCCAGCGAAAGCCTC	vector
M00292:91:000000000-AHYF2:1:1103:17526:7000	AGAGACGCCGCAAAATGAATTTGTGTCTCTACTGTGGCAATGTCCTCGTTTTCCTCATTGTCCAGGAAGTCCTTGTCCTTGATAATTTTCAGCAGATCGTGGTATGTGCCCAGGGAGGCGAATGGAGGCCATTTCGCCGACACGTGTCCAGCGAAAGCCTC	vector
M00292:91:000000000-AHYF2:1:1103:17580:21805	AGAGACGCCGCAAAATGAATTTGTGTGTTTGCCCCCCCCCCGTACCTTCCTTGACCCGGGAAGGTGCCACTCCCACTGTCCTTTGCTAATAAAATGAGGTAATTGCATCGCATTGTCTGAGTAGGTGTCATTCTATTCTGGGGGGTGGGGTGGGGCAGGAAAGTAAGGGGGAGGATTGGGAAGACAAAAGCAGGCAGGCTGGGGATGCGGTGGGCCCTATGGCTTCTGAGGCGGAAAGAACCAGCTGGGCCGACACGTGTCCAGCGAAAGCCTC	vector
M00292:91:000000000-AHYF2:1:1103:17681:16762	AGAGACGCCGCAAAATGAATTTGTGTCTCTACTGTGGCAACAGCGGCGAAACAGCCGAGGCCACCCGGCTGAAGAGAACCGCCAGAAGAAGATACACCAGACGGAAGAACCGGATCTGCTATCTGCAAGAGATCTTCAGCAACGAGATGGCCAAGGTGGACGACAGCTTGGAGGCCATTTCGCCGACACGTGTCCAGCGAAAGCCTC	vector
M00292:91:000000000-AHYF2:1:1103:17776:13396	AGAGACGCCGCAAAATGAATTTGTGTCTCTACTGTGGCAAAGGACTTCCTGGACAATGAGGAAAACGAGGACATTCTGGAAGATATCGTGCTGACCCTGACACTGTTTGAGGACAGAGAGATGATCGAGGAACGGCTGAAAACCTATGCCCACCTGTTCGAATGGAGGCCATTTCGCCGACACGTGTCCAGCGAAAGCCTC	vector
M00292:91:000000000-AHYF2:1:1103:17886:11502	AGAGACGCCGCAAAATGAATTTGTGTCTCTACTGTGGCAAGGGATCACCATCATGGAAAGAAGCAGCTTCGAGAAGAATCCCATCGACTTTCTGGAAGCCAAGGGCTACAAAGAAGTGAAAAAGTCCTTTTTTCAATACATCCAGCTCCACGTTGTCTTCTTGACAACTGGAGGCCATTTCGCCGACACGTGTCCAGCGAAAGCCTC	vector
M00292:91:000000000-AHYF2:1:1103:17998:11743	AGAGACGCCGCAAAATGAATTTGTGTCTCTACTGTGGCAAAAATTATGTTTTAAAATGGACTATCATATGCTTACCGTAACTTGAAAGTATTTCGATTTCTTGGCTTTATATATCTTGTGGAAAGGACGAAACACCGTGTCTCTACTGTTGGAGGCCATTCGCCGACACGTGTCCAGCGAAAGCCTC	vector
M00292:91:000000000-AHYF2:1:1103:18155:10161	AGAGACGCCGCAAAATGAATTTGTGTCTCTACTGTGGCAATTTAGAGCTTGACGGGGAAAGCCGGCGAACGTGGCGAGAAAGGAAGGGAAGAAAGCGAAAGGAGCGTGGAGGCCATTTCGCCGACACGTGTCCAGCGAAAGCCTC	vector
M00292:91:000000000-AHYF2:1:1103:18170:6706	AGAGACGCCGCAAAATGAATTTGTGTCTCTACTGTGGCAATAATTACAGCCCGGAGGAGAAGGGCCGTCCCGCCCGCTCACCTGTAGGAGTAACGCGGTCAGTCAGAGCCGGGGTGGAGGCCATTTCGCCGACACGTGTCCAGCGAAAGCCTC	vector
M00292:91:000000000-AHYF2:1:1103:18194:15648	AGAGACGCCGCAAAATGAATTTGTGTCTCTACTGTGGCAATGATCATCAAGCTGCCTAAGTACTCCCTGTTCGAGCTGGAAAACGGCCGGAAGAGAATGCTGGCCTCTGCCGGCGAACTGCAGAAGGGAAACGAACTGGCCCTGCCCTCCAAATATGTGAACTTCCTGTACCTGGCCAGCCACTATGAGAAGCTGAAGGGCTCCCCCGAGGATAATGAGCAGAAACAGCTGTTTGTGGAACAGCACAAGCACTGGAGGCCATTTTGCCGACACGTGTCCAGCGAAAGCCTC	vector
M00292:91:000000000-AHYF2:1:1103:18371:15805	AGAGACGCCGCAAAATGAATTTGTGTCTCTACTGTGTCCTTTTTCAATATTATTGAAGCATTTATCAGGGTTATTGTCTCATGAGCGGATACATATTTGAATGTATTTAGAAAAATAAACAAATAGGGGTTCCGCGCACATTTCCCCGAAAAGTGCCACCTGACGTCTAAAAAACAATTATTATCATGAAATTAACCTATAAAAATAGGCGTATCACGAGGCCCTTTCGTCTCGCGCGTTTCGGTGATAGGGATGGCCCTGAGTTCAATTCCCAGAAATCACATGGTGGCTCACAACCATATACAATGAGATGATCTGGCGCCATCTTCTGGCATACAGGCATATATACAGGCAGAACACTGTACATAATAAACTGGAGGCCATTTCGCCGACACGTGT…	vector
M00292:91:000000000-AHYF2:1:1103:18469:8599	AGAGACGCCGCAAAATGAATTTGTGTCTCTACTGTGGCAATGACAGTAAGAGAATTATGCAGTGCTGCCACAACCATGCGTGATAACACTGCGGCCAACTTACTTCTGACAACGATCGGAGGACCGAAGGAGCTAAACGCTTTTTTGCACAAAATGGGGGATCATGGAGGCCATTTCGCCGACACGTGTCCAGCGAAAGCCTC	vector
M00292:91:000000000-AHYF2:1:1103:18551:11634	AGAGACGCCGCAAAATGAATTTGTGTCTCTACTGTGGCAAGGAAAGGACAGTGGGAGTGGCACCTTCCAGGGTCAAGGAAGGCACAGGGGAGGGGCAAACAACAGAGGGCTGTCAACTAGAAGGCACAGTCGAGGCTGATCTATGGAGGCCATTTCGCCGACACGTGTCCAGCGAAAGCCTC	vector
M00292:91:000000000-AHYF2:1:1103:18723:14520	AGAGACGCCGCAAAATGAATTTGTGTCTCTACTGTGGCAATTCTTCTGGCGGTTCTCTTCAGCCGGGTGGCCTCGGCTGTTTCGCCGCTGTCGAACAGCAGGGCTCCGATCAGGTTCTTCTTGATGCTGTGCCGGTAATGGAGGCCATTTCGCCGACACGTGTCCAGCGAAAGCCTC	vector
M00292:91:000000000-AHYF2:1:1103:18769:24292	AGAGACGCCGCAAAATGAATTTGTGTCTCTACTGTGGCAACGAGTTACATGATCCCCCATGTTGTGCAAAAAAGCGGTTAGCTCCTTCGGTCCTCCGATCGTTGTCAGAAGTAAGTTGGACGCAGTGTTATCACTCATGGTTATGGCAGCACTGCATAATTCTCTTACGGTGATGCCAGCCTTAAGATGCTTTCTGTGACTGGTGAGGCCATTTCGCCGACACGTGTCCAGCGAAAGCCTC	vector
M00292:91:000000000-AHYF2:1:1103:18773:6338	AGAGACGCCGCAAAATGAATTTGTGTCTCTACTGTGGCAACCACGTTCTTTAATAGTGGACTCTTGTTCCCAACTGGAACAACACTCAACTCTATCTCGGGCTATTCTTTTGATTTATAAGGGATTTTGCCGATTTTGGAGGCCATTTCGCCGACACGTGTCCAGCGAAAGCCTC	vector
M00292:91:000000000-AHYF2:1:1103:18866:7560	AGAGACGCCGCAAAATGAATTTGTGTCTCTACTGTGGCAATGTCCTCGTTTTCCTCATTGTCCAGGAAGTCCTTGTCCTTGATAATTTTCAGCAGATCGTGGTATGTGCCCAGGGAGGCGAATGGAGGCCATTTCGCCGACACGTGTCCAGCGAAAGCCTC	vector
M00292:91:000000000-AHYF2:1:1103:18880:4679	AGAGACGCCGCAAAATGAATTTGTGTCTCTACTGTGGCAAGAGGTACTCGGTACATAACGTACGGTAAATGGCCCGCCTGGCTGATCGCCCAACGACCCCCGCCCATTGATGGAGGCCATTTCGCCGACACGTGTCCAGCGAAAGCCTC	vector
M00292:91:000000000-AHYF2:1:1103:19030:18518	AGAGACGCCGCAAAATGAATTTGTGTCTCTACTGTGGCAACGAGTTACATGATCCCCCATGTTGTGCAAAAAAGCGGTTAGCTCCTTCGGTCCTCCGATCGTTGTCAGAAGTAAGTTGGCAGCAGTGTTATCACTCATGGTTATGGCAGCACTGCATAATTCTCTTACTGTCATGCCATCCGTAAGATGCTTTTCTGTGACTGGAGAGACCAGTTCGTCTACACGTGTCCAGCGAAAGCCTC	vector
M00292:91:000000000-AHYF2:1:1103:19151:15218	AGAGACGCCGCAAAATGAATTTGTGTCTCTACTGTGGCAAAAATTAGCTGAGCAAGAGGTAAGGGTTTAAGGGATGGTTGGTTGGTGGGGTATTAATGTTTAATTACCTGGAGCACGATGGAGGCCATTTCGCCGACACGTGTCCAGCGAAAGCCTC	vector
M00292:91:000000000-AHYF2:1:1103:19491:16984	AGAGACGCCGCAAAATGAATTTGTGGCGGTGGTTTTTTTGTTTGCAAGCAGCAGATTACGCGCAGAAAAAAAGGATCTCAAGAAGATCCTTTGATCTTTTCTACGGGGTCTGACGCTCAGTGGAACGAAAACTCACGTTAAGGGATTTTGGTCATGAGATTAACAAAAAGGATCTTCACCTAGATCCTTTTAAATTAAAAATGAAGTTTTAAATCAATCTAAAGTATATATGAGTAAACTTGGTCTGACAGTTACCAATGCTTAATCAGTGAGGCACCTATCTCAGTGGAGGCCATTTCGCCGACACGTGTCCAGCGAAAGCCTC	vector
M00292:91:000000000-AHYF2:1:1103:19544:8845	AGAGACGCCGCAAAATGAATTTGTGTCTCTACTGTGGCAAAGGACTTCCTGGACAATGAGGAAAACGAGGACATTCTGGAAGATATCGTGCTGACCCTGACACTGTTTGAGGACAGAGAGATGATCGAGGAACGGCTGAAAACCTATGCCCACCTGTTCGAATGGAGGCCATTTCGCCGACACGTGTCCAGCGAAAGCCTC	vector
M00292:91:000000000-AHYF2:1:1103:19649:23951	AGAGACGCCGCAAAATGAATTTGTGTCTCTACTGTGGCAAGCCTGCTGCAGTTCGCCGTCAGAGGCCAGCAGTCTCTTCCGGCCGTTATCCAGCTCGAACAGGGAGTACTTAGGTAGCATGTGGATCAGGTCCTTTTTCACTTCTTTGGAGGCCATTTCGCCGACACGTGTCCAGCGAAAGCCTC	vector
M00292:91:000000000-AHYF2:1:1103:19695:14816	AGAGACGCCGCAAAATGAATTTGTGTCTCTACTGTGGCAACCTCGAACAGCTGGTTGTAGGTCTGCACCAGCTGGATGAACAGCTTGTCCACGTCGCTGTTGTCGGGGTTCAGGTCGCCCTCGATCAGGAAGTGGCCCCGGAACTTGATCATGTGGGCCAGGGCCAGATAGATCAGCCGCAGGTCGGCCTTGTCGGTGCTGTCCACCAGTTTCTTTCTCAGGTGGTAGATGGTGGGGTATGGAGGCCATTTCGCCGACACGTGTCCAGCGAAAGCCTC	vector
M00292:91:000000000-AHYF2:1:1103:19718:6137	AGAGACGCCGCAAAATGAATTTGTGTCTCTACTGTGGCAAGGAAGATGATCGCCAAGAGCGAGCAGGAAATCGGCAAGGCTACCGCCAAGTACTTCTTCTACAGCAACATCATGAACTTTTTCAAGACCGAGATTACCCTGGCCAACGGCGAGATCCGGAAGCGGCCTCTGATCGAGACAAACGGCGAAACCGGGGAGATCGTGGAGGCCATTTCGCCGACACGTGTCCAGCGAAAGCCTC	vector
M00292:91:000000000-AHYF2:1:1103:20314:10497	AGAGACGCCGCAAAATGAATTTGTGTTAGGTCGCCCGACGCCCGGGCTTTGCCCGGGCGGCCTCAGTGAGCGAGCGAGCGCGCAGCTGCCTGCAGGGGCGCCTGATGCGGTATTTTCTCCTTACGCATCTGTGCGGTATTTCACACCGCATACGTCAAAGCAACCATAGTACGCTGGAGGCCATTTCGCCGACACGTGTCCAGCGAAAGCCTC	vector
M00292:91:000000000-AHYF2:1:1103:20489:5291	AGAGACGCCGCAAAATGAATTTGTGTCTCTACTGTGGCAATAGCTTGTCATTCTCGTCGTGCTTAGTGTTCATCCGGGAGTCCAGGATCTGTGCCACGTGCTTTGTGATCTGCCGGGTTTCCACCAGCTGTCTCTTGATGAAGCCGGCCTTATCCAGTTCGCTGGAGGCCATTTCGCCGACACGTGTCCAGCGAAAGCCTC	vector
M00292:91:000000000-AHYF2:1:1103:20581:20259	AGAGACGCCGCAAAATGAATTTGTGTCTCTACTGTGGCAAGCGGCACCCCATCTTCGGCAACATCGTGGACGAGGTGGCCTACCACGAGAAGTACCCCACCATCTACCACCTGAGAAAGAAACTGGTGGACAGCACCGACAAGGCCGACCTGCGGCTGATCTATCTGGCCCTGGCCCACATGATCAAGTTCCGGGGCCACTTCCTGATCGAGGAGGCCATTTCGCCGACACGTGTCCAGCGAAAGCCTC	vector
M00292:91:000000000-AHYF2:1:1103:20614:14813	AGAGACGCCGCAAAATGAATTTGTGTCTCTACTGTGGCAAGGGCTCCCTTTAGGGTTCCGATTTAGTGCTTTACGGCACCTCGACCCCAAAAAACTTGATTAGGGTGATGGTTCACGTAGTGGGCCATCGCCCTGATAGACGGTTTTTCGCCCTTTGATGGAGGCCATTTCACCAACACGTGTCCAGCGAAAGCCTC	vector
M00292:91:000000000-AHYF2:1:1103:20881:17200	AGAGACGCCGCAAAATGAATTTGTGTCTCTACTGTGGCAATTCTTCTGGCGGTTCTCTTCAGCCGGGTGGCCTCGGCTGTTTCGCCGCTGTCGAACAGCAGGGCTCCGATCAGGTTCTTCTTGATGCTGTGCCGGTAATGGAGGCCATTTCGCCGACACGTGTCCAGCGAAAGCCTC	vector
M00292:91:000000000-AHYF2:1:1103:21027:8994	AGAGACGCCGCAAAATGAATTTGTGTCTCTACTGTGGCAAAATAGCGATGACTAATACGTAGATGTACTGCCAAGTAGGAAAGTCCCATAAGGTCATGTACTGGGCACAATGCCAGGCGGGCCATTTACCGTCTGGAGGCCATTTCGCCGACACGTGTCCAGCGAAAGCCTC	vector
M00292:91:000000000-AHYF2:1:1103:21047:14408	AGAGACGCCGCAAAATGAATTTGTGTCTCTACTGTGGCAACACCAGTTTCTTTCTCAGGTGGTAGATGGTGGGGTACTTCTCGTGGTAGGCCACCTCGTCCACGATGTTGCCGAAGATGGGGTGCCGCATGGAGGCCATTTCGCCGACACGTGTCCAGCGAAAGCCTC	vector
M00292:91:000000000-AHYF2:1:1103:21060:19058	AGAGACGCCGCAAAATGAATTTGTGTCTCTACTGTGGCAAAGTTTACATACGTCAAAGCAACCATAGTACGCGCCCTGTAGCGGCGCATTAAGCGCGGCGGGTGTGGTGGTTACGCGCAGCGTGACCGCTACACTTGCCAGCGCCTTAGGTCCCGCTCCTTTCGCTTTCTTCCCTTCCTTTCTCGCCACGTTCGCCGGCTTTCCCCGGCAAGCTCTAAATCGGGGGCTCCCTTTAGGGTTCCGATTTAGTGCTTTACGGCACCTCGACCCCAAAAAACTTGATTTGGGTGATGGTTCACGTAGTTCTGGAGGCCATTTCGCCGACACGTGTCCAGCGAAAGCCTC	vector
M00292:91:000000000-AHYF2:1:1103:21070:10543	AGAGACGCCGCAAAATGAATTTGTGTCTCTACTGTGGCAAAGAGGTACACCAGCACCAAAGAGGTGCTGGACGCCACCCTGATCCACCAGAGCATCACCGGCCTGTACGAGACACGGATCGACCTGTCTCAGCTGGGAGGCGACAAAAGTGGAGGCCATTTCGCCGACACGTGTCCAGCGAAAGCCTC	vector
M00292:91:000000000-AHYF2:1:1103:21529:14392	AGAGACGCCGCAAAATGAATTTGTGTCTCTACTGTGGCATTACGGCACCCTAAAGGGAGCACCCGTTGTAGAGGTTGACGGGGAAAGTCGGCGAACGTGGCGAGAAAGGCAGGGAAGACAGCGAAAGGAGCGGGCGCTAAGGCGCTGGCAAGTGTAGCGGTGACGGTGAGCGGAACCACAACACCCGCGGCGCTTAATGCGGCCTATTGGAGGCCATTTCGCCGACACGTGTCCAGCGAAAGCCTC	vector
M00292:91:000000000-AHYF2:1:1103:21577:12348	AGAGACGCCGCAAAATGAATTTGTGTCTCTACTGTGGCAACCGCTACACTTGCCAGCGCCCTAGCGCCCGCTCCTTTCGCTTTCTTCCCTTCCTTTCTCGCCACGTTCGCCGGCTTTCCCCGTCAAGCTCTAAATCGGGGGCTCCCTTTAGGGTTCCGATTTAGTGCTTTACGGCACCTCGACCCCAAAAAACTTGATTAGGGCGAATGGAGGCCATTTCGCCGACACGTGTCCAGCGAAAGCCTC	vector
M00292:91:000000000-AHYF2:1:1103:21689:6698	AGAGACGCCGCAAAATGAATTTGTGTCTCTACTGTGGCAAGCATCTGTCCGGTGTTTCACACCGCATACGTCAAAGCAACCATAGTACGCGCCCTGTAGCGGCGCATTAAGCGCGGCGGGTGTAGTGGTTACGCGCAACGTGACAGCTACACTTGCCAGCGCCTTAGTGGAGGCCATTTCGCCGACACGTGTCCAGCGAAAGCCTC	vector
M00292:91:000000000-AHYF2:1:1103:21741:17675	AGAGACGCCGCAAAATGAATTTGTGTCTCTACTGTGGCCAACAAGCACTACCTGGACGAGATCATCGAGTAGAACAGCGAGTTCTCCGAGAGAGTGTTCCTGGCCGACGCGAATCTGGACAAACTGCTGGAGGCCATTTCGCCGACACGTGTCCAGCGAAAGCCTC	vector
M00292:91:000000000-AHYF2:1:1103:21926:6239	AGAGACGCCGCAAAATGAATTTGTGTCTCTACTGTGGCAACGCTCCGAAAGTTTCCTTTTATGGCGAGGCGGCGGCGGCGGCGGCCCTATAACAAGCGAAGCGCGCGGCGGGCGGGAGTCGCTGCGCGCTGCCTTCGCCCCGTGTGGAGGCCATTTCGCCGACACGTGTCCAGCGAAAGCCTC	vector
M00292:91:000000000-AHYF2:1:1103:21995:16590	AGAGACGCCGCAAAATGAATTTGTGTCTCTACTGTGGCAAAGACGGTTTTTCGCCCTTTGACGTTGGAGTCCACGTTCTTTAATAGTGGACTCTTGTTCCAAACTGGAACAACACTCAACCCTATCTCGGTCTATTCTTTTGATTTATAAGGGATTTTGCCGATTTCGGCCTATTGGTTAAAAAATGAGCTGATTTAACAAAAATTTAACGCGAATTTTAACAAAATATTAACGCTTACAATTTCCATTCGCCATTCGGAGGCCATTTCGCCGACACGTGTCCAGCGAAAGCCTC	vector
M00292:91:000000000-AHYF2:1:1103:22320:5682	AGAGACGCCGCAAAATGAATTTGTGTCTCTACTGTGGCAATGATCATCAAGCTGCCTAAGTACTCCCTGTTCGAGCTGGAAAACGGCCGGAAGAGAATGCTGGCCTCTGCCGGCGAACTGCAGAAGGGAAACGAACTGGCCCTGCCCTCCAAATATGTGAACTTCCTGTACCTGGCCAGCCACTATGAGAAGCTGAAGGGCTCCCCCGAGGATAATGAGCAGAAACAGCTGTTTGTGGAACAGCACAAGCACTGGAGGCCATTTTGCCGACACGTGTCCAGCGAAAGCCTC	vector
M00292:91:000000000-AHYF2:1:1103:22389:15046	AGAGACGCCGCAAAATGAATTTGTGTCTCTACTGTGGCAACGTCAATACGGGATAATACCGCGCCACATAGCAGAACTTTAAAAGTGCTCATCATTGGAAAACGTTCTTCGGGGCGAAAACTCTCAAGGATCTTACCGCTGTTGAGATCCAGTTCGATGTAACCCACTCGTGCAACCAACTGATCGTCAACATCTTTTACTTTCACCAGCGTTTCGGGGTAAACAAAAACAGAAAAGCAAAAACCCGCAAAAAAGGGAATAAGGGGGACATAGCTCCTGTTCCTTGCGCTTTCTTCCCTTCCTTTCTCGCCACGTGCGCCGGCTTTCCCCGTCAAGCTCTAAATCGGGGGCTCCCTTTAGGGTTCCGATTTAGTGCTTGACGGCACCGCGACCCCAAAA…	vector
M00292:91:000000000-AHYF2:1:1103:22593:6778	AGAGACGCCGCAAAATGAATTTGTGTCTCTACTGTGGCAAGCACCGACAAGGCCGACCTGCGGCTGATCTATCTGGCCCTGGCCCACATGATCAAGTTCCGGGGCCACTTCCTGATCGAGGGCGACCTGAACCCCGACAACAGCGACGTGGACAAGCTGTTCCAATGGAGGCCATTTCGCCGACACGTGTCCAGCGAAAGCCTC	vector
M00292:91:000000000-AHYF2:1:1103:22920:12366	AGAGACGCCGCAAAATGAATTTGTGTCTCTACTGTGGCAACACCAGTTTCTTTCTCAGGTGGTAGATGGTGGGGTACTTCTCGTGGTAGGCCACCTCGTCCACGATGTTGCCGAAGATGGGGTGCCGCATGGAGGCCATTTCGCCGACACGTGTCCAGCGAAAGCCTC	vector
M00292:91:000000000-AHYF2:1:1103:22997:5294	AGAGACGCCGCAAAATGAATTTGTGTCTGCGCAACGTTGTTGCCATTGCTACAGGCATCGTGGTGTCACGCTCGTCGTTTGGTATGGCTTCATTCAGCTCCGGTTCCCAACGATCAAGGCGAGTTACATGATCCCCCATGTTGTGCAAAAAAGCGGTTAGCTCCTTCGGTCCTCCGATCGTTGTCAGAAGTAAGTTGGCCGCAGTGTTATGGAGGCCATTTCGCCGACACGTGTCCAGCGAAAGCCTC	vector
M00292:91:000000000-AHYF2:1:1103:23042:6722	AGAGACGCCGCAAAATGAATTTGTGTCTCTACTGTGGCAAGGTCATGTACTGGGCACAATGCCAGGCGGGCCATTTACCGTCATTGACGTCAATAGGGGGCGTACTTGGCATATGATACACTTGATGTACTGCCAAGTGGGCAGTTTACCGTAAATACTCCACCCATGGAGGCCATTTCGCCGACACGTGTCCAGCGAAAGCCTC	vector
M00292:91:000000000-AHYF2:1:1103:23136:17416	AGAGACGCCGCAAAATGAATTTGTGTCTCTACTGTGGCAAAGCCAGCCGGAAGTGCCGAGCGCAGAAGTGGTCCTGAAACTTTATCCGCCTCCATCGAGTCTATGAATTGTTGCCGGGAATTGAGGCCATTTCGCCGACACGTGTCCAGCGAAAGCCTC	vector
M00292:91:000000000-AHYF2:1:1103:23138:9885	AGAGACGCCGCAAAATGAATTTGTGTCTCTACTGTGGCAACGGTGCTTTTTTGTTTTAGAGCTAGAAATAGCAAGTTAAAATAAGGCTAGTCCGTTTTTAGCGCGTGCGCGAATTCTGCAGACACATGGCTCTAGAGGTACCCGTTACATAACTTACGGTAAATGGCCCGCCTGGCTGACCGCCCAACGACCCCCGCCCATTGACGTCAATAGTAACGCCAATAGGGACTTTCCATTGACGTCAATGGGTGGAGTATTTGGAGGCCATTTCGCCGACACGTGTCCAGCGAAAGCCTC	vector
M00292:91:000000000-AHYF2:1:1103:23300:16969	AGAGACGCCGCAAAATGAATTTGTGTCTCTACTGTGGCAACCATTTCGATCACGATGTTCTCGGGCTTGTGCCGGCCCATCACTTTCACGAGCTCGTCCACCACCTTCACTGTGGAGGCCATTTCGCCGACACGTGTCCAGCGAAAGCCTC	vector
M00292:91:000000000-AHYF2:1:1103:23632:3530	AGAGACGCCGCAAAATGAATTTGTGTCTCTACTGTGGCAAAAAAAAAAGGATCTCAAGAAGATCCTTTGATCTTTTCTACGGGGTCTGACGCTCAGTGGAACGAAATGGAGGCCATTTCGCCGACACGTGTCCAGCGAAAGCCTC	vector
M00292:91:000000000-AHYF2:1:1103:23701:22311	AGAGACGCCGCAAAATGAATTTGTGTCTCTACTGTGGCAAAGGACTTCCTGGACAATGAGGGAAACGAGGACATTCTAGAAGATATCGTTCTGACTCTGACACTGATTGAGGTCAGAGAGATGATCGAGGAGCGACTGAAAACCTATGCCCAACTGTTCGAATGGAGGCCATTTCGCCGACACGTGTCCAGCGAAAGCCTC	vector
M00292:91:000000000-AHYF2:1:1103:23703:12190	AGAGACGCCGCAAAATGAATTTGTGTCTCTACTGTGGCAAAGCCCGGGCGGCCTCAGTGAGCGAGCGAGCGCGCAGCTGCCTGCAGGGGCGCCTGATGCGGTATTTTCTCCTTACGCATCTGTGCGGTATTTCACACCGCATACGTCAATGGAGGCCATTTCGCCGACACGTGTCCAGCGAAAGCCTC	vector
M00292:91:000000000-AHYF2:1:1103:23783:20727	AGAGACGCCGCAAAATGAATTTGTGTCTCTACTGTGGTAAACTGGCAGCAGCCACTGGTAACAGGATTAGCAGAGCGAGGTATGTAGGCGGTGCTACAGAGTTCTTGAAGTGGTGGCCTAACTACGGCTACACTAGAAGAACAGTATTTGCCGACACGTGTCCAGCGAAAGCCTC	vector
M00292:91:000000000-AHYF2:1:1103:23894:21479	AGAGACGCCGCAAAATGAATTTGTGTCTCTACTGTGGCAACCATGCCTATCTCGATGTTCTCTAGCTTGTGCCGGCCCACCGCTTTCACGAGCTCGTCCACCACCTTCGCTGTGGAGGCCATTTCGCCGACACGTGTCCAGCGAAAGCCTC	vector
M00292:91:000000000-AHYF2:1:1103:24002:2728	AGAGACGCCGCAAAATGAATTTGTGTCTCTACTGTGGCAAAGGACCACTTCTGCGCTCGGCCCGTCCGGCTGGCTGGTTTATTGTTGATAAATCTGGAGCGGGTGCGCGTGGATGCCGCGGTTTCATTGCAGCACTGTTGCCCGTTTGTACGCCCCCCCGTAACGTAGTTATCTACACGACGGGGCGTGATGCAAATATGGATGAACAAAATAAAAAGAGCGCTGAGAAAGGGACCTCACTTATTAAGTATGTGGATGGAGGCCATTTCGCCGACACGTGTCCAGCGAAAGCCTC	vector
M00292:91:000000000-AHYF2:1:1103:24219:22242	AGAGACGCCGCAAAATGAATTTGTGTCTCTACTGTGGCAATGTCCTCGTTTTCCTCATTGTCCAGGAAGTCCTTGTCCTTGATAATTCTCAGCAGACCGTGGTATGTGCCCAGGGAGGCGAATGGAGGCCATTTCGCCGACACGTGTCCAGCGAAAGCCTC	vector
M00292:91:000000000-AHYF2:1:1103:24412:7257	AGAGACGCCGCAAAATGAATTTGTGTCTCTACTGTGGCAAGGGCTCCCTTTAGGGTTCCGATTTAGTGCTTTACGGCACCTCGACCCCAAAAAACTTGATTAGGGTGATGGTTCACGTAGTGGGCCATCGCCCTGATAGACGGTTTTTCGCCCTTTGATGGAGGCCATTTCGCCGACACGTGTCCAGCGAAAGCCTC	vector
M00292:91:000000000-AHYF2:1:1103:24467:22576	AGAGACGCCGCAAAATGAATTTGTGTCTCTACTGTGGCAAGTAAAGTTCTGCTATGTGGCGCGGTATTATCCCGTATTGACGCCGGGCAAGAGCAACTCGGTCGCCGCATACACTATTCTCAGAATGACTTGGTTGAGTACTCACCAGTAAAAGAAAAGCATCTTACGGATGGCATGACAGTAAGAGAATTATGCAGTGCTGCCATAACCATGAGTGATAACACTGCGGCCAACTTACTTCTGACAACGATCGGAGGACCGAAGGAGCTAACCGCAATGGAGGCCATTTCGCCGACACGTGTCCAGCGAAAGCCTC	vector
M00292:91:000000000-AHYF2:1:1103:24470:10759	AGAGACGCCGCAAAATGAATTTGTGTCTCTACTGTGGCAAAAGAACCTGATCGGAGCCCTGCTGTTCGACAGCGGCGAAACAGCCGAGGCCACCCGGCTGAAGAGAACCGCCAGAAGAAGATACACCAGACGGAAGAACCGGATCTGCTATCTGCAAGAGATCTTCAGCAACGAGATGGCCAAGGTGGATGGAGGCCATTTCGCCGACACGTGTCCAGCGAAAGCCTC	vector
M00292:91:000000000-AHYF2:1:1103:2452:16834	AGAGACGCCGCAAAATGAATTTGTGTCTCTACTGTGGCAATGACAGTAAGAGAATTATGCAGTGCTGCCATAACCATGAGTGATAACACTGCGGCCAACTTACTTCTGACAACGATCGGAGGACCGAAGGAGCTAACCGCTTTTTTGCACAACATGGGGGATCATGGAGGCCATTTCGCCGACACGTGTCCAGCGAAAGCCTC	vector
M00292:91:000000000-AHYF2:1:1103:24662:4506	AGAGACGCCGCAAAATGAATTTGTGTCTCTACTGTGGCAACAGCTGCTTCATCACTTTGTCGTCGAACAGGTGGGCATAGGTTTTTAGCCGTTCCTCGATCATCTCTCTGTCCTCAAACAGTGTTGGAGGCCATTTCGCCGACACGTGTCCAGCGAAAGCCTC	vector
M00292:91:000000000-AHYF2:1:1103:24770:11842	AGAGACGCCGCAAAATGAATTTGTGTCTCTACTGTGGTAAGATCCTTGAGAGTCTTCGCCCCGAAGAACGTTTTCCAATGATGAGCACTTTTAAAGTTCTGCTATGTGGCGTGGTATTATCCCGTATTGACGCCGGGCATGGAGGCCATTTCGCCGACACGTGTCCAGCGAAAGCCTC	vector
M00292:91:000000000-AHYF2:1:1103:24985:12215	AGAGACGCCGCAAAATGAATTTGTGTCTCTACTGTGGCAAGCGCCAATTCTGCAGACAAATGGCGCTAGAGGTACCCGTTACGTAACTTACGGTAAATGGCCCGCCTGGCTGACCGCCCAACGACCCCCGCCCATTGACGTCAATAGTAACGCCAATAGGGACTTTCCATTGACGTCAATGGGTGGAGTATTTACGGTAAACTGCCCACTTGGCAGTACAGCAAGTGTATCATATGCCAAGTACGCCCCCCATTGACGTCAATGACGGTAAATGGCCCGCCTGGCATTGTGCCTAGTTGGAGGCCATTTCGCCGACACGTGTCCAGCGAAAGCCTC	vector
M00292:91:000000000-AHYF2:1:1103:25098:14492	AGAGACGCCGCAAAATGAATTTGTGTCTCTACTGTGGCAATCGGAAACCTGATTGCCCTGAGCCTGGGCCTGACCCCCAACTTCAAGAGCAACTTCGACCTGGCCGAGGATGCCAAACTGCAGCTGAGCAAGGACACCTACGACGACGACCTGGACAACCTGCTGGCCCAGATCGGCGACCAGTACGCCGACCTGTTTCTGGCCGCCAAGAACCTGTCCGATGGAGGCCATTTCGCCGACACGTGTCCAGCGAAAGCCTC	vector
M00292:91:000000000-AHYF2:1:1103:25121:3468	AGAGACGCCGCAAAATGAATTTGTGTCTCTACTGTGGCAACAGCGGCGAAACAGCCGAGGCCACCCGGCTGAAGAGAACCGCCAGAAGAAGATACACCAGACGGAAGAACCGGATCTGCTATCTGCAAGAGATCTTCAGCAACGAGATGGACAAGGTGGACGAGAGCTTGGAGGCCATTTCGCCGACACGTGTCCAGCGAAAGCCTC	vector
M00292:91:000000000-AHYF2:1:1103:25167:6307	AGAGACGCCGCAAAATGAATTTGTGTCTCTACTGTGGCAACAAAAGGCCAGCAAAAGGCCCGGAACCGTAAAAAGGCCGCGTTGCTGGCGTTTTTCCATAGGCTCCGCCCCCTCGCCGACACGTGTCCAGCGAAAGCCTC	vector
M00292:91:000000000-AHYF2:1:1103:25174:5786	AGAGACGCCGCAAAATGAATTTGTGTCTCTACTGTGGCAACCGCCCGGCCTCAGTGAGCGAGCGAGCGCGCAGAGATGGAGTGGCGAACTCCATCACTAGGGGTTCCTGCGGCCGCTCCCCAGCTGTACGAGTACTTCACCGTGTATAACATGGAGGCCATTTCGCCGACACGTGTCCAGCGAAAGCCTC	vector
M00292:91:000000000-AHYF2:1:1103:25282:12556	AGAGACGCCGCAAAATGAATTTGTGCCCGGCCTCAGTGAGCGAGCGAGCGCGCAGAGAGGGAGTGGCCAACTCCATCACTAGGGGTTCCTGCGGCCGCTCCCCAGCATGCCTGCTATTCTCTTCCCAATCCTCCCCCTTGCTGTCCTGCCCCATGGAGGCCATTTCGCCGACACGTGTCCAGCGAAAGCCTC	vector
M00292:91:000000000-AHYF2:1:1103:25461:3929	AGAGACGCCGCAAAATGAATTTGTGTCTCTACTGTGGCAAGACAGATCGCTGAGATAGGTGCCTTACTGATTAAGCATTGGTAACTGTCAGACCATGTTTACTCATATATACTTTAGATTGATTTAAAACTTCATTTTTAATTTAAAAGGATCTAGGTGAAGATCCTTTTTGATAATCTCATGACCAAAATCCCTGAACGTGAGTTTTCGTTCCACTGAGCGTCAGACCTGGAGGCCATTTCGCCGACACGTGTCCAGCGAAAGCCTC	vector
M00292:91:000000000-AHYF2:1:1103:25488:23130	AGAGACGCCGCAAAATGAATTTGTGTCTCTGGAAGCAGAAACTGTTAGCAGGATTACCAGAGCGAGGTATGTAGGCGGTGCTACAGAGTTCTTGAAGTGGTTGCCTAACTACGGCTACACTAGACGAACAGTATTTGGCATCTGCGCTCTGCTGAAGCCACGTACCTTCGGCAAAAACGTGGGGAGCTCTTGATCCGGGCAACAAACGACAATGGAGGCCATTTCGCCGACACGTGTCCAGCGAAAGCCTC	vector
M00292:91:000000000-AHYF2:1:1103:25852:7550	AGAGACGCCGCAAAATGAATTTGTGTCTCTACTGTGGCAAGGGGAGGGGCAAACAACAGATGGCTGGCAACTAGAAGGCACAGTCGAGGCTGATCAGCGAGCTCTAGGAATTCTTACTTTTTCTTTGGAGGCCATTTCGCCGACACGTGTCCAGCGAAAGCCTC	vector
M00292:91:000000000-AHYF2:1:1103:26050:8615	AGAGACGCCGCAAAATGAATTTGTGTCTCTACTGTGGCAAAATGGAAATTGTAAGCGTTAATATTTTGTTAAAATTCGCGTTAAATTTTTGTTAAATCAGCTCATTTTTTAACCAATAGGCCGAAATCGGCAAAATCCCTTATAAATCAAAAGAATAGACCGAGATAGGGTTGAGTGTTGTTCCAGTTTGGAACAAGAGTCCACTATTAAAGAACGTGGACTCCAACGTCAAAGGGCGAAAAACCGTCTTGGAGGCCATTTCGCCGACACGTGTCCAGCGAAAGCCTC	vector
M00292:91:000000000-AHYF2:1:1103:26428:10851	AGAGACGCCGCAAAATGAATTTGTGTCTCTACTGTGGCAAACCATCACCCAAATCAAGTTTTTTGGGGTCGAGGTGCCGTAAAGCACTAAATCGGAACCCTAAAGGGAGCCCCCGATTTAGAGCTTGACGGGGAAAGCCGGCGAACGTGGCGAGAAAGGAAGGGAAGAAAGCGAAAGGAGCGGGCGCTAAGGCGCTGGCGGGTGTGGCGGTTACGCGCTGGAGGCCATTTCGCCGACACGTGTCCAGCGAAAGCCTC	vector
M00292:91:000000000-AHYF2:1:1103:26577:10578	AGAGACGCCGCAAAATGAATTTGTGTCTCTACTGTGGCAACTTCGGCAACATCGTGGACGAGGTGGCCTACCACGAGAAGTACCCCACCATCTACCACCTGAGAAAGAAACTGGTGGACAGCACCGACAAGGCCGACCTGCGGCTGATCTATCTGGCCCTGGCCCACATGATCAAGTTCCGGGGCCACTTCCTGATCGAGGGCGACCTGAACCCCGACAACAGCGACGTGGACAAGCTGTTCATCCAGCTGGTGCAGACCTACAACCAGCTGTTCGAGATGGAGGCCATTTCGCCGACACGTGTCCAGCGAAAGCCTC	vector
M00292:91:000000000-AHYF2:1:1103:27007:13390	AGAGACGCCGCAAAATGAATTTGTGTCTCTACTGTGGCAACATGCAGCTGATCCACGACGACAGCCTGACCTTTAAAGAGGACATCCAGAAAGCCCAGTTGTCCGGCCAGGGCGATAGCCTGCACGAGCACATTGCCAATCTGGCCGGCAGCCCCGCCATTAAGAAGGGCATCCTGCAGACAGTGAAGGTGGTGGACGAATGGAGGCCATTTCGCCGACACGTGTCCAGCGAAAGCCTC	vector
M00292:91:000000000-AHYF2:1:1103:27373:20888	AGAGACGCCGCAAAATGAATTTGTGTCTCTACTGTGGGTGTCCTTGCCCCGCTGCAGTTTCGCATCCTCGGCCAGGTCGAAGTTGCTCTTGAAGTTGGGGGTCAGGCTCGGGCTCAGGGCAAGATGCCCTTCTTAATGGGGGGGCTGCCGGCCAGATTGGCAATGTGCTCGTGCAGGCGAGCGCCCTGGGCGGACACCTGGGCTTTCGGGATGTCCGCTTTAAAGGTCAGGTTGGCGTCGTGGCTCAGCTGAATGAAGTTTCTGTTGGAGAAGTCGGCGGTCTTCAGGGAATCCAGGATTGTCTTGCCGGACTGCTTGCCCCGGAGGCGTTAGATGAGCTTCCGGCTCAGCCTGCCCCAGACGGAGGCCATTGCGCCGACACGTGTCCAGCGAAAGCCTC	vector
M00292:91:000000000-AHYF2:1:1103:27455:10912	AGAGACGCCGCAAAATGAATTTGTGTCTCTACTGTGTTAGCTCCTTCGGTCCTCCGATCGTTGTCAGAAGTAAGTTGGCCGCAGTGTTATCACTCATGGTTATGGCAGCACTGCATAATTCTCTTACTGTCATGCACAAGCCCACGGTGCGCCTCGCCACCCGCGACGACGTCACACACACACCAGTGACAACCCAGACCCCAAATGCTGGGAGGCCATTTCGCCGACACGTGTCCAGCGAAAGCCTC	vector
M00292:91:000000000-AHYF2:1:1103:27760:19605	AGAGACGCCGCAAAATGAATTTGTGTCTCTACTGTGGCAAGCAAGGAAGGCACGGGGGAGGGGCAAACAACAGATGGCAGGCAACTAGAAGGCACAGTCGAGGCTGATCAGCGAGCTCTAGGAATTCTTACTTTTTCTTTTTTGCCTGGCCGGCCTTTTTCGTGGCCGCCGGCCTTTTGTCGCCTCCCAGCGGAGACGGGTCGATCCGTGTGTCGTACAGGCCGGTTAGGCGCTGGTGGCTGGGTGGGGGGTGCTTGACAGGGTTAGAGGTGAGGTTGGAGAAAAGGAAGAACAATGGTGGTGGATGTCGTCCTTCAGCGTAAGTCATCCAGAGAGAGAGTTTTGGAGACAGTAGGCAACAAGAACCCTGAAAGCACACACAGAGATAGAAAAAAAGAG…	vector
M00292:91:000000000-AHYF2:1:1103:28038:15459	AGAGACGCCGCAAAATGAATTTGTGTCTCTACTGTGGCAAAAAAATGAGCTGATTTAACAAAAATTTAACGCGAATTTTAACAAAATATTAACGTTTACAATTTTATGGTCTATGGAGGCCATTTCGCCGACACGTGTCCAGCGAAAGCCTC	vector
M00292:91:000000000-AHYF2:1:1103:2810:14823	AGAGACGCCGCAAAATGAATTTGTGTCTCTACTGTGGCAAGAAGGACCACGACGGAGACTACAAGGATCATGATATTGATTACAAAGACGATGACGATAAGATGGCCACAAAGAAGAAGGGGAAGGTCGGTATCCACGGAGTCCCAGCAGCCGACAAAAAATACAGCATCGGCCTGGACATCGGCACCAACTCTGTGGGCTGGGCCGTGATCACCGACTAGTACCAGGTGCCCAGAAAGAAATTCAAGGTGCTGGGCAACACCGACCGGCACAGCACCAAGGAGAACCTGATCGGAGCACCGCTGTTCGACAGCGGCGAAACAGCCGAGGCCTGGAGGCCATTTCGCCGACACGTGTCCAGCGAAAGCCTC	vector
M00292:91:000000000-AHYF2:1:1103:28419:16473	AGAGACGCCGCAAAATGAATTTGTGTCTCTACTGTGGTAAGATCCTTGAGAGTTTTCGCCCCGAAGAACGTTTTCCAATGATGAGCACTTTTAAAGTTCTGCTATGTGGCGTGGTATTATCCCGTATTGACGCCGGGCATGGAGGCCATTTCGCCGACACGTGTCCAGCGAAAGCCTC	vector
M00292:91:000000000-AHYF2:1:1103:29080:15131	AGAGACGCCGCAAAATGAATTTGTGTCTCTACTGTGGCAAAAATTAGAGCTTGACGGGGAAAGCCGGCGAACGTGGCGAGAAAGGAAGTGAAGAAAGCGAAAGGAGCGATGGAGGCCATTTCGCCGACACGTGTCCAGCGAAAGCCTC	vector
M00292:91:000000000-AHYF2:1:1103:2963:12247	AGAGACGCCGCAAAATGAATTTGTGTCTCTACTGTGCAAGGCCATCCTGTCTGCCAGACTGAGCAAGAGCAGACGGCTGGAAAATCTGATCGCCCAGCTGCCCGGCGAGAAGAAGAATGGCCTGTTCGGAAACCTGATTGGCCTGAGCCTGGGCCTGACCCCCAACTTCAAGAGCAACTTCGACCTGGCCGAGGATGCCTGGAGGCCATTCCGCCGACACGTGTCCAGCGAAAGCCTC	vector
M00292:91:000000000-AHYF2:1:1103:3308:14630	AGAGACGCCGCAAAATGAATTTGGTACCTCTTCCGGTCGATGGTGGTGTCAAAGTACTTGAAGGTGGCAGGGGCTCCCAGATTGGTCAGGGTAAACAGGTGGATGATGGAGGCCATTTCGCCGACACGTGTCCAGCGAAAGCCTC	vector
M00292:91:000000000-AHYF2:1:1103:3434:10015	AGAGACGCCGCAAAATGAATTTGTGTCTCTACTGTGGCAATGTCCTCGTTTTCCTCATTGTCCAGGAAGTCCTTGTCCTTGATAATTTTCAGCAGATCGTGGTATGTGCCCAGGGAGGCGAATGGAGGCCATTTCGCCGACACGTGTCCAGCGAAAGCCTC	vector
M00292:91:000000000-AHYF2:1:1103:3936:10084	AGAGACGCCGCAAAATGAATTTGTGTCTCTACTGTGGCAAAAAAGCCCGGGCGGCCTCAGTGAGCGAGCGAGCGCGCAGCTGCCTGCAGGGGCGCCTGATGCGGTATTTTCTCCTTACGCATCTGTGCGGTATTTCACACCGCATACGTCAAAGCAACCATAGTACGCGCCCTGTAGCGGCGCATTAAGCGCGGCGGGTGTGGTGGTTACGCGCAGCGTGACCGCTACTGGAGGCCATTTCGCCGACACGTGTCCAGCGAAAGCCTC	vector
M00292:91:000000000-AHYF2:1:1103:4289:7636	AGAGACGCCGCAAAATGAATTTGTGTCTCTACTGTGGCAAACGTTGTTGCCATTGCTACAGGCATCGTGGTGTCACGCTCGTCGTTTGGTATGGCTTCATTCAGCTCCGGTTCCCAACGATCAAGGCGAGTTACATGATCCCCCATATTGAATGGAGGCCATTTCGCCGACACGTGTCCAGCGAAAGCCTC	vector
M00292:91:000000000-AHYF2:1:1103:4437:14700	AGAGACGCCGCAAAATGAATTTGTGTCTCTACTGTGGCAATAATTACAGCCCGGAGGAGAAGGGCCGTCCCGCCCGCTCACCTGTGGGAGTAACGCGGTCAGTCAGAGCCGGGGTGGAGGCCATTTCGCCGACACGTGTCCAGCGAAAGCCTC	vector
M00292:91:000000000-AHYF2:1:1103:4740:7946	AGAGACGCCGCAAAATGAATTTGTGTCTCTACTGTGGCAGCAAGAAATTCAAGGTGCTGGGCAACACCGACCGGCACAGCATCAAGAAGAACCTGATCGGAGCCCTGCTGTTCGACAGCGGCGAAACAGCCGAGGCCACCCGGCTGAAGATGGAGGCCATTTCGCCGACACGTGTCCAGCGAAAGCCTC	vector
M00292:91:000000000-AHYF2:1:1103:4750:12246	AGAGACGCCGCAAAATGAATTTGTGTCTCTACTGTGGCAACGGGGCGAGGCGGAGAGGGGCGGCGGCAGCCAATCAGAGCGGCGCGCTCCGAAAGTTTCCTTTTATGGCGAGGCGGCGGCGGCGGCGGCCCTTGGAGGCCATTTCGCCGACACGTGTCCAGCGAAAGCCTC	vector
M00292:91:000000000-AHYF2:1:1103:4862:20813	AGAGACGCCGCAAAATGAATTTGTGTCTCTACTGTGGCAACAGTCCTTCTTTCTGGGGATCAGCTTATCGCTGTTCCTCTTGGGCAGGATAGACTCTTTGCTGAAGCCGCCTGTCTGCACCTCGGTCTTTTTCACGATATTCACTTGGGGCATGCTAAGCACTTTCCGCACGGTGGCAAAATCCCGGCCCTTATCCCACACGATCTCCCCGGTTTCGCCGTTTGTCTCGATCAGAGGCCATTTCGCCGACACGTGTCCAGCGAAAGCCTC	vector
M00292:91:000000000-AHYF2:1:1103:4866:5412	AGAGACGCCGCAAAATGAATTTGTGTCTCTACTGTGGCAAAAAGGGCCTCGTGATACGCCTATTTTTATAGGTTAATGTCATGATAATAATGGTTTCTTAGACGTCAGGTGGCACTTTTCGGGGAAATGTGCGCGGAACCCCTATTTGTTTATTTTTCTAAATACATTCAAATATGTATCCGCTCGGAGGCCATTTCGCCGACACGTGTCCAGCGAAAGCCTC	vector
M00292:91:000000000-AHYF2:1:1103:5386:21975	AGAGACGCCGCAAAATGAATTTGTGTCTCTACTGTGGCAATTTTAAAACGGCAAACTACCCAAGAAATTATTACTTTCTACGTAACGTATTTTGTACTAAGAACTTTGTGTTTACAGTCAAATTAATTCCAATTATCTCTCTAACAGCCTTGTATCTTATATTCAAATATGAATGAATCATGGGAAATAAGCCCCCAAATGTGAGCAAAAGGGCAGCAAAAGGCCAGGAATCTACAAAAGGCCGTGGAGGCCATTTCGCCGACACGTGTCCAGCGAAAGCCTC	vector
M00292:91:000000000-AHYF2:1:1103:5684:9958	AGAGACGCCGCAAAATGAATTTGTGTCTCTACTGTGGCAATGACAGTAAGAGAATTATGCAGTGCTGCCATAACCATGAGTGATAACACTGCGGCCAACTTACTTCTGACAACGATCGGAGGACCGAAGGAGCTAACCGCTTTTTTGCACAACATGGGGGATCATGGAGGCCATTTCGCCGACACGTGTCCAGCGAAAGCCTC	vector
M00292:91:000000000-AHYF2:1:1103:5746:17503	AGAGACGCCGCAAAATGAATTTGTGTCTCTACTGTGGCAACTAGAGCTCGCTGATCAGCCTCGACTGTGCCTTCTAGTTGCCAGCCATCTGTTGTTTGCCCCTCCCCCGTGCCTTCCTTGACCCTGGAAGGTGCCACTCCCACTGTCCTTTCCTAATAAAATGAGGAAATTGCATCGCATTGTCTGAGTAGGTGTCATTCTATTCTGGGGGGTGGGGTGGGGCAGGACAGCAAGGGGGAGGATTGGGAAGAGAATAGCAGGCATGGAGGCCATTTCGCCGACACGTGTCCAGCGAAAGCCTC	vector
M00292:91:000000000-AHYF2:1:1103:5769:5095	AGAGACGCCGCAAAATGAATTTGTGTCTCTACTGTGGCAATTAGTACAAAATACGTGACGTAGAAAGTAATAATTTCTTGGGTAGTTTGCAGTTTTAAAATTATGTTTTAAAATGGACTATCATATGCTTACCGTAACTTGGAAGTATTTCGATTTATTGGCTTTATATATCTTGTGGAAAGGACGAAAAACCGTGTCTCTACTGTGGCAATGGGTTTGGAGGCCATTTCGCCGACACGTGTCCAGCGAAAGCCTC	vector
M00292:91:000000000-AHYF2:1:1103:5794:20803	AGAGACGCCGCAAAATGAATTTGTGTCTCTACTGTGGCAAAGGACCACTTCTGCGCTCGGCCCTTCCGGCTGGCTGGTTTATTGCTGATAAATCTGGAGCCGGTGAGCGTGGAAGCCGCGGTATCATTGCAGCACTGGGGCCAGATGGTAAGCCCTCCCGTATCGTAGTTATCTACACGACGGGGAGTCAGGCAACTATGGATGAACGAAATAGACAGATCGCTGAGATAGGTGCCTCACTGATTAAGCATTGGTATGGAGGCCATTTCGCCGACACGTGTCCAGCGAAAGCCTC	vector
M00292:91:000000000-AHYF2:1:1103:5824:6258	AGAGACGCCGCAAAATGAATTTGTGTCTCTACTGTGGCAATGTCCTCGTTTTCCTCATTGTCCAGGAAGTCCTTGTCCTTGATAATTTTCAGCAGATCGTGGTATGTGCCCAGGGAGGCGAATGGAGGCCATTTCGCCAACACGTGTCCAGCGAAAGCCTC	vector
M00292:91:000000000-AHYF2:1:1103:5892:16780	AGAGACGCCGCAAAATGAATTTGTGTCTCTACTGTGGCAATCCAGTCTATTAATTGTTGCCGGGAAGCTAGAGTAAGTAGTTCGCCAGTTAATAGTTTGCGCAACGTTGTTGCCATTGCTACAGGCATCGTGGTGTCACGCTCGTCGTTTGGTTTGGTTTCATTCAGCTCCGGTTCCCAACGATCAAGGCGAGTTACATGATCACCCATGTTGTGCAAAAAAGCGGTTAGCTCCTTCGGTCCTCCAATCGTTGTCAGTAGAAAGTTGGGCGCAGTGTTAGCACTCCTTGTTATTGCAACACTGAGTGATTCTCTTACTGTAATGCCATCCGTAAGATGCGTTTATGGAGGCCATTTCGCCGACACGTGTCCAGCGAAAGCCTC	vector
M00292:91:000000000-AHYF2:1:1103:5930:5528	AGAGACGCCGCAAAATGAATTTTTGTCTCTACTGTGCCAACGTCAATACGGGATAATACCGCGCCACATAGCAGAACTTTAAAAGTGCTCATCATTCGAAAACGTTCTTCGGGGCGAAAACTCTCAAGGATCTTACCGCTGTTGAGATCCAGTTCGATGTAACCCACTCGTGCACCCAACTGATATTCAACATCTTTTAATTTCACCAGCGTTTCTGGATGAGCAAAAACAGGAAGGCAAGATGCCTCAAAAACAGCAATTAGGGCAACATACCGTCCGCTCCTTTCGCTTTCTTCCCTTCCTTTCTCGCCACGTTCGCCGGCTTTCCCCGTCAATCTCGAAATCGGGGGCTCACTTTAGAGTTCCGAGTTAGTGCTTTACGGCAGCTCGACCCCAAAA…	vector
M00292:91:000000000-AHYF2:1:1103:6155:16654	AGAGACGCCGCAAAATGAATTTGGTACCTCTTCCGGTCGATGGTGGTGTCAAAGTACTTGAAGGCGGCAGGGGCTCCCAGATTGGTCAGTGTAAACAGGTGGATGATGGAGGCCATTTCGCCGACACGTGTCCAGCGAAAGCCTC	vector
M00292:91:000000000-AHYF2:1:1103:6495:20512	AGAGACGCCGCAAAATGAATTTGTGTCTCTACTGTGGCAAACGGGCCATTTACCGTCATTGACGTCAATAGGGGGCGTACTTGGCATATGATACACTTGATGTACTGCCAAGTGGGCAGTTTACCGTAAATACTCCACCCATTGACGTCAATGGAAAGTCCCTATTGGCGTTACTATTGACGTCAATGGGCGGGGGTTGGAGGCCATTTCGCCGACACGTGTCCAGCGAAAGCCTC	vector
M00292:91:000000000-AHYF2:1:1103:6521:10670	AGAGACGCCGCAAAATGAATTTGTGTCTCTACTGTGGCAGTACAGCATCGGCCTGGACATCGGCACCAACTCTGTGGGCTGGGCCGTGATCACCGACGAGTACAAGGTGCCCAGCACCTTTGGAGGCCATTTCGCCGACACGTGTCCAGCGAAAGCCTC	vector
M00292:91:000000000-AHYF2:1:1103:6962:21613	AGAGACGCCGCAAAATGAATTTGTGTCTCTACTGTGGCAAGGAAGACCTTGTCCTTGATAATTTTCAGCAGATCGTGGTATGTGTCAAGGGAGGCGTTGAACCGATTTTCCACGCCGGAGATTTCCACGGAGTCGCAGCACGGCCCATTACTTTCACGAGCTTGTCCACCACCTTCACTGTCTGCAGGATTCCCTTCTTAATGGCGGCGGTGCCGGCCAGAGTGCCAATGTGCTCGTGCGGGCTAGCGCCCTGGCCGGAAACCCCCGCTTTCGGGATGGAGGCCATTTCGCCGACACGTGTCCAGCGAAAGCCTC	vector
M00292:91:000000000-AHYF2:1:1103:7043:11321	AGAGACGCCGCAAAATGAATTTGTGTCTCTACTGTGGCAAGCTGTCGAACAGCAGGGCTCCGATCAGGTTCTTCTTGATGCTGTGCCGGTCGGTGTTGCCCAGCACCTTGAATTTCTTGCTGGGCACCTTGTACTCGTCAGTGATCACGGCCCAGCCCACAGAGTTGGTGCCGATGTCCTGGCCGATGCTGTACTTCTTGTCGGCTGCTGGGACTCCGTGGATACCGACCTTCCGCTTCTTCTTTGGGGCCATCTTATCGTTGGAGGCCATTTCGCCGACACGTGTCCAGCGAAAGCCTC	vector
M00292:91:000000000-AHYF2:1:1103:7083:2552	AGAGACGCCGCAAAATGAATTTGTGTTAGGTCGCCCGACGCCCGGGCTTTGCCCGGGCGGCCTCAGTGAGCGAGCGAGCGCGCAGCTGCCTGCAGGGGCGCCTGATGCGGTATTTTCTCCTTACGCATCTGTGCGGTATTTCACACCGCATACGTCAAAGCAACCATAGTACGCTGGAGGCCATTTCGCCGACACGTGTCCAGCGAAAGCCTC	vector
M00292:91:000000000-AHYF2:1:1103:7535:9159	AGAGACGCCGCAAAATGAATTTGTGTCTCTACTGTGGCAATCGTCATCGTCTTTGTAATCAATATCATGATCCTTGTAGTCTCCGTCGTGGTCCTTATAGTCCATGGTGGCACCGGTCCAACCTGAAAAAAAGTGATTTCAGGCAGGTGCTCCAGGTAATTAAACATTAATACCCCACCAACCAACCATCCCTTAAACCCTTACCTCTTGCTCAGCTAATTACAGCCCGGAGGAGAAGGGGTGGAGGCCATTTCGCCGACACGTGTCCAGCGAAAGCCTC	vector
M00292:91:000000000-AHYF2:1:1103:7546:9176	AGAGACGCCGCAAAATGAATTTGTGTCTCTACTGTGGCAATCGTCATCGTCTTTGTAATCAATATCATGATCCTTGTAGTCTCCGTCGTGGTCCTTATAGTCCATGGTGGCACCGGTCCAACCTGAAAAAAAGTGATTTCAGGCAGGTGCTCCAGGTAATTAAACATTAATACCCCACCAACCAACCATCCCTTAAACCCTTACCTCTTGCTCAGCTAATTACAGCCCGGAGGAGAAGGGGTGGAGGCCATTTCGCCGACACGTGTCCAGCGAAAGCCTC	vector
M00292:91:000000000-AHYF2:1:1103:7579:5297	AGAGACGCCGCAAAATGAATTTGTGTCTCTACTGTGGCTAAAATAAGGCTAGTCCGTTATCAACTTGAAAAAGTGGCACCGAGTCGGTGCTTTTTTGTTTTAGAGCTAGAAATAGCAAGTTAAAATAAGGCTAGTCCGTTTTTAGCGCGTGCGCCAATTCTGCAGACAAATGGCTCTAGATCGCCGACACGTGTCCAGCGAAAGCCTC	vector
M00292:91:000000000-AHYF2:1:1103:7734:20718	AGAGACGCCGCAAAATGAATTTGTGTCTCTACTGTGGCAAAGAGGTACACCAGCACCAAAGAGGTGCTGGACGCCACCCTGATCCACCAGAGCATCACCGGCCTGTACGAGACACGGATCGACATGTCTCAGCTGGGAGGCGACAAAAGTGGAGGCCATTTCGCCGACACGTGTCCAGCGAAAGCCTC	vector
M00292:91:000000000-AHYF2:1:1103:7751:11983	AGAGACGCCGCAAAATGAATTTGTGTCTCTACTGTGGCAAAGGAACGTCCCATAAGGTCATGTACTGGGCACAATGCCAGGCGGGCCATTTACCGTCATTGACGTCAATAGGGGGCGTACTTGGCATATGATACACTTGATGTACTGCCAAGTGGGCAGTTTACCGTAAATACTCCACCCATTGACGTCAATGGAAAGTCCCTATTGGCGTTACTATTGACGTCAATGGGCGGGGGTCGTTGGTGGAGGCCATTTCGCCGACACGTGTCCAGCGAAAGCCTC	vector
M00292:91:000000000-AHYF2:1:1103:8094:11375	AGAGACGCCGCAAAATGAATTTGTGTCTCTACTGTGGCAACGCCTGGATGACCAGAAAGAGCGAGGAAACCATCACCCCCTGGAACTTCGAGGAAGTGGTGGACAAGGGCGCTTCCGCCCAGAGCTTCGTCGAGCGGATGACCAACTTCGATAAGAACCTGCCCAACGAGAAGGAGGCCATTTCGCCGACACGTGTCCAGCGAAAGCCTC	vector
M00292:91:000000000-AHYF2:1:1103:8171:5711	AGAGACGCCGCAAAATGAATTTGTGTCTCTACTGTGGCAAAAATTAGCCGAGCAAGAGGTAAGGGTTTAAGGGATGGTTGGTTGGTGGGGTATTAATGTTTAATTACCTGGAGCACGATGGAGGCCATTTCGCCGACACGTGTCCAGCGAAAGCCTC	vector
M00292:91:000000000-AHYF2:1:1103:8227:22941	AGAGACGCCGCAAAATGAATTTGTGTCTCTACTGTGGCAACCACGCTTCCCCATAGCTCACGCTGTAGGTATCTCAGTTCGGTGTAGGTCGTTCGCTCCAAGCTGGGCTGTGTGCACGAACCCCCCGTACTTACTTCTGACAACGATCGGAGGACCGATGGAGGCCATTTCGCCGACACGTGTCCAGCGAAAGCCTC	vector
M00292:91:000000000-AHYF2:1:1103:8286:22052	AGAGACGCCGCAAAATGAATTTGTGTCTCTACTGTGGCAAAAGGGAAACGAACTGGCCCTGCCCTCCAAATATGTGAACTTCCTGTACCTGGCCAGCCACTATGAGAAGCTGAAGGGCTCCCCCGAGGATAATGAGCAGAAACAGCTGTTTGTGGAACAGCACAAGCACTACCTGGACGAGATCATGGAGGCCATTTCGCCGACACGTGTCCAGCGAAAGCCTC	vector
M00292:91:000000000-AHYF2:1:1103:8319:9173	AGAGACGCCGCAAAATGAATTTGTGTCTCTACTGTGGCAATGGCGTTTTTCCATAGGCTCCGCCCCCCTGACGAGCATCACGAAAATCGACGCTAAAGTCAGAGGTGGCGAAACCCGACAGGACTATAAAGATACCAGGCGTTTCCCCCAATGGAGGCCATTTCGCCGACACGTGTCCAGCGAAAGCCTC	vector
M00292:91:000000000-AHYF2:1:1103:8348:20365	AGAGACGCCGCAAAATGAATTTGTGTCTCTACTGTGGCAATCCTGGACAATGAGGAAAACGAGGACATTCTGGAAGATATCGTGCTGACCCTGACACTGTTTGAGGACAGAGAGATGATCGAGGAACGGCTGAAAACCTATGCCCACCTGTTCGACGACAAAGTGATGAATGGAGGCCATTTCGCCGACACGTGTCCAGCGAAAGCCTC	vector
M00292:91:000000000-AHYF2:1:1103:8367:20357	AGAGACGCCGCAAAATGAATTTGTGTCTCTACTGTGGCAATCCTGGACAATGAGGAAAACGAGGACATTCTGGAAGATATCGTGCTGAACCTGACACTGTTTGAGGACAGAGAGATGATCGAGGAACGGCTGAAAACCTATGTCCACCTGTTCGACGACAAAGTGATGAAAGGTGGCCATTTCGCCGACACGTGTCCAGCGAAAGCCTC	vector
M00292:91:000000000-AHYF2:1:1103:8868:22299	AGAGACGCCGCAAAATGAATTTGTGTCTCTACTGTGGCAAAGGAACGTCCCGTAAGGTCATGTACTGGGCACAATGCCAGGCGGGCCATTTACCGTCATTGACGTCAATAGGGGGCGTATTTGGCATAGGATACACTTGATTTATTGCCAAGTGGGCATTTTACCGTAAATACTCCACCCATTGACGTAAATGGAAAGTCCCTAGTGGCGTTACTATTGACGTAAATGGGCGGGGGTCGTTGCTGGAGGCCATTTCGCCGACACGTGTCCAGCGAAAGCCTC	vector
M00292:91:000000000-AHYF2:1:1103:9189:21742	AGAGACGCCGCAAAATGAATTTGTGTCTCTACTGAGGCAAGACCCCAAAAAACTTGATTTGGGTGATGGTTCACGTAGTGGGCCATCGCCCTGATAGACGGTTTTTCGCCCTTTGACGTTGGAGTCCACGTTCTTTAATAGTGGACTCTTGTTCCAAACTGGAACAACACTCAACTCTATCTCGGGCTATTCTTTTGATTTATAAGGGATTTTGCCGATTTCGGTCTATTGGTTATGGAGGCCATTTCGCCGACACGTGTCCAGCGAAAGCCTC	vector
M00292:91:000000000-AHYF2:1:1103:9462:19892	AGAGACGCCGCAAAATGAATTTGTGTCTCTACTGTGGCAAATTATCCTCGGGGGAGCCCTTCAGCTTCTCATAGTGGCTGGCCAGGTACAGGAAGTTCACATATTTGGAGGGCAGGGCCAGTTCGTTTCCCTTCTGCAGTTCGCCGGCAGGGGCCAGCATTCTCTTCCGGCCCTCCATCTCCCCAGGGCAGTGACTAAACTTGTGCTACCATGCCTGGCCAAAAAACTCTTCTCTTAAAATTTTATATATGTTTGTTGTACTAGGTATTTTATTTAGGGACTTGAACAAACTAGGCAAACATTTTGCTACTAAGTTTGAGTCTCTGGCTCCAGAAATTTCTGGAGGCCATTTCGCCGACACGTGTCCAGCGAAAGCCTC	vector
M00292:91:000000000-AHYF2:1:1103:9508:12267	AGAGACGCCGCAAAATGAATTTGTGTCTCTACTGTGGCAATCGGAAACCTGAGTGCCCTGAGCCTGGGCCTGACCCCCAACTTCAAGAGCAACTTCGACCTGGCCGAGGATGCCAAACTGCAGCTGAGCAAGGACACCTACGACGACGACCTGGACAAGCTACTGGCCCAGAACCGCGACCAGTACGCCGACCTTTTTCTGGCCGCCAAGAACCTGGCCGATGGAGGCCATTTCGCCGACACGTGTCCAGCGAAAGCCTC	vector
M00292:91:000000000-AHYF2:1:1103:9536:4721	AGAGACGCCGCAAAATGAATTTGTGTCTCTACTGTGGCAAGGGGTTTTCCCCGAACAGCTGGTTGTAGGTTTGCACCAGCTGGTTGATCAGCTTGTCCCCGTCGCTGTTGTCGGGGTTCAGGTCGCCCTCGATCAGGAAGTGGCCCCGGAAATAGATAAGGTGGGCCAGGGCCAGATAGATCAGCCGCAGGTCGGCCTTGTCGGTGCTGTCCACCAGTTTCTTTCGCCGACACGTGTCCAGCGAAAGCCTC	vector
M00292:91:000000000-AHYF2:1:1103:9825:20880	AGAGACGCCGCAAAATGAATTTGTGTCTCTACTGTGGCAAAGGCCACCTCGTCCACGATGTTGCCGAAGATGGGGTGCCGCTCGTGCTTCTTATCCTCTTCCACCAGGAAGGACTCTTCCAGTCTGTGGAAGAAGCTGTCGTCCACCTTGGCCATCTTGTTGCTGAAGATCTCTTGCAGATAGCAGATCCGGTTCTTCCGTCTGGTGTATCTTCTTCTGGCGGTTCTCTTCAGCCGGGTGGCCTCGGCTGTTTCGCCGCTGTCGAACAGCAGGGCTCCGATCAGGTTCTTCTTGATGCTGTGCCGGTCGGTGTTTGGAGGCCATTTCGCCGACACGTGTCCAGCGAAAGCCTC	vector
M00292:91:000000000-AHYF2:1:1103:9910:18069	AGAGACGCCGCAAAATGAATTTGTGTCTCTACTGTGGCAATCTTCAGTTTCTTGGACTTGCCCTTTTCCACTTTGGCCACCACCAGCACAGAATAGGCCACGGTGGGGCTGTCGAAGCCGCCGTACTTCTTATGGTCCCAGTCCTTCTTTCTGGCGATGAGCTTATCGCTGATCCTCTTGGGCAGGAAAGACTCTTTGCTTCAAGTCTAGCTCGCCGACACGTGTCCAGCGAAAGCCTC	vector
M00292:91:000000000-AHYF2:1:1103:9949:16179	AGAGACGCCGCAAAATGAATACGATACAAGGCTGTTAGAGAGATAATTGGAATTAATTTGACTGTAAACACAAAGATATTAGTACAAAATACGTGACGTAGAAAGTAATAATTTCTTGGGTAGTTTGCAGTTTTAAAATTATGTTTTAAAATGGACTATCATATGCTTACCGTAACTTGAAAGACACGTGTCCAGCGAAAGCCTC	vector
M00292:91:000000000-AHYF2:1:1103:9953:12178	AGAGACGCCGCAAAATGAATTTGTGTCCATCACCCTAATCAAGTTTTTTGGGGTCGAGGTGCCGTAAAGCACTAAATCGGAACCCTAAAGGGAGCCCCCGATTTAGAGCTTGACGGGGAAAGCCGGCGAACGTGGCGAGAAAGGAAGGGAAGGAAGCGAAAGGAGCGGGCGCGCCGACACGTGTCCAGCGAAAGCCTC	vector
M00292:91:000000000-AHYF2:1:1104:10236:23256	AGAGACGCCGCAAAATGAATTTGTGTCTCTACTGTGGCAAAGCCCGGGCGGCCTCAGTGAGCGAGCGAGCGCGCAGCTGCCTGCAGGGGCGCCTGATGCGGTATTTTCTCCTTACGCATCTGTGCGGTATTTCACACCGCATACGTCAATGGAGGCCATTTCGCCGACACGTGTCCAGCGAAAGCCTC	vector
M00292:91:000000000-AHYF2:1:1104:10441:20667	AGAGACGCCGCAAAATGAATTTGTGTCTCTACTGTGGCAATAAAATGAGGAAATTGCATCGCATTGTCTGAGTAGGTGTCATTCTATTCTGGGGGGTGGGGTGGGGCAGGACAGCAAGGGGTGGAGGCCATTTCGCCGACACGTGTCCAGCGAAAGCCTC	vector
M00292:91:000000000-AHYF2:1:1104:10448:8180	AGAGACGCCGCAAAATGAATTTGTGTCTCTACTGTGGCAATCCTGCAGACAGTGAAGGTGGTGGACGAGCTCGTGAAAGTGATGGGCCGGCACAAGCCCGAGAACATCGTGATCGAAATGGCCAGAGAGAACCAGACCACCCAGAAGGGACAGAAGAACAGCCGCGAGAGAATGAAGCGGATCGAAGAGGGCATCAAAGAGCTGGGCAGCCAGATCCTGAAAGAACACCCCGTGGAAAACACCCAGCTGCAGAACGAGAAGCTGTACCTGTACGACCTGCAGAATGGGCGTGGAGGCCATTTCGCCGACACGTGTCCAGCGAAAGCCTC	vector
M00292:91:000000000-AHYF2:1:1104:10609:3839	AGAGACGCCGCAAAATGAATTTGTGTCTCTACTGTGGCAAGAGGTACCCGTTACATAACTTACGGTAAATGGCCCGCCTGGCTGACCGCCCAACGACCCCCGCCCATTGATGGAGGCCATTTCGCCGACACGTGTCCAGCGAAAGCCTC	vector
M00292:91:000000000-AHYF2:1:1104:10677:5856	AGAGACGCCGCAAAATGAATTTGTGTCTCTACTGTGGCAACGACGCCCGGGCTTTGCCCGGGCGGCCTCAGTGAGCGAGCGAGCGCGCAGCTGCCTGCAGGGGCGCCTGATGCGGTATTTTCTCCTTACGCATCTGTGCGGTATTTCACACCGCATACGTCAAAGCAACCATAGTTGGAGGCCATTTCGCCGACACGTGTCCAGCGAAAGCCTC	vector
M00292:91:000000000-AHYF2:1:1104:10697:4185	AGAGACGCCGCAAAATGAATTTGTGTCTCTACTGTGGCAAAGCCAGCCGGGAGGGCCGAGCGCAGAAGTGGTCCTGCAACTTTATCCGCCTCCATCCAGTCTATTAATTGTTGCCGGGAATGGAGGCCATTTCGCCGACACGTGTCCAGCGAAAGCCTC	vector
M00292:91:000000000-AHYF2:1:1104:10841:19195	AGAGACGCCGCAAAATGAATTTGTGTCTCTACTGTGGCAATACCGCGCCACATAGCAGAACTTTAAAAGTGCTCATCATTGGAAAACGTTCTTCGGGGCGAAAACTCTCAAGGATCTTACCGCTGTTGAGATCCAGTTGGAGGCCATTTCGCCGACACGTGTCCAGCGAAAGCCTC	vector
M00292:91:000000000-AHYF2:1:1104:10892:10259	AGAGACGCCGCAAAATGAATTTGTGTCTCTACTGTGGCAATAATTACAGCCCGGAGGAGAAGGGCCGTCCCGCCCGCTCACCTGTGGGAGTAACGCGGTCAGTCAGAGCCGGGGTGGAGGCCATTTCGCCGACACGTGTCCAGCGAAAGCCTC	vector
M00292:91:000000000-AHYF2:1:1104:11019:10924	AGAGACGCCGCAAAATGAATTTGTGTCTCTACTGTGGCAACTACCTGGACGAGATCATCGAGCAGATCAGCGAGTTCTCCAAGAGAGTGATCCTGGCCGACACTAATCTGGACAAAGTGCTGTCCGCCTACAACAAGCACCGGGATAAGCCCATCAGAGAGCAGGCCGAGAATATCATCCACCTGTTTACCCTGTGGAGGCCATTTCGCCGACACGTGTCCAGCGAAAGCCTC	vector
M00292:91:000000000-AHYF2:1:1104:11206:14329	AGAGACGCCGCAAAATGAATTTGTGTCTCTACTGTGGCAAGCATGACCTTATGGGACTTTCCTACTTGGCAGTACATCTACGTATTAGTCATCGCTATTACCATGGTCGAGGTGATGGAGGCCATTTCGCCGACACGTGTCCAGCGAAAGCCTC	vector
M00292:91:000000000-AHYF2:1:1104:11374:4641	AGAGACGCCGCAAAATGAATTTGTGTCTCTACTGTGGCAAGCTGACCGCCCAACGACCCCCGCCCATTGACGTCAATAGTAACGCCAATAGGGACTTTCCATTGACGTCAATAGGTGGAGTATTTATGGAGGCCATTTCGCCGACACGTGTCCAGCGAAAGCCTC	vector
M00292:91:000000000-AHYF2:1:1104:11430:23413	AGAGACGCCGCAAAATGAATTTGTGTCTCTACTGTGGCAAAGCCAGCCGGAAGGGCCGAGCGCAGAAGTGGTCCTGCAACTTTATCCGCCTCCATCCAGTCTATTAATTGTTGCCGGGAATGGAGGCCATTTCGCCGACACGTGTCCAGCGAAAGCCTC	vector
M00292:91:000000000-AHYF2:1:1104:11661:23726	AGAGACGCCGCAAAATGAATTTGTGTCTCTACTGTGGCAAACACAGCAGGTCCACGATGGCCTTTTTCTGCTCGCCGCTCAGGAAGGCGGGCTTTCTCATTCCCTCGGTCACGTATTTCACTTTGGTCAGCTCGTTATACACGGTGAAGTACTCGTACAGCAGGCTGGAGGCCATTTCGCCGACACGTGTCCAGCGAAAGCCTC	vector
M00292:91:000000000-AHYF2:1:1104:11929:13912	AGAGACGCCGCAAAATGAATTTGTGTTTCTACTGTGGCAAGCCTTCTGCAGTTCGCCGGCAGAGGCCAGCATTCTCTTCCGGCCGTTTTCCAGCTCGAACAGGGAGTACTTAGGCAGCTTGATGATCAGGTCCTTTTTCACTTCTTTGGAGGCCATTTCGCCGACACGTGTCCAGCGAAAGCCTC	vector
M00292:91:000000000-AHYF2:1:1104:11947:9477	AGAGACGCCGCAAAATGAATTTGTGTCTCTACTGTGGCAAGACAGATCGCTGAGATAGGTGCCTCACTGATTAAGCATTGGTAACTGTCAGACCAAGTTTACTCATATATACTTTAGATTGATTTAAAACTTCATTTTTAATTTAAAAGGATCTAGGTGAAGATCCTTTTTGATAATCTCATGACCAAAATCCCTTAACGTGAGTTTTCGTTCCACTGAGCGTCAGACCTGGAGGCCATTTCGCCGACACGTGTCCAGCGAAAGCCTC	vector
M00292:91:000000000-AHYF2:1:1104:12118:12821	AGAGACGCCGCAAAATGAATTTGTGTCTCTACTGTGGCAACCTGTTCGACGACAAAGTGCTGAAGCAGCTGAAGCGGCGGGGATACACCGGCTGGGGCAGGGTGAGCCGGAAGCTGATCAACGGCATCTGGGACAAGCAGTCCGGCAAGACAATCCTGGATTTCCGGAAGTCCGACGGCTTCGCAAACAGAAACTTCATGCAGCTGATCCACGATGGAGGCCATTTCGCCGACACGTGTCCAGCGAAAGCCTC	vector
M00292:91:000000000-AHYF2:1:1104:12169:19782	AGAGACGCCGCAAAATGAATTTGCGTCTCTACTGTGGCAAGCGACTCCCGCCCGCCGCGCGCTTCGCTTTTTATAGGGCCGCCGCCGCCGCCGCCTCGCCATGGAGGCCATTTCGCCGACACGTGTCCAGCGAAAGCCTC	vector
M00292:91:000000000-AHYF2:1:1104:12209:18196	AGAGACGCCGCAAAATGAATTTGTGTCTCTACTGTGGCAATCCTGCAGACAGTGAAGGTGGTGGACGAGCTCGTGAAAGTGATGGGCCGGCACAAGCCCGAGAACATCGTGATCGAAATGGCCAGAGAGAACCAGACCACCCAGAAGGGACAGAAGAACAGCCGCGAGAGAATGAAGCGGAACGAAGAGGGCATCAAAGAGCTGGGCAGCCAGATCCTGAAAGAACACCCCGTGGAAAACACCCAGCTGCCGAACGAGAAGCTGTACCTGTACTACCTGCAGAATGGGCGTGGAGGCCATTTCGCCGACACGTGTCCAGCGAAAGCCTC	vector
M00292:91:000000000-AHYF2:1:1104:12219:20738	AGAGACGCCGCAAAATGAATTTGTGTCTCTACTGTGGCAAAGAAGAGTTCTACAAGTTCATCAAGCCCATCCTGGAAAAGATGGACGGCACCGAGGAACTGCTCGTGAAGCTGAACAGAGAGGACCTGCTGCGGAAGCAGCGGACCTTCGACAACGGCAGCATCCCCCACCAGAGCCACCTGGGAGAGCTGCACGCCAATGGAGGCCATTTCGCCGACACGTGTCCAGCGAAAGCCTC	vector
M00292:91:000000000-AHYF2:1:1104:12887:19158	AGAGACGCCGCAAAATGAATTTGTGTCTCTACTGTGGCAACTTGCTCTGGTCGAAGAAAATCTCTTTGTACTTCTCAGGCAGCTGCTGCCGCACGAGAGCTTTCAGCAGGGTCAGGTCCTGGTGGTGCTCGTCGTATCTCTTGATCATAGAGGCGCTCAGGGGGGCCTTGGTGATCTCGGTGTTCACTCTCAGGATGTCGCTCAGCAGGATGAGGCCATTTCGCCGACACGTGTCCAGCGAAAGCCTC	vector
M00292:91:000000000-AHYF2:1:1104:12891:7393	AGAGACGCCGCAAAATGAATTTGTGTCTCTACTGTGGCAATAATTACAGCCCGGAGGAGAAGGGCCGTCCCGCCCGCTCACCTGTGGGAGTAACGCGGTCAGTCAGAGCCGGGGTGGAGGCCATTTCGCCGACACGTGTCCAGCGAAAGCCTC	vector
M00292:91:000000000-AHYF2:1:1104:12929:4931	AGAGACGCCGCAAAATGAATTTGTGTCTCTACTGTGGCAAACCTGCCCAACGAGAAGGTGCTGCCCAAGCACAGCCTGCTGTACGAGTACTTCACCGTGTATAACGAGCTGACCAATGGAGGCCATTTCGCCGACACGTGTCCAGCGAAAGCCTC	vector
M00292:91:000000000-AHYF2:1:1104:13038:17014	AGAGACGCCGCAAAATGAATTTGTGTCTCTACTGTGGCAACAGCGTAACCACCACACCCGCCGCGCTTAATGCGCCGCTACAGGGCGCGTACTATGGTTGCTTTGACGTATGCGGTGTGAAATACCGCACAGATGCGTAAGGAGAAAATACCGCATCAGGCGCCCCTGCAGGCAGCTGCGCGCTCGCTCGCTCACTGAGGCCGCCCGGGCAAAGCCCGGGCGTCGGGCGACCAATGGAGGCCATTTCGCCGACACGTGTCCAGCGAAAGCCTC	vector
M00292:91:000000000-AHYF2:1:1104:13242:6183	AGAGACGCCGCAAAATGAATTTGTGTCTCTACTGTGGCAACCACGTTCTTTAATAGTGGACTCTTGTTCCAAACTGGAACAACACTCAACTCTATCTCGGGCTATTCTTTTGATTTATAAGGGATTTTGCCGATTTTGGAGGCCATTTCGCCGACACGTGTCCAGCGAAAGCCTC	vector
M00292:91:000000000-AHYF2:1:1104:13630:4718	AGAGACGCCGCAAAATGAATTTGTGTCTCTACTGTGGCAATCGGAAACCTGATTGCCCGGAGCCTGGGCCTGAACCCTAACTTCACTAGCATCTTTCCCCTTGCCGATGATACCAAACTGAAGCTGAGCAGGGACTACTACGACGACGACATGGACAACCTCATGTGCCAAAACGGCGAACAGAACACCCGCCAGATGCCTGCCCCTAAGAACCGTACCGATGGAGGCCATTTCGCCGACACGTGTCCAGCGAAAGCCTC	vector
M00292:91:000000000-AHYF2:1:1104:13789:14480	AGAGACGCCGCAAAATGAATTTGTGTCTCTACTGTGGCAAAAGAAGATGAAGAACTACTGGCGGCAGCTGCTGAACGCCAAGCTGATTACCCAGAGAAAGTTCGACAATCTGACCAATGGAGGCCATTTCGCCGACACGTGTCCAGCGAAAGCCTC	vector
M00292:91:000000000-AHYF2:1:1104:13801:17681	AGAGACGCCGCAAAATGAATTTGTGTCTCTACTGTGGCAAGCCTTCTGCAGTTCGCCGGCAGAGGCCAGCATTCTCTTCCGGCCGTTTTCCAGCTCGAACAGGGAGTACTTAGGCAGCTTGATGATCAGGTCCTTTTTCACTTCTTTGGAGGCCATTTCGCCGACACGTGTCCAGCGAAAGCCTC	vector
M00292:91:000000000-AHYF2:1:1104:13850:18382	AGAGACGCCGCAAAATGAATTTGTGTCTCTACCGTGGCAACTTCGGCAACATCGTGGACGAGGTGGCCTACCACGAGAAGTACCCCACCATCTACCACCTGAGAAAGAAACTGGTGGACAGCACCGACAAGGCCGACCTGCGGCTGATCTATCTGGCCCTGGCCCACATGATCAAGTTCCGGGGCCACTTCCTGATCGAGGGCGACCTGAACCCCGACAACAGCGACGTGGACAAGCTGTTCATCCAGCTGGTGCAGACCTACAGCCAGCTGTTCGAGATGGAGGCCATTTCGCCGACACGTGTCCAGCGAAAGCCTC	vector
M00292:91:000000000-AHYF2:1:1104:13921:12024	AGAGACGCCGCAAAATGAATTTGTGTCTCTACCGTGGCAACAGCGTAACCACCACACCCGCCGCGCTTAATGCGCCGCTACAGGGCGCGTACTATGGTTGCTTTGACGTATGCGGTGTGAAATACCGCACAGATGCGTAAGGAGAAAATACCGCATCAGGCGCCCCTGCAGGCAGCTGCGCGCTCGCTCGCTCACTGAGGCCGCCCGGGCAACGTCCGGGCGTCGGGCGACCAATGGAGGCCATTTCGCCGACACGTGTCCAGCGAAAGCCTC	vector
M00292:91:000000000-AHYF2:1:1104:14081:4636	AGAGACGCCGCAAAATGAATTTGTGTCTCTACTGTGGCAACCAGTTTGGAACAAGAGTCCACTATTAAAGAACGTGGACTCCAACGTCAAAGGGCGAAAAACCGTCTATCAGGGTGATGGTTCACTGGAGGCCATTTCGCCGACACGTGTCCAGCGAAAGCCTC	vector
M00292:91:000000000-AHYF2:1:1104:14488:2272	AGAGACGCCGCAAAATGAATTTGTGTCTCTACTGTGGCAAAAATTATGTTTTAAAATGGACTATCATATGCTTACCGTAACCTGAAAGTATTTCGATTTCTTGGCTTTATATATCTTGTGGAAAGGACGAAACACCGTGTCTCTACTGTTGGAGGCCATTTCGCCGACACGTGTCCAGCGAAAGCCTC	vector
M00292:91:000000000-AHYF2:1:1104:14509:3312	AGAGACGCCGCAAAATGAATTTGTGTCTCTACTGTGGCAATCGGAAACCTGATTGCCCTGAGCCTGGGCCTGACCCCCAACTTCAAGAGCAACTTCGACCTGGCCGAGGATGCCAAACTGCAGCTGAGCAAGGACACCTACGACGACGACCTGGACAAACAGCTGGCCCAGATCGGCGACCAGTACGCCGACCTGTTTCTGGCCGCCAAGAACCTGTCCGATGGAGGCCATTTCGCCGACACGTGTCCAGCGAAAGCCTC	vector
M00292:91:000000000-AHYF2:1:1104:14599:13492	AGAGACGCCGCAAAATGAATTTGTGTCTCTACTGTGGCAAGGAAAGGACAGTGGGAGTGGCACCTTCCGGGGTCAAGGAAGGCACAGGGGAGGGGCAAACAACAGATGGCTGTCAACTAGAAGGCACAGTCGAGGCTGATCTATGGAGGCCATTTCGCCGACACGTGTCCAGCGAAAGCCTC	vector
M00292:91:000000000-AHYF2:1:1104:14601:23145	AGAGACGCCGCAAAATGAATTTGTGTCTCTACTGTGGAAAAGGTTCTGTGCCACGTGCTTTGTTTTCTGCCGGGTTTCCACCAGCTGTCTCTTGATGCAGCCGGACCTATCCACTTCGGTCAGGCCGCCTCTCTCGGCCTTGGTCAGATTGTCGAACTTTCTCTGGGTAACCACCTTGGCGTGAGGCCATTTCGCCGACACGTGTCCAGCGAAAGCCTC	vector
M00292:91:000000000-AHYF2:1:1104:14627:8385	AGAGACGCCGCAAAATGAATTTGTGTCTCTACTGTGGCAAGAGAGTTTTCGCCCCGAAGAACGTTTTCCAATGATGAGCACTTTTAAAGTTCTGCTATGTGGCGCGGTATTATCCCGTATTGACGCCGGGCAAGAGCAACTCGGTCGCCGCATACACTATTCTCAGAATGACTTGGTTGAGTACTCACCAGTCACAGAAAAACATCTGACGGAGGGCATGACAGTAAGAGAATTATGCAGTGCAGCCATAACCATGAGTGTGGAGGCCATTTCGCCGACACGTGTCCAGCGAAAGCCTC	vector
M00292:91:000000000-AHYF2:1:1104:14740:10532	AGAGACGCCGCAAAATGAATTTGTGTCTCTACTGTGGCAATGTCCTCGTTTTCCTCATTGTCCAGGAAGTCCTTGTCCTTGATAATTTTCAGCAGATCGTGGTATGTGCCCAGGGAGGCGAATGGAGGCCATTTCGCCGACACGTGTCCAGCGAAAGCCTC	vector
M00292:91:000000000-AHYF2:1:1104:14743:22298	AGAGACGCCGCAAAATGAATTTGTGTCTCTACTGTGGCAACAGCTGCTTCATCACTTTGTCGTCGAACAGGTGGGCATAGGTTTTTAGCCGTTCCTCGATCATCTCTCTGTCCTCAAACAGTGTTGGAGGCCATTTCGCCGACACGTGTCCAGCGAAAGCCTC	vector
M00292:91:000000000-AHYF2:1:1104:14829:23185	AGAGACGCCGCAAAATGAATTTGTGTCTCTACTGTGGTGCGCTCTGCTGAAGCCAGTTACCTTCGGAAAAAGAGTTGGTAGCTCTTGATCCGGCAAACAAACCACCGCTAAATGGAGGCCATTTCGCCGACACGTGTCCAGCGAAAGCCTC	vector
M00292:91:000000000-AHYF2:1:1104:15099:1946	AGAGACGCCGCAAAATGAATTTGTGTCTCTACTGTGGCAAGGATAGACTCTTTGCTGAAGCCTCCTGTCTGCACCTCGGTCTTTTTCACGATATTCACTTGGGGCATGCTCAGCACTTTCCGCACGGTGGCAAAATCCCGGCCCTTATCCCACACGAGCTCCCCGGTTTCGACGTTTGTCTCGATCATTGGAGGCCATTTCGCCGACACGTGTCCAGCGAAAGCCTC	vector
M00292:91:000000000-AHYF2:1:1104:15135:18240	AGAGACGCCGCAAAATGAATTTGTGTCTCTACTGTGGCAACAGGAAGGCGGGCTTTCTCATTCCCTCGGTCACGTATTTCACTTTGGTCAGCTCGTTATACACGGTGAAGTACTCGTACAGCAGGCTGTGCTTGGGCAGCACCTTCTCGTTGGGCAGGTTCTGGAGGCCATTTCGCCGACACGTGTCCAGCGAAAGCCTC	vector
M00292:91:000000000-AHYF2:1:1104:15210:17788	AGAGACGCCGCAAAATGAATTTGTGTCTCTACTGTGGCAGAGAGGAACAGCGATAAGCTGATCGCCAGAAAGAAGGACTGGGACCCTAAGAAGTACGGCGGCTTCGACAGCCCCACCGTGGCCTATTCTGTGCTGGTGGTGGCCAAAGGGGAAAAGGGCAAGTCCAAGAAACTGAAGAGTGTGAAAGAGCTGCTGGGGATCACCATCATGGAAAGAAGCAGCTTCGAGAAGAATCCCATCGACTTTCTGGAAGCCAAGGGCTACAAGTTGGAGGCCATTTCGCCGACACGTGTCCAGCGAAAGCCTC	vector
M00292:91:000000000-AHYF2:1:1104:15487:14410	AGAGACGCCGCAAAATGAATTTGTGTCTCTACTGTGGCAAGCCTTCTGCAGTTCGCCGGCAGAGGCCAGCATTCTCTTCCGGCCGTTTTCCAGCTCGAACAGGGAGTACTTAGGCAGCTTGATGATCAGGTCCTTTTTCACTTCTTTGGAGGCCATTTCGCCGACACGTGTCCAGCGAAAGCCTC	vector
M00292:91:000000000-AHYF2:1:1104:15560:3389	AGAGACGCCGCAAAATGAATTTGTGTCTCTACTGTGGCAACACCAGTTTCTTTCTCAGGTGGTAGATGGTGGGGTACTTCTCGTGGTAGGCCACCTCGTCCACGATGTTGCCGAAGATGGGGTGCCGCATGGAGGCCATTTCGCCGACACGTGTCCAGCGAAAGCCTC	vector
M00292:91:000000000-AHYF2:1:1104:15900:3743	AGAGACGCCGCAAAATGAATTTGTGTCTCTACTGTGTCGGGCGTCCTTTGGTCGCCCGGCCTTAGTGAGCGAGCGAGCGCGCAGCTGCTTGCAGGGGCGCCTGATGCGGTATTTTCTCCTTACGCATCTGTGCGGTATTTCACACCGCATACGTCAAAGCAACCATAGTACGCGATGGAGGCCATTTCGCCGACACGTGTCCAGCGAAAGCCTC	vector
M00292:91:000000000-AHYF2:1:1104:16123:7374	AGAGACGCCGCAAAATGAATTTGTGTCTCTAGGTGCTGGGCAACACCGACCGGCACAGCATAAAGAAGAACCTGATCGGAGCCCTGCTGTTCGACAGCGGCGAAACATGGCCGCAGTGTTATCACTCATGGTTATGGCAGCACTGCATAATTCTCTTACTGTCATGCCATCCGTAAGATGCTTCCCCGTTCAGCCCGACCGCTGCGCCTTATCCGGTAACGACCGTCTTGAGTCCAACCCGGTAAGACACGACTTATCGCCACTGGCAGCAGCCACAGGTAACAGGATTAGCAGAGCGAGGTATGTATGGAGGCCATTTCGCCGACACGTGTCCAGCGAAAGCCTC	vector
M00292:91:000000000-AHYF2:1:1104:16124:7356	AGAGACGCCGCAAAATGAATTTGTGTCTCTAGGTGCTGGGCAACACCGACCGGCACAGCATCAAGAAGAACCTGATCGGAGCCCTGCTGTTCGACAGCGGCAAAACATGGCCGCAGTGTTATCACTCATGGTTATGGCAGCACTGCATAATTCTCTTACTGTCATGCCATCCGTAAGATGCTTCCCCGTTCAGCCCGACCGCTGCGCCTTATCCGGTAACGACCGGCGTGAGTCCAACCCGGTAAGACACGACTTATCGCCACTGGCAGCAGCCACTGGTAACAGGATTAGCAGAGCGAGGTATGTATGGAGGCCATTTCGCCGACACGTGTCCAGCGAAAGCCTC	vector
M00292:91:000000000-AHYF2:1:1104:16462:5203	AGAGACGCCGCAAAATGAATTTGTGTCTCTACTGTGGCAAAGGTCAGGCTGTCGTCGTGGATCAGCTGCATGAAGTTTCTGTTGGCGAAGCCGTCGGACTTCAGGAAATCCAGGATTGTCTTGCCGGACTGCTTGTCCCGGATGCCGTTGATCAGCTTCCGGCTCAGCCTGCCCCAGCTGGAGGCCATTTCGCCGACACGTGTCCAGCGAAAGCCTC	vector
M00292:91:000000000-AHYF2:1:1104:16467:20007	AGAGACGCCGCAAAATGAATTTGTGTCTCTACTGTGGCAAACCTGCCCAACGAGAAGGTGCTGCCCAAGCACAGCCTGCTGTACGAGTACTTCACCGTGTATAACGAGCTGACCAATGGAGGCCATTTCGCCGACACGTGTCCAGCGAAAGCCTC	vector
M00292:91:000000000-AHYF2:1:1104:16627:20863	AGAGACGCCGCAAAATGAATTTGTGTCTCTACTGTGGCAACTACTCAGACAATGCGATGCAATTCCCTCATTTTATTAGGAAAGGACAGTGGGAGTGGCACCTTCCAGGGTCAAGGAAGGCATGGAGGCCATTTCGCCGACACGTGTCCAGCGAAAGCCTC	vector
M00292:91:000000000-AHYF2:1:1104:16845:11227	AGAGACGCCGCAAAATGAATTTGTGTCTCTACTGTGGCAACAGCTGCTTCATCACTTTGTCGTCGAACAGGTGGGCATAGGTTTTTAGCCGTTCCTCGATCATCTCTCTGTCCTCAAACAGTGTTGGAGGCCATTTCGCCGACACGTGTCCAGCGAAAGCCTC	vector
M00292:91:000000000-AHYF2:1:1104:17170:9408	AGAGACGCCGCAAAATGAATACGATACAAGGCTGTTAGAGAGATAATTGGAATTAATTTGACTGTAAACACAAAGATATTAGTACAAAATACGTGACGTAGAAAGTAATAATTTCTTGGGTAGTTTGCAGTTTTAAAATTATGTTTTAAAATGGACTATCATATGCTTACCGTAACTTGAAAGACACGTGTCCAGCGAAAGCCTC	vector
M00292:91:000000000-AHYF2:1:1104:17231:3483	AGAGACGCCGCAAAATGAATTTGTGTCTCTACTGTGGCCGACGCCATCCTGCTGAGCGACATCCTGAGAGTGAACACCGAGATCACCAAGGCCCCCCTGAGCGCCTCTATGATCAAGAGATACGACGAGCACCACCAGGACCAATGGAGGCCATTTCGCCGACACGTGTCCAGCGAAAGCCTC	vector
M00292:91:000000000-AHYF2:1:1104:17243:16158	AGAGACGCCGCAAAATGAATTTGTGTCTCTACTGTGGCAACCACGTTCTTTAATAGTGGACTCTTGTTCCAAACTGGAACAACACTCAACTCTATCTCGGGCTATTCTTTTGATTTATAAGGGATTTTGCCGATTTTGGAGGCCATTTCGCCGACACGTGTCCAGCGAAAGCCTC	vector
M00292:91:000000000-AHYF2:1:1104:17364:16220	AGAGACGCCGCAAAATGAATTTGTGTCTCTACTGTGGCAACAGCGAGTTCTCCAAGAGAGTGATCCTGGCCGACGCTAATCTGGACAAAGTGCTGTCCGCCTACAACAAGGACCGGGATGAGCCCATCAGAGAGCAGGCCGAGAATATCATCCATGGAGGCCATTTCGCCGACACGTGTCCAGCGAAAGCCTC	vector
M00292:91:000000000-AHYF2:1:1104:17458:15379	AGAGACGCCGCAAAATGAATTTGTGTCTCTACTGTGGCAAGAGGTACCCGTTACATAACTTACGGTAAATGGCCCGCCTGGCTGACCGCCCAACGACCCCCGCCCATTGATGGAGGCCATTTCGCCGACACGTGTCCAGCGAAAGCCTC	vector
M00292:91:000000000-AHYF2:1:1104:17523:19938	AGAGACGCCGCAAAATGAATTTGTGTCTCTACTGTGGCCGACGCCATCCTGCTGAGCGACATCCTGAGAGTGAACACCGAGATCACCAAGGCCCCCCTGAGCGCCTCTATGATCAAGAGATACGACGAGCACCACCAGGACCAATGGAGGCCATTTCGCCGACACGTGTCCAGCGAAAGCCTC	vector
M00292:91:000000000-AHYF2:1:1104:17600:8875	AGAGACGCCGCAAAATGAATTTGTGTCTCTGGCAGCAGCCACTGGTAACAGGATTAGCAGAGCGAGGTATGTAGGCGGTGCTACAGAGTTCTTGAAGTGGTGGCCTAACTACGGCTACACTAGAAGAACAGTATTTGGTATCTGCGCTCTGCTGAAGCCAGTTACCTTCGGAAAAAGAGTTGGTAGCTCTTGATCCGGCAAACAAACCACAATGGAGGCCATTTCGCCGACACGTGTCCAGCGAAAGCCTC	vector
M00292:91:000000000-AHYF2:1:1104:17792:20903	AGAGACGCCGCAAAATGAATTTGTGTCTCTACTGTAAGCGCGGCGGGTGTGGTGGTTACGCGCAGCGTGACCGCTACACTTGCCAGCGCCTTAGCGCCCGCTCCTTTCGCATGGAGGCCATTTCGCCGACACGTGTCCAGCGAAAGCCTC	vector
M00292:91:000000000-AHYF2:1:1104:17911:5340	AGAGACGCCGCAAAATGAATTTGTGTCTCTACTGTGGCAACTCTTCTTAATGGCGGCACTTACGTCCAGATTGGCTATGTGCTCGTGCAGGCTATCGCCCTGGCCGGACACCTCGGCTTACTGGATTTCCTCTTTAAAGGTGAGTGGAGGCCATTTCGCCGACACGTGTCCAGCGAAAGCCTC	vector
M00292:91:000000000-AHYF2:1:1104:17932:4286	AGAGACGCCGCAAAATGAATTTGTGTCTCTACTGTGGCAATAAAATGGGGAAATTGCATCGCTTTGTCTGAGTAGGTGTCATTCTATTCTGGGGGGGGGGGTGGGGCAGGACAGCAAGGGGTGGAGGCCATTTCGCCGACACGTGTCCAGCGAAAGCCTC	vector
M00292:91:000000000-AHYF2:1:1104:17977:12417	AGAGACGCCGCAAAATGAATTTGTGCCCGGCCTCAGTGAGCGAGCGAGCGCGCAGAGAGGGAGTGGCCAACTCCATCACTAGGGGTTCCTGCGGCCGCTCCCCAGCATGCCTGCTATTCTCTTCCCAATCCTCCCCCTTGCTGTCCTGCCCCATGGAGGCCATTTCGCCGAAACGTGTCCAGCGAAAGCCTC	vector
M00292:91:000000000-AHYF2:1:1104:18076:23436	AGAGACGCCGCAAAATGAATTTGTGTCTCTACTGTGGCAAAGCCAGCAGGAAGGGCAGAGTGCAGAAGTGGTCCTGCAACTTTATCCGCCTCCATCCAGTCTATTAATTGTTGCCGGGAATGGAGGCCATTTCGCCGACACGTGTCCAGCGAAAGCCTC	vector
M00292:91:000000000-AHYF2:1:1104:18086:7972	AGAGACGCCGCAAAATGAATTTGTGTCTCTACTGTGGCAACTGATCTGCTCGATGATCTCGTCCAGGTAGTGCTTGTGCTGTTCCACAAACAGCGGTTTCTGCTCATTATCCTCGGGGGAGCTGGAGGCCATTTCGCCGACACGTGTCCAGCGAAAGCCTC	vector
M00292:91:000000000-AHYF2:1:1104:18251:16509	AGAGACGCCGCAAAATGAATTTGTGTCTCTACTGTGGCAAGGGGCGGGGCGGGGCGAGGCGGAGAGGTGCGGCGGCAGCCAATCAGAGCGGCGCGTTCCGAATGGAGGCCATTTCGCCGACACGTGTCCAGCGAAAGCCTC	vector
M00292:91:000000000-AHYF2:1:1104:18341:22801	AGAGACGCCGCAAAATGAATTTGTGTCTCTACTGTGGCAAAGAAGCTGTCGTCCACCTTGGCCATCTCGTTGCTGAAGATCTCTTGCAGATAGCAGATCCGGTTCTTCCGTCTGGTGTATCTTCTTCTGGCGGTTCTCTTCAGCCGGGTGGCCTCGGCTGTTTCGCCGCTGTTGAACAGCAGGGCTCCGAGCAGGTTCTTCTTGATGCCGTGCCGGTCGGGGTTGCCCAGCACCTTGAATTTCTTGCTGGGCACCTTGTACTCGTCGGTGATCACGGCCCAGCCCACAGAGTTGGTGCCGATGTCCATGGAGGCCATTTCGCCGACACGTGTCCAGCGAAAGCCTC	vector
M00292:91:000000000-AHYF2:1:1104:18641:5444	AGAGACGCCGCAAAATGAATTTGTGTCTCTACTGTGGCAAAGGACCACTTCTGCGCTCGGCCCTTCCGGCTGGCTGGTTTATTGCTGATAAATCTGGAGCCGGTGAGCGTGGAAGCCGCGGTATCATTGCAGCACTGGGGCCAGATGGTAAGCCCTCCCGTATCGTAGTTATCTACACGACGGGGAGTCAGGCAACTATGGATGAACGAAATAGACAGATCGCTGAGATAGGTGCCTCACTGATTAAGCATTGGTATGGAGGCCATTTCGCCGACACGTGTCCAGCGAAAGCCTC	vector
M00292:91:000000000-AHYF2:1:1104:18870:15574	AGAGACGCCGCAAAATGAATTTGTGTCTCTACTGTGGCAATGTCCTCGTTTTCCTCATTGTCCAGGAAGTCCTTGTCCTTGATAATTTTCAGCAGATCGTGGTGTGTGCCCAGGGAGGCGAATGGAGGCCATTTCGCCGACACGTGTCCAGCGAAAGCCTC	vector
M00292:91:000000000-AHYF2:1:1104:18946:17402	AGAGACGCCGCAAAATGAATTTGTGTCTCTACTGTGGCAAACCTGCGGCTGTTCTATCTGGTCCTGGCCCACATGATCAAGTTCCGGGGCCACTTCCTGATCGAGGGCGACCTGAACCCCGACAACAGGGACGTGGACAAGCTGTTCATCCAGCTGGGGCCGACCTACAACAAGCTGGTCGAGGAAAACCCCAATGGAGGCCATTTCGCCGACACGTGTCCAGCGAAAGCCTC	vector
M00292:91:000000000-AHYF2:1:1104:19063:8146	AGAGACGCCGCAAAATGAATTTGTGTCTCTACTGTGGCAAACGTTGTTGCCATTGCTACAGGCATCGTGGTGTCACGCTCGTCGTTTGGTATGGCTTCATTCAGCTCCGGTTCCCAACGATCAAGGCGAGTTACATGATCCCCCATGTTGAATGGAGGCCATTTCGCCGACACGTGTCCAGCGAAAGCCTC	vector
M00292:91:000000000-AHYF2:1:1104:19094:14400	AGAGACGCCGCAAAATGAATTTGTGTCTCTACTGTGGCAAGCGAGTTCGTGTACGGCGACTACAAGGTGTACGACGTACGGAAGATGATCGCCAAGAGCGAGCAGGAAGTGGGCATGGAGGCCATTTCGCCGACACGTGTCCAGCGAAAGCCTC	vector
M00292:91:000000000-AHYF2:1:1104:19109:17346	AGAGACGCCGCAAAATGAATTTGTGTCTCTACTGTGGCAACCGTAACTTGAAAGTATTTCGATTTCTTGGCTTTATATATCTTGTGGAAAGGACGAAACACCGTGTCTCTACTGTGGCAATGGGTTTTAGAGCTAGAAATAGCAAGTTAAAATAAGGCTAGTCCGTTATCAACTTGAAAAAGTCCTGAAAGAACACCCCGTGGAAAACACCCAGCTGCAGAACGAGAAGCTGTACCTGTACTACCTGCAGAATGGAGGCCATTTCGCCGACACGTGTCCAGCGAAAGCCTC	vector
M00292:91:000000000-AHYF2:1:1104:19195:10719	AGAGACGCCGCAAAATGAATTTGTGTCTCCACTGTATCTTTGGTGCTGGTGTACCTCTTCCGGTCGATGGTGGTGTCAAAGTACTTGAAGGCGGCAGGGGCTCCCAGATTGGTCAGGGTAAACAGGTGGATGATATTCTCAGCCTGCTCTCTGATGGGCTTATCCCGGTGCTTGTTGTAGGCGGACAGCACTTTGTCCAGATTAGCGTCGGCCAGGATCACTCTCTTGGAGAACTCGCTGATCTGCTCGGTGGTCTCGTCCAGTTAGTGCTTGTGCTGTTCCACAAACAGCTGTTTCTGCTCATTATCCTCGGGGGAGCCCTTCAGCTTCTCATAGTGGCTGGCCAGGTAATGGAGGCCATTTCGCCGACACGTGTCCAGCGAAAGCCTC	vector
M00292:91:000000000-AHYF2:1:1104:19223:22663	AGAGACGCCGCAAAATGAATTTGTGTCTCTACTGTGGCAACCATTTCGATCACGATGTTCTCGGGCTTGTGCCGGCCCATCACTTTCACGAGCTCGTCCACCACCTTCACTGCGGAGGCCATTTCGCCGACACGTGTCCAGCGAAAGCCTC	vector
M00292:91:000000000-AHYF2:1:1104:19228:2071	AGAGACGCCGCAAAATGAATTTGTGTCTCTACTGTGGCAACCACGTTCTTTAATAGTGGACTCTTGTTCCAAACTGGAACAACACTCAACTCTATCTCGGGCTATTCTTTTGATTTATAAGGGATTTTGCCGATTTTGGAGGCCATTTCGCCGACACGTGTCCAGCGAAAGCCTC	vector
M00292:91:000000000-AHYF2:1:1104:19243:17610	AGAGACGCCGCAAAATGAATTTGTGTCTCTACTGTGGCAATGGCGTTTTTCCATAGGCTCCGCCCCCCTGACGAGCATCACAAAAATCGACGCTCAAGTCAGAGGTGGCGAGACCCGACAGGACTATAAAGATACCAGGCGTTTCCCCCTATGGAGGCCATTTCGCCGACACGTGTCCAGCGAAAGCCTC	vector
M00292:91:000000000-AHYF2:1:1104:19331:15254	AGAGACGCCGCAAAATGAATTTGTGTCTCTACTGTGGCAAGCCACTGGTAACAGGATTAGCAGAGCGAGGTATGTAGGCGGTGCTACAGAGTTCTTGAAGTGGTGGCCTAACTACGGCATGGAGGCCATTTCGCCGACACGTGTCCAGCGAAAGCCTC	vector
M00292:91:000000000-AHYF2:1:1104:19406:1978	AGAGACGCCGCAAAATGAATTTGTGTCTCTACTGTGGCTAAAATAAGGCTAGTCCGTTATCAACTTGAAAAAGTGGCACCGAGTCGGTGCTTTTTTGTTTTAGAGCTAGAAATAGCAAGTTAAAATAAGGCTAGTCCGTTTTTAGCGCGTGCGTCAATTCTGCAGACAAAAGGCTCTAGATCGCCGACACGTGTCCAGCGAAAGCCTC	vector
M00292:91:000000000-AHYF2:1:1104:19490:20355	AGAGACGCCGCAAAATGAATTTGTGTCTCTACTGTGGCAATCAGCCGGGTGGCCTCGGCTGTTTCGCCGCTGTCGAACAGCAGGGCTCCGATCAGGTTCTTCTTGATGCTGTGCCGGTCGGTGTTGCCCAGCACCTTGGAGGCCATTTCGCCGACACGTGTCCAGCGAAAGCCTC	vector
M00292:91:000000000-AHYF2:1:1104:19692:13280	AGAGACGCCGCAAAATGAATTTGTGTCTCTACTGTGGCAATTTAGAGCTTGACGGGGAAAGCCGGCGAACGTGGCGAGAAAGGAAGGGAAGAAAGCGAAAGGAGCGTGGAGGCCATTTCGCCGACACGTGTCCAGCGAAAGCCTC	vector
M00292:91:000000000-AHYF2:1:1104:19990:10061	AGAGACGCCGCAAAATGAATTTGTGTCTCTACTGTGGCAATTCTTCTGGCGGTTCTCTTCAGCCGGGTGGCCTCGGCTGTTTCGCCGCTGTCGAACAGCAGGGCTCCGATCAGGTTCTTCTTGATGCTGTGCCGGTAATGGAGGCCATTTCGCCGACACGTGTCCAGCGAAAGCCTC	vector
M00292:91:000000000-AHYF2:1:1104:20101:4432	AGAGACGCCGCAAAATGAATTTGTGTCTCTACTGTGGCAATAAAATGAGGAAATTGCATCGCATTGTCTGAGTAGGTGTCATTCTATTCTGGGGGGTGGGGTGGGGCAGGACAGCAAGGGGTGGAGGCCATTTCGCCGACACGTGTCCAGCGAAAGCCTC	vector
M00292:91:000000000-AHYF2:1:1104:20151:20054	AGAGACGCCGCAAAATGAATTTGTGTCTCTACTGTGGCAATCCTGCAGACAGTGAAGGTGGTGGACGAGCTCGTGACAGTGATGGGCCGGCACAAGCCCGAGAACTTCGTGATCGAAATGGCCAGAGAGAACCAGACCACCCAGAAGGGACAGAAGAAAAGCCGCGAGAGAATGAAGAGGAACGAAGAGGGCATCAAAGAGCTGGGCAGCCAGATCCGGAAATAACACCCCGTAGAAAACACACAGACCCAGAGCGAGAAGCTGTACCCGTACTACCTGCAGAGTGGGCGTGGAGGCCATTTCGCCGACACGTGTCCAGCGAAAGCCTC	vector
M00292:91:000000000-AHYF2:1:1104:20169:8266	AGAGACGCCGCAAAATGAATTTGTGTCTCAACTGTGGCAAGCGCGTACTATGGTTGCTTTGACGTATGCGGTGTGAAATACCGCACAGATGCGTAAGGAGAAAATACCGCATCAGGCGCCCCTGCAGGCAGCTGCGCGCTCGCTCATTCAGCCCCGGTTCCCAACGAGAAAGGCGAGTTACATGAGCCCCCATGTTGTGCAAAAAAGCGGTTAGCGCCGGCGGGCCTCCGACCGTTGTCAGAAGTAAGTTGGCCGCAATGGAGGCCATTTCGCCGACACGTGTCCAGCGAAAGCCTC	vector
M00292:91:000000000-AHYF2:1:1104:20196:8310	AGAGACGCCGCAAAATGAATTTGTGTCTCTGCTGTGGCAATGTCCTCGTTTTCCTCATTGTCCAGGAAGTCCTTGTCCTTGATAATTTTCAGCAGATCGTGGTATGTGCCCAGGGAGGCGAATGGAGGCCATTTCGCCGACACGTGTCCAGCGAAAGCCTC	vector
M00292:91:000000000-AHYF2:1:1104:20289:13611	AGAGACGCCGCAAAATGAATTTGTGTCTCTACTGTGGCAATATCCAGTTCGCTCAGGCCGCCTCTCTCGGCCTTGGTTAGATTGTCGAACTTTCTCTGGGTAATCAGCTTGGCGTTCAGCAGCTGCCGCCAGTAGTTCTTCATCTTGGAGGCCATTTCGCCGACACGTGTCCAGCGAAAGCCTC	vector
M00292:91:000000000-AHYF2:1:1104:20349:24468	AGAGACGCCGCAAAATGAATTTGTGTCTCTACTGTGGCAAGCACTTTGTCCAGATTAGCGTCGGCCAGGATCACTCTCTTGGAGAACTCGCTGATCTGCTCGATGATCTCGTTGGAGGCCATTTCGCCGACACGTGTCCAGCGAAAGCCTC	vector
M00292:91:000000000-AHYF2:1:1104:20373:17560	AGAGACGCCGCAAAATGAATTTGTGTCTCTACTGTGGCAAGCGCCAATTCTGCAGACAAATGGCTCTAGAGGTACCCGTTAAATAACTTACGGTAAATGGCCCGCCTGGCTGACCGCCCAACGACCCCCGCCCATTGACGTCAATAGTAACGCCAATAGGGACTTTCCATTGACGTCAAAGGGTGGAGTATTTACGGTAAACTGCCCACTTGGCAGTACATCAAGTGTATCATATGCCAAGTACGCCACCTATTGACGTGAATGACGGTAAATGGCCCGCCTGGCATTGTGCCCAGTTGGAGGCCATTTCGCCGACACGTGTCCAGCGAAAGCCTC	vector
M00292:91:000000000-AHYF2:1:1104:20429:18059	AGAGACGCCGCAAAATGAATTTGTGTCTCTACTGTGGCAAAATTTAGAGCTTGACGGGGAAAGCCGGCGAACGTGGCGAGAAAGGAAGGGAAGAAAGCGAAAGGAGCGATGGAGGCCATTTCGCCGACACGTGTCCAGCGAAAGCCTC	vector
M00292:91:000000000-AHYF2:1:1104:20480:14692	AGAGACGCCGCAAAATGAATTTGTGTCTCTACTGTGGCAAGGGGCGGGGCGGGGCGAGGCGGAGAGGTGCGGCGGCAGCCAATCAGAGCGGCGCGCTCCGAATGGAGGCCATTTCGCCGACACGTGTCCAGCGAAAGCCTC	vector
M00292:91:000000000-AHYF2:1:1104:20527:9588	AGAGACGCCGCAAAATGAATTTGTGTCTCTACTGTGGCAAGATGTACTGCCAAGTAGGAAAGTCCCATAAGGTCATGTACTGGGCACAATGCCAGGCGGGCCATTTACCGTCATTGAAGTGAATTGGGGGCGTACTTGGCATATGATACACTTGATGTACTGCCAAGTAGGCAGTTAACCGGAAATACTCCAACCAGTAACGTCAATGGAGAGTACCAATTGGCGTTACTATGGACGTCAATGGGCGGGGGTCGTTGGGGGGACAGCCAGGCGGGCCACTTACCGTAAGTTATGTAACGGGTATGGAGGCCATTTCGCCGACACGTGTCCAGCGAAAGCCTC	vector
M00292:91:000000000-AHYF2:1:1104:20812:17688	AGAGACGCCGCAAAATGAATTTGTGTCTCTACTGTGGCGATCGACCGGAAGAGGTACACCAGCACCAAAGAGGTGCTGGACGCCACCCTGATCCACCAGAGCATCACCGGCCTGTACGAGACACGGATCGACCTGTCTCAGCTGGGAGGCGACAAAAGGCCGGCGGCCAGAAAAAAGGCCGGCCAGGCAAAAAAGAAAAAGTAAGAATGCCAAGAGCTCGCTGATCAGCCCCGACTGTGCCCTCTAGTTGCCAGCCATCTGTTGTTTGCCCCTCCCCCGTGCCTTCCTTGACCCTGGAAGGTGCCACTCCCACTGTCCTTGCCTAATAAAATGAGGAAATTGCATCGCATTGTCTGAGTAGGTGTCATTCTATTCCGGGGGTGGAGGCCATTTCGCCGA…	vector
M00292:91:000000000-AHYF2:1:1104:20869:14724	AGAGACGCCGCAAAATGAATTTGTGTCTCTACTGTGGCAACAGCGGCGAAACAGCCGAGGCCACCCGGCTGAAGAGAACCGCCAGAAGAAGATACACCAGACGGAAGAACCGGATCTGCTATCTGCAAGAGATCTTCAGCAACGAGATGGCCAAGGTGGACGACAGCTTGGAGGCCATTTCGCCGACACGTGTCCAGCGAAAGCCTC	vector
M00292:91:000000000-AHYF2:1:1104:20894:23789	AGAGACGCCGCAAAATGAATTTGTGTCTCTACTGTGGAAACGGGGTTTTTTTGTTTTAGAGCTAGAAATAGCAAGTTAAAATAAGGCTAGTCCGTTTTTAGCGCGTGCGCGAATTCTGCAGACAAATGGCTCTAGAGGTACCCGTTACATAACTTACGGTAAATGGCCCGCCTGGCTGACCGCCCAACGACCCCCGCCCATTGACGTCACTAGTAACGCCAATAGGGACTTTCCATTGACGTCAATGGGTGGAGTATTTGGAGGCCATTTCGCCGACACGTGTCCAGCGAAAGCCTC	vector
M00292:91:000000000-AHYF2:1:1104:21078:7772	AGAGACGCCGCAAAATGAATTTGTGTCTCTACTGTGGCAATAAGAACCTGCCCAACGAGAAGGTGCTGCCCAAGCACAGCCAGCTGTACGAGTAATTCACTGTGTATAACGAGCTGACCAGTGGAGGCCATTTCGCCGACACGTGTCCAGCGAAAGCCTC	vector
M00292:91:000000000-AHYF2:1:1104:21101:9465	AGAGACGCCGCAAAATGAATTTGTGTCTCTACTGTGGCAAAAAAAAAAGGATCTCAAGAAGATCCTTTGATCTTTTCTACGGGGTCTGACGCTCAGTGGGACGAAATGGAGGCCATTTCGCCGACACGTGTCCAGCGAAAGCCTC	vector
M00292:91:000000000-AHYF2:1:1104:21193:15652	AGAGACGCCGCAAAATGAATTTGTGTCTCTACTGTGGCAAAAAGGTCGCCCGACGCCCGGGCTTTGCCCGGGCGGCCTCAGTGAGCGAGCGAGCGCGCAGCTGCCTGCAGGGGCGCCTGATGCGGTATTTTCTCCTTACGCATCTGTGCGGTATTTCACACCGCATACGTCAAAGCAACCATAGGGAGGCCATTTCGCCGACACGTGTCCAGCGAAAGCCTC	vector
M00292:91:000000000-AHYF2:1:1104:21204:8784	AGAGACGCCGCAAAATGAATTTGTGTCTCTACTGTGGCAAGAAGTACTTGGCGGTAGCCTTGCCGATTTCCTGCTCGCTCTTGGCGATCATCTTCCGCACGTCGTACACCTTGTAGTCGCCGTACACGAACTCGCTTTCCAGCTTAGGGTACTTTTTGATCAGGGCGGTTCCCACGACGGCGTTCAGGTAGGCGTCGTGGGCTGGAGGCCATTTCGCCGACACGTGTCCAGCGAAAGCCTC	vector
M00292:91:000000000-AHYF2:1:1104:21286:7614	AGAGACGCCGCAAAATGAATTTGTGTCTCTACTGTGGCAAATGCCGCATAGTTAAGCCAGCCCCGACACCCGCCAACACCCGCTGACGCGCCCTGACGGGCTTGTCTGCTCCCGGCATCCGCTTACAGACAAGCTGTGACCGTCTCCGGGAGCTGCATGTGTCAGAGGTTTTCACCGTCATCACCTGGAGGCCATTTCGCCGACACGTGTCCAGCGAAAGCCTC	vector
M00292:91:000000000-AHYF2:1:1104:21550:14046	AGAGACGCCGCAAAATGAATTTGTGTCTCTACTGTGTTAGAGCTAGAAATAGCAAGTTAAAATAAGGCTAGTCCGTTTTTAGCGCGTGCGCCAATTCTGCAGACAAATGGCTCTAGAGGTACCCGTTACATAACTTACGGTAAATGGCCCGCCTGGCTGACCGCCCAACGACCCCCGCCCATTGACGTCAATAGTAACGCCAATAGGGACTTTCCATTGACGTCAATGGGTGGAGTATTTACGGTAAACTGCCCACTTGGCAGTACATCAAGTGTATCATATGCCAAGTACGCCCCCTATTGACGTCAATGACGGTAAATGGAGGCCATTTCGCCGACACGTGTCCAGCGAAAGCCTC	vector
M00292:91:000000000-AHYF2:1:1104:21701:15462	AGAGACGCCGCAAAATGAATTTGCTTGTTGTCGATGGAGTCGTCCTTCAGAAAGCTCTGAGGCACGATATGGTCCACATCGTAGTCGGACAGCCGGTTGAGGAGGCCATTTCGCCGACACGTGTCCAGCGAAAGCCTC	vector
M00292:91:000000000-AHYF2:1:1104:21745:6438	AGAGACGCCGCAAAATGAATTTGTGTCTCTACTGTGGCCTGGGCACCTTGTACTCGTCGGTGATCACGGCCCAGCCCACAGAGTTGGTGCCGATGTCCAGGCCGATGCTGTACTTCTTGTCGGCTGCTGGGACTCCGTGGATACCGACCTTCCGCTTCTTCTTTGGGGCCATCTTATCGTCATCGTCTTTGTAATGGAGGCCATTTCGCCGACACGTGTCCAGCGAAAGCCTC	vector
M00292:91:000000000-AHYF2:1:1104:21757:23315	AGAGACGCCGCAAAATGAATTTGTGTCTCTACTGTGTTAGAGCTAGAAATAGCAAGTTAAAATAAGGCTAGTCCGTTTTTAGCGCGTGCGCCAATTCTGCAGACAAATGGCTCTAGAGGTACCCGTTACATAACTTACGGTAAATGGCCCGCCTGGCTGAACCCCCAACGACCCCCGCCCATTGACGTCAATAGAAACGCCAATAGGGACTTTTCATGGACATCAATGGGTTGAGTATTTACGGAAAACTACCCACTTGGCCGTACATCTAGTGTATCATAAGCCAAGGACGCCCCCTATTGACGTCAATGACTGTAAATGGAGGCCATTTCGCCGACACGTGTCCAGCGAAAGCCTC	vector
M00292:91:000000000-AHYF2:1:1104:21899:15888	AGAGACGCCGCAAAATGAATTTGTGTCTCTACTGTGGCAAAGGGGTCTGACGCACAGTGGAACAAAAACTCACTTTAAGGGATTTTGATCATGAGATTATCAAAAAGGATCTTCACCTAGATCCTTTTAAATTAAAAATGAAGTTTTAAATCAATCTAAAATATATATGAGTAAATTTGGTCTGACAGATACCAATGCTTAATCAGTGAGGCACCTATCTCAGCGAGCCGGTGAGCGTGGGTCTCGCGGTATCATTGCAACACTAGGGCCAGATGGTAAGCCCTCCCGTATCGTAGTTATCTTGTGGAGGCCATTTCGCCGACACGTGTCCAGCGAAAGCCTC	vector
M00292:91:000000000-AHYF2:1:1104:22253:16547	AGAGACGCCGCAAAATGAATTTGTGTCTCTACTGTGGCAACCCCCACCAGATCCACCTGGGAGAGCTGCACGCCATTCTGCGGCGGCAGGAAGATTTTTACCCATTCCTGAAGGACAACCGGGAAAAGATCGAGAAGATCCTGACCTTCCGCATCCCCTACTACGTGGGCTGGAGGCCATTTCGCCGACACGTGTCCAGCGAAAGCCTC	vector
M00292:91:000000000-AHYF2:1:1104:22657:17250	AGAGACGCCGCAAAATGAATTTGCGTCTCTACTGTGGCAAGAGGTACCCGTTACATAACTTACGGTAAATGGCCCGCCTGGCTGACCGCCCAACGACACCCGCCCATTGATGGAGGCCATTCCGCCGACACGTGTCCAGCGAAAGCCTC	vector
M00292:91:000000000-AHYF2:1:1104:22678:24018	AGAGACGCCGCAAAATGAATTTGTGTCTCTGAGGCCGGGCGACCAAAGGTCGCCCGACGCCCGGGCTTTGCCCGGGCGGCCTCAGTGAGCGAGCGAGCGCACAGCTGCCTGCAGGGGCGCCTGATGCGGTATTTTCTCCTTACGCATCTGTGCGGTATTTCACACCGCATACGTCAAAGCAACCATAGTACGTGGAGGCCATTTCGCCGACACGTGTCCAGCGAAAGCCTC	vector
M00292:91:000000000-AHYF2:1:1104:22800:8220	AGAGACGCCGCAAAATGAATTTGTGTCTCTACTGTGGCAAACAACGATCGGAGGACCGAAGGAGCTAACCGCTTTTTTGCACAACATGGGGGATCATGTAACTCGCCTTGATCGTTGGGAACCGGAGCTGAATGAAGCCATACCAAACGACGAGCGTGACACCACGATGCCTGTAGCAATGGCATGGAGGCCATTTCGCCGACACGTGTCCAGCGAAAGCCTC	vector
M00292:91:000000000-AHYF2:1:1104:22938:22711	AGAGACGCCGCAAAATGAATTTGTGTCTCTACTGTGGCAAGAGGTACCCGTTACATAACTTACGGTAAATGGCCCGCCTGGCTGACCGCCCAACGACCCCCGCCCATTGATGGAGGCCATTTCGCCGACACGTGTCCAGCGAAAGCCTC	vector
M00292:91:000000000-AHYF2:1:1104:23010:22695	AGAGACGCCGCAAAATGAATTTGTGTCTCTACTGTGGCAAGAGGTACCCGTTACATAACTTACGGTAAATGGCCCGCCTGGCTGACCGCCCAACGACCCCCGCCCATTGATGGAGGCCATTTCGCCAACACGTGTCCAGCGAAAGCCTC	vector
M00292:91:000000000-AHYF2:1:1104:23053:15460	AGAGACGCCGCAAAATGAATTGGTGTCTCTACTGTGGCAATTTACGCATCTGTGCGGTATTTCACACCGCATACGTCAAAGCAACCATAGTACGCGCCCTGTAGCGAATGGAGGCCATTTCGCCGACACGTGTCCAGCGAAAGCCTC	vector
M00292:91:000000000-AHYF2:1:1104:23097:22719	AGAGACGCCGCAAAATGAATTTGTGTCTCTACCGGTGATGCTCTGGTGGATCAGGGTGGCGTCCAGCAGCTCGTTGGTGCAGGTGTACCTCTTCCGGTCGATGGAGGTGTCAAAGTACTTGAAGGCGGCAGTGGAGGCCATTTCGCCGACACGTGTCCAGCGAAAGCCTC	vector
M00292:91:000000000-AHYF2:1:1104:23319:15421	AGAGACGCCGCAAAATGAATTTGTGCCCGGCCTCAGTGAGCGAGCGAGCGCGCAGAGAGGGAGTGGCCAACTCCATCACTAGGGGTTCCTGCGGCCGCTCCCCAGCATGCCTGCTATTCTCTTCCCAATCCTCCCCCTTGCTGTCCTGCCCCATGGAGGCCATTTCGCCGACACGTGTCCAGCGAAAGCCTC	vector
M00292:91:000000000-AHYF2:1:1104:23328:22536	AGAGACGCCGCAAAATGAATTTGTGTCTCTACTGTGGCAAGCCACTGGTAACAGGATTAGCAGAGCGAGGTATGTAGGCGGTGCTACAGAGTTCTTGAAGTGGTGGCCTAACTACGGCATGGAGGCCATTTCGCCGACACGTGTCCAGCGAAAGCCTC	vector
M00292:91:000000000-AHYF2:1:1104:23473:14165	AGAGACGCCGCAAAATGAATTTGTGTCTCTACTGTGGCAATGTCCTCGTTTTCCTCATTGTCCAGGAAGTCCTTGTCCTTGATAATTTTCAGCAGATCGTGGTATGTGCCCAGGGAGGCGAATGGAGGCCATTTCGCCGACACGTGTCCAGCGAAAGCCTC	vector
M00292:91:000000000-AHYF2:1:1104:23581:21107	AGAGACGCCGCAAAATGAATTTGTGTCTCTACTGTGGCAATGTCCTCGTTTTCCTCATTGTCCAGGAAGTCCTTGTCCTTGATAATTTTCAGCAGATCGTGGTATGTGCCCAGGGAGGCGAATGGAGGCCATTTCGCCGACACGTGTCCAGCGAAAGCCTC	vector
M00292:91:000000000-AHYF2:1:1104:23639:6103	AGAGACGCCGCAAAATGAATTTGTGTCTCTACTGTGGCAATGTCCTCGTTTTCCTCATTGTCCAGGAAGTCCTTGTCCTTGATAATTTTCAGCAGATCGTGGTATGTGCCCAGGGAGGCGAATGGAGGCCATTTCGCCGACACGTGTCCAGCGAAAGCCTC	vector
M00292:91:000000000-AHYF2:1:1104:23664:18205	AGAGACGCCGCAAAATGAATTTGTGTCTCTACTGTGGCAAAAATTAGCTGAGCAAGAGGTAAGGGTTTAAGGGATGGTTGGTTGGTGGGGTATTAATGTTTAATTACCTGGAGCACGATGGAGGCCATTTCGCCGACACGTGTCCAGCGAAAGCCTC	vector
M00292:91:000000000-AHYF2:1:1104:23712:6678	AGAGACGCCGCAAAATGAATTTGTGTCTCTACTGTGGCAAACCGACCTTCCGCTTCTTCTTTGGGGCCATCTTATCGTCATCGTCTTTGTAATCAATATCATGATCCTTGTAGTCTCCGATGGAGGCCATTTCGCCGACACGTGTCCAGCGAAAGCCTC	vector
M00292:91:000000000-AHYF2:1:1104:23808:21240	AGAGACGCCGCAAAATGAATTTGTGTCTCTACTGTGGCAACCCCCACCAGATCCACCTGGGAGAGCTGCACGCCATTCTGCGGCGGCAGGAAGATTTTTACCCATTCCTGGAGGACAACCGGGAAAAGATCGAGAAGATCCTGACCTTCCGCAGCCCCTACTACGGGGGCTGGAGGTCATTTCGCCGACACGTGTCCAGCGAAAGCCTC	vector
M00292:91:000000000-AHYF2:1:1104:23966:20134	AGAGACGCCGCAAAATGAATTTGTGTCTCTACTGTGGCAACTCACCTCGACCATGGTAATAGCGATGACTAATACGTAGATGTACTGCCAAGTAGGAAAGTCCCATAAGGTCAAGTACTGGGCACAATGCCAGGCGGGCCATTTACCGTCATTTACGTCAATAGGGGGTGTACTTGGAGGCCATTTCGCCGACACGTGTCCAGCGAAAGCCTC	vector
M00292:91:000000000-AHYF2:1:1104:23973:9283	AGAGACGCCGCAAAATGAATTTGTGTCTCTACTGTGGCAATGTCCTCGTTTTCCTCATTGTCCAGGAAGTCCTTGTCCTTGATAATTTTCAGCAGATCGTGGTATGTGCCCAGGGAGGCGAATGGAGGCCATTTCGCCGACACGTGTCCAGCGAAAGCCTC	vector
M00292:91:000000000-AHYF2:1:1104:24063:20913	AGAGACGCCGCAAAATGAATTTGTGTCTCTACTGTGGCAATCGGAAACCTGATTGCCCTGAGCCTGGGCCTGACCCCCAACTTCAAGAGCAACTTCGACCTGGCCGAGGATGCCAAACTGCAGCTGAGCAAGGACACCTACGACGACGACCTGGACAACCTGCTGGCCCAGATCGGCGACCAGTACGCCGACCTGTTTCTGGCCGCCAAGAACCTGTCCCATGGAGGCCATTTCGCCGACACGTGTCCAGCGAAAGCCTC	vector
M00292:91:000000000-AHYF2:1:1104:24409:18676	AGAGACGCCGCAAAATGAATTTGTGTCTCTACTGTGGTAAGATCCTTGAGAGTTTTCGCCCCGAAGAACGTTTTCCAATGATGAGCACTTTTAAAGTTCTGCTATGTGGCGTGGTATTATCCCGTATTGACGCCGGGCATGGAGGCCATTTCGCCGACACGTGTCCAGCGAAAGCCTC	vector
M00292:91:000000000-AHYF2:1:1104:24635:18718	AGAGACGCCGCAAAATGAATTTGTGTCTCTACTGTGGTGGGGTACTTCTCGTGGTAGGCCACCTCGTCCACGATGTTGCCGAAGATGGGGTGCCGCTCGTGCTTCTTATCCTCTTCCACCAGGAAGGACTCTTCCAGTCTGTGGAAGAAGCTGTCGTCCACCTTGGCCATCTCGTTGCTGAAGATCTCTTGCAGATAGCAGAGCCGGTTCTTCCGTCTGGTGTATCTTCTTCTGGCGGTTCTCTTCAGCCGGGTGGCCTCGGCTGTTTCGCCGCTGTCGAACAGCAGGGATCCGATCAGGTTCTTCTTGATGCTGTGTGGAGGCCATGTCGCCGACACGTGTCCAGCGAAAGCCTC	vector
M00292:91:000000000-AHYF2:1:1104:24655:4712	AGAGACGCCGCAAAATGAATTTGTGTCTCTACTGTGGCAAACCTGCCGAAAGCGAAGGTGCTGCATAAGCAAAGCATGCTGTACGAGTAATTCACCGTGTATAACGTGCTGACCAGTGGAGGCCATTTCGCCGACACGTGTCCAGCGAAAGCCTC	vector
M00292:91:000000000-AHYF2:1:1104:24666:8258	AGAGACGCCGCAAAATGAATTTGTGTCTCTACTGTGGCAACTAGGAGTTGGCCACTCCCTCTCTGCGCGCTCGCTCGCTCACTGAGGCCGGGCGACCAAAGGTCGCCCGGTGGAGGCCATTTCGCCGACACGTGTCCAGCGAAAGCCTC	vector
M00292:91:000000000-AHYF2:1:1104:24907:10401	AGAGACGCCGCAAAATGAATTTGTGTCTCTACTGTGGCAACCAGTTTGGAACAAGAGTCCACTATTAAAGAACGTGGACTCCAACGTCAAAGGGCGAAAAACCGTCTATCAGGGTGATGGTTCACTGGAGGCCATTTCGCCGACACGTGTCCAGCGAAAGCCTC	vector
M00292:91:000000000-AHYF2:1:1104:2496:16224	AGAGACGCCGCAAAATGAATTTGTGTCTCTACTGTGGCAATATCCCGGTGCTTGTTGTAGGCGGACAGCACTTTGTCCAGATTAGCGTCGGCCAGGATCACTCTCTTGGAGAACTCGCTGATCTGCTCGATGATCTCGTCCAGGTAGTGCCTGTGCTGTTGGAGGCCATTTCGCCGACACGTGTCCAGCGAAAGCCTC	vector
M00292:91:000000000-AHYF2:1:1104:25449:21510	AGAGACGCCGCAAAATGAATTTGTGTCTCTACTGTGGCAATGCACCGGTCCAACCTGAAAAAAAGTGATTTCAGGCAGGTGCTCCAGGTAATTAAACATTAATACCCCACCAGTGGAGGCCATTTCGCCGACACGTGTCCAGCGAAAGCCTC	vector
M00292:91:000000000-AHYF2:1:1104:25548:11892	AGAGACGCCGCAAAATGAATTTGTGTCTCTACTGTGGCAACAAGAGGCCCCTATTAAAGAACGTGGACTCGAACGTCAAAGGGCGAAAAACCGTCTATCAGGGCGATGGCCCACGTGGAGGCCATTTCGCCGACACGTGTCCAGCGAAAGCCTC	vector
M00292:91:000000000-AHYF2:1:1104:25550:21430	AGAGACGCCGCAAAATGAATTTGTGCCTCTACTGTGGCAACTGTCCGACTACGATGTGGACCATATCGTGCCTCAGGGCTTTCTGAAGGACGACTCCATCGACAAGACGGTGCTGATGGAGGCCATTTCGCCGACACGTGTCCAGCGAAAGCCTC	vector
M00292:91:000000000-AHYF2:1:1104:25590:17306	AGAGACGCCGCAAAATGAATTTGTGTCTCTGAGGCCGGGCGACCAAAGGTCGTCCGACGCCCGGGTTTTGCCCGGGCGGCCTCAGTGATCGAGCGAGCGCGCAGCCGCCTGAAGGGGCTCGTGGTGCGGTATTTATGCCTTACGCATCTGTACGGTATTTCACACAGCATACGGTAAAGCAACCATAGTACGTGGAGGCCATTTCGCCGACACGTGTCCAGCGAAAGCCTC	vector
M00292:91:000000000-AHYF2:1:1104:25609:8868	AGAGACGCCGCAAAATGAATTTGGAAAATCGAGTGCTTCGACTCCGTGGAAATCTCCGGCGTGGAGGATCGGTTCAACGCCTCCCTGGGCACATACCACGATCTGCTGAAAATTATCAAGGACAAGGACTTCCTGGACAATGAGGAAAACGAGGACATTCTGGAAGATATCGTGCTGACCCTGACACTGTTTGAGGACAGAGAGATGAGCGAGGAACGGCTGAAAACCTATGCCCACCTGTTGGACGCTGGAGGCCATTTCGCCGACACGTGTCCAGCGAAAGCCTC	vector
M00292:91:000000000-AHYF2:1:1104:25698:11346	AGAGACGCCGCAAAATGAATTTGTGTCTCTACTGGTACAGCAGGTCCACGTTCGCCTTTTTCTGCTCGCCGCTCAGGAAGGCGGGCTTTCTCACTCCCTCGGTCACGATGGAGGCCATTTCGCCGACACGTGTCCAGCGAAAGCCTC	vector
M00292:91:000000000-AHYF2:1:1104:25959:13617	AGAGACGCCGCAAAATGAATTTGTGTCTCTACTGTGGCAATGTCTTCGTTTTCCGCATGGTCCAGGAAGGTATAGTCGTTGATAATTTGCAGCAGATCGTGGTAGGTTCTCAGGGGGGCGAATGGAGGCCATTTCGCCGACACGTGTCCAGCGAAAGCCTC	vector
M00292:91:000000000-AHYF2:1:1104:25967:15119	AGAGACGCCGCAAAATGAATTTGTGTCTCTACTGTGGCAAGGAAGATGATCGCCAAGAGCGAGCAGGGAATCGGCAAGGCTACCGCCAAGTACTTCTTCTACAGCAACATCATGAACTTTTTCAAGACCGAGATTACCCTGGCCAACGGCGAGATCCGGAAGCGGCCTCTGATCGAGACAAACGGCGAAACCGGGGAGATCGTGGAGGCCATTTCGCCGACACGTGTCCAGCGAAAGCCTC	vector
M00292:91:000000000-AHYF2:1:1104:26212:19428	AGAGACGCCGCAAAATGAATTTGTGTCTCTACTGTCCAAGGCCATCCTGTCTGCCAGACTGAGCAAGAGCAGACGGCTGGAAAATCTGATCGCCCAGCTGCCCGGCGAGAAGAAGAATGGCCTGTTCGGAAACCTGATTGCCCTGAGCCTGGGCCTGACCCCCAACTTCAAGAGCAACTTCGACCTGGCCGAGGATGCCTGGAGGCCATTTCGCCGACACGTGTCCAGCGAAAGCCTC	vector
M00292:91:000000000-AHYF2:1:1104:26369:8361	AGAGACGCCGCAAAATGAATTTGTGTCTCTACTGTGGCAAGCCCCACCGTGGCCTATTCTGTGCTGGTGGTGGCCAAAGTGGAAAAGGGCAAGTCCAAGAAACTGAAGAGTGTGATGGAGCCCATTTCGCCGACACGTGTCCAGCGAAAGCCTC	vector
M00292:91:000000000-AHYF2:1:1104:26370:14453	AGAGACGCCGCAAAATGAATTTGTGTCTCTACTGTGGCAAAGCCAGCCGGAAGGGCCGAGCGCAGAAGTGGTCCTGCAACTTTATCCGCCTCCATCCAGTCTATTAATTGTTGCCGGGAATGGAGGCCATTTCGCCGACACGTGTCCAGCGAAAGCCTC	vector
M00292:91:000000000-AHYF2:1:1104:26859:16221	AGAGACGCCGCAAAATGAATTTGTGTCTCTACTGTGGCAACCTGTTCGACGACAAAGTGATGAAGCAGCTGAAGCGGCGGAGATACACCGGCTGGGGCAGGCTGAGCCGGAAGCTGATCAACGGCATCCGGGACAAGCAGTCCGGCAAGACAATCCTGGATTTCCTGAAGTCCGACGGCTTCGCCAACAGAAACTTCATGCAGCTGAGCCACGATGGAGGCCATTTCGCCGACACGTGTCCAGCGAAAGCCTC	vector
M00292:91:000000000-AHYF2:1:1104:26910:5788	AGAGACGCCGCAAAATGAATTTGTGTCTCTACTGTGACAAGAGATACCCGTTACAGAACTTACGGTAACTGGCCCGCCTGGCTGACTGCCCAACGACCCCCGCCCATTGATGGAGGCCATTTCGCCGTCACGTGTCCAGCGAAAGCCTC	vector
M00292:91:000000000-AHYF2:1:1104:27296:14871	AGAGACGCCGCAAAATGAATTTGTGTTAGGTCGCCCGACGCCCGGGCTTTGCCCGGGCGGCCTCAGTGAGCGAGCGAGCGCGCAGCTGCCTGCAGGGGCGCCTGATGCGGTATTTTCTCCTTACGCATCTGTGCGGTATTTCACACCGCATACGTCAAAGCAACCATAGTACGCTGGAGGCCATTTCGCCGACACGTGTCCAGCGAAAGCCTC	vector
M00292:91:000000000-AHYF2:1:1104:28157:9091	AGAGACGCCGCAAAATGAATTTGTGTCTCTACTGTGGGTGTCCTTGCTCAGCTGCAGTTTGGCATCCTCGGCCAGGTCGAAGTTGCTCTTGAAGTTGGGGGTCAGGCGCAGGCTCAGGGCAAGATGCCCTTCTTAATGGCGGGGCTGCCGGCCAGATTGGCAATGTGCTCTTGCAGGCTATCGCCCTGGCCGGACACCTGGGCTTTCTGGGTGTCCTCGTTAAAGGGCAGGCTGTTGTCGTGGATCCGCTGCAGGAAGTTTCTGTTGGCGAAACCGTCGGACTTCAGGAAATCCAGGATTGTCTTGCCGGACTGCTTGTCCCGGATGCCGTTGATCAGCTTCCGGCTCAGCCTGCCCCAGCCGGAGGCCATTACGCCGACACGTGTCCAGCGAAAGCCTC	vector
M00292:91:000000000-AHYF2:1:1104:28435:13471	AGAGACGCCGCAAAATGAATTTGTGTCTCTACTGTGGCAAATGCCGCATAGTTAAGCAAGCCCCGACACCCGACAACACCCGCCGACGCGCCCTGACGGGCTTGTCTGCTCCCGGCATCCGCTTACAGACAAGCTGTGACCGTCTCAGGGAGCTGCATGTGTCAAAGGTTTTCACCGTCATCACCTGAAGGCCATGTCGCCGACACGTGTCCAGCGAAAGCCTC	vector
M00292:91:000000000-AHYF2:1:1104:2918:13369	AGAGACGCCGCAAAATGAATTTGTGTCTCTACTGTGGCAATGTCCTCGTTTTCCTCATTGTCCAGGAAGTCCTTGTCCTTGATAATTTTCAGCAGATCGTGGTATGTGCCCAGGGAGGCGAATGGAGGCCATTTCGCCGACACGTGTCCAGCGAAAGCCTC	vector
M00292:91:000000000-AHYF2:1:1104:29272:11843	AGAGACGCCGCAAAATGAATTTGTGTCTCTACTGTGGTAAGATCCTTGAGAGTTTTCGCCCCGAAGAACGTGTTCCAATGATGAGCACTTTTAAAGTTCTGCTATGTGGCGTGGTATTATCCCGTATTGACGCCGGGCATGGAGGCCATTTCGCCGACACGTGTCCAGCGAAAGCCTC	vector
M00292:91:000000000-AHYF2:1:1104:3026:10841	AGAGACGCCGCAAAATGAATTTGTGTCTCTACTGTGGCAAAAATTATGTTTTAAAATGGACTATCATATGCTTACCGTAACTTGAAAGTATTTCGATTTCTTGGCTTTATATATCTTGTGGAAAGGACGAAACACCGTGTCTCTACTGTTGGAGGCCATTTCGCCGACACGTGTCCAGCGAAAGCCTC	vector
M00292:91:000000000-AHYF2:1:1104:4108:12602	AGAGACGCCGCAAAATGAATTTGTGTCTCTACTGTGGCAAGTTTTTTGGGGTCGAGGTGCCGTAAAGCACTAAATCGGAACCCTAAAGGGAGCCCCCGATTTAGAGCTTGACGGGGAAAGCCGGCGAACGTGGCGAGAAAGGAAGGGAAGAAAGCGAAAGGAGTAATGGAGGCCATTTCGCCGACACGTGTCCAGCGAAAGCCTC	vector
M00292:91:000000000-AHYF2:1:1104:4273:11257	AGAGACGCCGCAAAATGAATTTGTGTCTCTACTGTGGCAACCTCGAACAGCTGGTTGTAGGTCTGCACCAGCTGGATGAACTGCTTGTCCACGTCGCTTGTGTCGGGGTTCAGGTCGCCCTCGATCAGGAAGTGGCCCCGGAACTTGATCATGTGGGCCAGGGCCAGATAGATCAGCCGCAGGTCGGCCTTGTCGGTGCTGTCCACCAGTTTCTTTCGCAAGTGGTAGATGCTGAGGTATGGCGGCCATTTCGCCGACACGTGTCCAGCGAAAGCCTC	vector
M00292:91:000000000-AHYF2:1:1104:4512:18793	AGAGACGCCGCAAAATGAATTTGTGTCTCTACTGTGGCAATAAAATGAGGAAATTGCATCGCATTGTCTGAGTAGGTGTCATTCTATTCGGGGGGGTGGGGGGGGGCAGGACAGCAAGGGGTGGAGGCCATTTCGCCGACACGTGTCCAGCGAAAGCCTC	vector
M00292:91:000000000-AHYF2:1:1104:4547:15597	AGAGACGCCGCAAAATGAATTTGTGTCTCTACTGTGGCAAGAGGTACCCGTTACATAACTTACGGTAAATGGCCCGCCTGGCTGACCGCCCAACGACCCCCGCCCATTGATGGAGGCCATTTCGCCGACACGTGTCCAGCGAAAGCCTC	vector
M00292:91:000000000-AHYF2:1:1104:4628:7951	AGAGACGCCGCAAAATGAATTTGTTCCTGTTTTTGCTCACCCAGAAACGCTGGTGAAAGTAAAAGATGCTGAAGATCAGTTGGGTGCACGAGTGGGTTACATCGAACTGGACCTCAACAGCGGTAAGATCCTTGAGAGTTTAGGCCATTTCGCCGACACGTGTCCAGCGAAAGCCTC	vector
M00292:91:000000000-AHYF2:1:1104:4649:12039	AGAGACGCCGCAAAATGAATTTGTGTCTCTACTGTGGCAAGGGGTTTTCCTCGAACAGCTGGTTGTAGGTCTGCACCAGCTGGATGAACAGCTTGTCCACGTCGCTGTTGTCGTGGTTCAGGTCGCGCTCGATCAGGAAGTGGCCCCGGAACTTGATCATGTGGGCCAGGGCCAGATAGATTAGCCGCAGGTCGGCCTTGTCGGTACTGTCCACCATTTTCTTTCTCCGACACGTGTCCAGCGAAAGCCTC	vector
M00292:91:000000000-AHYF2:1:1104:4659:7021	AGAGACGCCGCAAAATGAATTTGTGTCTCTACTGTGGCAACAGCCGACAAGAAGTACAGCATCGGCCTGGACATCGGCACCAACTCTGTGGGCTGGGCCGTGATCACCGACGAGTACAAGGTGCCCAGCAAGAAATTCAAGGTGCTGGGCAACACCGACCTGGAGGCCATTTCGCCGACACGTGTCCAGCGAAAGCCTC	vector
M00292:91:000000000-AHYF2:1:1104:4672:8405	AGAGACGCCGCAAAATGAATTTGTGTCTCTACTGTGGCAATAGATAGCAGATCCGGTTCTTCCGTCTGGTGTATCTTCTTCTGGCGGTTCTCTTCAGCCGGGTGGCCTCGGCTGTTTCGCCGCTGTCGAACAGCAGGGCTCCGATCAGGTTCTTCTTGATGCTGTGCCGGTCGGTGTTGCCCAGCATGGAGGCCATTTCGCCGACACGTGTCCAGCGAAAGCCTC	vector
M00292:91:000000000-AHYF2:1:1104:4864:11816	AGAGACGCCGCAAAATGAATTTGTGTCTCTACTGTGGCAACAGCGAGCTCTAGGAATTCTTACTTTTTCTTTTTTGCCTGGCCGGCCTTTTTCGTGGCCGCCGGCCTTTTGTCGCCTCCCAGCTGAGACAGGTCGATACGTGTCTCGTACAGGCCGGTGATGCTCTGGTGGATCAGGGTGGCGTCCAGCACCTCTTTGGTGCTGGTGTACCTCTTCCGGTCGATGGTGGTGTCAAAGTACTTGAAGACGGCCGGGGCCCTGGAGGCCATTTCGCCGACACGTGTCCAGCGAAAGCCTC	vector
M00292:91:000000000-AHYF2:1:1104:4883:20728	AGAGACGCCGCAAAATGAATTTGTGTCTCTACTGTGGCAATGTCGCTCGGCCTCAGTGAGCGAGCGAGCGCGCAGCTGCCTGCAGGGGCGCCTGATGCGGTATTTTCTCCTTACGCATATGTGCGGTATTTCACACCGCATACGTCAAAGCAACCATAATACGCGCCATGGAGGCCATTTCGCCGACACGTGTCCAGCGAAAGCCTC	vector
M00292:91:000000000-AHYF2:1:1104:4983:5533	AGAGACGCCGCAAAATGAATTTGTGTCTCTACTGTGGCAACCATTTCGATCACGATGTTCTCGGGCTTGTGCCGGCCCATCACTTTCACGAGCTCGTCCACCACCTTCACTGTGGAGGCCATTTCGCCGACACGTGTCCAGCGAAAGCCTC	vector
M00292:91:000000000-AHYF2:1:1104:5542:8868	AGAGACGCCGCAAAATGAATTTGTGTCTCTACTGTGGCAAATGCGCCGCTACAGGGCGCGTACTATGGTTGCTTTGACGTATGCGGCGTGAAATACCGCACAGATTGGAGGCCATTTCGCCGACACGTGTCCAGCGAAAGCCTC	vector
M00292:91:000000000-AHYF2:1:1104:5775:18219	AGAGACGCCGCAAAATGAATTTGTGTCTCTACTGTGGCAACGTAGTGGGCCATCGCCCTGATAGACGGTTTTTCGCCCTTTGACGTTGGAGTCCACGTTCTTTGCAGTGGAGGCCATTTCGCCGACACGTGTCCAGCGAAAGCCTC	vector
M00292:91:000000000-AHYF2:1:1104:5924:20929	AGAGACGCCGCAAAATGAATTTGTGTCTCTACTGTGGCAAGCCAGTGGCGATAAGTCGTGTCTTACCGGGTTGGACTCAAGACGATAGTTACCGGATAAGGCGCAGCGGTCGGGCTGAACGGGGGGTTCGTGCACACAGCCAAGTTTGGGGAAAAAAACCTACACCGAACGGAGAAACCTAAAGCGTGAGCAATGAGAAAGCGCCACGCGTCCCGACGGGAGTAAGGGGGAAAGGTTACCGGTAATGGGCAGGGTCGGAACAGGAGAGGGCACTCGGGAGCTTACCGGGGGAAACGCCTGGTATCGTTATAGTCCTGTCGGGTTTCGCCACCTCTGACTTGAGCGTCGATTTTTGTGATGCTCGTCAGGGGGGCGGAGCCTATGGAAAAACCTGGAGGC…	vector
M00292:91:000000000-AHYF2:1:1104:5973:18769	AGAGACGCCGCAAAATGAATTTGTGTCTCTACTGTGGCATTACGGCACCCTAAAGGGAGCCCCCGATTTAGAGCTTGACGGGGAAAGCCGGCGAACGTGGCGAGAAAGGAAGGGAAGAAAGCGAAAGGAGCGGGCGCTAAGGCGCTGGCAAGTGTAGCGGTCACGCTGCGCGTAACCACCACACCCGCCGCGCTTAATGCGCCCTGTTGGAGGCCATTTCGCCGACACGTGTCCAGCGAAAGCCTC	vector
M00292:91:000000000-AHYF2:1:1104:5986:17267	AGAGACGCCGCAAAATGAATTTGTGTCTCTACTGTGGCAACAGCGTAACCACCACACCCGCCGCGCTTAATGCGCCGCTACAGGGTGCGTACTATGGTTGCTTTGACGTATGCGGTGTGAAATACCGCACAGATGCGTAAGGAGAAAATACCGCATCAGGCGCCCCTGCAGGCAGCTGCGCGCTCGCTCGCTCACTGAGGCCGCCCGGGCAAAGCCCGGGCGTCGGGCGACCAATGGAGGCCATTTCGCCGACACGTGTCCAGCGAAAGCCTC	vector
M00292:91:000000000-AHYF2:1:1104:6005:15941	AGAGACGCCGCAAAATGAATTTGTGTCTCTACTGTGGCAACCCAGATTGGTCAGGGTAAACAGGTGGATGATATTCTCGGCCTGCTCTCTGATGGGCTTATGGAGGCCATTTCGCCGACACGTGTCCAGCGAAAGCCTC	vector
M00292:91:000000000-AHYF2:1:1104:6317:3635	AGAGACGCCGCAAAATGAATTTGTGTCTCTACTGTGGCAAGATCAAGAGCTACCAACTCTTTTTCCGAAGGTAACTGGCTTCAGCAGAGCGCAGATACCAAATACTGTTCTTCTAGTGTAGCCGTAGTTAGGCCACCACTTCAAGAACTCTGTAGCACCTCCTACAAATCTAGGCCATTTCGCCGACACGTGTCCAGCGAAAGCCTC	vector
M00292:91:000000000-AHYF2:1:1104:6667:14234	AGAGACGCCGCAAAATGAATTTGTGTCTCTACTGTGGCAACCATTTCGATCACGATGTTCTCGGGCTTGTGCCGGCCCATCACTTTCACGAGCTCGTCCACCACCTTCACTGTGGAGGCCATTTCGCCGACACGTGTCCAGCGAAAGCCTC	vector
M00292:91:000000000-AHYF2:1:1104:6778:9514	AGAGACGCCGCAAAATGAATTTGTGTCTCTACTGTGGCAACGCCTGGATGACCAGAAAGAGCGAGGGAACCATCACCCCCTGGAACTTCGAGGAAGTGGTGGACAAGGGCGCTTCCGCCCAGAGCTTCATCGAGCGGATGACCAACTTCGATAAGAACCTGCCCAACGAGAAGGAGGCCATTTCGCCGACACGTGTCCAGCGAAAGCCTC	vector
M00292:91:000000000-AHYF2:1:1104:6788:7805	AGAGACGCCGCAAAATGAATTTGTGTCTCTACTGTGGCAACAGCGGCGAAACAGCCGAGGCCACCCGGCTGAAGAGAACCGCCAGAAGAAGATACACCAGACGGAAGAACCGGATCTGCTATCTGCAAGAGATCTTCAGCAACGAGATGGCCAAGGTGGACGACAGCTTGGAGGCCATTTCGCCGACACGTGTCCAGCGAAAGCCTC	vector
M00292:91:000000000-AHYF2:1:1104:6827:9242	AGAGACGCCGCAAAATGAATTTGTGTCTCTACTGTGGCAAAGGACTTCCTGGACAATGAGGAAAACGAGGACATTCTGGAAGATATCGTGCTGACCCTGACACTGTTTGAGGACAGAGAGATGATCGAGGAACGGCTGAAAACCTATGCCCACCTGTTCGAATGGAGGCCATTTCGCCGACACGTGTCCAGCGAAAGCCTC	vector
M00292:91:000000000-AHYF2:1:1104:6874:14210	AGAGACGCCGCAAAATGAATTTGTGTCTCTACTGTGGCAGGGAAAGGACAGTGGGAGTGGCACCTTCCAGGGTCAAGGAAGGCACAGGGGAGGGGCAAACAACAGATGGCTGTCAACTAGAAGGCACAGTCGAGGCTGATCTATGGAGGCCATTTCGCCGACACGTGTCCAGCGAAAGCCTC	vector
M00292:91:000000000-AHYF2:1:1104:6908:8783	AGAGACGCCGCAAAATGAATTTGTGTCTCTACTGTGGCAAACAGCAGGCTGTGCTTGGGCAGCACCTTCTCGTTGGGCAGGTTCTTATCGAAGTTGGTCATCCGCTCGATGAACGTGTCCAGCGAAAGCCTC	vector
M00292:91:000000000-AHYF2:1:1104:6938:3665	AGAGACGCCGCAAAATGAATTTGTGTCTCTACTGTGGCAAGGGCATGTACTGGGCACAATGCCAGGCAGCCCATGTACCGTCATTGACGTCAATAGGGGGCGTACTTGGCATATGATACACTTGATGTACTGCCAAGTGGGCAGTTTACCGTAAATACTCCACCCATGGAGGCCATTTCGCCGACACGTGTCCAGCGAAAGCCTC	vector
M00292:91:000000000-AHYF2:1:1104:6989:3030	AGAGACGCCGCAAAATGAATTTGTGTCTCTACTGTGGCAAAAATTATGTTTTAAAATGGACTATCATATGCTTACCGTAACTTGAAAGTATTTCGATTTCTTGGCTTTATATATCTTGTGGAAAGGACGAAACACCGTGTCTCTACTGTTGGAGGCCATTTCGCCGACACGTGTCCAGCGAAAGCCTC	vector
M00292:91:000000000-AHYF2:1:1104:7008:6002	AGAGACGCCGCAAAATGAATTTGTGTCTCTACTGTGGCAATCCTGGACAATGAGGAAAACGAGGACATTCTGGAAGATATCGTGCTGACCCTGACACTGTTTGAGGACAGAGAGATGATCGAGGAACGGCTGAAAACCTATGCCCACCTGTTCGACGACAAAGTGATGAATGGAGGCCATTTCGCCGACACGTGTCCAGCGAAAGCCTC	vector
M00292:91:000000000-AHYF2:1:1104:7167:12849	AGAGACGCCGCAAAATGAATTTGTGTCTCTACTGTGGCAAAAATTATGTTTTAAAATGGACTATCATATGCTTACCGTAACTTGAAAGTATTTCGATTTCTTGGCTTTATATATCTTGTGGAAAGGACGAAACACCGTGTCTCTACTGTTGGAGGCCATTTCGCCGACACGTGTCCAGCGAAAGCCTC	vector
M00292:91:000000000-AHYF2:1:1104:7324:11395	AGAGACGCCGCAAAATGAATTTGTGTCTCTACTGTGGCAAGCAAAGCCCGGGCGTCGGGCGACCTTTGGTCGCCCGGCCTCAGTGAGCGAGCGAGCGCGCAGCTGCCTGCAGGGGCGCCGGTGGAGGCCATTTCGCCGACACGTGTCCAGCGAAAGCCTC	vector
M00292:91:000000000-AHYF2:1:1104:7408:5609	AGAGACGCCGCAAAATGAATTTGTGTCTCTCCCCACCCCCCAGAATAGAATGACACCTACTCAGACAATGCGATGCAATTTCCTCATTTTATTAGGAAAGGACAGTGGGAGTGGCACCTTCCAGGGTCAAGGAAGGCACGGGGGAGGGGCAAACAACAGATGGCTGGCATGGAGGCCATTTCGCCGACACGTGTCCAGCGAAAGCCTC	vector
M00292:91:000000000-AHYF2:1:1104:7453:6055	AGAGACGCCGCAAAATGAATTTGTGTCTCTACTGTGGCAACTGATCTGCTCGGTGATCGCGTCCAGGTAGTGCTTGTGCTGTTCCACAGACAGCTGTTTCTGCTCATTATCCTCGGGGGAGCTGGAGGCCATTTCGCCGACACGTGTCCAGCGAAAGCCTC	vector
M00292:91:000000000-AHYF2:1:1104:7591:7125	AGAGACGCCGCAAAATGAATTTGTGTCTCTACTGTGGCAAGAGGTACCCGTTACATAACTTACGGTAAATGGCCCGCCTGGCTGACCGCACAACGACCCCCGCCCATTGATGGAGGCCATTTCGCCGACACGTGTCCAGCGAAAGCCTC	vector
M00292:91:000000000-AHYF2:1:1104:7839:11854	AGAGACGCCGCAAAATGAATTTGTGTCTCTACTGTGGCAAGGATAGACTCTTTGCTGAAGCCGCCTGTCTGCACCTCGGTCTTTTTCACGATATTCACTTGGGGCATGCTCAGCACTTTCCGCACGGTGGCAAAATCCCGGCCCTTATCCCACACGATCTCCCCGGTTTCGCCGTTTGTCTCGATCATTGGAGGCCATTTCGCCGACACGTGTCCAGCGAAAGCCTC	vector
M00292:91:000000000-AHYF2:1:1104:7879:6827	AGAGACGCCGCAAAATGAATTTGTGTCTCTACTGTGGCAAAAATTATGTTTTAAAATGGACTATCATATGCTTACCGTAACTTGAAAGTATTTCGATTTCTTGGCTTTATATATCTTGTGGAAAGGACGAAACACCGTGTCTCTACTGTTGGAGGCCATTTCGCCGACACGTGTCCAGCGAAAGCCTC	vector
M00292:91:000000000-AHYF2:1:1104:7928:10388	AGAGACGCCGCAAAATGAATTTGTGTCTCTACTGTGGCAAGGCTCCGAAAGTTTCCTTTTATGGCGAGGCGGCGGCGGCGGCGGCCCTATAAAAAGCGAAGCGCGCGGCGGGCGGGAGTCGCTGCGCGCTGCCTTCGCCCCGTGTGGAGGCCATTTCGCCGACACGTGTCCAGCGAAAGCCTC	vector
M00292:91:000000000-AHYF2:1:1104:7937:7722	AGAGACGCCGCAAAATGAATTTGTGTCTCTACTGTGGCTGCTCGCTCTTGGCGATCATCTTCCGCACGTCGTACACCTTGTAGTCGCCGTACACGAACTCGCTTTCCAGCTTAGGGTACTTTTTGATCAGGGCGGTTCCCACGACGGCGTTCGGGTAGGCGTCGTGGGCGTGGTGGTAGTTTTTGATCTCGCGCACTTTGTAAAACTGGAAATCCTTCCGGAAATCGGACACCAGCTTGGACTTCAGGGTGATCACTTTCACTTCCCGGATCAGCTTGTCATTCTCGTCGTACTTAGTGTTCATCCGTGGAGGCCATTTCGCCGACACGTGTCCAGCGAAAGCCTC	vector
M00292:91:000000000-AHYF2:1:1104:7957:7319	AGAGACGCCGCAAAATGAATTTGTGTCTCTACTGTGGCAATGAACCTGTAGAACTCTTCCTGGCTGGCTCCGCCGTCAATGTAGCCGGCGTAGCCGTTCTTGCTCTGGTCGAAGAAAATCTCTTTGTACTTCTCAGGCAGCTGCTGCCGCACGAGAGCTTTCAGCAGGGTCAGGTCCTGGTGGTGCTCGTCGTATCTCTTGATCATAGAGGCGCTCAGGGGGGCCTTGGTGATCCCGGTGTTCACTCTCAGGATGTCGCTCAGCAGGATGGCGTCGGACAGGTTCTTGGCGGCCAGAAACAGGTTGGAGGCCATTTCGCCGACACGTGTCCAGCGAAAGCCTC	vector
M00292:91:000000000-AHYF2:1:1104:8040:2671	AGAGACGCCGCAAAATGAATTTGTGTCTCTACTGTGGCAAAAGGTCGCCCGACGCCCGGGCTTTGCCCGGGCGGCCTCAGTGAGCGAGCGAGCGCGCAGCTGCCTGCAGGGGCGCCTGATGCGGTATTTTACCTGAATTTACGACGAAACTGTTCGAGCGTGCTGAAGCATTCATGCTCATAACCTTCGCGGAGGTAATGGAGGCCATTTCGCCGACACGTGTCCAGCGAAAGCCTC	vector
M00292:91:000000000-AHYF2:1:1104:8062:16476	AGAGACGCCGCAAAATGAATTTGTGTCTCTACTGTGGCAAGCGACTCCCGCCCGCCGCGCGCTTCGCTTTTTATAGGGCCGCCGCCGCCGCCGCCTCGCCATGGAGGCCATTTCGCCGACACGTGTCCAGCGAAAGCCTC	vector
M00292:91:000000000-AHYF2:1:1104:8156:9899	AGAGACGCCGCAAAATGAATTTGTGTCTCTACTGTGGCACACCCGCCGCGCTTAATGCGCCGCTACAGGGCGCGTACTATGGTTGCTTTGACGTATGCGGTGTGAAATACCGCACAGATGCGTAAGGAGAAAATACCGCATCAGGCGCCCCTGCAGGTAGCTGCGCGCTCGCGCGCTCACTGAGGCCGACACGTGTCCAGCGAAAGCCTC	vector
M00292:91:000000000-AHYF2:1:1104:8198:13663	AGAGACGCCGCAAAATGAATTTGTGTCTCTACTGTGGCAAGCAGGGTCAGGTCCTGGTGGTGCTCGTCGTATCTCTTGATCATAGAGGCGCTCAGGGGGGCCTTGGTGATCAATGGAGGCCATTTCGCCGACACGTGTCCAGCGAAAGCCTC	vector
M00292:91:000000000-AHYF2:1:1104:8269:13600	AGAGACGCCGCAAAATGAATTTGTGTCTCTACTGTGTCCAACGGCGAGATCCGGAAGCGGCCTCTGATCGAGACAAACGGCGAAACCGGGGAGATCGTGTGGGATAAGGGCCGGGATTTTGCCACCGTGCGGAAAGTGCTGAGCATGCCCCAAGTGAATATCGTGAAAAAGACCGAGGTGCAGACAGGCGGCTTCAGCAATGGAGGCCATTTCGCCGACACGTGTCCAGCGAAAGCCTC	vector
M00292:91:000000000-AHYF2:1:1104:8293:16182	AGAGACGCCGCAAAATGAATTTGTGTCTCTACTGTGGCAAGCGGCACCCCATCTTCGGCAACATCGTGGACGAGGTGGCCTACCACGAGAAGTACCCCACCATCTACCACCTGAGAAAGAAACTGGTGGACAGCACCGACAAGGCCGACCTGCGGCTGATCTATCTGGCCCTGGCCCACATGATCAAGTTCCGGGGCCACTTCCTGATCGAGGAGGCCATTTCGCCGACACGTGTCCAGCGAAAGCCTC	vector
M00292:91:000000000-AHYF2:1:1104:8414:7937	AGAGACGCCGCAAAATGAATTTGTGTCTCTACTGTGGCAAGTGGCCAACTCCATCACTAGGGGTTCCTGCGGCCGCTCCCCAGCATGCCTGCTATTCTCTTCCCAATCCTCCCCCTTGCTGTCCTGCCCCACTGGAGGCCATTTCGCCGACACGTGTCCAGCGAAAGCCTC	vector
M00292:91:000000000-AHYF2:1:1104:8760:14692	AGAGACGCCGCAAAATGAATTTGTGTCTCTACTGTGGCAACGAAGCCGTCGGACTTCAGGAAATCCAGGATTGTCTTGCCGGACTGCTTGTCCCGGATGCCGTTGATCAGCTTCCGGAGGCCATTTCGCCGACACGTGTCCAGCGAAAGCCTC	vector
M00292:91:000000000-AHYF2:1:1104:8826:15666	AGAGACGCCGCAAAATGAATTTGTGTCTCTACTGTGGCAAAAAAGCCCGGGCGGCCTCAGTGAGCGAGCGAGCGCGCAGCTGCCTGCAGGGTCGCCTGATGGGGTATTTTCTCCTTACGCATCTGTGCGGTATTTCACACCGCATACGTCAAAGCAACCAGAGTACGCGCCCTGTAGCGGCGCATTAAGCGCGGCGGGTGTGGTGGTTACGCGCAGCGTGACCGCTACTGGAGGCCATTTCGCCGACACGTGTCCAGCGAAAGCCTC	vector
M00292:91:000000000-AHYF2:1:1104:8958:13959	AGAGACGCCGCAAAATGAATTTGTGTCTCTACTGTGGCAATGTCCTCGTTTTCCTCATTGTCCAGGAAGTCCTTGTCCTTGATAATTTTCAGCAGATCGTGGTATGTGCCCAGGGAGGCGAATGGAGGCCATTTCGCCGACACGTGTCCAGCGAAAGCCTC	vector
M00292:91:000000000-AHYF2:1:1104:9060:4497	AGAGACGCCGCAAAATGAATTTGTGTCTCTACTGTGGCTGCTTCCGCAGCAGGTCCTCTCTGTTCAGCTTCACGAGCAGTTCCTCGGTGCCGTCCATCTTTTCCAGGATGGGCTTGATGAACTTGTAGAACTCTTCCTGGCTGGCTACGCCGGCGGAGGCCATTTCGCCGACACGTGTCCAGCGAAAGCCTC	vector
M00292:91:000000000-AHYF2:1:1104:9101:23196	AGAGACGCCGCAAAATGAATTTGTGTCTCTACTGTGGCAAACGATGTTCTCGGGCTTGTGCCGGCCCATCACTTTCACGAGCTCGTCCACCACCTTCACTGTCTGCAGGATGCCCTTCTTAATGGCGGGGCTGCCTGGAGGCCATTTCGCCGACACGTGTCCAGCGAAAGCCTC	vector
M00292:91:000000000-AHYF2:1:1104:9113:21804	AGAGACGCCGCAAAATGAATTTGTGTCTCTACTGTGGCAAGAAGTACTTGGCGGTAGCCTTGCCGATTTCCTGCTCGCTCCTGGCGATCATCTTCCGCACGTCGTACACCTTGTAGTCGCCGTACACGAACTCGCTTTCCAGCTTAGGGTACTTTTTGATCAGGGCGGTTCCCACGACGGCGTTCGGGTAGGCGTCGTGGGCTGGAGGCCATTTCGCCGACACGTGTCCAGCGAAAGCCTC	vector
M00292:91:000000000-AHYF2:1:1104:9157:12772	AGAGACGCCGCAAAATGAATTTGTGTCTCTACTGTGGCAACTGGGAGCGGCCGCAGGAACCCCTAGTGATGGAGTTGGCCACTCCCTCTCTGCGCGCTCGCTCGCTCACTGAGGCCGGGCGACCTTAATCTGGACAAAGTGCTGTCCGCCTACAACAAGCACCGGGATAAGCCCATCAGAGAGCAGGCCGAGAATAGCATCCACCTGTTTAACCTGACCAATCTGGGAGCCCCTGCCGCTTCAAAAGCGCCCGTCTGCCGCGCTGTTCTCCCCTTCCCCATCTCCGGGCCTTTCGACCTATTGGAGGCCATTTCGCCGACACGTGTCCAGCGAAAGCCTC	vector
M00292:91:000000000-AHYF2:1:1104:9210:21980	AGAGACGCCGCAAAATGAATTTGTGTCTCTACTGTGGCCGGCGGGGTTATTGTTGATAAATCTGGAGCCGGTGAGCGTGGAAGCCGCGGTATCATTGCAGCACTGGGGCCAGATGGTAAGCCCATGGAGGCCATTTCTCTGACACGTGTCCAGCGAAAGCCTC	vector
M00292:91:000000000-AHYF2:1:1104:9336:22509	AGAGACGCCGCAAAATGAATTTGTGTCTCTACTGTGGCACTGGCGATCAGCTTATCGCTGTTCCTCTTGGGCAGGATAGACTCTTTGCTGAAGCCGCCTGTCTGCACCTCGGTCTTTTTCACGATGTTCACTTGGGGCATGCTCAGCACTTTCCGCACGGGGGCAAAATCCCGGCCCTTATCCCACACGATCTCCCCGGTTTCGCCGGTTGTCTCAGCCAGAGGCCGCTTCCGGATCTCGCCGGTGGCCAGGGTAATCCCGGTCTTGAAAAAGTTCAGGTTGTTGCTGGAGAAGAAGTACTTGGCGGTAGCCTTGCCGATTTCCTGCTCGCTCTTGGCGATCATCTTCCGCACGTCGTACACCTTGTAGTCGCCGTACACGAACTCGCTTTCCAGCTTA…	vector
M00292:91:000000000-AHYF2:1:1104:9420:12275	AGAGACGCCGCAAAATGAATTTGTGTCTCTACTGTGGCAAAAGGCCAGGAACCGTAAAAAGCCCGCGTTGCTGGCGTTTTTCCATAGGCTCCGCCCCCCTGACGAGCATCACAAACTTCGGCGCTCAAGGAAGAGGTTGCGAAACCCGCCAGGACTAAAAAGATACGAGGCGTTTCCCCCTGGAAGCTCCCTCGTGCACTCCTGGAGGCCATTTCGCCGACACGTGTCCAGCGAAAGCCTC	vector
M00292:91:000000000-AHYF2:1:1104:9449:17732	AGAGACGCCGCAAAATGAATTTGTGTCTCTACTGTGGCAACAGCTGCTTCATCACTTTGTCGTCGAACAGGTGGGCATAGGTTTTTAGCCGTTCCTCGATCATCTCTCTGTCCTCAAACAGTGTTGGAGGCCATTTCGCCGACACGTGTCCAGCGAAAGCCTC	vector
M00292:91:000000000-AHYF2:1:1104:9509:18624	AGAGACGCCGCAAAATGAATTTGTGTCTCTACTGTGGCAAAGGGATGGTTGGTTGGTGGGGTATTAATGTTTAATTACCTGGAGCACCTGCCTGAAATCACTTTTTTTCAGGTTGGACCGGTGCTGGAGGCCATTTCGCCGACACGTGTCCAGCGAAAGCCTC	vector
M00292:91:000000000-AHYF2:1:1104:9556:13804	AGAGACGCCGCAAAATGAATTTGTGTCTCTACTGTGGCAAAAATTATGTTTTAAAATGGACTATCATATGCTTACCGTAACTTGAAAGTATTTCGATTTCTTGGCTTTATATATCTTGTGGAAAGGGCGAAACACCGTGTCTCTACTGTTGGAGGCCATTTCGCCGACACGTGTCCAGCGAAAGCCTC	vector
M00292:91:000000000-AHYF2:1:1104:9612:17892	AGAGACGCCGCAAAATGAATTTGTGTCTCTACTGTGGCAACTCTATCTCGGGCTATTCTTTTGATTTATAAGGGATTTTACCGATTTCGGTCTATTGGTTAAAAAATGAGCTGATTTAACAAAAATTTAACGCGAATTTTAACAAAATATTAACGTTTACAATTTTATGGTGCACTCTCAGTACAATCTGCTCTGATGCCGCATAGTTAAGATGGAGGCCATTTCGCCGACACGTGTCCAGCGAAAGCCTC	vector
M00292:91:000000000-AHYF2:1:1105:10030:4547	AGAGACGCCGCAAAATGAATTTGTGTCTCTACTGTGGCAATGTCCTCGTTTTCCTCATTGTCCAGGAAGTCCTTGTCCTTGATAATTTTCAGCAGATCGTGGTATGTGCCCAGGGAGGCGAATGGAGGCCATTTCGCCGACACGTGTCCAGCGAAAGCCTC	vector
M00292:91:000000000-AHYF2:1:1105:10087:3358	AGAGACGCCGCAAAATGAATTTGTGTCCCTACTGTGGCAATGTCCTCGTTTTCCTCATTGTCCAGGAAGTCCTTGTCCTTGATAATTTTCAGCAGATCGTGGTATGTGCCCAGGGAGGCGAATGGAGGCCATTTCGCCGACACGTGTCCAGCGAAAGCCTC	vector
M00292:91:000000000-AHYF2:1:1105:10301:15182	AGAGACGCCGCAAAATGAATACGATACAAGGCTGTTAGAGAGATAATTGGAATTAATTTGACTGTAAACACAAAGATATTAGTACAAAATACGTGACGTAGAAAGTAATAATTTCTTGGGTAGTTTGCAGTTTTAAAATTATGTTTTAAAATGGACTATCATATGCTTACCGTAACTTGAAAGACACGTGTCCAGCGAAAGCCTC	vector
M00292:91:000000000-AHYF2:1:1105:10584:3941	AGAGACGCCGCAAAATGAATTTGTGTCTCTACTGTGGCAAAGGCCATCGTGGACCTGCTGTTCAAGACCAACCGGAAAGTGACCGTGAAGCAGCTGAAAGAGGACTACTTCAAGAAAATCGAGTGCTTCGACTCCGTGGAAATCTCCGGCGTGGAAGATCGGTTCAACGCCTCCCTGGGTACATACCACGATCTGCTTAAAATTATCAAGGACAAGAACTTCCTGGACAATGAGGAAAACGAGGACATTCTGGAAGATATCGTGCTGACCCTGACACTGTTTGAGGATGGAGGCCATTTCGCCGACACGTGTCCAGCGAAAGCCTC	vector
M00292:91:000000000-AHYF2:1:1105:10712:6947	AGAGACGCCGCAAAATGAATTTGTGTCTCTACTGTGGCAAAAATTATGTTTTAAAATGGACTATCATATGCTTACCGTGACTTGAAAGTATTTCGATTTCTTGGCTTTATATATCTTGTGGAAAGGACGAAACACCGTGTCTCTACTGTTGGAGGCCATTTCGCCGACACGTGTCCAGCGAAAGCCTC	vector
M00292:91:000000000-AHYF2:1:1105:10810:19576	AGAGACGCCGCAAAATGAATTTGTGTCTCTACTGTGGCAAAGCCAGCCGGAAGGGCCGAGCGCAGAAGTGGTCCTGCAACTTTATCCGCCTCCATCCAGTCTATTAATTGTTGCCGGGAATGGAGGCCATTTCGCCGACACGTGTCCAGCGAAAGCCTC	vector
M00292:91:000000000-AHYF2:1:1105:10888:13534	AGAGACGCCGCAAAATGAATTTGTGTCTCTACTGTGGCAACCTTTTTGATAATCTCATGACCAAAATCCCTTAACGTGAGTTTTCGTTCCACTGAGCGTCAGACCCCGTAGAAAAGATCAAAGGATCTTCTTGAGATCCTTTTTTTCTGCGCGTAATCTGCTGCTGGAGGCCATTTCGCCGACACGTGTCCAGCGAAAGCCTC	vector
M00292:91:000000000-AHYF2:1:1105:11020:2366	AGAGACGCCGCAAAATGAATTTGTGCCTCTACTGTGGCAAAAATTAGCTGAGCAAGAGGTAAGGGTTTTAGGGATGGTTGGTTGGTGGGGTATTAATGTTTAATAAACTGGAGCGCGATGGAGGCCATTTCGCCGAAACGTGTCCAGCGAAAGCCTC	vector
M00292:91:000000000-AHYF2:1:1105:11046:10830	AGAGACGCCGCAAAATGAATTTGTGTCTCTACTGTGGCCGGCTGGTTTATTGCTGATAAATCTGGAGCCGGTGAGCGTGGAAGCCGCGGTATCATTGCAGCACTGGGGCCAGATGGTAAGCCCATGGAGGCCATTTCGCCGACACGTGTCCAGCGAAAGCCTC	vector
M00292:91:000000000-AHYF2:1:1105:11070:22916	AGAGACGCCGCAAAATGAATTTGTGTCTCTACTGTGGCAATTTGGTCGCCCGGCCCCAGTGAGCGAGCGAGCGCGCAGAGAGGGAGTGGCCAACTCCATCACTAGGGGTTCCTGCGGCCGCTCCCCAGCATGCCTGTTATTCTCTTCCCAATCCTCCCCCTTGCTGTCCTGCCCCACCCCACCCCCCAGAATAGAATGACACACACTCACGCAAAGCCATGCAATGTACTCATTTTATTAGGAAAGGACAGTGGGAGTGGCCCCATGGAGGCCATTTCGCCGACACGTGTCCAGCGAAAGCCTC	vector
M00292:91:000000000-AHYF2:1:1105:11352:13007	AGAGACGCCGCAAAATGAATTTGTGTCTCTACTGTAAGCGCGGCGGGTGTGGTGGTTACGCGCAGCGTGACCGCTACACTTGCCAGCGCCTTAGCGCCCGCTCCTTTCGCATGGAGGCCATTTCGCCGACACGTGTCCAGCGAAAGCCTC	vector
M00292:91:000000000-AHYF2:1:1105:11370:10262	AGAGACGCCGCAAAATGAATTTGTGTCTCTACTGTGGCAATTTGTTTGCGCAAGGTTGTTGCCATCTGTACAGGCTTCGTGGTGTCACGCTCGTCGTTTGGTATTGCTTCATTCAGCTCCGGTTCCCAACGATCAAGGCGAGTTACATGATCCCCCATGTTGTGCAAAAAAGCGGTTAACTCCTTCGGTCCTCCGATCATTGTCAGAAGTAAGTTGGCCGCAGTGTTATCACTCATGGAGGCTCTTTCGCCGAAACGTGTCCAGCGAAAGCCTC	vector
M00292:91:000000000-AHYF2:1:1105:11470:8525	AGAGACGCCGCAAAATGAATTTGTGTCTCTACTGTGGCAAACGTTGTTGCCATTGCTACAGGCATCGTGGTGTCACGCTCGTCGTTTGGTATGGCTTCATTCGGCTCCGGTTCCCAACGATCAAGGCGAGTTACATGATCCCCCATGTTGAATGGAGGCCATTTCGCCGACACGTGTCCAGCGAAAGCCTC	vector
M00292:91:000000000-AHYF2:1:1105:11620:8363	AGAGACGCCGCAAAATGAATTTGTGTCTCTACTGTGGCGGCCTCAGTGAGCGAGCGAGCGCGCAGAGAGGGAGTGGCCAACTCCATCACTAGGGGTTCCATGGAGGCCATTTCGCCGACACGTGTCCAGCGAAAGCCTC	vector
M00292:91:000000000-AHYF2:1:1105:11768:11222	AGAGACGCCGCAAAATGAATTTGTGTCTCTACTGTGGCAATGTCCTCGTTTTCCTCATTGTCCAGGAAGTCCTTGTCCTTGATAATTTTCAGCAGATCGTGGTATGTGCCCAGGGAGGCGAATGGAGGCCATTTCGCCGACACGTGTCCAGCGAAAGCCTC	vector
M00292:91:000000000-AHYF2:1:1105:11800:14558	AGAGACGCCGCAAAATGAATTTGTGTCTCTACTGTGGATACCGCGGCTTCCACGCTCACCGGCTCCAGATTTATCAGCAATAAACCAGCCAGCCGGAAGGGCCGAGCGCAGAAATGGTCCTGCAACTTTATCCGCCTCCATCCAGTCTATTAATTGTTGCCGGGAAGCTAGAGTAAGTAGTTCGCCAGTTAATAGTTTGCGCAACGTTGTTGCCATTGCTACGGGCATCGTGGTGTCACTCGCCGACACGTGTCCAGCGAAAGCCTC	vector
M00292:91:000000000-AHYF2:1:1105:11856:14907	AGAGACGCCGCAAAATGAATTTGTGTCTCTACTGTGGCAACACCAGTTTCTTCCTCAGGTGGTAGCTGGTGGGGTACTTCTCGTGGTAGGCCACCTCGTCCACGATGTTGCAGAAGTTGGGGTGCCGCATGGAGGCCATTTCGCCGACACGTGTCCAGCGAAAGCCTC	vector
M00292:91:000000000-AHYF2:1:1105:11892:3825	AGAGACGCCGCAAAATGAATTTGTGTCTCTACTGTGGCAACAGCTGCTTCATCACTTTGTCGTCGAACAGGTGGGCATAGGTTTTTAGCCGTTCCTCGATCATCTCCCTGTCCTCAAACAGTGTTGGAGGCCATTTCGCCGACACGTGTCCAGCGAAAGCCTC	vector
M00292:91:000000000-AHYF2:1:1105:12123:19996	AGAGACGCCGCAAAATGAATTTGTGTCTCTACTGTGGCAAACGCCGTCGTGGGCGTGGTGGTAGTTGTTGATCTCGCGCACTTTGTAAAACTGGAAATCCTTCCGGAAATCGGACATGGAGGCCATTTCGCCGACACGTGTCCAGCGAAAGCCTC	vector
M00292:91:000000000-AHYF2:1:1105:12131:10867	AGAGACGCCGCAAAATGAATTTGTGTCTCTACTGTGGCAAGGGGCGGGGCGGGGCGAGGCGGAGAGGTGCGGCGGCAGCCAATCAGAGCGGCGCGCTCCGAATGGAGGCCATTTCGCCGACACGTGTCCAGCGAAAGCCTC	vector
M00292:91:000000000-AHYF2:1:1105:12219:19995	AGAGACGCCGCAAAATGAATTTGTGTCTCTACTGTGGCAAGCTGTCGAACAGCAGGGCTCCGATCAGGTTCTTCTTGATGCTGTGCCGGTGGGTGTTGCCCGGCACCTTGAATTTCTTGCTGGGCACCTTGTACTTGTCGGTGATCACGGCCCAGCCCAAAGAGTTGGTGCCGATGTACAGGCCGATGCTGTACTTCTAGTCGCCGGCGTGGACTCCGGGGAGACCGACCTTCCACATCCACTTTGGGTCCCTATTGTCGTTGGAGGCCATTTCGCCGACACGTGTCCAGCGAAAGCCTC	vector
M00292:91:000000000-AHYF2:1:1105:12452:8709	AGAGACGCCGCAAAATGAATTTGTGTCTCTACTGTGGCAAGGGGTTTTCCTCGAACAGCTGGTTGTAGGTCTGCACCAGCTGGATGAACAGCTTGTCCACGTCGCTGTTGTCGGGGTTCAGGTCGCCCTCGAGCAGGAAGTGGCCCCGGAACTTGATCATGTGGGCCAGGGCCAGATAGATCAGCCGCAGGTCGGCCTGGTCGGTGCTGTCCACCAGTTTCTTTCGCCGACACGTGTCCAGCGAAAGCCTC	vector
M00292:91:000000000-AHYF2:1:1105:12455:21075	AGAGACGCCGCAAAATGAATTTGTGTCTCTACTGTGGCATTACGGCACCCTAAAGGGAGCCCCCGATTTAGAGCTTGACGGGGAAAGCCGGCGAACGTGGCGAGAAAGGAAGGGAAGAAAGCGAAAGGAGCGGGCGCTAAGGCGCTGGCAAGTGTAGCGGTCACGCTGCGCGTAACCACCACACCCGCCGCGCTTAATGCGCCCTGTTGGAGGCCATTTCGCCGACACGTGTCCAGCGAAAGCCTC	vector
M00292:91:000000000-AHYF2:1:1105:12573:12088	AGAGACGCCGCAAAATGAATTTGTGTCTCTACCAAGGCCCCCCTGAGCGCCTCTATGATCAAGAGATACGACGAGCACCACCAGGACCTGACCCTGCTGAAAGCTCTCGTGCGGCAGCAGCTGCCTGAGAAGTTGGAGGCCATTTCGCCGACACGTGTCCAGCGAAAGCCTC	vector
M00292:91:000000000-AHYF2:1:1105:12614:23038	AGAGACGCCGCAAAATGAATTTGTGTCTCTACTGTGGCAAATGACGCATATTTAAGCCCGCCCCGACACCCGTCAACACCCGCTGACGCGCCCTGACTGGCCTGTCTGCTCCCCGCCGCCGCTTACAGACAAGCTGTGACGGTCGCGGGGAGCTGCATGAGTCAGAGGTGTTCATCGTCATCACCTGGAGGCCATTTCGCCGACACGTGTCCAGCGAAAGCCTC	vector
M00292:91:000000000-AHYF2:1:1105:12662:22264	AGAGACGCCGCAAAATGAATTTGTGTCTCTACTGTGGCAAGAGGTACCCGTTACATAACTTACGGTAAATGGCCCGCCTGGCTGACCGCCCAACGACCCCCGCCCATTGATGGAGGCCATTTCGCCGACACGTGTCCAGCGAAAGCCTC	vector
M00292:91:000000000-AHYF2:1:1105:12837:20033	AGAGACGCCGCAAAATGAATACGATACAAGGCTGTTAGAGAGATAATTGGAATTAATTTGACTGTAAACACAAAGATATTAGTACAAAATACGTGACGTAGAAAGTAATAATTTCTTGGGTAGTTTGCAGTTTTAAAATTATGTTTTAAAATGGACTATCATATGCTTACCGTAACTTGAAAGACACGTGTCCAGCGAAAGCCTC	vector
M00292:91:000000000-AHYF2:1:1105:12865:6730	AGAGACGCCGCAAAATGAATTTGTGTCTCTACTGTGGCAACTACCTGGACGAGATCATCGAGCAGATCGGCGAGTTCTCCAAGAGAGTGATCCTGGCCGACGCTAATCTGGACAAAGTGCTGTCCGCCTACAACAAGCACCGGGATAAGCCCATCAGAGAGCAGGCCGAGAATATCATCCACCTGTTTACCCTGTGGAGGCCATTTCGCCGACACGTGTCCAGCGAAAGCCTC	vector
M00292:91:000000000-AHYF2:1:1105:12868:16527	AGAGACGCCGCAAAATGAATTTGTGTCTCTACTGTGGGAACAGCCGACAAGAAGTACAGCATCGGCCTGGACATCGGCACCAACTCTGTGGGCTGGGCCGTGATCACCGACGAGTACAAGGTGCCCAGCAAGAAATTCAAGGTGCTGGGCAACACCGACCTGGAGGCCATTTCGCCGACACGTGTCCAGCGAAAGCCTC	vector
M00292:91:000000000-AHYF2:1:1105:12884:24043	AGAGACGCCGCAAAATGAATTTGTGTCTCTACTGTGGCAAAAAAGCCCGGGCGGCCTCAGTGAGCGAGCGAGCGCGCAGCTGTCTGCAGGGGCGCCTTATGCGGTGTTTTCTCCTTACGGATCTGTGCGGTATTTCACACCGCATACGTGAAAGCAACCAAAGGACGCGCACTGTAGCGGCGCAATAAGCACGGCGGGTGAAGTGGTTACGCGTATCGTGACCGCAACTGGAGGCCATTTCGCCGACACGTGTCCAGCGAAAGCCTC	vector
M00292:91:000000000-AHYF2:1:1105:12894:21354	AGAGACGCCGCAAAATGAATTTGTGTCTCTACTGTGGCAAAGGACCACTTCTGCGCTCGGCCCTTCCGGCTGGCTGGTTTATTGCTGATAAATCTGGAGCCGGTGAGCGTGGAAGCCGCGGTATCAATGCAGCACTGGGGCCAGATGGTAAGCCCTCCCGTATCGTAGTTATCTACACGACGGGGAGTCAGGCAACTATGGATGAACGAAATAGACAGATCGCTGAGATAGGTGCCTCACTGATTAAGCATTGGTATGGAGGCCATTTCGCCGACACGTGTCCAGCGAAAGCCTC	vector
M00292:91:000000000-AHYF2:1:1105:12917:19977	AGAGACGCCGCAAAATGAATTTGTGTCTCTACTGTGGCAACCACGTTCTTTAATAGTGGACTCTTGTTCCAAACTGGAACAACACTCAACTCTATCTCGGGCTATTCTTTTGATTTATAAGGGATTTTGCCGATTTTGGAGGCCATTTCGCCGACACGTGTCCAGCGAAAGCCTC	vector
M00292:91:000000000-AHYF2:1:1105:13222:2475	AGAGACGCCGCAAAATGAATTTGTGTCTCTACTGTGGCAATTTAGGGCGTGACGGGGAAAGCCGGCGAACGTGGCGAGAAAGGAAGGGAAGTAAGCGAAAGGGGCATGGAGGCCATTTCGCCGACACGTGTCCAGCGAAAGCCTC	vector
M00292:91:000000000-AHYF2:1:1105:13226:7263	AGAGACGCCGCAAAATGAATTTGTGTCTCTACTGTGGCAAAAGGCCAGGAACCGTAAAATGGCCGCGTTGCTGGCGTTTTTCCATAGGCTCCGCCCCCCTGACGAGCATCACAAAAATCGACGCTCAAGTCAGAGGTGGCGAAACCCGATAGGACGAGAAAGAAACGAGCCGTTTACACCTGGAAGCTGCCCCGTGAGCGCCCGGAGGCCATTTCGCCGACACGTGTCCAGCGAAAGCCTC	vector
M00292:91:000000000-AHYF2:1:1105:13294:15776	AGAGACGCCGCAAAATGAATTTGTGTCTCTACTGTGGCAACCAGGGTCAAGGAAGGCACGGGGGAGGGGCAAACAACAGATGGCTGGCAACTAGAAGGCACAGTCGAGGCTGATCAGCGAGCTCTAGGAATTCTTACTTTTTCTTTTTTGCCTGACCGGTGGAGGCCATTTCGCCGACACGTGTCCAGCGAAAGCCTC	vector
M00292:91:000000000-AHYF2:1:1105:13811:18435	AGAGACGCCGCAAAATGAATTTGTGTCTCTACTGTGGCAATTAGAAAAATAAACAAATAGGGGTTCCGCGCACATTTCCCCGAAAAGTGCCACCTGACGTCTAAGAAACCATTATTATCATGACATTAACCTATAAAAATAGGCGTGGAGGCCATTTCGCCGACACGTGTCCAGCGAAAGCCTC	vector
M00292:91:000000000-AHYF2:1:1105:13851:17627	AGAGACGCCGCAAAATGAATTTGTGTCTCTACTGTGGCAAGTGAAAAGGACCTGATCATCAAGCTGCCTAAGTACTCCCTGTTCGAGCTGGAAAACGGCCGGAAGAGAATGCTGGCCTCTGCCGGCGAACTGCAGAAGGGAAACGAACTGGCCCTGCCCTCCAAATATGTGAACTTCCTGTACCTGGCCAGCCACTATGAGAAGCTGAAGGATGGAGGCCATTTCGCCGACACGTGTCCAGCGAAAGCCTC	vector
M00292:91:000000000-AHYF2:1:1105:14404:19304	AGAGACGCCGCAAAATGAATTTGTGTCTCTACTGTGGCAAACAGCAGGCTGTGCTTGGGCAGCACCTTCTCGTTGGGCAGGTTCTTATCGAAGTTGGTCATCCGCTCGATGAACGTGTCCAGCGAAAGCCTC	vector
M00292:91:000000000-AHYF2:1:1105:14589:21159	AGAGACGCCGCAAAATGAATTTGTGTCTCTACTGTGGCAAAGGACTTCCTGGACAATGAGGAAAACGAGGACATTCTGGAAGATATCGTGCTGACCCTGACACTGTTTGAGGACAGAGAGATGATCGAGGAACGGCTGAAAACCTATGCCCACCTGTTCGAATGGAGGCCATTTCGCCGACACGTGTCCAGCGAAAGCCTC	vector
M00292:91:000000000-AHYF2:1:1105:14600:17087	AGAGACGCCGCAAAATGAATTTGTGTCTCTACTGTGGCAAAATTTAGAGCTTGACGGGGAAAGCCGGCGAACGTGGCGGGAAAAGGAGGGAGGAAAGCGAAAGGAGCGATGGAGGCCATTTCGCCGACACGTGTCCAGCGAAAGCCTC	vector
M00292:91:000000000-AHYF2:1:1105:14928:23847	AGAGACGCCGCAAAATGAATTTGCTTGTTGTCGATGGAGTCGTCCTTCAGAAAGCTCTGAGGCATGATATGGTCCACATCGTAGTCGGACAGCCGGTTGAGGAGGCCATTTCGCCGACACGTGTCCAGCGAAAGCCTC	vector
M00292:91:000000000-AHYF2:1:1105:15276:19228	AGAGACGCCGCAAAATGAATTTGTGTCTCTACTGTGGCAAGATGCTTTTCTGTGACTGGTGAGTACTCAACCAAGTCATTCTGAGAATAGTGTATGCGGCGACCGAGTTGCTCTTGCCCGGCGTCAATACGGGATAATACCGCGCCACATAGCAGAACTTTAAAAGTGCTCATCATTGGAAAACGTTCTTCGGGGCCAAAACCCTCAATGATCTTACCGCTGTTGAGATCAAGTTCGATGTACACCACGCGTGCACCCAACTGAACTTCACCATCTTTTACTTTCACCAGCTTTTCTTGGTGAGCAAAAACAGGAAGGCAAAATGCCGCAAAAAAGGGAATAAGGGCGACACGGAAATGTTGAATACTCATACTCTTCCTTTTTCAATATTATTGAAGC…	vector
M00292:91:000000000-AHYF2:1:1105:15565:5260	AGAGACGCCGCAAAATGAATTTGTGTCTCTACTGTGGCAATGGATTTCCTGAAGTCCGACGGCTTCGCCAACAGAAACTTCATGCAGCTGATCCACGACGACAGCCTCTTCCACCAGGAAGGACTCTTCCAGTCTGTGGAAGAAGCTTGGAGGCCATTTCGCCGACACGTGTCCAGCGAAAGCCTC	vector
M00292:91:000000000-AHYF2:1:1105:15611:5652	AGAGACGCCGCAAAATGAATTTGTGTCTCTACTGTGGCAAGACTTTCACCAGCGTTTCTGGGTGAGCAAAAACAGGAAGGCAAAATGCCGCAAAAAAGGGAATAAGGGCGACACGGAAATGTTGAATACTCATACTCTTCCTTTTTCAATATTATTGAAGCATTTATCAGGGTTATTGTCTCATGAGCGGATACATATTTGAATGTATTTATGGAGGCCATTTCGCCGACACGTGTCCAGCGAAAGCCTC	vector
M00292:91:000000000-AHYF2:1:1105:15633:22170	AGAGACGCCGCAAAATGAATTTGTGTCTCTACTGTGGACGCTGACGAGCCCTGACGGGCTTGTCTGCTCCCGGCATCCGCTTACAGACAAGCTGTGACCGTCTCCGGGAGCGGCATGTGTCAGAGGTTTTCACCGTCACCACCGAAACGCGCGAGGCAAAAGGGCTTCGTGATACGCCTATTTTTATAGGTTAATGTCATAATAATAATGGTTTCTTAGACGTCAGGTGGCACTTTTCGGGGAAATGTGCGCGGAACCCCTAGTCGTTTATTTTTCTAAATACATTCAAATATGTATCCGCTGGAGGCCATTTCGCCGACACGTGTCCAGCGAAAGCCTC	vector
M00292:91:000000000-AHYF2:1:1105:15655:24413	AGAGACGCCGCAAAATGAATTTGTGTCTCTACTGTGGCAAGACAAAGTGATGAAGCAGCTGAAGCGGCGGAGATACACCGGCTGGGGCAGGCTGAGCCGGAAGCTGATCAACGTGGAGGCCATTTCGCCGACACGTGTCCAGCGAAAGCCTC	vector
M00292:91:000000000-AHYF2:1:1105:15943:14330	AGAGACGCCGCAAAATGAATTTGTGTCTCTACTGTGGCAACCACGTTCTTTAATAGTGGACTCTTGTTCCAAACTGGAACAACACTCAACTCTATCTCGGGCTATTCTTTTGATTTATAAGGGATTTTGCCGATTTTGGAGGCCATTTCGCCGACACGTGTCCAGCGAAAGCCTC	vector
M00292:91:000000000-AHYF2:1:1105:16121:14066	AGAGACGCCGCAAAATGAATTTGTGTCTCTACTGTGGCAAGTGGCCAACTCCATCACTAGGGGTTCCTGCGGCCGCTCCCCAGCATGCCTGCTATTCTCTTCCCAATCCTCCCCCTTGCTGTCCTGCCCCACTGGAGGCCATTTCGCCGACACGTGTCCAGCGAAAGCCTC	vector
M00292:91:000000000-AHYF2:1:1105:16257:7148	AGAGACGCCGCAAAATGAATTTGTGTCTCTACTGTGGCAAATCACCGAAACGCGCGAGACGAAAGGGCCTCGTGATACGCCTATTTTTATAGGTTAATGTCATTGGAGGCCATTTCGCCGACACGTGTCCAGCGAAAGCCTC	vector
M00292:91:000000000-AHYF2:1:1105:16304:13242	AGAGACGCCGCAAAATGAATTTGTGTCTCTACTGTGGCAAACAAGCACTACCTGGACGAGATCATCGAGCAGATCAGCGAGTTCTCCAAGAGAGTGATCCTGGCCGACGCTAATCTGGACAAAGTGCTGGAGGCCATTTCGCCGACACGTGTCCAGCGAAAGCCTC	vector
M00292:91:000000000-AHYF2:1:1105:16316:8534	AGAGACGCCGCAAAATGAATTTGTGTCTCTACTGTGGCAACGCCACGCCTCCCGAAGGGAGAAAGGCGGACAGGTATCCGGTAAGCGGCAGGGTCGGAACAGGAGAGCGCACGAGGGAGCTTCCAGGGGGAAACGCCTGGTATCTTGGAGGCCATTTCGCCGACACGTGTCCAGCGAAAGCCTC	vector
M00292:91:000000000-AHYF2:1:1105:16571:8074	AGAGACGCCGCAAAATGAATTTGTGTCTCTACTGTGGCAAAAAGAACAAGTAAGAATTCCTAGAGCTCGCTGATCAGCCTCGACTGTGCCTTCTAGTTGCCAGCCATCTGTTGTTTGCCCCTCCCCCGTGCCTTCCTTGCCCTTGGAAGGTGCCGCTCCCACTGTCCTTTCCTAATAAAATGAGGAAATTGCAGCGCGTTGTCAGAGTAGGAGTGATTCAATAGTGGGGGGTGGGGGGGGGAAGGACAGCAAGGGGGAGGATTGGGAATGGAGGCCATTTCGCCGACACGTGTCCAGCGAAAGCCTC	vector
M00292:91:000000000-AHYF2:1:1105:16680:3802	AGAGACGCCGCAAAATGAATTTGTGTCTCTACTGTGGCAAAGAGGAACAGCGATAAGCTGATCGCCAGAAAGAAGGACTGGGACCCTAAGAAGTACGGCGGCTTCGACAGCCCCACCGTGGCCTATTCTGTGCTGGTGGTGGCCAAAGGGGAAAAGGGCAAGTCCAAGAAACTGAAGAGTGTGAAAGAGCTGCTGGGGATCACCATCAAGGAAAGAAGCAGCATCGAGAAGAATCCCATCGACTTTCTGGAAGCCAAGGGCTACAAGTTGGAGGCCATTTCGCCGCCACGTGTCCAGCGAAAGCCTC	vector
M00292:91:000000000-AHYF2:1:1105:16787:20805	AGAGACGCCGCAAAATGAATTTGTGTCTCTACTGTGGCAATCCGACCTGCGGCTGATCTATCTGGCCCTGGCCCACATGATCAAGTTCCGGGGCCACTTCCTGATCGAGGGCGACCTGAACCCCGACAACAGCGACGTGGACAAAAAAGATTGGTCAGGGTAAACAGGTGGATGATATTCTCGGCCTGCTCTCTGATGGGCTTATCCCGGTGCTTGTTGTAGGCGGACAGCACTTTGTCCAGATTAGCATCGGCCAGGATCATGGAGGCCATTTCGCCGACACGTGTCCAGCGAAAGCCTC	vector
M00292:91:000000000-AHYF2:1:1105:16895:20033	AGAGACGCCGCAAAATGAATTTGTGTCTCTACTGTGGCAAAGTTCGCTAGTTAATAGTTTGCGCAACGTTGTTGCCATTGCTACAGGCATCGTGGTGTCACGCTCGTCGTTTGGTATGGCTTCATTCAGCTCCGGTTCCCAACGATCAAGGCGAGTTACATGATCCCCCATGTTCAGCTGCTTCATCACTTTGTCGTCGAACAGGTGGGCATAGGTTGGAGGCCATTTCGCTGACACGTGTCCAGCGAAAGCCTC	vector
M00292:91:000000000-AHYF2:1:1105:16954:19020	AGAGACGCCGCAAAATGAATTTGTGTCTCTACTGTGGCAACGGGTTTCCACCAGCTGTCTCTTGATGAAGCCGGCCTTATCCAGCTCGCTCAGGCCGCCTCTCTCGGCCTTGGTCAGATTGTCGAACTTTCTCTGGGTAATCAGCTTGGCGTTCAGCAGCTGCCGCCAGTAGTTCTTCATCTTCTTCACGACCTCTTCGGAGGGCACGTTGGCGCTCTTGCCCCGGTTCTTGTCGCTTCTGGTCAGCACCTTGTTGTCGCTGGCGTCGTCCGTCAGAAAGCTCTGAGGCACGATATGGTCCACATCGTAGTCGGACAGCCGGTTGATGTCCAGTTCCTGGTCCACGTACATATCCCGCCCATTCTGCAGGTATGGAGGCCATTTCGCCGACACGTGTCC…	vector
M00292:91:000000000-AHYF2:1:1105:17242:7969	AGAGACGCCGCAAAATGAATTTGTGTCTCTACTGTGGCAACTGAACCATCACCCTGATAGACGATTTTTCGCCCTTTGACGTTGGAGTCCACGGTCTTTAATAGTGGACTCTTGTTCCAAACTGGAACAACACTCAACTCTATCTCGGGCTAATGGAGGCCATTTCGCCGACACGTGTCCAGCGAAAGCCTC	vector
M00292:91:000000000-AHYF2:1:1105:17390:9501	AGAGACGCCGCAAAATGAATTTGTGTCTCTACTGTAAGCGCGGCGGGTGTGGTGGTTACGCGCAGCGTGACCGCTACACTTGCCAGCGCCTTAGCGCCCGCTCCTTTCGCATGGAGGCCATTTCGCCGACACGTGTCCAGCGAAAGCCTC	vector
M00292:91:000000000-AHYF2:1:1105:17451:5804	AGAGACGCCGCAAAATGAATTTGTGTCTCTACTGTGGCAATAAGAACCTGCCCCACGAGAAGGTGCTGCCCAAGCACAGCCTGCTGTACGAATACTTCACCGTGTATAACGAGCTGACCATTGGAGGCCATTTCGCCGACACGTGTCCAGCGAAAGCCTC	vector
M00292:91:000000000-AHYF2:1:1105:17461:9402	AGAGACGCCGCAAAATGAATTTGTGTCTCTACTGTGGCAAACGATGTTCTCGGGCTTGTGCCGGCCCATCACTTTCACGAGCTCGTCCACCACCTTCACTGTCTGCAGGATGCCCTTCTTAATGGCGGGGCTGCCTGGAGGCCATTTCGCCGACACGTGTCCAGCGAAAGCCTC	vector
M00292:91:000000000-AHYF2:1:1105:17542:15069	AGAGACGCCGCAAAATGAATTTGTGTCTCTACTGTGGCAACTGATCTGCTCGATGATCTCGTCCAGGTAGTGCTTGTGCTGTTCCACAAACAGCTGTTTCTGCTCATTATCCTCGGGGGAGCTGGAGGCCATTTCGCCGACACGTGTCCAGCGAAAGCCTC	vector
M00292:91:000000000-AHYF2:1:1105:17604:19162	AGAGACGCCGCAAAATGAATTTGTGTCTCTACTGTGGCAATGTCCTCGTTTTCCTCATTGTCCAGGAAGTCCTTGTCCTTGATAATTTTCAGCAGATCGTGGTATGTGCCCAGGGAGGCGAATGGAGGCCATTTCGCCGACACGTGTCCAGCGAAAGCCTC	vector
M00292:91:000000000-AHYF2:1:1105:17864:6005	AGAGACGCCGCAAAATGAATTTGTGTCTCTACTGTGGCAATGTCCTCGTTTTCCTCATGGTTCAGGAAGGCATTGGCCTTGATAATTTTCAGCAAAACGAGGTAGTTGCACAGCGGGGGGAATGGAGGCCATTTCGCCGACACGTGTCCAGCGAAAGCCTC	vector
M00292:91:000000000-AHYF2:1:1105:18029:21347	AGAGACGCCGCAAAATGAATTTGTGTCTCTACTGTGGCAAGCGCCAATTCTGCAGACAAATGGCTCTAGAGGTACCCGTTACATAACTTACGGTAAATGGCCCGCCTGGCTGACCGCCCAACAACCCCCGCCCATTGACGTCAATAGTAACGCCAATAGGGACTTTCCATTGACGTCAATGGGGGGAGTATTTACGGTAAACTGCCCACTTGGCAGTACATCAAGTGTATCATATGCCAAGTACCCCCCCTATTGACGTCAATGACGGTAAATGGCCCGCCTGGCATTGTGCCCAGTTGGAGGCCATTTCGCCGACACGTGTCCAGCGAAAGCCTC	vector
M00292:91:000000000-AHYF2:1:1105:18035:13655	AGAGACGCCGCAAAATGAATTTGTGTCTCTACTGTGGCAAAGGAAGGACTCTTCCAGTCTGTGGAAGAAGCTGTCGTCCACCTTGGCCATCTCGTTGCTGAAGATCTTTTGCAGATAGCAGATCCGGTTCTTCCGTCTGGTGTATCTTCTTCTGGCGGTTCTCTTCAGCCGAGTGACCTCCGCTGTTTCGCCGCTTTCGAACAGCAGGGCTCCGATTGGAGGCAATTTCGCCGACACGTGTCCAGCGAAAGCCTC	vector
M00292:91:000000000-AHYF2:1:1105:18054:6658	AGAGACGCCGCAAAATGAATTTGTGTCTCTACTGTGGCAAGACAACCGGGAAAAGATCGAGAAGATCCTGACCTTCCGCATCCCCTACTACGTGGGCCCTCTGGCCAGGGGAAACAGCAGATTCGCCTGGATGACCAGAAAGAGCGAGGGAACCATCACCCCCTGGAACTTCGAGGAAGTGGTGGACAAGGGCGCTTCCGCCCAGAGCTTCTTGGAGGCCATTTCGCCGACACGTGTCCAGCGAAAGCCTC	vector
M00292:91:000000000-AHYF2:1:1105:18143:12969	AGAGACGCCGCAAAATGAATTTGTGTCTCTACTGTGGCAATCGGAAACCTGATTGCCCTGAGCCTGGGCCTGACCCACAACTTCAAGAGCAACTTCGACCTGGCCGAGGATGCCAAACTGCAGCTGAGCAAGGACAACTACGACGACGACCTGGACAACCTGCTGGCCCAGATCGGCGACCAGTATGCAGACCTGTGTCTGGCCCCCAAGAACCAGTCCGAGGGAGAACAGTGCGCCGACACGTGTCCAGCGAAAGCCTC	vector
M00292:91:000000000-AHYF2:1:1105:18211:9882	AGAGACGCCGCAAAATGAATTTGTGTCTCTACTGTGGCAAAGCCAGCCGGAAGGGCCGAGCGCAGAAGTGGTCCTGCAACTTTATCCGCCTCCATCCAGTCTATTAATTGTTGCCGGGAATGGAGGCCATTTCGCCGACACGTGTCCAGCGAAAGCCTC	vector
M00292:91:000000000-AHYF2:1:1105:18358:10506	AGAGACGCCGCAAAATGAATTTGTGTCTCTACTGTGGCAAGCCCCACCGTGGCCTATTCTGTGCTGGTGGTGGCCAAAGTGGAAAAGGGCAAGTCCAAGAAACTGAAGAGTGTGATGGAGGCCATTTCGCCGACACGTGTCCAGCGAAAGCCTC	vector
M00292:91:000000000-AHYF2:1:1105:18901:16549	AGAGACGCCGCAAAATGAATTTGTGTCTCTACTGTGGCAACAGCCGACAAGAAGTACAGCATCGGCCTGGACATCGGCACCAACTCTGTGGGCTGGGCCGTGATCACCGACGAGTACAAGGTGCCCAGCAAGAAATTCAAGGTGCTGGGCAACACCGACCTGGAGGCCATTTCGCCGACACGTGTCCAGCGAAAGCCTC	vector
M00292:91:000000000-AHYF2:1:1105:19118:14899	AGAGACGCCGCAAAATGAATTTGTGTCTCTACTGTGGCAAGTGATGGAGGCGGATAAAGTTGCAGGACCACTTCTGCGCTCGGCCCTTCCGGCTGGCTGGTGGAGGCCATTTCGCCGACACGTGTCCAGCGAAAGCCTC	vector
M00292:91:000000000-AHYF2:1:1105:19224:19499	AGAGACGCCGCAAAATGAATTTGTGTCTCTACTGTGGCAAACGTTGTTGCCATTGCTACAGGCATCGTGGTGTCACGCTCGTCGTTTGGTATGGCTTCATTCAGCTCCGGTTCCCAACGATCAAGGCGAGTTACATGATCCCCCATGTTGAATGGAGGCCATTTCGCCGACACGTGTCCAGCGAAAGCCTC	vector
M00292:91:000000000-AHYF2:1:1105:19238:14436	AGAGACGCCGCAAAATGAATTTGTGTCTCTACTGTGGCAATCCTGGACAATGGTGAAAACGAGGACATTCTGGAAGATACCGTGCTGACCCTGACGCTGTTTGAGGACAGAGGGATGATCGAGGAACGGCTGGAAACCTATGCCAACCTGTTCGACGACAAAGTGATGAATGGAGGCCATTTCGCCGACACGTGTCCAGCGAAAGCCTC	vector
M00292:91:000000000-AHYF2:1:1105:19404:21883	AGAGACGCCGCAAAATGAATTTGTGTCTCTACTGTGGCAACAGGTAATTAAACATTAATACCCCACCAACCAACCATCCCTTAAACCCTTACCTCTTGCTCAGCTAATTACAGCCCGGAGGAGAAGGGCCGTCCCGCCCGCTCACCTGTGGGAGTAACGCGGTAAGTCAGAGCCGGGGCGGGCGGCGCGAGGCAGACTTGAAGATCTCTGGAAAGAGTATCAGAAGATCTTTCCTTCAATACAGGTTATAACTAGCGCATTTCGTAGCATGGAACCTGAATTAACAGTTTATACGTGCTTAAAAAAAATAGAAGCATCTTTCGAATTAATCGAAGAAAATGGAGATCCGGAGGCCATTTCGCCGACACGTGTCCAGCGAAAGCCTC	vector
M00292:91:000000000-AHYF2:1:1105:19524:5327	AGAGACGCCGCAAAATGAATTTGTGTCTCTACTGTGCTGCCATAACCATGAGTGATAACACTGCGGCCAACTTACTTCTGACAACGATCGGAGGACCGAAGGAGCTAACCGCTTTTTTGCACAACATGGGGGAGCGCACCAACTCTTCCAGCAGTCCGAGGGGGAGTACTCCAGAGGCAGCGGCGCCGTGAGCTGGAGTAGCTCGCACAGATTTGGAGGCCATTTCGCCGACACGTGTCCAGCGAAAGCCTC	vector
M00292:91:000000000-AHYF2:1:1105:19548:13831	AGAGACGCCGCAAAATGAATTTGTGTCTCTACTGTGGCAACTACCTGGACGAGATCATCGAGCAGATCAGCGAGTTCTCCAAGAGAGTGATCCTGGCCGACGCTAATCTGGACAAAGTGCTGTCCGCCTACAACAAGCACCGGGATAAGCCCATCAGAGAGCAGGCCGAGAATATCATCCACCTGTTTACCCTGTGGAGGCCATTTCGCCGACACGTGTCCAGCGAAAGCCTC	vector
M00292:91:000000000-AHYF2:1:1105:19565:14976	AGAGACGCCGCAAAATGAATTTGTGTCTCTACTGTGGCAATTGTCTGCTCCCGGCATCCGCTTACAGACAAGCTGTGACCGTCTCCGGGAGCTGCATGTGTCAGAGGTTTTCACCGTCATCACCGAAACACGCGAGACGAAAGGGCCTCGTGATACGCCTATTTTTATAGGTTAATGTCATGATAATAATGGTTTCTTAGACGTCAGGTGGCACTTTGGAGGCCATTTCGCCGACACGTGTCCAGCGAAAGCCTC	vector
M00292:91:000000000-AHYF2:1:1105:19777:24361	AGAGACGCCGCAAAATGAATTTGTGTCTCTACTGTGGCAAAGTTACGCGCAGCGTGACCGCTACACTTGCCAGCGCCCTAGCGCCCGCTCCTTTCGCTTTCTTCCCTTCCGTTCTCGCCACGTTCGCCGGCTTTCCCCGTCAAGATCTAAAGCGGGGGCTCCCTTTAGGGTTCCGATTTAGTGCTTTACGGAGGCCATTTCGCCGACACGTGTCCAGCGAAAGCCTC	vector
M00292:91:000000000-AHYF2:1:1105:20045:9274	AGAGACGCCGCAAAATGAATTTGTGTCTCTACTGTGGCAACTTTGGTCGCCCGGCCTCAGTGAGCGAGCGAGCGCGCAGCTGCCTGCAGGGGCGCCTGATGCGGTATTTTCTCCTTACGCATCTGTGCGGTATTTCACACCGCATACGTCAAAGCAACCATAGTACGCGCCCTGCAGCTGCGCATTATGGAGGCCATTTCGCCGACACGTGTCCAGCGAAAGCCTC	vector
M00292:91:000000000-AHYF2:1:1105:20128:3719	AGAGACGCCGCAAAATGAATTTGTGTCCCTACTGTGGCAACCACGTTCTTTAATAGTGGACTCTTGTTCCAAACTGGAACAACACTCAACTCTATCTCGGGCTATTCTTTTGATTTATAAGGGATTTTGCCGATTTTGGAGGCCATTTCGCCGACACGTGTCCAGCGAAAGCCTC	vector
M00292:91:000000000-AHYF2:1:1105:20200:12854	AGAGACGCCGCAAAATGAATTTGTGTCTCTACATCCAGAAAGCCCAGGTGTCCGGCCAGGGCGATAGCCTGCACGAGCACATTGCCAATCTGGCCGGCAGCCCCGCCATTAAGAAGGGCATCCTGCAGACATGGGGGCCATTTCGCCGACACGTGTCCAGCGAAAGCCTC	vector
M00292:91:000000000-AHYF2:1:1105:20309:4275	AGAGACGCCGCAAAATGAATTTGTGTCTCTACTGTGGCAAGTGACCGTGAAGCAGCTGAAAGAGGACTACTTCAAGAAAATCGAGTGCTTCGACTCCGTGGAAATCTCCGGCGTGGAAGATCGGTTCAACGCCTCCCTGGGCACATACCACGATCTGCTGAAAATTATCAAGGACAAGGACTTCCTGGACAATGAGGAAAACGAGGACATTCTGGAAGATATCGTTGGAGGCCACTTCGCCGACACGTGTCCAGCGAAAGCCTC	vector
M00292:91:000000000-AHYF2:1:1105:20427:14930	AGAGACGCCGCAAAATGAATTTGTGTCTCTACTGTGGCAAAGGAAGAGTATGAGTATTCAACATTTCCGTGTCGCCCTTATTCCCTTTTTTGCGGCATTTTGCCTTCCTGTATGGAGGCCATTTCGCCGACACGTGTCCAGCGAAAGCCTC	vector
M00292:91:000000000-AHYF2:1:1105:20529:23738	AGAGACGCCGCAAAATGAATTTGTGTCTCTACTGTGGCAACAAGGATCATGATATTGATTACAAAGACGATGACGATAAGATGGCCCCAAAGAAGAAGCGGAAGGTCGGTATCCACGGAGTCCCAGCAGCCGACAAGAAGTACAGCATCGGCCTGGACATCGGCACCAACGCTGTGGGCTGGGCCGTGATTGGAGGCCATTTCGCCGACACGTGTCCAGCGAAAGCCTC	vector
M00292:91:000000000-AHYF2:1:1105:20834:11624	AGAGACGCCGCAAAATGAATTTGTGTCTCTACTGTGGCAATATGGTGCACTCTCAGTACAATCTGCTCTGATGCCGCATAGTTAAGCCAGCCCCTACACCTGCCAACACCCGCTGACGCGCCCTGGCGGGCTTGTCTGCTCCCGGCATCCGCTTACAGACAAGCTGTGACCGTCTCCGGGAGCTGCATTGGAGGCCATTTCGCCGACACGTGTCCAGCGAAAGCCTC	vector
M00292:91:000000000-AHYF2:1:1105:20961:15533	AGAGACGCCGCAAAATGAATTTGTGTCTCTACTGTGGCAAGCCTTCTGCAGTTCGCCGGCAGAGGCCAGCATTCTCTTCCGGCCGTTTTCCAGCTCGAACAGGGAGTACTTAGGCAGCTTGATGATCAGGTCCTTTTTCACTTCTTTGGAGGCCATTTCGCCGACACGTGTCCAGCGAAAGCCTC	vector
M00292:91:000000000-AHYF2:1:1105:20968:4288	AGAGACGCCGCAAAATGAATTTGTGTCTCTACTGTGGCAATGTCCATGGTGGCACCGGTCCAACCTGAAAAAAAGTGATTCCAGGCAGGTGCTCCAGGTAATTAAACATTAATACCCCACCAACCAACCATCCCTTAAACCCTTACCTCTTGGAGGCCATTTCGCCGACACGTGTCCAGCGAAAGCCTC	vector
M00292:91:000000000-AHYF2:1:1105:20975:4870	AGAGACGCCGCAAAATGAATTTGTGTCTCTACTGTGGCAAACCATCACCCAAATGATGTTTTTTGGGGTCGAGGTGCCGTAAAGCACTAAATCGGAACCCTAAAGGGAGCCCCCGAGTTAGAGCTTTACGGGGAAAGCCTGCGAACGTGGTGAGAAAGGAAGGGAAGAAAGCGAAAGGAACGGGCGGTAAGGCGCTGGCGGGTGTGGCGGTTACGCGCTGGAGGCCATTTCGCCGACACGTGTCCAGCGAAAGCCTC	vector
M00292:91:000000000-AHYF2:1:1105:21057:16893	AGAGACGCCGCAAAATGAATTTGTGTCTCTACTGTGGCAAAAGTTCTGCTATGTGGCGCGGTATTATCCCGTATTGACGCCGGGCAAGAGCAACTCGGTCGCCGCATACACTATTCTCAGAATGACTTGGTTGAGTACTCACCAGTCACAGAAAAGCATCTTACGGATGGCATGACAGTAAGAGAATTATGCAGTGCTGCCATAACCATGAGTGATAACACTGCGGCATGGAGGCCATTTCGCCGACACGTGTCCAGCGAAAGCCTC	vector
M00292:91:000000000-AHYF2:1:1105:21270:4967	AGAGACGCCGCAAAATGAATTTGTGTGTTTGCCCCTCCCCCGTGCCTTCCTTGACCCTGGAAGGTGCCACTCCCACTGTCCTTTCCTAATAAAATGAGGAAATTGCATCGCATTGTCTGAGTAGGTGTCATTCTATTCTGGGGGTGGGGGGGGGCAGGACAGCAAGGGGGAGGATTGGGAAGACAATAGCAGGCATGCTGGGGATGCGGTGGGCTCTATGGCTTCTGAGGCGGAAAGAACCAGCTGGGCCGACACGTGTCCAGCGAAAGCCTC	vector
M00292:91:000000000-AHYF2:1:1105:21341:7010	AGAGACGCCGCAAAATGAATTTGTGTCTCTACTGTGGCAACCACGTTCTTTAATAGTGGACTCTTGTTCCAAACTGGAACAACACTCAACTCTATCTCGGGCTATTCTTTTGATTTATAAGGGATTTTGCCGATTTTGGAGGCCATTTCGCCGACACGTGTCCAGCGAAAGCCTC	vector
M00292:91:000000000-AHYF2:1:1105:21389:16432	AGAGACGCCGCAAAATGAATTTGTGTCTCTACTGTGGCAAGTGGCCAACTCCATCACTAGGGGTTCCTGCGGCCGCTCCCCAGCATGCCTGCTATTCTCTTCCCAATCCCCCCCCTTGCTGTCCTGCCCCACTGGAGGCCATTTCGCCGACACGTGTCCAGCGAAAGCCTC	vector
M00292:91:000000000-AHYF2:1:1105:21631:4216	AGAGACGCCGCAAAATGAATTTGTGTCTCTACTGTGGCAAAGAGGTACACCAGCCCCAAAGAGGTGCTGGAGGCCACCCTGATCCACCAGCGCATCACCGGCCTGCACGAGACACGGATCGACCTGTCTCAGCTGGCAGCCGACAAAAGTGGAGGCCATTTCACCGACACGTGTCCAGCGAAAGCCTC	vector
M00292:91:000000000-AHYF2:1:1105:21774:10783	AGAGACGCCGCAAAATGAATTTGTGTCTCTACTGTGGCAAAGCCAGCCGGAGGGGCCGAGCGCAGAAGTGGTCCTGCCACTTTATCCGCCCCAAGCCAGTCTATTAATTGTCGCCGGGAATGGAGGCCATTTCGCCGACACGTGTCCAGCGAAAGCCTC	vector
M00292:91:000000000-AHYF2:1:1105:21920:16333	AGAGACGCCGCAAAATGAATTTGTGTCTCTACTGTGGCAATAGCGATGACTAATACGTAGATGTACTGCCAAGTAGGAAAGTCCCATAAGGTCATGTACTGGGCACAATGCCAGGCGGGCCATTTACCGTCATTGACGTCAATAGGGGGCGTACTTGGCATATGATAAACTTGATGTACTGCCAAGTGGGCAGTTTACCGTAAAAACTCCACCCATTAACGCCAATGGAAAGTCCCTAATGGCGTTACTATTGACGTCAATAGGCGAGGGTCGATGGGCAATCAACCACGGGGGCAATTTAAATAAAGGAATAAAACGGGTACCGCTAAAGAGAATTGTATGAAGAATTGGCGAACGTGGTAAAAACGGGCTAGCTTTAGTTTAACTTGTGATTTGTAG…	vector
M00292:91:000000000-AHYF2:1:1105:21960:13498	AGAGACGCCGCAAAATGAATTTGTGTCTCTACTGTGGCAACCAGGGTCAAGGAAGGCACGGGGGAGGGGCAAACAACAGATGGCTGGCAACTAGAAGGCACAGTCGAGGCTGATCAGCGAGCTCTAGGAATTCTTACTTTTTCTTTTTTGCCTGACCGGTGGAGGCCATTTCGCCGACACGTGTCCAGCGAAAGCCTC	vector
M00292:91:000000000-AHYF2:1:1105:21983:10185	AGAGACGCCGCAAAATGAATTTGTGTCTCTACTGTGGCAATGAACTTGTAGAACTCTTCCTGGCTGGCTCCGCCGTCAATGTAGCCGGCGTAGCCGTTCTTGCTCTGGTCGAAGAAAATCTCTTTGTACTTCTCAGGCAGCTGCTGCCGCACGAGAGCTTTCAGCAGGGTCAGGTCCTGGTGGTGCTCGTCGTATCCCTTGATCATAGAGGCGCTCAGGGGGGCCTTGGTGATCTCGGTGTTCACTCTCAGGATGTCGCTCAGCAGGATGGCGTCGGACAGGTTCTTGGCGGCCAGAAACAGGTTGGAGGCCATTTCGCCGACACGTGTCCAGCGAAAGCCTC	vector
M00292:91:000000000-AHYF2:1:1105:22141:6774	AGAGACGCCGCAAAATGAATTTGTGTCTCTACTGTGGCAATGTCGCCCGGCCTCAGTGAGCGAGCGAGCGCGCAGCTGCCTGCAGGGGCGCCTGATGCGGTATTTTCTCCTTACGCATCTGTGCGGTATTTCACACCGCATACGTCAAAGCAACCATAGTACGCGCCATGGAGGCCATTTCGCCGACACGTGTCCAGCGAAAGCCTC	vector
M00292:91:000000000-AHYF2:1:1105:22163:9670	AGAGACGCCGCAAAATGAATTTGTGTCTCTACTGTGGCAATCGGAAACCTGATTGCCCTGAGCCTGGGCCTGACCCCCAACTTCAAGAGCAACTTCGACCTGGCCGAGGATGCCAAACTGCAGCTGAGCAAGGACACCTACGACGTCGCCCTGGACAACCTGCTGGCCCAGATCGGCGAACAGTAAGCCGAACTGTTTCTGGCCGCCAAAAACCTGTCCGATGGAGGCCATTTCGCCGACACGTGTCCAGCGAAAGCCTC	vector
M00292:91:000000000-AHYF2:1:1105:22236:3496	AGAGACGCCGCAAAATGAATTTGTGTCTCTACTGTGGCAATTTAAAACATAATTTTAAAACTGCAAACTACCCAAGAAATTATTACTTTCTACGTCACGTATTTTGTACTAATATCTTTGTGTTTACAGTCAAATTAATTCCAATTATCTCTCTAAAAGCCTTGTATCGTATATGCAAATATGAAGGAATCATGGGAAATAGGCCCTGGAGGCCATTTCGCCGACACGTGTCCAGCGAAAGCCTC	vector
M00292:91:000000000-AHYF2:1:1105:2249:11894	AGAGACGCCGCAAAATGAATTTGTGTCTCTACTGTGGCAAAGCCAGCCGGAAGGGCCGAGCGCAGAAGTGGTCCTGCAACTTTATCCGCCTCCAACCAGTCTATTAATTGTTGCCGGGAATGGAGGCCATTTCGCCGACACGTGTCCAGCGAAAGCCTC	vector
M00292:91:000000000-AHYF2:1:1105:22664:5817	AGAGACGCCGCAAAATGAATTTGTGTCTCTACTGTGGCAAGAACTGAGATACCTACAGCGTGAGCTAAGAGAAAGCGCCCCGCTTCTCGAAGGGAGAAAGGCGGACAGGTATCCGGTAAGCGGAAGGGTCGGAACAGGAGTGCGCACGTGGAGGCCATTTCGCCGACACGTGTCCAGCGAAAGCCTC	vector
M00292:91:000000000-AHYF2:1:1105:22707:8786	AGAGACGCCGCAAAATGAATTTGTGTCTCTACTGTGGCAATCGGAAACCTGTTTGCCCTGAGCCTGGGCCTGACCCCCAACTTCAAGAGCAACTTCGACCTGGCCGAGGATGCCAAACTGCAGCTGAGCAAGGACACCTACGACGACGACCTGGACAACCTGCTGGCCCAGATCGGAGACCAGTACGACGACCTGTTTCTGGCCGCCAAGAACCTGTCCGATGGAGGCCATTTCGCCGACACGTGTCCAGCGAAAGCCTC	vector
M00292:91:000000000-AHYF2:1:1105:22784:24444	AGAGACGCCGCAAAATGAATTTGTGTCTCTACTGTGGCAATGTCCTCGTTTTCCTCATTGTCCAGGAAGTCCTTGTCCTTGATAATTTTCAGCAGATCGTGGTATGTGCCCAGGGAGGCGAATGGAGGCCATTTCGCCGACACGTGTCCAGCGAAAGCCTC	vector
M00292:91:000000000-AHYF2:1:1105:22959:19125	AGAGACGCCGCAAAATGAATTTGTGTCTCTACTGTGGCAAGGGGTTTTCCTCGAACAGCTGGTTGTAGGTCTGCACCAGCTGGATGAACAGCTTGTCCACGTCGCTGTTGTCGGGGTTCAGGTCGCCCTCGATCAGGAAGTGGCCCCGGAACTTGATCATGTGGGCCAGGGCCAGATAGATCAGCCGCAGGTCGGCCTTGTCGGTGCTGTCCACCAGTTTCTTTCGCCGACACGTGTCCAGCGAAAGCCTC	vector
M00292:91:000000000-AHYF2:1:1105:22974:3986	AGAGACGCCGCAAAATGAATTTGTGTCTCTACTGTGGCAATCGGAAACCTGATTGCCCTGAGCCTGGGCCTGACCCCCAACTTCAAGAGCAACTTCGACCTGGCCGAGGATGCCAAACTGCAGCTGAGCAAGGACACCTCCGACGACGCCCTAGGCAACCTGCTGGCCCAGATCGGCGACCAGTACGCCGACCTGTTTCTGGCCGCCAAGAACCTGTCCGATGGAGGCCATTTCGCCGACACGTGTCCAGCGAAAGCCTC	vector
M00292:91:000000000-AHYF2:1:1105:23075:17117	AGAGACGCCGCAAAATGAATTTGTGTCTCTACTGTGGCAAAGAAGCTGTCGTCCACCTTGGCCATCTCGTTGCTGAAGATCTCTTGCAGATAGCAGATCCGGTTCTTCCGTCTGGTGTATCTTCTTCTGGCGGTTCTCTTCAGCCGGGTGGCCTCGGCTGTTTCGCCGCTGTCGAACAGCAGGGCTCCGATCAGGTTCTTCTTGAGGCTGTGCCGGTCGGTGTTGCCCATCACCTGGAAGCACTTGCTGGGCACCATAAGCGCGTCGGTGATCACGGCCCACCCCACAGAGTTTGTGCCGTGGCCCATGGAGGCCATTTCGCCGACACGTGTCCAGCGAAAGCCTC	vector
M00292:91:000000000-AHYF2:1:1105:23241:9844	AGAGACGCCGCAAAATGAATTTGTGTCTCTACTGTGGCAATGTCGCCCGGCCTCAGTGAGCGAGCGAGCGCGCAGCTGCCTGCAGGGGCGCCTGATGCGGTATTTTCTCCTTACGCATCTGTGAGGTATTTCACACCGCATACGTCAAAGCAACCATAGTACGCGCCATGGAGGCCATTTCGCCGACACGTGTCCAGCGAAAGCCTC	vector
M00292:91:000000000-AHYF2:1:1105:23243:13315	AGAGACGCCGCAAAATGAATTTGTGTCTCTACTGTGGCAACCATTTCGATCACGATGTTCTCGGGCTTGTGCCGGCCCATCACTTTCTCGGGGTCGTCCACCTCCTTCACGCTGGAGGCCATTTCGCCGACACGTGTCCAGCGAAAGCCTC	vector
M00292:91:000000000-AHYF2:1:1105:23279:16569	AGAGACGCCGCAAAATGAATTTGTGTCTCTACTGTGGCAAGTTTTTTTGGGTCGAGGTGCCGTAACGCACTAAATCGGCATACAAAAGGGAGCCCCCCGTCTACGGCAGGACGGGAAAAGCGGGAGAACGTGGCGGGAAAGGAAGGGAATAAAGCGAAAGGAGTAATGGAGGCCATTTCGCCGACACGTGTCCAGCGAAAGCCTC	vector
M00292:91:000000000-AHYF2:1:1105:23300:12958	AGAGACGCCGCAAAATGAATTTGTGTCTCTACTGTGGCAACAGCGGTGAAACAGCCGAGGCCACCCGGCTGAAGAGAACTGCCAGAAGAAGATACACCAGACGGAAGAACCGGATCTGCTATCTGCGAGAGAGCTTCAGCAACGAGAGGGCCAAGGTGGACGACAGCGTGGAGGCCATTTCGCCGACACGTGTCCAGCGAAAGCCTC	vector
M00292:91:000000000-AHYF2:1:1105:23365:15678	AGAGACGCCGCAAAATGAATTTGTGTCTCTACTGTGGACGCTGACGCGCCCTGACGGGCTTGTCTGCTCCCGGCATCCGCTTACAGACAAGCTGTGACCGTCTCCGGGAGCTGCATGTGTCAGAGGTTTTCACCGTCATCACCGAAACGCGCGAGACGAAAGGGCCTCGTGATACGCCTATTTTTATAGGTTAATGTCATGATAATAATGGTTTCTTAGACGTCAGGTGGCACTTTTCGGGGAAACGTGCGCGGAACCCCTATTTGTTTATTTTTCTAAATACATTCAAATATGTATCCGCTGGAGGCCATTTCGCCGACACGTGTCCAGCGAAAGCCTC	vector
M00292:91:000000000-AHYF2:1:1105:23462:8054	AGAGACGCCGCAAAATGAATTTGTGTCTCTACTGTGGCAAGGGGCGTCGGGCGACCTTTGGTCGCCCGGCCTCAGTGAGCGAGCGAGCGCGCAGAGAGGGAGTGGCCAACTCCATCACTAGGGGTTCCTGCGGCCGCTCCCCATGGAGGCCATTTCGCCGACACGTGTCCAGCGAAAGCCTC	vector
M00292:91:000000000-AHYF2:1:1105:23472:20181	AGAGACGCCGCAAAATGAATTTGTGTCTCTGGGGGGGCGATGGGGAGAGTGAAGCGGAACGTGGGGCTCACCTAGACCATGGTAATAGCGATGACTAATACGTAGATGTACTGCCAAGTAGGAAAGTTCCATAAGGTCATGTACTGGGCACAATGCCAGGAGGGCCATTTACCGTCATTGACGTCAATAGGGGGCGTACTTGGCATATGATACACTTGAAGTACTGCCAAGTGGGCAGTTTACCGTAAAAACTCCACCCACCGACACGTGTCCAGCGAAAGCCTC	vector
M00292:91:000000000-AHYF2:1:1105:23823:13945	AGAGACGCCGCAAAATGAATTTGTGTCTCTACTGTGGCAATTTTGTTTGCCGGATCAAGAGCTACCAACTCTTTTTCCGAAGGTAACTGGCTTCAGCAGAGCGCAGATACCAAATACTGTTCTTCTAGTGTAGCCGTAGTTAGGCCACCACTTCAAGAACTCTGTAGCACCGCCTACATACCTCGCTCTGCTAATCCTGTTACCAGTGGGTGCTCCCAGTTGCGATAAGTCGTGTCTTACCGGGTTGGACTCAAGACGATAATTACCGGCTAAGGCGCAGCGGTCGGCATGAACGGGGGGTTCTGGAAGCTAGTTCGCCTACACGTGTCCAGCGAAAGCCTC	vector
M00292:91:000000000-AHYF2:1:1105:23917:18200	AGAGACGCCGCAAAATGAATTTGTGTCTCTACTGTGGCAAGCATGACCTTATGGGACTTTCCTACTTGGCAGTACATCTACGTATTAGTCATCGCTATTACCATGGTCGAGGTGATGGAGGCCATTTCGCCGACACGTGTCCAGCGAAAGCCTC	vector
M00292:91:000000000-AHYF2:1:1105:2398:17233	AGAGACGCCGCAAAATGAATTTGTGTCTCTACTGTGGCAATGAGCAAGATGTAAGGGTTTAAGGGATGGTTGGTTGGTGTGGTATTAATTTTTAATTACCTGGGGCAACTGCCTGAAATAGCTTTTTTTCAGGTTGGACCGGTTCCTGGAGGCCATTTCGCCGACACGTGTCCAGCGAAAGCCTC	vector
M00292:91:000000000-AHYF2:1:1105:24033:7655	AGAGACGCCGCAAAATGAATTTGTGTCTCTACTGTGGCAAAGGTCAGGCTGTCGTCGTGGATCAGCTGCATGAAGTTTCTGTTGGCGAAGCCGTCGGACTTCAGGAAATCCAGGATTGTCTTGCCGGACTGCTTGTCCCGGATGCCGTTGATCAGCTTCCGGCTCAGCCTGCCCCAGCTGGAGGCCATTTCGCCGACACGTGTCCAGCGAAAGCCTC	vector
M00292:91:000000000-AHYF2:1:1105:24365:23136	AGAGACGCCGCAAAATGAATTTGTGTCTCTACTGTGGCAACTACTCAGACAATGCGATGCAATTTCCTCATGTTATTAGGAAAGGACAGTGGGAGTGGCACCTTCCAGGTTCAAGGACGGCATGGAGGCCATTTCGCCGACACGTGTCCAGCGAAAGCCTC	vector
M00292:91:000000000-AHYF2:1:1105:24370:20341	AGAGACGCCGCAAAATGAATTTGTGTCTCTACTGTGGCAAAGGACTTCCTGGACAATGAGGAAAACGAGGACATTCTGGAAGATATCGTGCTGACCCTGACACTGTTTGAGGACAGAGAGATGATCGAGGAACGGCTGAAAACCTATGCCCACCTGTTCGAATGGAGGCCATTTCGCCGACACGTGTCCAGCGAAAGCCTC	vector
M00292:91:000000000-AHYF2:1:1105:24380:13954	AGAGACGCCGCAAAATGAATTTGTGTCTCTACTGTGGCAAAGACGGTTTTTCGCCCTTTGACGTTGGAGTCCACGTTCTTTAATAGTGGACTCTTGTTCCAAACTGGAACAACACTCAACCCTATCTCGGTCTATTCTTTTGATTTATAAGGGATTTTGCCGATTTCGGCCTATTGGTTAAAAAATGAGCTGATTTAACAAAAATTTAACGCGAATTTTAACAAAATACTAACGCTTACAATTTCCATTCGCCATTCGGAGGCCATTTCGCCGACACGTGTCCAGCGAAAGCCTC	vector
M00292:91:000000000-AHYF2:1:1105:24437:11125	AGAGACGCCGCAAAATGAATTTGTGTCTCTACTGTGGCAATGTCCTCGTTTTCCTCATTGTCCAGGAAGTCCTTGTACTTGATAATTTTCAGCAGATCGTGGTATGTGCCCAGGGAGGCGAATGGAGGCCATTTCGCCGACACGTGTCCAGCGAAAGCCTC	vector
M00292:91:000000000-AHYF2:1:1105:24637:19363	AGAGACGCCGCAAAATGAATTTGTGTCTCTACTGTGGCAAGGGGTTTTCCTCGAACAGCTGGTTGTAGGTCTGCACCAGCTGGATGAACAGCTTGTCCACGTCGCTGTTGTCGGGGTTCAGGTCGCCCTCGATCAGGAAGTGGCCCCGGAACTTGATCATGTGGGCCAGGGCCAGATAGATCAGCCGCAGGTCGGCCTTGTCGGTGCTGTCCACCAGTTTCTTTCGCCGACACGTGTCCAGCGAAAGCCTC	vector
M00292:91:000000000-AHYF2:1:1105:24646:3413	AGAGACGCCGCAAAATGAATTTGTGTCTCTACTGTGGCAAACCATCACCCAAATCAAGTTTTTTGGGGTCGAGGTGCCGTAAAGCACTAAATCGGAACCCTAAAGGGAGCCCCCGATTTAGAGCTTGACGGGGAAAGCCGGCGAACGTGGCGAGAAAGGAAGGGAAGAAAGCGAAAGGAGCGGGCGCGAAGGCGCTGGCGGGTGTGGCGGTTACGCGCTGGAGGCCATTTCGCCGACACGTGTCCAGCGAAAGCCTC	vector
M00292:91:000000000-AHYF2:1:1105:24651:7665	AGAGACGCCGCAAAATGAATTTGTGTCTCTACTGTGGCAAGAAGTACTTGGCGGTAGCCTTGCCGATTTCCTGCTCGCTCTTGGCGATCATCTTCCGCACGTCGTACACCTTGTAGTCGCCGTACACGAACTCGCTTTCCAGCTTAGGGTACTTTTTGATCAGGGCGGTTCCCACGACGGCGTTCAGGTAGGCGTCGTGGGCTGGAGGCCATTTCGCCGACACGTGTCCAGCGAAAGCCTC	vector
M00292:91:000000000-AHYF2:1:1105:24661:19684	AGAGACGCCGCAAAATGAATTTGTGTCTCTACTGTGGCAAACACTAAGTACGACGAGAATGACAAGCTGATCCGGGAAGTGAAAGTGATCACCCTGAAGTCCAAGCTGGTGTCCGATTTCCGGAAGGATTTCCATGGAGGCCATTTCGCCGACACGTGTCCAGCGAAAGCCTC	vector
M00292:91:000000000-AHYF2:1:1105:24712:7393	AGAGACGCCGCAAAATGAATTTGTGTCTCTACTGGAACAGCAGGTCCACGATGGCCTTTTTCTGCTCGCCGCTCAGGAAGGCGGGCTTTCTCATTCCCTCGGTCACGTTGGAGGCCATTTCGCCGACACGTGTCCAGCGAAAGCCTC	vector
M00292:91:000000000-AHYF2:1:1105:24820:9556	AGAGACGCCGCAAAATGAATTTGTGTCTCTACTGTGGCACCCAGCTTGGAGCGAACGACCTACACCGAACTGAGATACCTACAGCGTGAGCTATGAGAAAGCGCCACGCTTCCCGAAGGGAGAAAGGCGGAATGGAGGCCATTTCGCCGACACGTGTCCAGCGAAAGCCTC	vector
M00292:91:000000000-AHYF2:1:1105:25100:11107	AGAGACGCCGCAAAATGAATTTGTGTCTCTACTGTGGCAAATCACCATCAGGGAAAGAAGAAGCTTCGAGAAGAATTCTATCGACTTTCTGGACGCCAAGGGCTAAAAAGAAGTGAAAAAGCACCTGATCATCAAGCTGTCTAAGTACGCCCTGTTCGAGCTGGAAAACGGCCGGAAGAGAATGGTGGCCTCCGCCGGCGAACTGCAGAAGGGAAACAAACTGGCCCTGCCGTCGAAATACGCAGACGTCCTGAACCCGGCCAGCCACTATGAAAAGCTAAAGGGCGCCCCTAGAGGCGATATCGCCGACACGTGTCCAGCGAAAGCCTC	vector
M00292:91:000000000-AHYF2:1:1105:25167:18542	AGAGACGCCGCAAAATGAATTTGTGTCTCTACTGTGGCAAGAGTGTGAAAGAGCTGCTGGGGATCACCATCATGGAAAGAAGCAGCTTCGAGAAGAATCCCATCGACTTTATGGAAGCCAAGGGCTACAAAGAAGTGAAAAAGGACCTGATCATCAAGCTGCCTAAGTACTCCCTGTTCGAGCTGGAAAGCGTGGAGGCCATTTCGCCGACACGTGTCCAGCGAAAGCCTC	vector
M00292:91:000000000-AHYF2:1:1105:25473:11459	AGAGACGCCGCAAAATGAATTTGTGTCTCTACTGTGGCAAGCACTTTGTGCAAGTTAGGGTCGGCCAGGATCACTATCTTGCAGAACTCGCTGATCTGTTCGATGCTCTCGTTGGAGGCCATTTCGCCGACACGTGTCCAGCGAAAGCCTC	vector
M00292:91:000000000-AHYF2:1:1105:25627:21612	AGAGACGCCGCAAAATGAATTTGTGTCTCTACTGTATCAGCACTTTTAAAGTTCTGCTATGTGGCGCGGTATTATCCCGTATTGACGCCGGGCAAGAGCAACTCGGTCGCCGCATACACTATTCTCAGAATGACTTGGTTGAGTACGCACCAGTCACAGAAAAGCATCTTACGGATGGCATGACAGTAAAATGGAGGCCATTTCGCCGACACGTGTCCAGCGAAAGCCTC	vector
M00292:91:000000000-AHYF2:1:1105:25793:15738	AGAGACGCCGCAAAATGAATTTGTGTCTCTACTGTGGCAAGGGGTTTTCCTCGAACAGCTGGTTGTAGGTCTGCACCAGCTGGATGAACAGCTTGTCCACGTCGCTGTTGTCGGGGTTCAGGTCGCCCTCGATCAGGAAGTGGCCCCGGAACTTGATCATGTGGGCCAGGGCCAGATAGATCAGCCGCAGGTCGGCCTTGTCGGTGCTGTCCACCAGTTTCTTTCGCCGACACGTGTCCAGCGAAAGCCTC	vector
M00292:91:000000000-AHYF2:1:1105:25907:20085	AGAGACGCCGCAAAATGAATTTGTGTCTCTACTGTGGCAACAGCCGACAAGAAGCACAGCATCGGCCTGGACATCGGCACCAACTCTGTGGGCTGGGCCGTGATCACCGACGAGTACAAGGTGCCCAGCAAGAAATTCAAGGTGCTGGGCAACACCGACCTGGAGGCCATTTCGCCGACACGTGTCCAGCGAAAGCCTC	vector
M00292:91:000000000-AHYF2:1:1105:26110:16813	AGAGACGCCGCAAAATGAATTTGTGTCTCTACTGTGGCAATGGATTTCCTGAAGTCCGACGGCTTCGCCAACAGAAACTTCATGCAGCTGATCCACGACGACAGCCTCTTCCACCAGGAAGGACTCTTCCAGTCTGTGGAAGAAGCTTGGAGGCCATTTCGCCGACACGTGTCCAGCGAAAGCCTC	vector
M00292:91:000000000-AHYF2:1:1105:26328:13387	AGAGACGCCGCAAAATGAATTTGTGTCTCTACTGTGGCAATTACGTATTAGTCATCGCTATTACCATGGTCGAGGTGAGCCCCACGTTCTGCTTCACTCCCCCCCTCGCCCCCCCCTCCCCGCCCCGGAGGCCATTTCGCCGACACGTGTCCAGCGAAAGCCTC	vector
M00292:91:000000000-AHYF2:1:1105:26393:20545	AGAGACGCCGCAAAATGAATTTGTGTCTCTACTGTGGCAAATAAGATGGCCCCAAAGAAGAAGCGGAAGGTCGGTATCCACGGAGTCCCAGCAGCCGACAAGAAGTACAGCATCGGCCTGGACATCGGCACCAACTCTGTGGGCTGGGCCGTGATCACCGACAAGTACAAGGAGCCCAGCAAGAAAATCAAGGTGCTGGGCAACACCGAACGGCACATCAGCATGCTGTAATACTACACTGCCAAATGCCATAGCGAAGGTGCGTCGATACATGGAGGCCATTTAGCCGACACGTGTCCAGCGAAAGCCTC	vector
M00292:91:000000000-AHYF2:1:1105:26423:20395	AGAGACGCCGCAAAATGAATTTGTGTCTCTACTGTGGCAACAGCTGCTTCATCACTTTGTCGTCGAACAGGTGGGCATAGGTTTTTAGCCGTTCCTCGATCATCTCTCTGTCCTCAAACAGTGTTGGAGGCCATTTCGCCGACACGTGTCCAGCGAAAGCCTC	vector
M00292:91:000000000-AHYF2:1:1105:26440:20407	AGAGACGCCGCAAAATGAATTTGTGTCTCTACTGTGGCAACAGCTGCTTCATTACTTTGTCGTCGAACAGGTGGGCATAGGTTTGTAGCCCGTCCTCGCACATCTCTCTGTCCTCAAACAGTGTTGGAGGCCATTTCGCCGACACGTGTCCAGCGAAAGCCTC	vector
M00292:91:000000000-AHYF2:1:1105:26657:20642	AGAGACGCCGCAAAATGAATTTGTGTCTCTACTGTGGCAACTCGGGCGACCTTTGGTCGCCCGGCCTCAGTGAGCGAGCGAGCGCGCAGAGAGGGAGTGGCCAACTCCATCACTAGGGGTTCCTGCTGGAGGCCATTTCGCCGACACGTGTCCAGCGAAAGCCTC	vector
M00292:91:000000000-AHYF2:1:1105:2666:14245	AGAGACGCCGCAAAATGAATTTGTGTCTCTACTGTGGCAATCGGAAACCTGATTGCCCTGAGCCTGGGCCTGACCCCCAACTTCAAGAGCAACTTCGACCTGGCCGGGTATGCCAAACTGCAGCTGAGCAAGGACACCTACGACGAGGACCTGGACAACCTGCTGGCCCAGATCGGCGACCGGTACGCCGCCCTGTTTCTGGCCGCCAAGAACCTGTCCGATGGAGGCCATTTCGCCGACACGTGTCCAGCGAAAGCCTC	vector
M00292:91:000000000-AHYF2:1:1105:26909:15875	AGAGACGCCGCAAAATGAATTTGTGTCTCTACTGTGGCAAGAGGTACCCGTTACATAACTTACGGTAAATGGCCCGCCTGGCTGACCGCCCAACGACCCCCGCCCATTGATGGAGGCCATTTCGCCGACACGTGTCCAGCGAAAGCCTC	vector
M00292:91:000000000-AHYF2:1:1105:26973:10377	AGAGACGCCGCAAAATGAATTTGTGTCTCTACTGTGGCAATCAGCCGGGTGGCCTCGGCTGTTTCGCCGCTGTCGAGCAGCAGGGCTCCGATCAGGTTCTTCTTGATGCTGTGCCGGTCGGTTTTGCCCAGCACCTTGGAGGCCATTTCGCCGACACGTGTCCAGCGAAAGCCTC	vector
M00292:91:000000000-AHYF2:1:1105:27041:16005	AGAGACGCCGCAAAATGAATTTGTGCTAGAATGACACCTACTCAGACAATGCGATGCAATTTCCTCATTTTATTAGGAAAGGACAGTGGGAGTGGCACCTTCCAGGGTCAAGGAAGGCACGGGGGAGTGGCAAACAACAGATGGCTGGCAACTAGAAGGCACAGTCGAGGCTGATAAGCGAGCTCTAGGAAGTCTTACTTTTTCTTTTTTGCCTGGCCGGCCTTTTTCGTGGCCGCCGGCCTTTTGTCGCTTCCCAGCTGAGACAGGTCGTGGAGGCCATTTCGCCGACACGTGTCCAGCGAAAGCCTC	vector
M00292:91:000000000-AHYF2:1:1105:27117:11891	AGAGACGCCGCAAAATGAATTTGTGTCTCTACTGTGGCAACCAGGTGTCCGGCCAGGGCGATAGCCTGCACGAGCACATTGCCAATCTGGCCGGCAGCGCCGCCATTAAGAAGGGCATCCTGCAGACAGTGAAGGTGGTGGACGAGCTCGTGAAAGGGAGGGGCCGGCACAAGCCCGAGAACATCGGGATCGAAATGGCCAGAGAGAACCAGACCAACCAGAAGGGACAGAAGAACAGCCGCGAGAGAATGAAGCGGATCGAAGAGGGCTGGAGGCCATTTCGCCGACACGTGTCCAGCGAAAGCCTC	vector
M00292:91:000000000-AHYF2:1:1105:27132:11881	AGAGACGCCGCAAAATGAATTTGTGTCTCTACTGTGGCAACCAGGTGTCCGGCCAGGGCGATAGCCTGCACGAGCACATTGACACTCTGGCAGGCAGCCCCGACATTAAGAAGGGCATCGTGCAGACAGTGCAGGTGGTGGACGAGCTCGTGAAAGTGATGGGCCGGCACAAGCCCGAGAACAACGTGATCGAAATGGACAGAGAGAACCAGACCACCCAGAAGGGACAGAAGAACAGCCGCGAGAGAATGAAGCGGATCGAAGAGGGCTGGAGGCCATTTCGCCGACACGTGTCCAGCGAAAGCCTC	vector
M00292:91:000000000-AHYF2:1:1105:27189:19791	AGAGACGCCGCAAAATGAATTTGTGTCTCTACTGTGGCAAGACCGCCCAACGACCCCCGCCCATTGACGTCAATAGTAACGCCAATAGGGACTTTCCATTGACGTCAATGGGTGGAGTATTTACGGTAAACTGCCCACTTGGCAGTACATAAATTTTATCATATGCCAAGTACGCCCCGTATTGACGTCACTGACGTTAAATTGCCCGCCTGGTATTGTGCCCAGTACATGACCTTATGGGCGTTTCCGACTTGGCAGTACACCTCCGTATTAGTCATCGCTATTTCCATGGTTGATGTGAGCCCCACGTGCTGCGGCACTCGCACCATCGTCCCCCCCGCGCCTGGAGGCCATTTCGCCGACACGTGTCCAGCGAAAGCCTC	vector
M00292:91:000000000-AHYF2:1:1105:27438:9286	AGAGACGCCGCAAAATGAATTTGTGTCTCTACTGTGGCAATCCATAGTTGCCTGACTCCCCGTCGTGTAGATAACTACGATACGGGAGGGCTTACCATCTGGCCCCAGTGCTGCAATGATACCGCGGCTTCCACTGGAGGCCATTTCGCCGACACGTGTCCAGCGAAAGCCTC	vector
M00292:91:000000000-AHYF2:1:1105:28019:12077	AGAGACGCCGCAAAATGAATTTGTGTCTCTACTGTGGCTCATGACCAAAATCCCTTAACGTGAGTTTTCGTTCCACTGAGCGTCAGACCCCGTAGAAAAGATCAAAGGATCCTGTTGAGATCCTTTTTTTCTGCGCGTAATCTGCTGCTTGCAAACAAAAAAGCCATTTCGCCGACACGTGTCCAGCGAAAGCCTC	vector
M00292:91:000000000-AHYF2:1:1105:28701:13042	AGAGACGCCGCAAAATGAATTTGTGTCTCTACTGTGGCAACAGCGGCGAAACAGCCGAGGCCACCCGGCTGAAGAGAACCGGCAGAAGAAGATACACCAGACGGAAGAACCGGATCTGCTGTCTGAAAGAGATCTTCAGCAACGAGATGGCCAAGGTGGACTACAGCTTGGAGGCCAGTTCGCCGACACGTGTCCAGCGAAAGCCTC	vector
M00292:91:000000000-AHYF2:1:1105:3323:13449	AGAGACGCCGCAAAATGAATTTGTGTCTCTACTGTGGCAACCAGGTGTCCGGCCAGGGCGATAGCCTGCACGAGCACATTGCCAATCTGGCCGGCAGCCCCGCCATTAAGAAGGGCATCCTGCAGACAGTGAAGGTGGTGGACGAGCTCGTGAAAGTGATGGGCCGGCACAAGCACGAGAACATCGTGATCGAAATGGCCAGAGAGAACCAGACCACCCAGAAGGGACAGAAGAACAGCCGCGAGAGAATGAAGCGGATCGAAGAGGGCTGGAGGCCATTTCGCCGACACGTGTCCAGCGAAAGCCTC	vector
M00292:91:000000000-AHYF2:1:1105:3408:13297	AGAGACGCCGCAAAATGAATTTGTGTCTCTACTGTGGTGCGCTCTGCTGAAGCCAGTTACCTTCGGAAAAAGAGTTGGTAGCTCTTGATCCGGCAAACAAACCACCGCTAAATGGAGGCCATTTCGCCGACACGTGTCCAGCGAAAGCCTC	vector
M00292:91:000000000-AHYF2:1:1105:3668:11573	AGAGACGCCGCAAAATGAATTTGTGTCTCTACTGTGGCAAAGCCAGCCGGAAGGGCCGAGCGCAGAAGTGGTCCTGCAACTTTATCCGCCTCCATCCAGTCTATTAATTGTTGCCGGGAATGGAGGCCATTTCGCCGACACGTGTCCAGCGAAAGCCTC	vector
M00292:91:000000000-AHYF2:1:1105:3754:7154	AGAGACGCCGCAAAATGAATTTGTGTCTCTACTGTGGCAAATCACCGAAACGCGCGAGACGAAAGGGCCTCGTGATACACCTATTTTTATAGGTTAATGTCATTGGAGGCCATTTCGCCGACACGTGTCCAGCGAAAGCCTC	vector
M00292:91:000000000-AHYF2:1:1105:3843:15683	AGAGACGCCGCAAAATGAATTTGTGTCTCTACTGTGGCAAAGCCCGGGCGTCGGGCGACCTTTGGTCGCCCGGCCTCAGTGAGCGAGCGAGCGCGCAGCTGCCTGCAGGGGCGCCTGATGCGGTATTTTCTTCTTACGCATCTGTGCGGTATTTCACACCGCATACGTCAAAGCCCTCCCGTATCGTAGTTATCTACACGACGGGGAGTCAGGCAACTATTGGAGGCCATTTCGCCGACACGTGTCCAGCGAAAGCCTC	vector
M00292:91:000000000-AHYF2:1:1105:3926:6344	AGAGACGCCGCAAAATGAATTTGTGTCTCTACTGTGGCAATGTCCTCGTTTTCCTCATTGTCCAGGAAGTCCTTGTCCTTGATAATTTTCAGCAGATCGTGGTATGTGTCCAGGGAGGCGAATGGAGGCCATTTCGCCGACACGTGTCCAGCGAAAGCCTC	vector
M00292:91:000000000-AHYF2:1:1105:4039:9885	AGAGACGCCGCAAAATGAATTTGGAAAATCGAGTGCTTCGACTCCGTGGAAATCTCCGGCGTGGAAGATCGGTTCAACGCCTCCCTGGGCACATACCACGATCTGCTGAAAATTATCAAGGACAAGGACTTCCTGGACAATGAGGAAAACGAGGACATTCTGGAAGATATCGTGCTGACCCTGACACTGTTTGAGGACAGAGAGATGATCGAGGAACGGCTGAAAACCTATGCCCACCTGTTCGACGACGGAGGCCATTTCGCCGACACGTGTCCAGCGAAAGCCTC	vector
M00292:91:000000000-AHYF2:1:1105:4293:12736	AGAGACGCCGCAAAATGAATTTGTGTCTCTACTGTGGCAATCTTCAGTTTCTTGGACTTGCCCTTTTCCACTTTGGCCACCACCAGCACAGAATAGGCCACGGTGGGGCTGTCGAAGCCGCCGTACTTCTTAGGGTCCCAGTCCTTCTTTCTGGCGATCAGCTTATCGCTGTTCCTCTTGGGCAGGATAGACTCTTTGCTTGGAGGCCATTTCGCCGACACGTGTCCAGCGAAAGCCTC	vector
M00292:91:000000000-AHYF2:1:1105:4386:18432	AGAGACGCCGCAAAATGAATTTGTGTCTCTACTGTGGCAAAGATGACTACTTCAAGAAAATCGAGTGCTTCGACTCCGTGGCAATCTCCTGCGTGGAAGATTGGTTCAACGCCTACCTGGGGACATACAACGCTATGCTGAAAATTATCAAGGACAAGGACTTGGAGGCCATTTCGCCGACACGTGTCCAGCGAAAGCCTC	vector
M00292:91:000000000-AHYF2:1:1105:4427:6288	AGAGACGCCGCAAAATGAATTTGTGTCTCTACTGTGGCAAGCCTTCTGCAGTTCGCCGGCAGAGGCTAGCATTCTCTTCCGGCCGTTTTCCAGCTCGAACAGGGAGTACTTAGGCAGCTTGATGATCAGGTCCTTTTTCACTTCTTTGGAGGCCATTTCGCCGACACGTGTCCAGCGAAAGCCTC	vector
M00292:91:000000000-AHYF2:1:1105:4794:5675	AGAGACGCCGCAAAATGAATTTGTGTCTCTACTGTGGCAAAAAAAATGAGCTGATTTAACAAAAATTTAACGCGAATTTTAACAAAATATGAACGTTTACAATTTTATGGTGCACTCTCAGTACAATCTGCTCTGATGCCGCATAGTTAAGCCAGCCCCGACACCCGCCAACACCCGCGGACGCGCCCTGACGGGCTGGTCTGCTCCCGGCACGGAGGCCATTTCGCCGACACGTGTCCAGCGAAAGCCTC	vector
M00292:91:000000000-AHYF2:1:1105:5072:17390	AGAGACGCCGCAAAATGAATTTGTGTCTCTACTGTGGATACCGCGGCTTCCACGCTCACCGGCTCCAGATTTATCAGCAATAAACCAGCCAGCCGGAAGGGCCGAGCGCAGAAATGGTCCTGCAACTTTATCCGCCTCCATCCAGTCTATTAATTTTTGCCGGGAAGCTAGAGTAAGTAGTTCGCCAGTTAATAGTTTGCGCAACGTTGTTGCCATTGCTACAGGCATCGTGGTGTCACTCGCCGACACGTGTCCAGCGAAAGCCTC	vector
M00292:91:000000000-AHYF2:1:1105:5102:18463	AGAGACGCCGCAAAATGAATTTGTGTCTCTACTGTGGCAAGGGGCGGGGCGGGGCGAGGCGGAGAGGTGCGGCGGCAGCCAATCAGAGCGGCGCGCTCCGAATGGAGGCCATTTCGCCGACACGTGTCCAGCGAAAGCCTC	vector
M00292:91:000000000-AHYF2:1:1105:5127:21945	AGAGACGCCGCAAAATGAATTTGTGTCTCTACTGTGGCAAACGTTGTTGCCATTGCTACAGGCATCGTGGTGTCACGCTCGTCGTTTGGTATGGCTTCATTCAGCTCCGGTTCCCAACGATCAAGGCGAGTTACATGATCCCCCATGTTGAATGGAGGCCATTTCGCCGACACGTGTCCAGCGAAAGCCTC	vector
M00292:91:000000000-AHYF2:1:1105:5384:9454	AGAGACGCCGCAAAATGAATTTGTGTCTCTACTGTGGCAAGCCTTCTGCAGTTCGCCGGCAGAGGCCAGCATTCTCTTCCGGCCGTTTTCCAGCTCGAACAGGGAGTACTTAGGCAGCTTGATGATCAGGTCCTTTTTCACTTCTTTGGAGGCCATTTCGCCGACACGTGTCCAGCGAAAGCCTC	vector
M00292:91:000000000-AHYF2:1:1105:5613:7796	AGAGACGCCGCAAAATGAATTTGTGTCTCTACTGTGGCAATGGAGTCGTCCTTCAGAAAGCTCTGAGGCACGATATGGTCCACATCGTAGTCGGACAGCCGGTTGATGTCCAGTTCCTGGTCCACGTACATATCCCGCCCATTCTGCAGGTAGTACAGGTACAGCTTCTCGCTCTGCGGCTGGGTGTTTTCCACGGGGTGTTCTTTCAGGATCTGGCTGCCCAGCTCTTTGATGCCCTCTACGATCCGCTTCATTCTCTCGCGGCTGTTCTTATGGAGGCCATTTCGCCGACACGTGTCCAGCGAAAGCCTC	vector
M00292:91:000000000-AHYF2:1:1105:5671:4787	AGAGACGCCGCAAAATGAATTTGTGTCTCTACTGTGGCAATAATTACAGCCCGGAGGAGAAGGGCCGTCCCGCCCGCTCACCTGTGGGAGTAACGCGGTCAGTCAGAGCCGGGGTGGAGGCCATTTCGCCGACACGTGTCCAGCGAAAGCCTC	vector
M00292:91:000000000-AHYF2:1:1105:5834:17114	AGAGACGCCGCAAAATGAATTTGTGTCTCTACTGTGGCAACCTGTTCGACGACAAAGTGATGAAGCAGCTGAAGCGGCGGAGATACACCGGCTGGGGCAGGCTGAGCCGGAAGCTGATCAACGGCATCCGGGACAAGCAGTCCGGCAAGACAATCCTGGATTTCCTGAAGTCCGACGGCTTCGCCAACAGAAACTTCATGCAGCTGATCCACGATGGAGGCCATTTCGCCGACACGTGTCCAGCGAAAGCCTC	vector
M00292:91:000000000-AHYF2:1:1105:5947:9534	AGAGACGCCGCAAAATGAATTTGTGTCTCTACTGTGGCAAGCGCCAATTCTGCAGACAAATGGCTCTAGAGGTACCCGTTACATAACTTACGGTAAATGGCCCGCCTGGCTGACCGCCCAACGACCCCCGCCCATTGACGTGAATAGTAACGCCAATAGGGACTTTCCATTGACGTCAATGGGTGGAGTATTTACGGTAAACTGCCCACTTGGCAGTACATCAAGTGTATCCTATGCCAAGTACGCCCCCTATGGACGTCAATGACGGTAAATGGCCCGCCTGGCATTGTGCCCAGTTGGAGGCCATTTCGCCGACACGTGTCCAGCGAAAGCCTC	vector
M00292:91:000000000-AHYF2:1:1105:6059:14992	AGAGACGCCGCAAAATGAATTTGTGTCTCTACTGTGGCAATTTAGAGCTTGACGGGGAAAGCCGGCGAACGTGGCGAGAAAGGGAGGGAAGAAAGCGAAAGGAGCGTGGAGGCCATTTCGCCGACACGTGTCCAGCGAAAGCCTC	vector
M00292:91:000000000-AHYF2:1:1105:6191:5512	AGAGACGCCGCAAAATGAATTTGTGTCTCTACTGTGGCAAGGTTTATTGCTGATAAATCTGGAGCCGGTGAGCGTGGAAGCCGCGGTATCATTGCGGCACTGGGGCCCAATGGAGGCCATTTCGCCGACACGTGTCCAGCGAAAGCCTC	vector
M00292:91:000000000-AHYF2:1:1105:6429:21060	AGAGACGCCGCAAAATGAATTTGGTACCTCTTCCGGTCGATGGTGGTGTCAAAGTACTTGAAGGCGGCAGGGGCTCCCAGATTGGTCAGGGTAAACAGGTGGATGATGGAGGCCATTTCGCCGACACGTGTCCAGCGAAAGCCTC	vector
M00292:91:000000000-AHYF2:1:1105:6455:14160	AGAGACGCCGCAAAATGAATTTGTGTCTCTACTGTGGCAAAGGTCAGGCTGTCGTCGTGGATCAGCTGCATGAAGTTTCTGTTGGCGAAGCCGTCGGACTTCAGGAAATCCAGGATTGTCTTGCCGGACTGCTTGTCCCGGATGCCGTTGATCAGCTTCCGGCTCAGCCTGCCCCAGCTGGAGGCCATTTCGCCGACACGTGTCCAGCGAAAGCCTC	vector
M00292:91:000000000-AHYF2:1:1105:6596:20278	AGAGACGCCGCAAAATGAATTTGTGTCTCTACTGTGGCAACCGCTACACTTGCCAGCGCCCTAGCGCCCGCTCCTTTCGCTTTCTTCCCTTCCTTTCTCGCCACGTTCGCCGGCTTTCCCCGTCAAGCTCTAAATCGGGGGCTCCCTTTAGGGTTCCGATTTAGTGCTTTACGGCACCTCGACCCCAAAAAACTTGATTAGGGCGAATGGAGGCCATTTCGCCGACACGTGTCCAGCGAAAGCCTC	vector
M00292:91:000000000-AHYF2:1:1105:6742:9020	AGAGACGCCGCAAAATGAATTTGTGTCTCTACTGTGGCAATAAGAACCTGCCCAACGAGAAGGTGCTGCACAAGCACAGCCTGCTGTACGAGTACTTCACCGTGTATAACGAGCTGACCATTGGAGGCCATTTCGCCGACACGTGTCCAGCGAAAGCCTC	vector
M00292:91:000000000-AHYF2:1:1105:7034:2493	AGAGACGCCGCAAAATGAATTTGTGTCTCTACTGTGGCAATTGTACTAATATCTTTGTGTTTACAGTCAAATTATTTCCAATTATCTCTCTAACAGCCTTGTATCGTATATGCAAATATGAAGGAATCATGGGAAATAGGCCCTCACATGTAAGCAAAAAGCCATTCAAAGGCCAGGAAACGTAAAAATGCAGACTTGATGGCGTTTCGCCATAGGCTCCGCCCCCCTCACGGGCATTGGAGGCCATTTCGCCGACACGTGTCCAGCGAAAGCCTC	vector
M00292:91:000000000-AHYF2:1:1105:7431:20686	AGAGACGCCGCAAAATGAATTTGTGCCCGGCCTCAGTGAGCGAGCGTGCTTGCAGAGACGGAGTGGCCAACACCACCGCTAGGGGTTCCTGCGTCCGCTCCCCAGCATGCCTGCTATTCTATTCCCAATCCACCCCTTTTCTGTACTGCGCCAAGGAGGCCATTTCGCCGACACGTGTCCAGCGAAAGCCTC	vector
M00292:91:000000000-AHYF2:1:1105:7476:10462	AGAGACGCCGCAAAATGAATTTGTGCCCGGCCTCAGTGAGCGAGCGAGCGCGCAGAGAGGGAGTGGCCAACTCCATCACTAGGGGTTCCTGCGGCCGCTCCCCAGCATGCCTGCTATTCTCTTCCCAATCCTCCCCCTTGCTGTCCTGCCCCATGGAGGCCATTTCGCCGACACGTGTCCAGCGAAAGCCTC	vector
M00292:91:000000000-AHYF2:1:1105:7574:20044	AGAGACGCCGCAAAATGAATTTGTGTCTCTACTGTGGCAACTACCTGAACGCCGTTGTGGGAACCGCCCTGATCAAAAAGTACCCTAAGCTGGAAAGCGAGTTCGTGTACGGCGACTACAAGGTGTACGACGTGCGGAAGATGATCGCCAAGAGAGAGCAGGAAATCGGCAAGGCTACCGCCAAAAATGGAGGCCATTTCGCCGACACGTGTCCAGCGAAAGCCTC	vector
M00292:91:000000000-AHYF2:1:1105:7632:9234	AGAGACGCCGCAAAATGAATTTGTGTCTCTACTGTGGCAAATGACGCTGGGTAAGAGCAATTCGGTCGCCGCATACACTATTCTCAGAATGACTTGTTCGAGTACTCACCAGTTCCAGAAAATCATCTTACGGAAGGCATGACAGAAAGAGAATTATGGACTGCTGCCACTCTAGGAGGCCATTTCGCCGACACGTGTCCAGCGAAAGCCTC	vector
M00292:91:000000000-AHYF2:1:1105:7694:7928	AGAGACGCCGCAAAATGAATTTGTGTCTCTACTGTGCAAGGCTATCCTGTGTGCCAGACTGAGCAAGAGCGGACGGCTGGAAAATCTGATCGCCCAGCTGCCCGGCGAGAAGAAGAATGGCCTGTTCGGAAACCTGATTGCCCTGAGCCTGGGCCTGAACCCCAACTTCAAGAGCAAATTCGACCTGGCCGAAGATGCCTGGAGGCCATTTCGCCGACACGTGTCCAGCGAAAGCCTC	vector
M00292:91:000000000-AHYF2:1:1105:7985:15729	AGAGACGCCGCAAAATGAATTTGTGTCTCTACTGTGGCAACCACCACACTTGCCAGCGCCTTAGCGCCCGCTCCTTTCGCTTTCTTCCCTTCCTTTCTCGCCACGTTGGAGGCCATTTCGCCGACACGTGTCCAGCGAAAGCCTC	vector
M00292:91:000000000-AHYF2:1:1105:8113:17267	AGAGACGCCGCAAAATGAATTTGTGTCTCTACTGTGGCAAAGAAAGCCCGGGCGTCGGGCGACCTTTGGTCGCCCGGCCTCAGTGAGCGAGCGAGCGCGCAGCTGCCTGCAGGGGCGCCTGATGCGGTATTTTCTCCTTACGCATCTGTGCGGTGAAAGCCGGCGAACGTGGCGAGAAAGGAAGGGAAGAAAGCGAAAGGAGCGGGCGCTAAGGCGCTGGCAAGTGTAGCGGTTACGATGGAGGCCATTTCGCCGACACGTGTCCAGCGAAAGCCTC	vector
M00292:91:000000000-AHYF2:1:1105:8137:20641	AGAGACGCCGCAAAATGAATTTGTGTCTCTACTGTGGCAAGAAGTACTTGGCGGTAGCCTTGCCGATTTCCTGCTCGCTCTTGGCGATCATCTTCCGCACGTCGTACACCTTGTAGTCGCCGTACACGAACTCGCTTTCCAGCTTAGGGTACTTTTTGATCAGGGCGGTTCCCACGACGGCGTTCAGGTAGGCGTCGTGGGCTGGAGGCCATTTCGCCGACACGTGTCCAGCGAAAGCCTC	vector
M00292:91:000000000-AHYF2:1:1105:8625:16993	AGAGACGCCGCAAAATGAATTTGTGTCTCTACTGTGGCAAGCTGGCGTTTTTCCATAGGCTCCGCCCCCCTGACGAGCATCACAAAAATCGACGCTCAAGTCAGAGGTGGCGAAACCCGACAGGACTATAAAGATACCAGGCGTTTCCCCCTGGAAGCCCCCTCGTACGCCCTCATGTTCCGACCCTGCCGCTTACCGGAAACCTGTCCGCCTTTCTCCCTTCGGGAAGCGTGGCGCTTTCTCATAGCTCACGCTGTAGGTATCTCAGTTCGGTGTAGTTCATGGAGGCCATTTCGCCGACACGTGTCCAGCGAAAGCCTC	vector
M00292:91:000000000-AHYF2:1:1105:8642:3096	AGAGACGCCGCAAAATGAATTTGTGTCTCTACTGTGGCAACATCATCTTCTTCACGACCTCTTCGGAGAGCACGTTGTCGCTCTTGCCCCGGTTCCTGTCGCTTCTGGTCAGCACCTTGTTGTCTGGAGGCCATTTCGCCGACACGTGTCCAGCGAAAGCCTC	vector
M00292:91:000000000-AHYF2:1:1105:8737:6420	AGAGACGCCGCAAAATGAATTTGTGTCTCTACTGTAAGCGCGGCGGGTGTGGTGGTTACGCGCAGCGTGACCGCTACACTTGCCAGCGCCTTAGCGCCCGCTCCTTTCGCATGGAGGCCATTTCGCCGACACGTGTCCAGCGAAAGCCTC	vector
M00292:91:000000000-AHYF2:1:1105:8903:19024	AGAGACGCCGCAAAATGAATTTGTGTCTCTACTGTGGCAACGCTCCGAAAGTTTCCTTTTATGGCGAGGCGGCGGCGGCGGCGGCCCTATAAAAAGCGAAGCGCGCGGCGGGCGGGAGTCGCTGCGCGCTGCCTTCGCCCCGTGTGGAGGCCATTTCGCCGACACGTGTCCAGCGAAAGCCTC	vector
M00292:91:000000000-AHYF2:1:1105:8941:7679	AGAGACGCCGCAAAATGAATTTGTGTCTCTACTGTGGCAAGCCACTTCCTGATCGAGGGCGACCTGAACCCCGACAACAGCGACGTGGACAAGCTGTTCATCCAGCTGGTGCAGACCTACAACCAGCTGTTCGAGGAAGACCCCATCAACGCCGGCGGCGTGGACGCCAAGGCCATCCTGTCTGCCAGACTGAGCAAGAGCAAACGGCTGGAAAATCTGATCCCCCAGCTGCCCGGCGAGAAGAAGAATGGCCTGTTCGGAAACCGGATTGCCCTGAGCCTGGGCCCGACCCCCAACTTCAAGAGCAACGTCGACCTGGCCGAGGATGCCAAACTGCAGCTGAGCAAGGGGAGGCCATTGCGCCGACACGTGTCCAGCGAAAGCCTC	vector
M00292:91:000000000-AHYF2:1:1105:9270:18851	AGAGACGCCGCAAAATGAATTTGTGTCTCTACTGTGGCAACGTCGCTGTTGTCGGGGTTCAGGTCGCCCTCGATCAGGAAGTGGCCCCGGAACTTGATCATGTGGGCCAGGGCCAGATAGATCAGCCGCAGGTCGGCCTTGTCGGTGCTGTCCCCCAGTTTCTTTCTCAGGTGGTAGATGGGGGGGTACTTCTCGTGGTAGGCCACCTCGTCCACGATGTTGCCGAAGATGGGGTGCCGCTCGTGCTTCTTATCCCCTACCACCAGGAAGGACTCTGCCAGTCTGTGGAAGAAGCTGTCGTCCAACTTGGCCATCTCGTCACGTGTCCAGCGAAAGCCTC	vector
M00292:91:000000000-AHYF2:1:1105:9438:23075	AGAGACGCCGCAAAATGAATTTGTGTCTCTACTGTGGCAAAAGAAGATGAAGAACTACTGGCGGCAGCTGCTGAACGCCAAGCTGATTACCCAGAGAAAGTTCGACAATCTGACCAATGGAGGCCATTTCGCCGACACGTGTCCAGCGAAAGCCTC	vector
M00292:91:000000000-AHYF2:1:1105:9638:13071	AGAGACGCCGCAAAATGAATTTGTGTCTCTACTGTGGCAAGCCTTCTGCAGTTCGCCGGCAGAGGCCAGCATTCTCTTCCGGCCGTTTTCCAGCTCGAACAGGGAGTACTTAGGCAGCTTGATGATCAGGTCCTTTTTCACTTCTTTGGAGGCCATTTCGCCGACACGTGTCCAGCGAAAGCCTC	vector
M00292:91:000000000-AHYF2:1:1105:9737:19128	AGAGACGCCGCAAAATGAATTTGTGTCTCTACTGTGGCAAGCACCTTGTACTCGTCGGTGATCACGGCCCAGCCCACAGAGTTGGTGCCGATGTCCAGGCCGACGCTGTACTTCATGTCGTGGAGGCCATTTCGCCGACACGTGTCCAGCGAAAGCCTC	vector
M00292:91:000000000-AHYF2:1:1105:9993:22714	AGAGACGCCGCAAAATGAATTTGTGTCTCTACTGTGGCAATCCTGGACAATGAGGAAAACGAGGACATTCTGGAAGATATCGTGCTGACCCTGACACTGTTTGAGGACAGAGAGATGATCGAGGAACGGCTGAAAACCTATGCCCACCTGTTCGACGACAAAGTGATGAATGGAGGCCATTTCGCCGACACGTGTCCAGCGAAAGCCTC	vector
M00292:91:000000000-AHYF2:1:1106:10185:17996	AGAGACGCCGCAAAATGAATTTGTGTGTTTGCCCCTCCCCCGTGCCTTCCTTGACCCTGGAAGGTGCCACTCCCACTGTCCTTTCCTAATAAAATGAGGAAATTGCATCGCATTGTCTGAGTAGGTGTCATTCTATTCTGGGGGGGGGGGTGGGGCAGGACAGGAAGGGGGAGGATTGGGAAGACAATAGCAGGCATGCTGGGGATGCGGTGGGCTCTATGGCTTCTGAGGCGGAAAGAACCAGCTGGGCCGACACGTGTCCAGCGAAAGCCTC	vector
M00292:91:000000000-AHYF2:1:1106:10284:8316	AGAGACGCCGCAAAATGAATTTGTGTCTCTACTGTGGCAAAGTTAATGTCATGATAATAATGGTTTCTTAGACGTCAGGTGGCACTTTTCGGGGAAATGTGCGCGGAACCCCTATTTGTTTATTTTTCTAAATACATTCAAATATGTATCCGCTCATGAGACAATAACCCTGATAAATGCTTCAATAATATTGAAAAAGGAAGAGTATGAGTATTCAACATTTCCGTGTCACCCTTATTCCCTTTTTTGCGGCATTTTGCGTTTCATTTCGCCGACACGTGTCCAGCGAAAGCCTC	vector
M00292:91:000000000-AHYF2:1:1106:10384:17300	AGAGACGCCGCAAAATGAATTTGTGTCTCTACTGTGGCAAGGTCATGTACTGGGCACAATGCCAGGCGGGCCATTTACCGTCATTGACGTCAATAGGGGGCGTACTTGGCATATGATACACTTGATGTACTGCCAAGTGGGCAGTTTACCGTAAATACTCCACCCATGGAGGCCATTTCGCCGACACGTGTCCAGCGAAAGCCTC	vector
M00292:91:000000000-AHYF2:1:1106:10498:7623	AGAGACGCCGCAAAATGAATTTGTGTCTCTACTGTGGCATATTGAAGCATTTATCAGGGTTATTGTCTCATGAGCGGATACATATTTGAATGTATTTAGAAAAATAAACAAATAGGGGTTCTGGAGGCCATTTCGCCGACACGTGTCCAGCGAAAGCCTC	vector
M00292:91:000000000-AHYF2:1:1106:10598:14685	AGAGACGCCGCAAAATGAATTTGTGTCTCTACTGTGGCAACAGCGGCGAAACAGCCGAGGCCACCCGGCGGAAGAGAACCGCCAGAAGAAGATACACCAGACGGAAGAACCGGATCTGCTATCTGCAAGAGATCTTCAGCAACGAGATGGCCAAGGTGGACGACAGCTTGGAGGCCATTTCGCCGACACGTGTCCAGCGAAAGCCTC	vector
M00292:91:000000000-AHYF2:1:1106:10661:17984	AGAGACGCCGCAAAATGAATTTGTGTCTCTACTGTGGCAAGCCTTCTGCAGTTCGCCGGCAGAGGCCAGCATTCTCTTCCGGCCGTTTTCCAGCTCGAACAGGGAGTACTTAGGCAGCTTGATGATCAGGTCCTTTTTCACTTCTTTGGAGGCCATTTCGCCGACACGTGTCCAGCGAAAGCCTC	vector
M00292:91:000000000-AHYF2:1:1106:10674:15570	AGAGACGCCGCAAAATGAATTTGTGTCTCTACTGTGGCAAAAAAATGAGCTGATTTAACAAAAATTTAACGCGAATTTTAACAAAAAATTAACGTTTACAATTTTATGGTCTATGGAGGCCATTTCGCCGACACGTGTCCAGCGAAAGCCTC	vector
M00292:91:000000000-AHYF2:1:1106:11112:3362	AGAGACGCCGCAAAATGAATTTGTGTCTCTACTGTGGCAACAGTCCTTCTTTGTGGCGATTAGCTTATATCTGTTCCTCTTGGGCAGGATAGACTCTTTGCTGAAGCCGCCTGTCTGCACCTCGGTCTTTTTCACGATATTCACTTGGGGCATGCTCAGCACTTTCCGCACGGTGGTAAAATCCAGACCCTAAACCCACACGACCTCCCCGGGTGCGCCGTTTGTCTCGATCAGAGGCCATTTCGCCGACACGTGTCCAGCGAAAGCCTC	vector
M00292:91:000000000-AHYF2:1:1106:11119:21773	AGAGACGCCGCAAAATGAATTTGTGTCTCTACTGTGGCAACTACTCAGACAATGCGATGCAATTTCCTCATTTTATTAGGAAAGGACAGTGGGAGTGGCACCTTCCAGGGTCAAGGAAGGCATGGAGGCCATTTCGCCGACACGTGTCCAGCGAAAGCCTC	vector
M00292:91:000000000-AHYF2:1:1106:11201:4466	AGAGACGCCGCAAAATGAATTTGTGTCTCTACTGTGGCAAGCAGGGTCAGGTCCTGGTGGTGCTCGTCGTATCTCTTGATCATAGAGGCGCTCAGGGGGGCCTTGGTGATCAATGGAGGCCATTTCGCTGACACGTGTCCAGCGAAAGCCTC	vector
M00292:91:000000000-AHYF2:1:1106:11331:2096	AGAGACGCCGCAAAATGAATTTGTGTCTCTACTGTGGCAATGACGGTTTTTCGCCCTTTGACGTTGGAGTCCACGTTCTTTAATAGTGGTCTCTTTTTCCAACCTGGAACAACACTCAACCCTATCTCGGTTTATTCTTTTTATTTAAAAGGGATTTTGCCGATTTCGGCCTATTGGTTAAAAAATGAGCTGATTTAACAAAAATTTAACGCAAATCGTAAGAAAATATTAACGCTTACAATTTCCATACGCCATTCGGAGGCCATTTCGCCGACACGTGTCCAGCGAAAGCCTC	vector
M00292:91:000000000-AHYF2:1:1106:11526:13672	AGAGACGCCGCAAAATGAATTTGTGTCTCTACTGTGGCAAAAATTATGTTTTAAAATGGACTATCATATGCTTACCGTAACTTGAAAGTATGTCGAGTTCTTGGCTCTATATATCTTGTGGAAAGGACGAAACACCGTGTCTCTACTGTTGGAGGCCATTTCGCCGACACGTGTCCAGCGAAAGCCTC	vector
M00292:91:000000000-AHYF2:1:1106:11546:20650	AGAGACGCCGCAAAATGAATTTGTGTCTCTACTGTGGCCGGCTGGTTTATTGCTGATAAATCTGGAGCCGGTGAGCGTGGAAGCCGCGGTATCATTGCAGCACTGGGGCCAGATGGTAAGCCCATGGAGGCCATTTCGCCGACACGTGTCCAGCGAAAGCCTC	vector
M00292:91:000000000-AHYF2:1:1106:11570:22402	AGAGACGCCGCAAAATGAATTTGTGTCTCTACTGTGGCAAGCCCGACGCCCGGGCTTTGCCCGGGCGGCCTCAGTGAGCGAGCGAGCGCGCAGCTGCCTGCAGGGGCGCCTGATGCGGTATTTTCTCCTTACGCATCTGTGCGGTGGAGGCCATTTCGCCGACACGTGTCCAGCGAAAGCCTC	vector
M00292:91:000000000-AHYF2:1:1106:11801:3300	AGAGACGCCGCAAAATGAATTTGTGTCTCTACTGTGGCAAGAACTGTGCTACCTACAGCGTGACCTCTGAGCAAGCGCCACGCTTCCCGAAGGGGGAAAGGCGGACAGGTATCCGGGAAGCGGCAGGGTCGGAACAGGCGAGCGCACGTGGAGGCCATTTCGCCGAAACGTGTCCAGCGAAAGCCTC	vector
M00292:91:000000000-AHYF2:1:1106:11959:4709	AGAGACGCCGCAAAATGAATTTGTGTCTCTACTGTGGCAAGACTTTCACCAGCGTTTCTGGGTGAGCAAAAACAGGAAGGCAAAATGCCGCAAAAAAGTGAATAAGGGCGACACGGAAATGTTGGATACTCATACTCTTCCTTTTTCAAAATCATTGAAGCATTAATAAGGGTTATTGTCTGATGAGCGGATACATATTTGAATGTATTTATGGAGGCCATTTCGCCGACACGTGTCCAGCGAAAGCCTC	vector
M00292:91:000000000-AHYF2:1:1106:12245:18513	AGAGACGCCGCAAAATGAATTTGTGTCTCTACTGTGGTAAATCTCCGGCGTGGAAGATCGGTTCAACGCCTCCCTGGGCACATACCACGATCTGCTGAAAATTATCAAGGACAAGGACTTCCTGGACAATGAGGAAAACGAGGACATTCTGGAAGATATCGTGCTGACCCTGACACTGTTTGAGGACAGAGAGATGATCGAGGATGGAGGCCATTTCGCCGACACGTGTCCAGCGAAAGCCTC	vector
M00292:91:000000000-AHYF2:1:1106:12327:5588	AGAGACGCCGCAAAATGAATTTGTGTCTCTACTGTGGCAAAGGTCAGGCTGTCGTCTTGGGTCAGCTGCATGAAGTTTCTGTTGGCGAAGCCGTCGGACTTCAGGAAATCCAGGATGGTCTTGCCGGACTTCTTGTCCCGGAAGCCGTTGATCAGCTTCCGGCTCAGCCTGCCCCAGCAGGAGGCCATTTCGCCGACACGTGTCCAGCGAAAGCCTC	vector
M00292:91:000000000-AHYF2:1:1106:12508:13781	AGAGACGCCGCAAAATGAATTTGTGTCTCTACTGTGGCAAAAGAAGATGAAGCACTACTGGCGGCAGCTGCTGAACGCCAAGCTGATTACCCAGAGAAAGTTCGACAATCTGACCAATGGAGGCCATTTCGCCGACACGTGTCCAGCGAAAGCCTC	vector
M00292:91:000000000-AHYF2:1:1106:12565:18889	AGAGACGCCGCAAAATGAATTTGTGTCTCTACTGTGGCAACAGCGTTTCTGGGTGAGCAAAAACAGGAAGGCAAAATGCCGCAAAAAAGGGAATAAGGGCGACACGGAAATGTTGAATACTCATAATGGAGGCCATTTCGCCGACACGTGTCCAGCGAAAGCCTC	vector
M00292:91:000000000-AHYF2:1:1106:12664:23288	AGAGACGCCGCAAAATGAATTTGTGTCTCTACTGTGGCAAGGTCATGTACTGGGCACAATGCCAGGCGGGCCATTTACCGTCATTGACGTCAATAGGGGGCGTACTTGGCATATGATACACTTGATGTACTGCCAAGTGGGCAGTTTACCGTAAATACTCCACCCATGGAGGCCATTTCGCCGACACGTGTCCAGCGAAAGCCTC	vector
M00292:91:000000000-AHYF2:1:1106:12863:17471	AGAGACGCCGCAAAATGAATTTGTGTCTCTACTGTGGCAAAGCACCGACTCGGTGCCACTTTTTCAAGTTGATAACGGACTAGCCTTATTTTAACTTGCTATTTCTAGCTCTAAAACCCATTGCCATGGAGGCCATTTCGCCGACACGTGTCCAGCGAAAGCCTC	vector
M00292:91:000000000-AHYF2:1:1106:12895:18001	AGAGACGCCGCAAAATGAATTTGTGTCTCTACTGTGGCAAGGTTTATTGCTGATAAATCTGGAGCCGGTGAGCGTGGAAGCCGCGGTATCATTGCAGCACTGGGGCCCAATGGAGGCCATTTCGCCGACACGTGTCCAGCGAAAGCCTC	vector
M00292:91:000000000-AHYF2:1:1106:13102:21485	AGAGACGCCGCAAAATGAATTTGTGTCTCTACTGTGACGCTACACTTGCCAGCGCCTTAGCGCCCGCTCCTTTCGCTTTCTTCCCTTCCTTTCTCGCCACGTTCGCCGGCTTTCCCCGTCAAGCTCTAAATCGGGGTTGGAGGCCATTTCGCCGACACGTGTCCAGCGAAAGCCTC	vector
M00292:91:000000000-AHYF2:1:1106:13231:18207	AGAGACGCCGCAAAATGAATTTGTGTCTCTACTGTGTCTTTGGTGCTGGTGTACCTCTTCCGGTCGATGGTGGTGTCAAAGTACTTGAAGGGGGCAGGGGCTCCCAGATTGGTCAGGGTAAACAGGTGGATGATATTCTCGGCCTGCGCTCTGATGGGCTTATCCCGGTGCTTGTTGGAGGCGGACAGCACTTTGCCCAGATTAGCGTCGGCCAGGATGACTCCTTTGGATAACTTCCTGAGCTTCTCGGTGATCGCGCCCAGGTAGTGTTTGTGCTTTTCCACAAACATCTGTTTCTGATCATTGACCTCGAGAGAGCCCATCAGCTACTTATAGTGGTAGGGCAGCTAATGGAGGCCATTTCGCCGACACGTGTCCAGCGAAAGCCTC	vector
M00292:91:000000000-AHYF2:1:1106:13340:20323	AGAGACGCCGCAAAATGAATTTGTGTCTCTACTGTATGAGCACTTTTAAAGTTCTGCTATGTGGCGCGGTATTATCCCGTATTGACGCCGGGCAAAAGCAACTCGGTCGCCGCATACACTATTCTCAGAATGACTTGGTTGAGTACTCACCAGTCACAGAAAAGCATCTTACGGATGGCATGACAGTAAAATGGAGGCCATTTCGCCGACACGTGTCCAGCGAAAGCCTC	vector
M00292:91:000000000-AHYF2:1:1106:13413:20084	AGAGACGCCGCAAAATGAATTTGTGTCTCTACTGTGGCAACTGAGAAGTGCAAAGAGATTTTCTTCGACCAGAGCAAGAACGGCTACGCCGGCTACATTGACGGCGGAGCCAGCCAGGAAGAGTTCTACAAGTTCATCTGGAGGCCATTTTGCCGACACGTGTCCAGCGAAAGCCTC	vector
M00292:91:000000000-AHYF2:1:1106:13487:17096	AGAGACGCCGCAAAATGAATTTGTGTGATGGTTCACGTAGTGGGCCATCGCCCTGATAGACGGTTTTTCGCCCTTTGACGTTGGAGTCCACGTTCTTTAATAGTGGACTCTTGTTCCAAACTGGAACAACACTCAACTCTATCTCGGGCTATTCTTTTGATTTATAAGGGATTTTGCCGATTTCGGTCTATTGGTTAAAAAATGAGCTGATTTAACAAAAATGGAGGCCATTTCGCCGACACGTGTCCAGCGAAAGCCTC	vector
M00292:91:000000000-AHYF2:1:1106:13564:2801	AGAGACGCCGCAAAATGAATTTGTGTCTCTACTGTGGCAAATAAGATGGCCCCAAAGAAGAAGCGGAAGGTCGGTATCCACGGAGTCCCAGCAGCCGACAAGAAGTACAGCATCGGCCTGGACATTGGCACCAACTCTTTGGGCTGGGCCGGGATCACCAACGAGTACAAGGTGCCCAGCAAAAAATTCAAAGTGCTGGGCAACACCGACCGGCACAGCACCTGGCTATAATACTACACTTCCAACAGCCATAGCCAAGGAGCGTCTATACATGGAGGCCATGTCGCCGACACGTGTCCAGCGAAAGCCTC	vector
M00292:91:000000000-AHYF2:1:1106:13676:22662	AGAGACGCCGCAAAATGAATTTGTGTCTCTACTGTGGCAAAGGACCACTTCTGCGCTCGGCCCTTCCGGCTGGCTGGTTTATTGCTGATAAATCTGGAGCCGGTGAGCGTGGAAGCCGCGGTATCATTGCAGCACTGGGGCCAGATGGTAAGCCCTCCCGTATCGTAGTTATCTACACGACGGGGAGTCAGGCAACTATGGATGAACGAAATAGACAGATCGCTGAGATAGGTGCCTCACTGATTAAGCATTGGTATGGAGGCCATTTCGCCGACACGTGTCCAGCGAAAGCCTC	vector
M00292:91:000000000-AHYF2:1:1106:14007:6189	AGAGACGCCGCAAAATGAATTTGTGTCTCTACTGTGGCAAGAGGTACCCGTTCCATAACTTACGGTAAATGGCCCGCCTGGCTGACCGCTCAACGACCCCCGCCCAGTGATGGAGGCCATTTCGCCGACACGTGTCCAGCGAAAGCCTC	vector
M00292:91:000000000-AHYF2:1:1106:14027:3583	AGAGACGCCGCAAAATGAATTTGTGTCTCTACTGTGGCAAGTGCCGTAAAGCACTAAATCGGAACCCTAAAGGGAGCCCCCGATTTAGAGCTTGACGGGGAAAGCCGGCGAACGTGGCGAGAAAGGAAGGGAAGAAAGCGAAAGGAGCGGGCGCTAAGGCGCTGGCAAGTGTATGGAGGCCATTTCGCCGACACGTGTCCAGCGAAAGCCTC	vector
M00292:91:000000000-AHYF2:1:1106:14119:4708	AGAGACGCCGCAAAATGAATTTGTGTCTCTACTGTGGCAAGCGCCAATTCTGCAGACAAATGGCTCTAGAGGTACCCGTTACATAACTTACGGTAAATGGCCCGCCTGGCTGACCGCCCAACGACCCCCACCCATTGACGTCAATAGGAACGCCAAAAGGGAATTTCCATTGACGTCAATGGGTGGAGTATTTACGGTAAACTGCCCACTTGGCAGTACATCAAGTGTATCATATGCCAAGTACGCCCCCTATTGACGTCAATGACGGTAAATGGCCCGCCTGGCATTGTGCCCAGTTGGAGGCCATTTCGCCGACACGTGTCCAGCGAAAGCCTC	vector
M00292:91:000000000-AHYF2:1:1106:14127:14307	AGAGACGCCGCAAAATGAATTTGTGTCTCTACTGTGGCAAGGGGTGGACAAGGGCGCTTCCGCCCAGAGCTTCATCGAGCGGATGACCAACTTCGATAAGAACCTGCCCAACGAGAAGGTGCTGCCCAGGCACAGCCTGCTGTACGAGTACTTCACCGTGTAAAACGAGCTGAACAAAGTGAAATAAGTGACCGAGGGAATGAGAAAGCCCGCCTTCCTGAGCGGCGAGCAGAAAAAGGCCATCGTGGACCTGCAGTGCAAGACCAACCGGAAAGTGACCGTGAAGCAGCTGAAAGAGGAATACTTAAAGAAAATCGAGTGCTTCGACTCCGTGGAAATCTCCGGCGTGGAATGGAGGCCATTTCGCCGACACGTGTCCAGCGAAAGCCTC	vector
M00292:91:000000000-AHYF2:1:1106:14257:4587	AGAGACGCCGCAAAATGAATTTGTGTCTCTACTGTGGCAACGTCTATCAGGGCGATGGCCCACTACGTGAACCATCACCCAAATCAAGTTTTTTGGGGTCGAGGTGCCGTAAAGCACTAAATCGGAACCCTAAAGGGAGCCCCCGATTTAGAGCTTGACGGGGAAAGCCGGCGAACGTGGCGAGAAAGGAAGGGAAGAAAGCGAAAGGATGGAGGCCATTTCGCCGACACGTGTCCAGCGAAAGCCTC	vector
M00292:91:000000000-AHYF2:1:1106:14418:9114	AGAGACGCCGCAAAATGAATTTGTGTCTCTACTGTGGTGCGCTCTGCTGAAGCCAGTTACCTTCGGAAAAAGAGTTGGTAGCTCTTGATCCGGCAAACAAACCACCGCTAAATGGAGGCCATTTCGCCGACACGTGTCCAGCGAAAGCCTC	vector
M00292:91:000000000-AHYF2:1:1106:14734:20189	AGAGACGCCGCAAAATGAATTTGTGTCTCTACTGTGGCAAACCATCACCCAAATCAAGTTTTTTGGGGTCGAGGTGCCGTAAAGCACTAAATCGGAACCCTAAAGGGAGCCCCCGATTTAGAGCTTGACGGGGAAAGCCGGCGAACGTGGGGAGAAAGGAAGGGAAGAAAGCGAAAGGAGCGGGCGCTAAGGCGCTGGCGGGTGTGGCGGTTACGCGCTGGAGGCCATTTCGCCGACACGTGTCCAGCGAAAGCCTC	vector
M00292:91:000000000-AHYF2:1:1106:14748:5122	AGAGACGCCGCAAAATGAATTTGTGTCTCTACTGTGGCAATTGTCTGCTCCCGGCATCCGCTTACAGACAAGCTGTGACCGTCTCCGGGAGCTGCATGTGTCAGAGGTTTTCACCGTCATCACCGAAACGCGCGAGACGAAAGGGCCTCGTGATACGCCTATTTTTATAGGTTAATGTCATGATAATAATGGTTTCTTAGACGTCAGGTGGCACTTTGGAGGCCATTTCGCCGACACGTGTCCAGCGAAAGCCTC	vector
M00292:91:000000000-AHYF2:1:1106:14995:9200	AGAGACGCCGCAAAATGAATTTGTGTCTCTACTGTGGCAAAATGGAAATTGTAAGCGTTAATATTTTGTTAAAATTCGCGTTAAATTTTTGTTAAATCAGCTCATTTTTTAACCAATAGGCCGAAATCGGCAAAATCCCTTATAAATCAAAAGAATAGACCGAGATAGGGTTGAGTGTTGTTCCAGTTTGGAACAAGAGTCCACTATTAAAGAACGTGGACTCCAACGTCAAAGGGCGAAAAACCGTCTTGGAGGCCATTTCGCCGACACGTGTCCAGCGAAAGCCTC	vector
M00292:91:000000000-AHYF2:1:1106:15379:8148	AGAGACGCCGCAAAATGAATTTGTGTCTCTACTGTGGCAACACCAGTTTCTTTCTCAGGTGGTCGATGGTGGGGTACTTCTCGTGGTAAGGCACCTCGTCCACGATGTTGCCGAAGATGGGGTGGCGCATGGAGGCCATTTCGCCGACACGTGTCCAGCGAAAGCCTC	vector
M00292:91:000000000-AHYF2:1:1106:15453:10457	AGAGACGCCGCAAAATGAATTTGTGTCTCTACTGTGGCAATTAACTGGCTTCAGCAGAGCGCAGATACCAAATACTGTTCTTCTAGTGTAGCCGTAGTTAGGCCACCACTTCAAGAACTCTGTAGCACCGCCTACATACCTCGCTCTGGTAATCCGGTTACCAGTGGCTGCTGCCAGTTGCGATAAGTCGTGTGTTACCGGGGTGGACTCAAGACGATAGTTACCGGATAAGGCGCAGCGGTCGGGCTGAACGGGGGGTTCGTGCACACAGCCCAGCTTGGAGCGAACGACCTACACCGAACTGAGATACCTACAGCGTGAATGGAGGCCATTTCGCCGACACGTGTCCAGCGAAAGCCTC	vector
M00292:91:000000000-AHYF2:1:1106:15526:8313	AGAGACGCCGCAAAATGAATTTGTGTCTCTACTGTGGCAACAGCCGACAAGAAGTACTGCATCGGCCTGCACATCGGCACCAACTCTGTGGGGTGTGCCGTGATCACCGACGAGTAAAAGGTGCACAGCACGAAATTCAAGGGGCTGGGCAACACCGACCTGGAGGCCATTTCGCCGACACGTGTCCAGCGAAAGCCTC	vector
M00292:91:000000000-AHYF2:1:1106:15578:3063	AGAGACGCCGCAAAATGAATTTGTGTCTCTACTGTGGTGCGCTCTGCTGAAGCCAGTTACCTTCGGAAAAAGAGTTGGTAGCTCTTGATCCGGCAAACAAACCACCGCTAAATGGAGGCCATTTCGCCGACACGTGTCCAGCGAAAGCCTC	vector
M00292:91:000000000-AHYF2:1:1106:15643:12336	AGAGACGCCGCAAAATGAATTTGTGTCTCTACTGTGGCAACTTGCTCTGGTCGAAGAAAATCTCTTTGTACTTCTCAGGCAGCTGCTGCCGCACGAGAGCTTTCAGCAGGGTCAGGTCCTGGTGGTGCTCGTCGTATCTCTTGATCATAGAGGCGCTCAGGGGGGCCTTGGTGATCTCGGTGTTCACTCTCAGGATGTCGCTCAGCAGGATGAGGCCATTTCGCCGACACGTGTCCAGCGAAAGCCTC	vector
M00292:91:000000000-AHYF2:1:1106:15942:11913	AGAGACGCCGCAAAATGAATTTGTGTCTCTCCCCACCCCCCAGAATAGAATGACACCTACTCAGACAATGCGATGCAATTTCCTCATTTTATTAGGAAAGGACAGTGGGAGTGGCACCTTCCAGGGTCAAGGAAGGCACGGGGGAGGGGCAAACAACAGATGGCTGGCATGGAGGCCATTTCGCCGATACGTGTCCAGCGAAAGCCTC	vector
M00292:91:000000000-AHYF2:1:1106:16003:15732	AGAGACGCCGCAAAATGAATTTGTGTCTCTACTGTGGCAAGGTCATGTACTGGGCACAATGCCAGGCGGGCCATTTACCGTCATTGACGTCAATAGGGGGCGTACTTGGCATATGATACACTTGATGTACTGCCAAGTGGGCAGTTTACCGTAAATACTCCACCCATGGAGGCCATTTCGCCGACACGTGTCCAGCGAAAGCCTC	vector
M00292:91:000000000-AHYF2:1:1106:16132:24432	AGAGACGCCGCAAAATGAATTTGTGTCTCTACTGTGGCAAGGGGTTTTCCTCGAACAGCTGGTTGTAGGTCTGCACCAGCTGGATGAACAGCTTGTCAACGTCGCTGTTGTCGGGGTTCAGGGCGCCCTCGATCAGGAAGTAGCCCCGGAACTTGATCAGGTGGGCCAGGGCCAGATAGAACAGCCGCAGGTCGGACTTGTTGGTGCTTTCCACCAGTTCCTTTCGCCGACACGTGTCCAGCGAAAGCCTC	vector
M00292:91:000000000-AHYF2:1:1106:16162:10227	AGAGACGCCGCAAAATGAATTTGTGTCTCTACTGTGGCAAGCGACTCCCGCCCGCCGCGCGCTTCGCTTTTTATAGGGCCGCCGCCGCCGCCGCCTCGCCATGGAGGCCATTTCGCCGACACGTGTCCAGCGAAAGCCTC	vector
M00292:91:000000000-AHYF2:1:1106:16282:11305	AGAGACGCCGCAAAATGAATTTGTGTCTCTACTGTGGCAAAGAGGTACACCAGCACCAAAGAGGTGCTGGACGCCACCCTGATCCACCAGAGCATCACCGGCCTGTACGAGACACGGATCGACCTGTCTCAGCTGGGAGGCGACAAAAGTGGAGGCCATTTCGCCGACACGTGTCCAGCGAAAGCCTC	vector
M00292:91:000000000-AHYF2:1:1106:16426:7020	AGAGACGCCGCAAAATGAATTTGTGTCTCTACTGTGGCAAGCCTTCTGCAGTTCGCCGGCAGAGGCCAGCATTCTCTTCCGGCCGTTTTCCAGCTCGAACAGGGAGTACTTAGGCAGCTTGATGATCAGGTCCTTTTTCACTTCTTTGGAGGCCATTTCGCCGACACGTGTCCAGCGAAAGCCTC	vector
M00292:91:000000000-AHYF2:1:1106:16548:4739	AGAGACGCCGCAAAATGAATTTGTGTCTCTACTGTGGCTGCGTTGAACCGATCTTCCACGCCGGAGATTTCCACGGAGTCGAAGCACTCGATTTTCTTGAAGTAGTCCTCTTTCAGCTGCTTCACGGTCACTTTCCGTGGAGGCCATTTCGCCGACACGTGTCCAGCGAAAGCCTC	vector
M00292:91:000000000-AHYF2:1:1106:16858:24010	AGAGACGCCGCAAAATGAATTTGTGTCTCTACTGTGGCAACAGCGTAACCACCACACCCGCCGCGCTTAATGCGCCGCTACAGGGCGTGTACTATGGTTGCTTTGACGTATGCGGTGTGAAATACCGCACAGATGCGTAAGGAGAAAATACCGCATCAGGCGCCCTGAAGGCAGCTGCGCGCTCGCACGCTCACTGAGGCCGCCCGGGCAAAGCCCGGGCGTCGGGCGACCAATGGAGGCCATTTCGCCGACACGTGTCCAGCGAAAGCCTC	vector
M00292:91:000000000-AHYF2:1:1106:17130:7798	AGAGACGCCGCAAAATGAATTTGTGTCTCTACTGTGGCAATATCCTCGGGGAAGCCCTTCAGCTTCTCATAGTGGCTGGCCAGGTACAGGAAGTTCACATATTTGGAGGGCAGGGCCAGTTCGTTTCCCTTCTGCAGTATGGAGGCCATTTCGCCGACACGTGTCCAGCGAAAGCCTC	vector
M00292:91:000000000-AHYF2:1:1106:17321:19070	AGAGACGCCGCAAAATGAATTTGTGTCTCTACTGTGGCAAGCGCTCTGCTGAAGCCAGTTACCTTCGGAAAAAGAGTCGGTAGCTCTTGATCCGGCAAACAAACCACCGCTGGTAGCGGTGGTTTTTTTGTTTGCAAGCAGCAGATTACGCGCAGAAAAAAAGGATCTCAAGAATGGAGGCCATTTCGCCGACACGTGTCCAGCGAAAGCCTC	vector
M00292:91:000000000-AHYF2:1:1106:17341:18509	AGAGACGCCGCAAAATGAATTTGTGTCTCTACTGTGGCAACAGCCGACAAGAAGTACAGCATCGGCCTGGACATCGGCACCAACTCTGTGGGCTGGGCCGTGATCACCGACGAGTACAAGGTGCCCAGCAAGAAATCCAAGGTGCTGGGCAACACCGACCTGGAGGCCATTTCGCCGACACGTGTCCAGCGAAAGCCTC	vector
M00292:91:000000000-AHYF2:1:1106:17347:17486	AGAGACGCCGCAAAATGAATTTGTGTCTCTACTGTGGCAAAAGCGGCGGAGATACACCGGCTGGGGCAGGCTGAGCCGGAAGCTGATCAACGGCATCCGGGACAAGCAGTCCGGCAAGACAATCCTGGATTTCCTGAAGTCCGTCGGCTTCGCCAAAAAAAAATTCATGCAACTGATCCAGGACGACAACCTGACCTTGAAAGGGGAAAGCCAGAAAACCCAGGGGTACGGCCAGGGCGATGGCCCCCAGGAGCACAATGCGAATCTGGCAGGCAGCCACGCCATGAAGAAGGGCATCCTGCAGACAGTGAGGGTGTGGAGGCCATTTCGCCGACACGTGTCCAGCGAAAGCCTC	vector
M00292:91:000000000-AHYF2:1:1106:17429:15776	AGAGACGCCGCAAAATGAATTTGTGTCTCTACTGTGGCAACCGCTGTCGAACAGCAGGGCTCCGATCAGGTTCTTCTTGATGCTGTGCCGGTCGGTGTTGCCCAGCACCTTGAATTTCTTGCTGGGCACCTTGTACTCGTCGGTGATCCCGGCCCAGCCCACAGAGTTGGTGCCGATGTCCAGGCCGATGCTGTACTTCTTGTCGGCTGCTGGGACTCCGTGGATACCGACCTTCCGCTTCTTCTTTGGGGCCATCTTATCGTCATCGTCTTTGTAATCAATATCATGATCCTTGTGGAGGCCATTTCGCCGACACGTGTCCAGCGAAAGCCTC	vector
M00292:91:000000000-AHYF2:1:1106:17455:4116	AGAGACGCCGCAAAATGAATTTGTGTCTCTACTGTGGCAATGTCCTCGTTTTCCTCATTGTCCAGGAAGTCCTTGTCCTTGATAATTTTCAGCAGATCGTGGTATGTGCCCAGGGAGGCGAATGGAGGCCATTTCGCCGACACGTGTCCAGCGAAAGCCTC	vector
M00292:91:000000000-AHYF2:1:1106:17874:5412	AGAGACGCCGCAAAATGAATTTGTGTCTCTACTGTGGCAAAAATTATGTTTTAAAATGGACTATCATATGCTTACCGTAACTTGAAAGTATTTCGATTTCTTGGCTTTATATATCTTGTGGAAAGGACGAAACACCGTGTCTCTACTGTTGGAGGCCATTTCGCCGACACGTGTCCAGCGAAAGCCTC	vector
M00292:91:000000000-AHYF2:1:1106:17932:23862	AGAGACGCCGCAAAATGAATTTGTGTCTCTACTGTGGCAAGCCACTGGTAACAGGATTAGCAGGGCGAGGTATGTAGGCGGTGCTACAGAGTTCTTGAAGTGGTGGCCTAACTACGGCATGGAGGCCATTTCGCCGACACGTGTCCAGCGAAAGCCTC	vector
M00292:91:000000000-AHYF2:1:1106:18067:21830	AGAGACGCCGCAAAATGAATTTGTGTCTCTACTGTGGCAATAATTACAGCCCGGAGGAGAAGGGCCGTCCCGCCCGCTCACCTGGGGGAGTAACGCGGTCAGTCAGAGCCGGGGTGGAGGCCATTTCGCCGACACGTGTCCAGCGAAAGCCTC	vector
M00292:91:000000000-AHYF2:1:1106:18073:20606	AGAGACGCCGCAAAATGAATTTGTGTCTCTACTGTGGCAATGTCCTCGTTTTCCTCATTGTCCAGGAAGTCCTTGTCCTTGATAATTTTCAGCAGATCGTGGTATGTGCCCAGGGAGGCGAATGGAGGCCATTTCGCCGACACGTGTCCAGCGAAAGCCTC	vector
M00292:91:000000000-AHYF2:1:1106:18228:14968	AGAGACGCCGCAAAATGAATTTGTGTCTCTACTGTGGCAACACCAGTTTCTTTCTCAGGTGGTAGATGGTGGGGTACTTCTCGTGGTAGGCCACCTCGTCCACGATGTTGCCGAAGATGGGGTGCCGCATGGAGGCCATTTCGCCGACACGTGTCCAGCGAAAGCCTC	vector
M00292:91:000000000-AHYF2:1:1106:18366:12455	AGAGACGCCGCAAAATGAATTTGTGTCTCTACTGTGGCAAGCGCCAATTCTGCAGACAAATGGCTCTAGAGGTACCCGTTACATAACTTACGGTAAATAGCCCGCCTGGCTGACCGCCCAACGACCCCCGCCCATTGACGTCAATAGTAACGCCAATAGGGACTTTCCATTGACGTCAATGGGTGGAGTATTTACGGTAAACTACCCACTTGGCAGTACATCAAGTGTATCATATGCCAAGTACGCCCCCTATTGACGTCAATGACGGTAAATGGCCCGCCTGGCATTGTGCCCAGTTGGAGGCCATTTCGCCGACACGTGTCCAGCGAAAGCCTC	vector
M00292:91:000000000-AHYF2:1:1106:18442:13247	AGAGACGCCGCAAAATGAATTTGTGTCTCTACTGTGGCAACTCACCTCGACCATGGTAATAGCGATGACTAATACGTAGATGTACTGCCAAGTAGGAAAGTCCCATAAGGTCATGTACTGGGCACAATGCCAGGCGGGCCATTTACCGTCATTGACGTCAATAGGGGGTGTACTTGGAGGCCATTTCGCCGACACGTGTCCAGCGAAAGCCTC	vector
M00292:91:000000000-AHYF2:1:1106:18529:22268	AGAGACGCCGCAAAATGAATTTGTGCCCGGCCTCAGTGAGCGAGCGAGCGCGCAGAGAGGGAGTGGCCAACTCCATCACTAGGGGTTCCTGCGGCCGCTCCCCAGCATGCCTGCTATTCGCTTCCCAATCCTCCCCCTTGCTGTCCTGCCCCATGGAGGCCATTTCGCCGACACGTGTCCAGCGAAAGCCTC	vector
M00292:91:000000000-AHYF2:1:1106:18581:9840	AGAGACGCCGCAAAATGAATTTGTGTCTCTACTGTGGCAAAGCCAGCCGGAAGGGCCGAGCGCAGAAGTGGTCCTGCAACTTTATCCGCCTCCATCCAGTCTATTAATTGTTGCCGGGAATGGAGGCCATTTCGCCGACACGTGTCCAGCGAAAGCCTC	vector
M00292:91:000000000-AHYF2:1:1106:18647:16576	AGAGACGCCGCAAAATGAATTTGTGTCTCTACTGAGGCAAAGAGGTACACCAGCACCAAAGAGGTGCTGGACGCCACCCTGATCCACCAGAGCATCACCGGCCTGTACGAGACACGGATCGACCTGTCTCAGCTGGGAGGCGACAAAAGTGGAGGCCATTTCGCCGACACGTGTCCAGCGAAAGCCTC	vector
M00292:91:000000000-AHYF2:1:1106:18724:15120	AGAGACGCCGCAAAATGAATTTGTGTCTCTACTGTGGCAACAGCGGCGAAACAGCCGAGGCCACCCGGCTGAAGAGAACCGCCAGAAGAAGATACACCAGACGGAAGAACCGGAGCTGCTATCTGCAAGAGATCTTCAGCAACGAGATGGCCAAGGTGGACGACAGCTTGGAGGCCATTTCGCCGACACGTGTCCAGCGAAAGCCTC	vector
M00292:91:000000000-AHYF2:1:1106:18861:3514	AGAGACGCCGCAAAATGAATTTGTGTCTCTACTGCCGCCGCCTCGCGCCGCCCGCCCCGGCTCTGACTGACCGCGTTACTCCCACAGGTGAGCGGGCGGGACGGCCCTTCTCCTCCGGGCTGTAATTTGCTGAGCAGGAGGTAAGGGGTTAAGGGTTTGTTGGTTTGTGTGGTTTTAATGTTTAATTACCTGGAGCACCGACCTGAAATCACTTTTTTTCAGGTTGGACCGGTGCCACCATTGACTATAAGAACCACGACGAAGACTACAAGGATCATGATATTGATTACAATGGAGGCCATTTCGCCGACACGTGTCCAGCGAAAGCCTC	vector
M00292:91:000000000-AHYF2:1:1106:19084:13518	AGAGACGCCGCAAAATGAATTTGCTTGTTGTCGATGGAGTCGTCCTTCAGAAAGCTCTGAGGCACGATATGGTCCACATCGTAGTCGGACAGCCGGTTGAGGAGGCCATTTCGCCGACACGTGTCCAGCGAAAGCCTC	vector
M00292:91:000000000-AHYF2:1:1106:19087:2541	AGAGACGCCGCAAAATGAATTTGTGTCTCTACTGTGGCAAGCACTTTGTCCAGATTAGCGTCGGCCAGGATCACTCTCTTGGAGAACTCGCTGATCTGCTCGATGATCTCGTTGGAGGCCATTTCGCCGACACGTGTCCAGCGAAAGCCTC	vector
M00292:91:000000000-AHYF2:1:1106:19249:17436	AGAGACGCCGCAAAATGAATTTGTGTCTCTACTGTGACGACAAAGTGATGAAGCAGCTGAAGCGGCGGAGATACACCGGCTGGGGCAGGCTGAGCCGGAAGCTGATCAACGGCATCCGGGACAAGCAGTCCGGCAAGACAATCCTGGATTTCCTGAAGTCCGACGGCTTCGCCAACAGATACTTCATGGAGCTGATCCACGACGACAGCCTGACCGATTTCCTACTCGCTCGTGGCGATCATCTTCCGCACGTCGTACACCTTGTAGTCGCCGTACACGAACTCGCTTTCCAGCTTAGGGTACTTTTTGATCAGGGCGGTTCCCACGACGGCGTTGGAGGCCATTTCGCCGACACGTGTCCAGCGAAAGCCTC	vector
M00292:91:000000000-AHYF2:1:1106:19533:20740	AGAGACGCCGCAAAATGAATTTGTGTCTCTACTGTGGCAACAGCTGCTTCATCACTTTGTCGTCGAACAGGTGGGCATAGGTTTTTAGCCGTTCCTCGATCATCTCTCTGTCCTCAAACAGTGTTGGAGGCCATTTCGCCGAAACGTGTCCAGCGAAAGCCTC	vector
M00292:91:000000000-AHYF2:1:1106:19740:11067	AGAGACGCCGCAAAATGAATTTGTGTCTCTACTGTGGCAAAAACCATCACCCCCTGGAACTTCGAGGAAGTGGTGGACAAGGGCGCTTCCGCCCAGAGCTTCATCGAGCGGATGACCAACTTCGATAAGAACCTGCCCAACGAGAAGGTGCTGCCCAAGCACAGCCTGCTGTACGAGTACTTCACCGTGTATAACGAGCTGACCAAAGTGAAATACGTGACCGAGGGAATGAGAAAGCCCGCCTTCCTGAGCGGCGAGCAGAACTGTGGAGGCCATTTCGCCGACACGTGTCCAGCGAAAGCCTC	vector
M00292:91:000000000-AHYF2:1:1106:19883:17916	AGAGACGCCGCAAAATGAATTTGTGTCTCTACTGTGGTAACCACGCTTCCCCATAGCTCACGCTGTAGGTATCTCAGTTCGGTGTAGGTCGTTCGCTCCAAGCTGGGCTGTGTGCACGAACCCCCCGTACTTACTTCTGACAACGATCGGAGGACCGATGGAGGCCATTTCGCCGACACGTGTCCAGCGAAAGCCTC	vector
M00292:91:000000000-AHYF2:1:1106:19985:15164	AGAGACGCCGCAAAATGAATTTGTGTCTCTACTGTGGCAAGCGGCACCCCATCTTCGGCAACATCGTGGACGAGGTGGCCTACCACGAGAAGTACCGCACCATCTACCACCTGAGAAAGAAACTGGTGGACAGCACCGACAAGGCCGACCTGCGGCTGATCTAGCTGGCCCTGGCCCACATGATCAAGTTCCGGGGCCACTTCCTGATCGGGGAGGCCATTTCGCCGACACGTGTCCAGCGAAAGCCTC	vector
M00292:91:000000000-AHYF2:1:1106:20211:10806	AGAGACGCCGCAAAATGAATTTGTGTCTCTACTGTGGCAAAAATTAGCTGAGCAAGAGGTAAGGGTTTAAGGGATGGTTGGTTGGTGGGGTATTAATGTTTAATTACCTGGAGCACGATGGAGGCCATTTCGCCGACACGTGTCCAGCGAAAGCCTC	vector
M00292:91:000000000-AHYF2:1:1106:20274:24196	AGAGACGCCGCAAAATGAATTTGTGTCTCTACTGTGGCAAAAATACGGGATAATACCGCGCCACATAGCAGAACTTTAAAAGTGCTCATCATTGGAAAACGTTCTTCGGGGCGAAAACTCTGGAGGCCATTTCGCCGACACGTGTCCAGCGAAAGCCTC	vector
M00292:91:000000000-AHYF2:1:1106:20583:3035	AGAGACGCCGCAAAATGAATTTGTGTCTCTACTGTGGCAAGGGGCGGGGCGGGGCGAGGCGGAGAGGTGCGGCGGCAGCCAATCAGAGCGGCGCGCTCCGAATGGAGGCCATTTCGCCGACACGTGTCCAGCGAAAGCCTC	vector
M00292:91:000000000-AHYF2:1:1106:20764:3178	AGAGACGCCGCAAAATGAATTTGTGTCTCTACTGTGGCAAGAGGTGCTGGTGTACCTCTTCCGGTCGATGGTGGTGTCAAAGTACTTGAAGGCGGCAGGGGCTCCCAGATTGGTCAGGGTAAACAGGTGGATGATATTCTCGGCCTGCTCTCTGATGGGCTTATCCCGGTGCTTGTTGTAGGAGGCCATTTCGCCGACACGTGTCCAGCGAAAGCCTC	vector
M00292:91:000000000-AHYF2:1:1106:20781:18467	AGAGACGCCGCAAAATGAATTTGTGCCCGGCCTCAGTGAGCGAGCGAGCGCGCAGAGAGGGAGTGGCCAACTCCATCACTAGGGGTTCCTGCGGCCGCTCCCCAGCGTGCCTGCTATTCTCTTCCCAATCCTCCCCCTTGCTGTCCTGCCCCATGGAGGCCATTTCGCCGACACGTGTCCAGCGAAAGCCTC	vector
M00292:91:000000000-AHYF2:1:1106:20916:19262	AGAGACGCCGCAAAATGAATTTGTGTCTCTACTGTGGCAACAGCGAGTTCTCCAAGAGAGTGATCCTGGCCGACGCTAATCTGGACAAAGTGCTGTCCGCCTACAGCAAGCACCGGGATAAGCCCATCAGAGAGCAGGCCGAGAATATCATCCATGGAGGCCATTTCGCCGACACGTGTCCAGCGAAAGCCTC	vector
M00292:91:000000000-AHYF2:1:1106:21004:9077	AGAGACGCCGCAAAATGAATTTGTGTCTCTACTGTGACGACAAAGTGATGAAGCAGCTTAAGCGGCGGAGATACACCGGCTGGGGCAGGCTGAGCCGGAAGCTGATCAACGGCATCCGGGACAAGCAGTCCGGCAAGACAGTCCTGGACTTGGTGAAGTCCGACGGCTTCGCCAACAGAAAGTTCATGCAGCTGATCCACGGCGACAGCCTGACCGATTTCCTGCTCCCCCTTGGCGATCATCTTCCGCACGGCGGAAACCGTGTAGGCGCCGGACACGAACTCGCTTTACAGCTGAGGGTACTTTTTGATCAGGGCGGTTCGCACGACGGCGTTGGAGGCCATTTCGCCGACACGTGTCCAGCGAAAGCCTC	vector
M00292:91:000000000-AHYF2:1:1106:21137:6895	AGAGACGCCGCAAAATGAATTTGTGTCTCTACTGTGGCAAGCACCTTGTACTCGTCGGTGATCACGGCCCAGCCCTCAGAGTTGGTGCCGATGTCCAGGCCGATGCTGTACTTCTTGTCGTGGAGGCCATTTCGCCGACACGTGTCCAGCGAAAGCCTC	vector
M00292:91:000000000-AHYF2:1:1106:21272:5190	AGAGACGCCGCAAAATGAATTTGTGTCTCTACTGTGGCAAAGGAACGTCCCATAAGGTCATGTACTGGGCACAATGCCAGGCGGGCCATTTACCGTCATTGACGTCAATAGGGGGCGTACTTGGCATATGATACACTTGATGTACTGCCAAGTGGGCAGTTTACCGTAAATACTCCACCCATTGACGTCAATGGAAAGTCCCTATTGGCGTTACTATTGACGTCAATGGGCGGGGGTTGTTGGTGGAGGCCATTTCGCCGACACGTGTCCAGCGAAAGCCTC	vector
M00292:91:000000000-AHYF2:1:1106:21431:20738	AGAGACGCCGCAAAATGAATTTGTTTGCAAGCAGCAGATTACGCGCAGAAAAAAAGGATCTCAAGAAGATCCTTTGATCTTTTCTACGGGGTCTGACGCTCAGTGGAACGAAAACTCACGTTAAGGGATTTTGGTCATGACTCCCAGTGACTGGAGACATCACCGGGGCTGTGCTCGTGAACCAAAGAACTTCCTTTCCCCAGAGGGTGGAGAGGTGGGGACTGGGGTCAAAGAGAGCTGCCTGCATCCATTCCAGACATCCGTAGGCCATTTCGCCGACACGTGTCCAGCGAAAGCCTC	vector
M00292:91:000000000-AHYF2:1:1106:21460:16588	AGAGACGCCGCAAAATGAATTTGTGTCTCTACTGTGGCAACGCCTGGATGACCAGAAAGAGCGAGGAAACCATCACCCCCTGGAACTTCGAGGAAGTGGTGGACAAGGGCGCTTCCGCCCAGAGCTTCGTCGAGCGGATGACCAACTTCGATAAGAACCTGCCCAACGAGAAGGAGGCCATTTCGCCGACACGTGTCCAGCGAAAGCCTC	vector
M00292:91:000000000-AHYF2:1:1106:21729:9413	AGAGACGCCGCAAAATGAATTTGTGCCTCTACTGTGGCAAAAATTATGTTTTAAAATGGACTATCATATGCTTACCGTAACTTGAAAGTATTTCGATTTCTTGGCTTTATATATCTTGTGGAAAGGACGAAACACCGTGTCTCTACTGTTGGAGGCCATTTCGCCGACACGTGTCCAGCGAAAGCCTC	vector
M00292:91:000000000-AHYF2:1:1106:22019:5256	AGAGACGCCGCAAAATGAATTTGTGTCTCTACTGTGCAACATGCAGTGGATCAACGCCGTCCGGCTGACTTTTAAAGAGGACATCCGGAAAGCCCAGGTGTCCGGCCAGGTCGATAGCCTGCACGAGCACATTGCCAATCTGTCCGGATGCCCCACGAGTAAGAAGGGCATCATGCAAACAGGGAAGGCGGTGGACGAATTTATGCCATTTCGCCGACACGTGTCCAGCGAAAGCCTC	vector
M00292:91:000000000-AHYF2:1:1106:22150:5514	AGAGACGCCGCAAAATGAATTTGTGTCTCTACTGTGGCAAGCTCCCTCGTGCGCTCTCCTGTTCCGACCCTGCCGCTTACCGGATACCTGTCCGCCTTTCTCCCTTCGGGAAGCGTGGCGCTTTCTCATAGCTCACGTTGTAGGTATCTCAGTTGGGGGTAGGTCGTTCGCTCCAAGCTGGGCTGTGTGCACGAACCCCCCGTTCAGCCCGACCGCTGCGCCTTATCCGGTAACTATCGTCTCGAGACCAACCCGGTAAGACACGGCTTATCGCCACTGGCAGCAGCCACTGGTAACAGGATGAGCAGAGCGAGGTATGTAGGCGGTGCGACAGAGTTGGAGGCCATTTCGCCGACACGTGTCCAGCGAAAGCCTC	vector
M00292:91:000000000-AHYF2:1:1106:22266:24156	AGAGACGCCGCAAAATGAATTTGTGTCTCTACTGTGGCAAAAAAAATGAGCTGATTTAACAAAAATTTAACGCGAATTTTAACAAAATATTAACGTTTACAATTTTATGGTGCACTCTCAGTACAATCTGCTCTGATGCCGCATAGTTAAGCCAGCCCCGCCACCCGCCAACACCCGCTGACGCGCCCTGACGGGCTTGTCTGCTCCCGGCATGGAGGCCATTTCGCCGACACGTGTCCAGCGAAAGCCTC	vector
M00292:91:000000000-AHYF2:1:1106:22565:19931	AGAGACGCCGCAAAATGAATTTGTGTCTCTACTGTGGCAAAGAAAGCCCGGGCGTCGGGCGACCTTTGGTCGCCCGGCCTCAGTGAGCGAGCGAGCTCGCAGCTGCCTGCAGGGGCGCCTGATGCGGTATTTTCTCCTTACGCATCTGTGCGGTGAAAGCCGGCGAACGTGGCGAGAAAGGAAGGGAAGAAAGCGAAAGGGGCGGGGGCTAAGGCGCTGGCAAGTGTAGCGGTTACGATGGAGGCCATTTCGCCGACACGTGTCCAGCGAAAGCCTC	vector
M00292:91:000000000-AHYF2:1:1106:22634:8806	AGAGACGCCGCAAAATGAATTTGAGTCTCTACTGTGGCAAGACAGATCGCTGGGATAGGTGCCTCACTGATTAAGCATTGGTAACTGTCAGACCAAGTTTACTCATATATACTTTAGATTGATTTAAAACTTCATTTTTAATTTAAAAGGATCTAGGTGAAGATCCTTTTTGATAATCTCATGACCAAAATCCCTTAACGTGAGTTTTCGTTCCACTGAGCGTCAGACCTGGAGGCCATTTCGCCGACACGTGTCCAGCGAAAGCCTC	vector
M00292:91:000000000-AHYF2:1:1106:22674:13623	AGAGACGCCGCAAAATGAATTTGTGTCTCTACTGTGGCAGGCGTGGAAGATCCGTTCAACCCCTCCCTGGGCACATATCATGATCTGCTGAAAATTATCAAGGACAAGGACTTCCTGGACAATGAGGAAAACGAGGTCATTCTGGAAGATATCGTGCTGACCCTGACACTGTTTGAGGACAGAGAGATGAACGAGGAACGGCTGAAAACCAATGCCCACCTGTTCGACGAGCATGAGATGAAGCTACTAGACCGGGCGAAGTAGACCAGCGAGGGTAAGCTGAGCCGGAAGCCGTGGAGGCCATTTCGCCGACACGTGTCCAGCGAAAGCCTC	vector
M00292:91:000000000-AHYF2:1:1106:22760:18293	AGAGACGCCGCAAAATGAATTTGTGTCTCTACTGTGGTGCGCTCTGCTGAAGCCAGTTACCTTCGGAAAAAGAGTTGGTAGCTCTTGATCCGGCAAACAAACCACCGCTAAATGGAGGCCATTTCGCCGACACGTGTCCAGCGAAAGCCTC	vector
M00292:91:000000000-AHYF2:1:1106:22764:10950	AGAGACGCCGCAAAATGAATTTGTGTCTCTACTGTGGCAAAAATTAGCTGAGCAAGAGGTAAGGGTTTAAGGGATGGTTGGTTGGTGGGGTATTAATGTTTAATTACCTGGAGCACGATGGAGGCCATTTCGCCGACACGTGTCCAGCGAAAGCCTC	vector
M00292:91:000000000-AHYF2:1:1106:22877:16728	AGAGACGCCGCAAAATGAATTTGTGTCTCTACTGTGGCAAGATGTACTGCCAAGTAGGAAAGTCCCATAAGGTCATGTACTGGGCACAATGCCAGGCGGGCCATTTACCGTCATTGACGTCAATAGGGGGCGTACTTGGCATATGATACAGTTGATGTACTGCCAAGTGGGCAGTTTACCGTAAATACTCCACCCATTGACGTCAAGGGAAAGACCCTATTGGCGTTACTATTGACGTCCATGGGCGGGGGTCGTTGGGCGGTAGGCCAGGCGGGCCATTTACCGGAAGTTATGTAACGGGTATGGAGGCCATTTCGCCGACACGTGTCCAGCGAAAGCCTC	vector
M00292:91:000000000-AHYF2:1:1106:23189:12774	AGAGACGCCGCAAAATGAATTTGTGTCTCTACTGTGGCAAGTGAAGAGGACCTGATCATCAAGCTGCCTAAGTACTCCCTGTTCGAGCTGGAAAACGGCCGGAAGAGAATGCTGGCCTCTGCCGGCGAACTGCAGAAGGGAAACGAACTGGCCCTGCCCTCCAAATATGTAAACTTCCTGTACCTTGACAGCCACTATGAAAAGTGGAAGGGTGGAGGCCATTTCGCCGACACGTGTCCAGCGAAAGCCTC	vector
M00292:91:000000000-AHYF2:1:1106:23331:13655	AGAGACGCCGCAAAATGAATTTGTGTCTCTACTGTGGCAAGGGGGTCGTTGGGCGGTCAGCCAGGCGGGCCATTTACCGTAAGTTATGTAACGGGTACCTCTAGAGCCATGGAGGCCATTTCGCCGACACGTGTCCAGCGAAAGCCTC	vector
M00292:91:000000000-AHYF2:1:1106:23383:11493	AGAGACGCCGCAAAATGAATTTGTGTCTCTACTGTGGCAAACCTGCGGCTGATCTATCTGGCCCTGGCCCACATGATCAAGTTCCGGGGCCACTTCCTGATCGAGGGCGACCTGAACCCCGACAACAGCGACGTGGACAAGCTGTTCATCCAGCTGGTGCAGACCTACAACCAGCTGTTCGAGGAAAACCCCATTGGAGGCCATTTCGCCGACACGTGTCCAGCGAAAGCCTC	vector
M00292:91:000000000-AHYF2:1:1106:23443:20944	AGAGACGCCGCAAAATGAATTTGTGTCTCTACTGTGGCAAGGGCTCCCTTTAGGGTTCCGATTTAGTGCTTTACGGCACCTCGACCCCAAAAAACTTGATTAGGGTGATGGTTCACGTAGTGGGCCATCGCCCTGATAGACGGTTTTTCGCCCTTTGATGGAGGCCATTTCGCCGACACGTGTCCAGCGAAAGCCTC	vector
M00292:91:000000000-AHYF2:1:1106:23919:6242	AGAGACGCCGCAAAATGAATTTGTGTCTCTACTGTGTCAACTACTCAGAGCATGCGATGCAATTTCCTCATCTTAGTACGAAAGGACCGTCGGAGTTGCACCTTCCAGGGTCAAGGGAGGCATGGAGGCCATTTCGCCGACACGTGTCCAGCGAAAGCCTC	vector
M00292:91:000000000-AHYF2:1:1106:23992:20822	AGAGACGCCGCAAAATGAATTTGTGTCCCTACTGTGGCAACACCAGTTTCTTTCTCAGGTGGTAGATGGTGGGGTACTTCTCGTGGTAGGCCACCTCGTCCACGATGTTGCCGAAGATGGGGTGCCGCATGGAGGCCATTTCGCCGACACGTGTCCAGCGAAAGCCTC	vector
M00292:91:000000000-AHYF2:1:1106:24048:7460	AGAGACGCCGCAAAATGAATTTGTGTCTCTACTGTGGCAATGTCCTCGTTTTCCTCATTGTCCAGGAAGTCCTTGTCCTTGATAATTTTCAGCAGATCGTGGTATGTGCCCAGGCAGGCGAATGGAGGCCATTTCGCCGACACGTGTCCAGCGAAAGCCTC	vector
M00292:91:000000000-AHYF2:1:1106:2409:15203	AGAGACGCCGCAAAATGAATTTGTGTCTCTACTGTGGCAAAGGGCGCGTACTATGGTTGCTTTGACGTATGCGGTGTGAAATACCGCACAGACGCGTAAGGAGAAAATACCGCATCAGGCGCCCCTACAGGCAGCTGCGCGCTCGCTCGCTCACTGAGGCCGGGCGACCAAAGCCTGGAGGCCATTTCGCCGACACGTGTCCAGCGAAAGCCTC	vector
M00292:91:000000000-AHYF2:1:1106:24240:14025	AGAGACGCCGCAAAATGAATTTGTGTCTCTACTGTGGCAAAATCAGCTCATTTTTTAACCAATAGACCGAAATCGGCAAAATCCCTTATAAATCAAAAGAATAGCCCGAGATAGAGTTGAGTGTTGTTCCAGTTTGGAACAAGAGTCCACTATTAAAGAACTGGAGGCCATTTCGCCGACACGTGTCCAGCGAAAGCCTC	vector
M00292:91:000000000-AHYF2:1:1106:24296:22098	AGAGACGCCGCAAAATGAATTTGTGTCTCTACTGTGGCAAAAATTATGTTTTAAAATGGACTATCATATGCTTACCGTAACTTGCAAGTATTTCGATGTCTTGGCATTATATATCTTGTGGAAGGGACGAAACAACGTGTCTCTACTGTTGGAGGCCATTTCGCAGACACGTGTCCAGCGAAAGCCTC	vector
M00292:91:000000000-AHYF2:1:1106:24531:16840	AGAGACGCCGCAAAATGAATTTGTGTCTCTGGCGTCGGCCACTGGTAACAGGATTACCAGAGCGAGGTATGTAGGGGGTGCTACAGAGTTGTTGAAGTGGTGGCCTAACTACGGCTACACTAGAAGTACAGTATTTGGTATCTGCGCTCTGGTGAAGCAAGTTACCATCAGAAAAAGAGTTGGTAGCTCTTGATCCGGCAAACAAACCACAAAGGAGGCCATTTCGCCGACACGTGTCCAGCGAAAGCCTC	vector
M00292:91:000000000-AHYF2:1:1106:24854:5143	AGAGACGCCGCAAAATGAATTTGTGTCTCTACTGTGGAAAATAAGATGGCCCCAAAGAAGAAGCGGAAGGTCGGTATCCACGGACTCCCAGCAGCCGACAAGAAGTACAGCATCGGCCTGGACATCGGCACCAACTCTGTGGGCTGGGCCGTGATCACCGACGAGTACAATGTGCCCAGCAAGAAATTCAAGGTGCTGGGCAACACCGACCGGCACAGCAGCTGGCTGTAATACGACACTGCCAACAGCCATAGCCAAGGAGCGTCTATACATGGAGGCAATTTCGCCGACACGTGTCCAGCGAAAGCCTC	vector
M00292:91:000000000-AHYF2:1:1106:24867:22271	AGAGACGCCGCAAAATGAATTTGTGTCTCTACTGTGGCAAGAGGTACCCGTTACATAACTTACGGTAAATGGCCCGCCTGGCTGACCGCCCAACGACCCCCGCCCATTGATGGAGGCCATTTCGCCGACACGTGTCCAGCGAAAGCCTC	vector
M00292:91:000000000-AHYF2:1:1106:24903:22435	AGAGACGCCGCAAAATGAATTTGTGTCTCTACTGTGGCAACTTCGGCAACATCGTGGACGAGGTGGCCAACAAAGAGAAGTACCCAACCATCTACCACCTGAGAAAGAAACTGGGGGACAGCACCGACAAGTCCGACCGGCGGCTGAGCTATCTGGCATTGGCCTACATGATCCAGTTCCGGGGCCACTGCCTGACCGAGGTCGACCTGCACCCCGACAACAGCTCAGTGGACCAGCGAGAAACCCAGCAGGATCAGACCTCCACCCAGCTGTGGGAGATGGAGGCCATTTCGCCGACACGTGTCCAGCGAAAGCCTC	vector
M00292:91:000000000-AHYF2:1:1106:24926:19921	AGAGACGCCGCAAAATGAATTTGTGTCTCTAGGCCTTGGCGTCCACGCCGCGGGCGTTGATGGGGTTTTCCTCGAACAGCTGGTTGTAGGTCTGCACCAGCTGGATGAACAGCTTGTCCACGTCGCTGTTGTCGGGGTTCAGGTCGCCCTCGATCAGGAAGTGGCCCCGGAACTTGATCATGTGGGCCAGGGCCAGATAGATCAGCCGCAGGTCGGCCTTGTCGGTGCTGTCCACCAGTTTCTTTCTCAGGTGGTAGATGGTGGGGTACTTCTCGTGGTAGGCCACCTCGTCCACGATGTTGCCGAATGGAGGCCATTTCGCCGACACGTGTCCAGCGAAAGCCTC	vector
M00292:91:000000000-AHYF2:1:1106:25078:9210	AGAGACGCCGCAAAATGAATTTGTGTCTCTACTGTGGCAAGTTTTTTGGGGTCGAGGTGCCGTAAAGCACTAAATCGGAACCCTAAAGGGAGCCCCCGATTTAGAGCTTGACGGGGAAAGCCGGCGAACGTGGCGAGAAAGGAAGGGAAGAAAGCGAAAGGAGTAATGGAGGCCATTTCGCCGACACGTGTCCAGCGAAAGCCTC	vector
M00292:91:000000000-AHYF2:1:1106:25184:5588	AGAGACGCCGCAAAATGAATTTGTGTCTCTACTGTGGCAATTCCCCGTCAAGCTCTAAATCGGGGGCTCCCTTTAGGGTTCCGATTTAGTGCTTTACGGCACCTCGACCCCAAAAAACTTGATTTGGGTGATGGTTCACGTAGTACATATATCCCTATATCGGGATAGAATCAATATATAGGGACTTTCCATTGACGGCAATGGGTGGGGGTCGTTGGGCGATCAGCCAGGCGGGCCATGGAGGCCATTTCGCCGACACGTGTCCAGCGAAAGCCTC	vector
M00292:91:000000000-AHYF2:1:1106:25288:8891	AGAGACGCCGCAAAATGAATTTGTGTCTCTACTGTGGCAAAGGAAGGACTCTTCCAGTCTGTGGAAGAAGCTGTCGTCCACCTTGGCCATCTCGTTGCTGAAGATCTCTTGCAGATAGCAGATCCGGTTCTTCCGTCTGGTGTATCTTCTTCTGGCGGTTCTCTTCAGCCGGGTGGCCTCGGCTGTTTCGCCGCTGTCGAACAGCAGGGCTCCGATTGGAGGCCATTTCGCCGACACGTGTCCAGCGAAAGCCTC	vector
M00292:91:000000000-AHYF2:1:1106:25378:20942	AGAGACGCCGCAAAATGAATTTGTGTCTCTACTGTGGCGATGGTTTCCTCGCTCTTTCTGGTCATCCAGGCGAATCTGCTGTTTCCCCTGGCCAGAGGGCCCACGTAGTAGGGGATGCGGATGGAGGCCATTTCGCCGACACGTGTCCAGCGAAAGCCTC	vector
M00292:91:000000000-AHYF2:1:1106:25451:8841	AGAGACGCCGCAAAATGAATTTGTGTCTCTACTGTGGCAATCGGCCTATTGGTTAAAAAATGAGCTGATTTAACAAAAATTTAACGCGAATTTTAACAAAATATTAACGCTTACAATTTCCATTCGCCATTCAGGCTGCGCAACTGTTTGGAAGGGCTATCGGTGCGGGCCTCGTCGCTATTACGCCAGCTGGCGAAAGGGGGATGTGCTGCAGGGCGATTAAGTTGGGTAGCGCCAGGGTTTTCACAGTCAGGACGTTGTAAAACTGGAGGCCATTTCGCCGACACGTGTCCAGCGAAAGCCTC	vector
M00292:91:000000000-AHYF2:1:1106:25580:4959	AGAGACGCCGCAAAATGAATTTGTGTCTCTACTGTGGCAAGTGGCCAACTCCATCACTAGGGGTTCCTGCGGCCGCTCCCCAGCATGCCTGCTATTCTCTTCCCAATCCTCCCCCTTGCTGTCCTGCCCCACTGGAGGCCATTTCGCCGACACGTGTCCAGCGAAAGCCTC	vector
M00292:91:000000000-AHYF2:1:1106:25595:4946	AGAGACGCCGCAAAATGAATTTGTGTCTCTACTGTGGCAAGTGGCCAACTCCATCACGAGGGGTTCCTGCGGCCGCTCCCCAGCATGCCTGCTATTCTCTTCCCAATCCTCCCCCTTGCTGTCCTGCCCCACTGGAGGCCATTTCGCCGACACGTGTCCAGCGAAAGCCTC	vector
M00292:91:000000000-AHYF2:1:1106:26018:14040	AGAGACGCCGCAAAATGAATTTGTGTCTCTACTGTGGCAACCTTTTTGATAATCTCATGACCAAAATCCCTTAACGTGAGTTTTCGTTCCACTGAGCGTCAGACCCCGTAGAAAAGATCAAAGGATCTTCTTGAGATCCTTTTTTTCTGCGCGTAATCTGCTGCTGGAGGCCATTTCGCCGACACGTGTCCAGCGAAAGCCTC	vector
M00292:91:000000000-AHYF2:1:1106:26145:7598	AGAGACGCCGCAAAATGAATTTGTGTCTCTACTGTGGCAAAAATTATGTGTTAAAATGGACTATCATATGCTTACCGTAACTTGAAAGTATTTCGATTTCTTGGCTTTATATATCTTGTGGAAAGGACGAAACACCGTGTCTCTACTGTTGGAGGCCATTTCGCCGACACGTGTCCAGCGAAAGCCTC	vector
M00292:91:000000000-AHYF2:1:1106:26243:10917	AGAGACGCCGCAAAATGAATTTGTGTCTCTACTGTGGCCGACGCCATCCTGCTGAGCGACATCCTGAGAGTGAACACCGAGATCACCAAGGCCCCCCTGAGCGCCTCTATGATCAAGAGATACGACGAGCACCACCAGGACCAATGGAGGCCATTTCGCCGACACGTGTCCAGCGAAAGCCTC	vector
M00292:91:000000000-AHYF2:1:1106:26341:5539	AGAGACGCCGCAAAATGAATTTGTGTCCATCACCCTAATCAAGTTTTTTGGGGTCGAGGTGCCGTAAAGCACTAAATCGGAACCCTAAAGGGAGCCCCCGATTGAGAGCTTGACGGGGAAAGCCGGCGAACGTGGCGAGAAAGGAAGGGAAGAAAGAGAAAGGAGCGGTCGCGCCGACACGTGTCCAGCGAAAGCCTC	vector
M00292:91:000000000-AHYF2:1:1106:26489:16847	AGAGACGCCGCAAAATGAATTTGTGTCTCTACTGTGGCAACAAGGATCATGATATTGATTACAAAGACGATGACGATAAGATGGCCCCAAAGAAGAAGCGGAAGGTCGGTATCCACGGAGTCCCAGCAGCCGACAAGAAGTACAGCATCGGCCTGGACATCGGCACCAACTCTGTGGGCTGGGCCGTGATTGGAGGCCATTTCGCCGACACGTGTCCAGCGAAAGCCTC	vector
M00292:91:000000000-AHYF2:1:1106:26646:15533	AGAGACGCCGCAAAATGAATTTGTGTCTCTACTGTGGCAAACGTTGTTGCCATTGCTACAGGCATCGTGGTGTCACGCTCGTCGTTTGGTATGGCTGCATTCAGCTCCGGTACCCAACTATCAAGGCGAGTTACATTATCCACCATGTTGAATGGAGGCCATTTCGCCGACACGTGTCCAGCGAAAGCCTC	vector
M00292:91:000000000-AHYF2:1:1106:27080:19369	AGAGACGCCGCAAAATGAATTTGTGTCTCTACTGTGGCAACTCCCCGGTTTCGCCGTTTGTCTCGATCAGAGGCCGCTTCCGGATCTCGCCGTTGGCCAGGGTAATCTCGGTCTTGAAAAAGTTCATGATGTTGCTGTAGAAGAAGTACTTGGCGGTAGCCTTGCCGATTTCCTGCTCGCTCTCGGCGATCATCTTCCTCACGTATGGAGGCCATTTCGCCGACACGTGTCCAGCGAAAGCCTC	vector
M00292:91:000000000-AHYF2:1:1106:27415:19209	AGAGACGCCGCAAAATGAATTTGTGTCTCTACTGTGGCAAGCAGGCATGCTGGGGAGCGGCCGCAGGAACCCCTAGTGATGGAGTTGGCCACTCCCTCTCTGCGCGCTCGCCCGCTCACTGAGGCCGGGCGACAACTCAGTCAGGATTAAACTGTAGGCCGGCGGCCACGAAAAAGGCCGGCCAGGCAAAAAAGAAATGGAGGCCATTTCGCCGACACGTGTCCAGCGAAAGCCTC	vector
M00292:91:000000000-AHYF2:1:1106:27447:7587	AGAGACGCCGCAAAATGAATTTGTGTCTCTACTGTGGCAACTACCTGGACGAGATCATCGAGCAGATCAGCGAGTTCTCCAAGAGAGTGATCCTGGCCGACGCTAATCTGGACAAAGTGCTGTCCGCCTACAACAAGCACCGGGATAAGCCCATCAGAGAGCAGGCCGAGAATATCATCCACCTGTTTACCCTGTGGAGGCCATTTCGCCGACACGTGTCCAGCGAAAGCCTC	vector
M00292:91:000000000-AHYF2:1:1106:27457:15004	AGAGACGCCGCAAAATGAATTTGTGTCTCTACTGTGGCAACAGGTAATTAAACATTAATACCCCACCAACCAACCATCCCTTAAACCCTTACCTCTTGCTCAGCTAATTACAGCCCGGAGGAGAAGGGCCGTCCCGCTCGCTCACCTGTGGGAGTAAAGCGGTCGGGCAGAACCGGGGCGGGGGGCGCGGGGCAGACTTGAAGATCTCTGGAAAGAGTATCAGAAGATCTTTCCTTCAATACAAGTGATAACGAGTGCATTTCGTAGCATTGGACCTGAAGTAAAAGTTGATGCGTGCATAAAAAAAATAGAAGCATCATACGAATTTATCGAAGAAAATGGGGAACCGGAGGCCATTTCGCCGACACGTGTCCAGCGAAAGCCTC	vector
M00292:91:000000000-AHYF2:1:1106:27735:7283	AGAGACGCCGCAAAATGAATTTGTGTTAGGTCGCCCGACGCCCGGGTTTTGCCCGGGCGGCCTCAGTGAGCGAGCGAGCGATCAGCTGCCTGCAGGGGCGCCTGATGCGGTATTGTCTCCTTACGGATCTGGGCAGTATTTCACACCGCATACGGCAAAGCAACCACAGTACGGTGGAGGCCATTTCGCCGACACGTGTCCAGCGAAAGCCTC	vector
M00292:91:000000000-AHYF2:1:1106:27751:17265	AGAGACGCCGCAAAATGAATTTGTGTCTCTACTGTGGCAAGAAGTACTGCCAAGTAGGAAAATCCCATAAGGTCATGTCCTGGGCACAATGCCAGGCGGGCCATTTACCGTCATTGACGTTAATAGGGGGCGTACTTGGCATATGATATACTTGATGTACTGCCAAGTGGGCAGTTTACCGTAAATACTCCACCCAGGTACGTCAATGCACAGTCCCTAAGTGCGTGTCTATTGACGTCAGGGTGCGTGGTTTATTGGGCGGTCAGCCAGGCGGGACATTTACCGTAAGTTATGTCACGGGTATGGAGGCCATTTCGCCGACACGTGTCCAGCGAAAGCCTC	vector
M00292:91:000000000-AHYF2:1:1106:2787:11391	AGAGACGCCGCAAAATGAATTTGTGTCTCTACTGTGGTGGGGTACTTCTCGTGGTAGGCGACCTCGTCCACGATGTTGCGGAAGATGGGGTGCCGCTCGTGCTTCTTATCCTCTTCCACGAGGAAGGACTCTTCCAGTCTGTGGAAGAAGCTGTCGTCCTCCTTGGCCATCTCGTTGCTGAAGATCTCTTGCAGATAGCAGATCCGGTTCTTCCGTCTGGTGTATCTTCTTCTGGCGGGTCTCTACAGCCGGGTGGCCTCGGCTGTGTCGCCCCTGTCGAACACCAGGGCTCCGATCAGGTTCTTCTTGATGCTGTGTGGAGGCCATTTCGCCGACACGTGTCCAGCGAAAGCCTC	vector
M00292:91:000000000-AHYF2:1:1106:27903:8612	AGAGACGCCGCAAAATGAATTTGTGTCTCTACTGTGGCAACCAGGGTCAAGGAAGGCACGGGGGAGGGGCAAACAACAGATGGCTGGCAACTAGAAGGCACAGTCGAGGCTGATCAGCGAGCTCTAGGAATTCTTACTTTTTCTTTTTTGCCTGACCGGTGGAGGCCATTTCGCCGACACGTGTCCAGCGAAAGCCTC	vector
M00292:91:000000000-AHYF2:1:1106:28263:12296	AGAGACGCCGCAAAATGAATTTGTGTCTCTACTGTGGCAACCATTTCGATCACGATGTTCTCGGGCTTGTGCCGGCCCATCACTTTCACGAGCTCGTCCACCACCTTCACTGTGGAGGCCATTTCGCCGACACGTGTCCAGCGAAAGCCTC	vector
M00292:91:000000000-AHYF2:1:1106:28444:16469	AGAGACGCCGCAAAATGAATTTGTGTCTCTACTGTGGCAATAATTACAGACCGGAGGGGAATGGCCGTCCCGCCAGCTCACCTGTGGGAGTACCGCGGTCAGTCCGCGCCGGGGTGGAGGCCATTTCGCCGACACGTGTCCAGCGAAAGCCTC	vector
M00292:91:000000000-AHYF2:1:1106:28604:18635	AGAGACGCCGCAAAATGAATTTGTGTCTCTACTGTGGCAACCAGGGTCAAGGAAGGCACGGGGGAGGGGCAAACAACAGATGGCTGGCAACTAGAAGGCACAGTCGAGGCTGATCAGCGAGCTCTAGGAATTCTTACTTTTTCTTTTTTGCCTGACCGGTGGAGGCCATTTCGCCGACACGTGTCCAGCGAAAGCCTC	vector
M00292:91:000000000-AHYF2:1:1106:28935:9722	AGAGACGCCGCAAAATGAATTTGTGTCTCTACTGTGGCAATCCTTCTGCAGTTCGACGGCAGAGGCAAGCATTCTCTTCTGGACTTTTTCCAGCTCAAACAGGGAGTAATGAGGCAGCTTGATGATCAGGTCCTCTTGCACTTCTTTGGATGCCATTTCGCCGACACGTGTCCAGCGAAAGCCTC	vector
M00292:91:000000000-AHYF2:1:1106:2895:8833	AGAGACGCCGCAAAATGAATTTGTGTCTCTACTGTGCTACGTGAACCATCACCCTGATAGACGGTTTTTCGCCCTTTGACGTTGGAGTCCACGTTCTTTAATAGTGGACTCTTGTTCCAAACTGGAACAACACTCAACTCTATCTCGGGCTATTCTTTTGATTTATAAGGGATTTTGCCAATTTCGGTCTATTGGTTAAAAAATGAGCTGATTTAACAAAAATTTAACGCGAATTTTAACAAAATATTAACGTTTACAATTTTATGGTGCACTCTCGTGGAGGCCATTTCGCCGACACGTGTCCAGCGAAAGCCTC	vector
M00292:91:000000000-AHYF2:1:1106:28954:9722	AGAGACGCCGCAAAATGAATTTGTGTCTCTACTGTCGCAAGCCTTATGCAGTTCGCCGGCATAGGCCAGCATTCTCTTCCGGCCGTTTTCCAGCTCGAACAGGGAGTACTTAGGCAGCTTGATGATCAGGTCCTTTTTCACTTCTTTGGAGGCCATTTCGCCGACACGTGTCCAGCGAAAGCCTC	vector
M00292:91:000000000-AHYF2:1:1106:28995:14840	AGAGACGCCGCAAAATGAATTTGTGTCTCTACTGTGGCAAGCCGCGCTTAATGGGCCGCTACAGGGCGCGTACTATGGTTGGTTTGACGTATGCGGTGTGAAATACCGCACAGATGCGTAAGGAGAAAATACCGCATCAGGGTCCCCTGCAGGCAGCTGCGCTCTCACTCGCTCACTTAGGCCTGGAGGCCATTTCGCCGACACGTGTCCAGCGAAAGCCTC	vector
M00292:91:000000000-AHYF2:1:1106:3536:8912	AGAGACGCCGCAAAATGAATTTGTGTCTCTACTGTGGCAACTCCCCGTCAAGCTCTAAATCGGGGGCTCCCTTAGGGTTCCGATTTAGTGCTTTACGGCACCTCGACCCCAAAAAACTTGATTTGGGTGATGGTTCACGTAGTACATATATCCCTATATCGGGATAGAATCAATATATAGGGACTTTCCATTGACGTCAATGGGTGGGGGTCGTTGGGCGGTCAGCCAGGCGGGCCATGGAGGCCATTTCGCCGACACGTGTCCAGCGAAAGCCTC	vector
M00292:91:000000000-AHYF2:1:1106:3545:16255	AGAGACGCCGCAAAATGAATTTGTGTCTCTACTGCGGCAACCATACCAAACGACGAGCGTGACACCACGATGCCTGTAGCAATGGCAACAACGTTGCGCAAACTATTAACTGGCGAACTACTTACTCTAGCTTCCCGGCAACAATTAATAGATGGAGGCCATTTCGCCGACACGTGTCCAGCGAAAGCCTC	vector
M00292:91:000000000-AHYF2:1:1106:4134:14108	AGAGACGCCGCAAAATGAATTTGTGTCTCTACTGTGGCAACAGCTGCTTCATCACTTTGTCGTCGAACAGGTGGGCATAGGTTTTTAGCCGTTCCTCGATCATCTCTCTGTCCTCAAACAGTGTTGGAGGCCATTTCGCCGACACGTGTCCAGCGAAAGCCTC	vector
M00292:91:000000000-AHYF2:1:1106:4210:10918	AGAGACGCCGCAAAATGAATTTGTGTCTCTACTGTGGCAAGAGGTACCCGTTACATAACTTACGGTAAATGGCCCGCCTGGCTGACCGCCCAACGGCCCCCGCCCATTGATGGAGGCCATTTCGCCGACACGTGTCCAGCGAAAGCCTC	vector
M00292:91:000000000-AHYF2:1:1106:4245:6544	AGAGACGCCGCAAAATGAATTTGTGTCTCTACTGTGGCAAGTAAAGCACCTCGACCCCAAAAAACTTGATTTGGGTGATGGTTCACGTAGTGGGCCATCGCCCTGATAGACGGTTTTTCGCCCTTTGACGTTGGAGTCCACGTTCTTTAATAGTGGACTCATGGAGGCCATTTCGCCGACACGTGTCCAGCGAAAGCCTC	vector
M00292:91:000000000-AHYF2:1:1106:4330:14819	AGAGACGCCGCAAAATGAATTTGTGTCTCTACTGTGGCAATCCTGGACAATGAGGAAAACGAGGACATTCTGGAAGATATCGTGCTGACCCTGACACTGTTTGAGGACAGAGAGATGATCGAGGAACGGCTGAAAACCTATGCCCACCTGTTCGACGACAAAGTGATGAATGGAGGCCATTTCGCCGACACGTGTCCAGCGAAAGCCTC	vector
M00292:91:000000000-AHYF2:1:1106:4369:12146	AGAGACGCCGCAAAATGAATTTGTGTCTCTACTGTGGCAAGGATAGACTCTTTGCTGAAGCCGCCTGTCTGCACCTCGGTCTTTTTCACGATATTCACTTGGGGCATGCTCAGCACTTTCCGCACGGTGGCAAAATCCCGGCCCTTATCCCACACGATCTCCCCGGTTTCGCCGTTTGTCTCGATCATTGGAGGCCATTTCGCTGACACGTGTCCAGCGAAAGCCTC	vector
M00292:91:000000000-AHYF2:1:1106:4625:9193	AGAGACGCCGCAAAATGAATTTGTGTCTCTACTGTGGCAAGCCCCACCGTGGCCTATTCTGTGCTGGTGGTGGCCAAAGTGGAAAAGGGCAAGTCCAAGAAACTGAAGAGTGTGATGGAGGCCATTTCGCCGACACGTGTCCAGCGAAAGCCTC	vector
M00292:91:000000000-AHYF2:1:1106:4718:20834	AGAGACGCCGCAAAATGAATTTGTGTCTCTACTGTGGCAACAGCGAGTTCTCCAAGAGAGTGATCCTGGCCGACGCTAATCTGGACAAAGTGCTGTCCGCCTACAACACGCAGCGGGATGAGCCCATCTGAAAGCAGGCCGAGAATATCATCCATGGAGGCCATTTCGCCGACACGTGTCCAGCGAAAGCCTC	vector
M00292:91:000000000-AHYF2:1:1106:4734:18809	AGAGACGCCGCAAAATGAATTTGTGTCTCTGCGTCGGCCGACCTTTGGTCTTCCGGCCTCAGTGGGCGAGCGAGCGCGCAGAGAGGGAGTGGCCAACTCCATTACTAGGGGTTCCTGCTGCCGCTTCTGGAGGCCATTTCGCCGACACGTGTCCAGCGAAAGCCTC	vector
M00292:91:000000000-AHYF2:1:1106:5453:21378	AGAGACGCCGCAAAATGAATTTGTGTCTCTACTGTGGCAATAAAAGATGCTGAAGATCAGTTGGGTGCACGAGTGGGTTACATCGAACTGGATCTCAACAGCGGTAAGATCCTTGAGAGTTTTCGCTGGAGGCCATTTCGCCGACACGTGTCCAGCGAAAGCCTC	vector
M00292:91:000000000-AHYF2:1:1106:5632:13275	AGAGACGCCGCAAAATGAATTTGTGTCTCTACTGTGGCAACTCGGGCGACCTTTGGTCGCCCGGCCTCAGTGAGCGAGCGAGCGCGCAGAGAGGGAGTGGTCAACTCCATCACTAGGGGTTCCTGCTGGAGGCCATTTCGCCGACACGTGTCCAGCGAAAGCCTC	vector
M00292:91:000000000-AHYF2:1:1106:5976:20241	AGAGACGCCGCAAAATGAATTTGTGTCTCTACTGTGGCAAAAATTATGTTTTAAAATGGACTATCATATGCTTACCGTAACTTGAAAGTATTTCGATTTCTTGGCTTTATATATCTTGTGGAAAGGACGAAACACCGTGTCTCTACTGTTGGAGGCCATTTCGCCGACACGTGTCCAGCGAAAGCCTC	vector
M00292:91:000000000-AHYF2:1:1106:6058:18119	AGAGACGCCGCAAAATGAATTTGTGTCTCTACTGTGGCAAGCCTTCTGCAGTTCGCCGGCAGAGGCCAGCATTCTCTTCCGGCCGTTTTCCAGCTCGAACAGGGAGTACTTAGGCAGCTTGATGATCAGGTCCTTTTTCACTTCTTTGGAGGCCATTTCGCCGACACGTGTCCAGCGAAAGCCTC	vector
M00292:91:000000000-AHYF2:1:1106:6159:21016	AGAGACGCCGCAAAATGAATTTGTGTCTCTAGGTGCTGGGCAACACCGACCGGCAAAGAATCAAGAAGAACCTGATCGGAGCCGTGCTGTTCAGCAGCGGCGAAACATGGCCGGAGTGTTATCACTCGTGGTTATGGCAGCATTGCATAATTCTCTTACTGTCATGCCATCCGTAAGATGCTTCCCCGTTCAGCCCGACCGCTGCGCCTTATCCGGTAACTATCGTCTTGAGTCCACCCCGGTAAGACACGACTTCACGCCACTGGCAGCAGCCCCTGGTAACAGGAGTAGCAGAGCGAGGTATGTATGGAGGCCATTTCGCCGACACGTGTCCAGCGAAAGCCTC	vector
M00292:91:000000000-AHYF2:1:1106:6251:3260	AGAGACGCCGCAAAATGAATTTGGTACCTCTTCCGGTCGATGGTGGTGTCAAAGTACTTGAAGGCGGCAGGGGCTCCCAGATTGGTCAGGGTAAGCAGGTGGATGATGGAGGCCATTTCGCCGACACGTGTCCAGCGAAAGCCTC	vector
M00292:91:000000000-AHYF2:1:1106:6346:14733	AGAGACGCCGCAAAATGAATTTGTGTTAGGTCGCCCGACGCCCGGGCTTTGCCCGGGCGGCCTCAGTGAGCGAGCGAGCGCGCAGCTGCCTGCAGGGGCGCCTGATGCGGTATTTTCTCCTTACGCACCTGTGCGGTATTTCACACCGCATACGTCAAAGCAACCATAGTACGCTGGAGGCCATTTCGCCGACACGTGTCCAGCGAAAGCCTC	vector
M00292:91:000000000-AHYF2:1:1106:6354:19279	AGAGACGCCGCAAAATGAATTTGTGTCTCTACTGTGGCAAATGCCGCATAGTTAAGCCAGCCCCGACACCCGCCAACACCCGCTGACGCGCCCTGACGTGCTTGTCTGCGCCCGGCATCCGCTTACAGACAAGCTGTGACCGTCTCCGGGAGCTGCATGTGTCAGAGGTTTTCACCGTCATCACCTGGAGGCCATTTCGCCGACACGTGTCCAGCGAAAGCCTC	vector
M00292:91:000000000-AHYF2:1:1106:6386:4037	AGAGACGCCGCAAAATGAATTTGTGTCTCTACTGTGGCAATGTCATGGTTTTTCTCATGCTCCATGAATGCATTGTCCGTGATAATTTTCAGCAGATCGTGGTATGTGCCCAGGGAGGCGAATGGAGGCCCTTTCGCCGACACGTGTCCAGCGAAAGCCTC	vector
M00292:91:000000000-AHYF2:1:1106:6427:20635	AGAGACGCCGCAAAATGAATTTGTGTCTCTACTGTGGCAACAGGAAGTCCTCGTCCTTGATGATTTTCAGCAGATCGCGGGATGTGCCCAGGGAGGCGTTGAACCGAACTTCCACGCCGGAGATTTCCACAGATTCGTAGCACTCGATTTGATTCAACTAGTCCAATTTCAGCTGCTTCACGGTCACTTGGAGGCCATTTCGCCGACACGTGTCCAGCGAAAGCCTC	vector
M00292:91:000000000-AHYF2:1:1106:6619:11919	AGAGACGCCGCAAAATGAATTTGTGTCTCTACTGTGGCAATGTCGCCCGGCCTCAGTGAGCGAGCGAGCGCGCAGCTGCCTGCAGGGGCGCCTGATGCGGTATTTTCTCCTTACGCATCTGTGCGGTATTTCACACCGCATACGTCAAAGCAACCAAAGTACGCGCCATGGAGGCCATTTCGCCGACACGTGTCCAGCGAAAGCCTC	vector
M00292:91:000000000-AHYF2:1:1106:6731:13210	AGAGACGCCGCAAAATGAATTTGTGTCTCTACTGTGGCAACTACCTGGACGAGATCATCGAGCAGATCAGCGAGTTCTCCAAGAGAGTGATCCTGGCCGACGCTAATCTGGACAAAATGCTGTCCGCCTACAACAAGCACCGGGATAAGCCCATCAGAGAGCAGGCCGAGAATATCATCCACCTGTTTACCCTGTGGAGGCCATTTCGCCGACACGTGTCCAGCGAAAGCCTC	vector
M00292:91:000000000-AHYF2:1:1106:6861:11209	AGAGACGCCGCAAAATGAATTTGTGTCTCTACTGTGGCAATCCTGGACAATGAGGAAAACGAGGACATTCTGGAAGATATCGTGCTGACCCTGACACTGTTTGAGGACAGAGAGATGATCGAGGAACGGCTGAAAACCTATGCCCACCTGTTCGACGACAAAGTGATGAATGGAGGCCATTTCGCCGACACGTGTCCAGCGAAAGCCTC	vector
M00292:91:000000000-AHYF2:1:1106:6924:5227	AGAGACGCCGCAAAATGAATTTGTGTCTCTACTGTGGCAAAGAAGCTGTCGTCCACCTTGGCCATCCCGTTGCTGAAGATCTCTTGCAGATGGCAGCTCCGGTCCTTCCGTCTGGTGTAGCTTCTCCTGGCGGTTCTCTTCAGCCGGGTGTCCTCGGCTGTTTCGCCGCTGTCGAACAGCAGGGCTCCGATCAGGTTTTTCTTGATGCTGTGCCGGTCGGTGTTGCCCAGCACCTTGAAGTCCGTGCTGGGCGCCTTGTACTCGTCGATAATCACGGCCCAACCCACAGGGTTGGTGCCGATGGCCATGGAGGCCATTTCGCCGACACGTGTCCAGCGAAAGCCTC	vector
M00292:91:000000000-AHYF2:1:1106:7075:22021	AGAGACGCCGCAAAATGAATTTGTGTCTCTACTGTGGCAAAGAGGTACACCAGCACCAAAGAGGTGCTGGACGCCACCCTGATCCACCAGAGCATCACCGGCCTGTACGAGACACGGATCGACCTGTCTCAGCTGGGAGGCGACAAAAGTGGAGGCCATTTCGCCGACACGTGTCCAGCGAAAGCCTC	vector
M00292:91:000000000-AHYF2:1:1106:7234:12058	AGAGACGCCGCAAAATGAATTTGTGTCTCTACTGTGGCAAACACTAAGTACGACGAGAATGACAAGCTGATCCGGGAAGTGAAAGTGATCACCCTGAAGTCCAAGCTGGTGTCCGATTTCCGGAAGGATTTCCATGGAGGCCATTTCGCCGACACGTGTCCAGCGAAAGCCTC	vector
M00292:91:000000000-AHYF2:1:1106:7439:20465	AGAGACGCCGCAAAATGAATTTGTGTCTCTACTGTGGCGAGCGGGCGGGCAGCTGCCTGCAGGGGGGCCTGATGCGGTATTTTCTCCGTACGCATCTGTGCGGTATTTCACACCGCATACGTCAAAGCAACCATAGTACGCGCCCTGTTGCGGCGCATTAAGCGCGGCGGGTGTGGTGGTTACGCGCAGCGTGACCGCTACACTTGCCAGCGCCTTAGCGCCCGCTCCTTTCGCTTTCTTCCCTTCCTATCTCGCCACGTTCCCCGGCCGTCCCCGTCACGCCCTAAATCGGGGGCCCCCTTTATGGAGGCTAGTTTGCCTACACGTGTCCAGCGAAAGCCTC	vector
M00292:91:000000000-AHYF2:1:1106:7500:19380	AGAGACGCCGCAAAATGAATTTGTGTCTCTACTGTGGCAACAGTCTATTAATTGTTGCCGGGAAGCTAGAGTAAGTAGTTCGCCAGTTAATAGTTTGCGCAACGTTGTTGCCATTGCTACAGGCATCGTGGTGTCACGCTCGTCGTTTGGTATGGCTTCATTCAGCTCCATGGAGGCCATTTCGCCGACACGTGTCCAGCGAAAGCCTC	vector
M00292:91:000000000-AHYF2:1:1106:7500:8906	AGAGACGCCGCAAAATGAATTTGTGTCTCTACTGTGGCAAGCACTTTGTCCAGATTAGCGTCGGCCAGGATCACTCTCTTGGAGAACTCGCTGATCTGCTCGATGATCTCGTTGGAGGCCATTTCGCCGACACGTGTCCAGCGAAAGCCTC	vector
M00292:91:000000000-AHYF2:1:1106:7534:8715	AGAGACGCCGCAAAATGAATTTGTGTCTCTACTGTGGCAAAGAATATCATCCACCCGTTTCCCCTGACCAATCTGCGAGCCCCTGCCGCCTTCCAGCACTTTGACACCACCACCGACCGGAAGAGGTAAACCAGCACCAAAGAGGTGCTGGAGGCAACCCTGAACCACAAGAGGAGAACCGACCTGAACGATGGAGGCCATTTCGCCGACACGTGTCCAGCGAAAGCCTC	vector
M00292:91:000000000-AHYF2:1:1106:7798:14177	AGAGACGCCGCAAAATGAATTTGTGTCTCTACTGTGGCAACCTGTTCGACGTCGAAGTGATGAGGCAGCTGAAGCGGCGGTGGTACACCGGCTGGGGCAGGCTGAGCCGGAAGCGGATCAACGCCATCCGGCACAATCAGTCCGGCAAGAAAATCCTAGATGTCCTGAAGTCCGACGGCTTCGCCAACATAAACTTCATGCAGCTGATTCACGATGGAGGCCATTTCGCCGACACGTGTCCAGCGAAAGCCTC	vector
M00292:91:000000000-AHYF2:1:1106:7840:4900	AGAGACGCCGCAAAATGAATTTGTGTCTCTACTGTGGCAACACCAGTTTCTTTCTCAGGTGGTAGATGGTGGGGTACTTCTCGTGGTAGGCCACCTCGTCCACGATGTTGCCGAAGATGGGGTGCCGCATGGAGGCCATTTCGCCGACACGTGTCCAGCGAAAGCCTC	vector
M00292:91:000000000-AHYF2:1:1106:7897:8383	AGAGACGCCGCAAAATGAATTTGTGTCTCTACTGTGGCAACAAGAAGATCCTTTGATCTTTTCTACGGGGTCTGACGCTCAGTGGAACGAAAACTCACGTTAAGGGATTTTGGTCATGAGATTATCAAAAATGGAGGCCATTTCGCCGACACGTGTCCAGCGAAAGCCTC	vector
M00292:91:000000000-AHYF2:1:1106:7964:23924	AGAGACGCCGCAAAATGAATTTGTGTCTCTACTGTGGCAATCCTGGACAATGAGGAAAACGAGGACATTCTGGAAGATATCGTGCTGACCCTGACACTGTTTGAGGACAGAGAGATGATCGAGGAACGGCTGAAAACCTATGCCCACCTGTTCGACGACAAAGTGATGAATGGAGGCCATTTCGCCGACACGTGTCCAGCGAAAGCCTC	vector
M00292:91:000000000-AHYF2:1:1106:8332:13884	AGAGACGCCGCAAAATGAATTTGTGTCTCTACTGTGGCAAAGATTACCCTGGCCAACGGCGAGATCCGGAAGCGGCCTCTGATCGAGACAAACGGCGAAACCGGGGAGATCGTGTGGGATAATGGAGGCCATTTCGCCGACACGTGTCCAGCGAAAGCCTC	vector
M00292:91:000000000-AHYF2:1:1106:8439:8204	AGAGACGCCGCAAAATGAATTTGGTACCTCTTCCGGTCGATGGTGGTGTCAAAGTACTTGAAGGCGGCAGGGGCTCCCAGATTGGTCAGGGTAAACAGGTGGATGATGGAGGCCATTTCGCCGACACGTGTCCAGCGAAAGCCTC	vector
M00292:91:000000000-AHYF2:1:1106:8503:12156	AGAGACGCCGCAAAATGAATTTGTGTCTCTACTGTGGCAATGCTTCCGCAGCAGGTCCTCTCTGTTCAGCTTCACGAGCAGTTCCTCGGTGCCGTCCATCTTTTCCAGGATGGGCTTGATGAACTTGTAGAACTCTTCCTGGCTGGCTCCGCCGTCAATGTAGCCGGTGTAGCCGTTCTTGCTCTGGTCGAAGAAATGGAGGCCATTTCGCCGACACGTGTCCAGCGAAAGCCTC	vector
M00292:91:000000000-AHYF2:1:1106:8508:22783	AGAGACGCCGCAAAATGAATTTGTGTCTCTACTGTGGCAACGAGCCGGTCAGCCAGATCCTGAAGGTCCACCCCGTGGAAAACAACCAGCTGCATAACGAGCAGCTGTACCAGTACTACATGCAGAATGGTTCAAAGTGCAAGAGAAAGACTGGAGAAGGCTGCAGGCTGAGCAAGAAACTAAAAGTCTATTTACTAGTAAGGACGGAGGCCATTTCGCCGACACGTGTCCAGCGAAAGCCTC	vector
M00292:91:000000000-AHYF2:1:1106:8522:4813	AGAGACGCCGCAAAATGAATTTGTGTCTCTACTGTGGCAATCCTGGACAATGAGGAAAACGAGGACATTCTGGAAGATATCGTGCTGACCCTGACACTGTTTGAGGACAGAGAGATGATCGAGGAACGGCTGAAAACCTATGCCCACCTGTTCGACGACAAAGTGATGAATGGAGGCCATTTCGCCGACACGTGTCCAGCGAAAGCCTC	vector
M00292:91:000000000-AHYF2:1:1106:8532:20075	AGAGACGCCGCAAAATGAATTTGTGTCTCTACTGTGGCAAGTGAGCGAGCGAGCGCGCAGCTGCCTGCAGGGGCGCCTGATGCGGTATTTTCTCCTTACGCATCTGTGCGGTGTGAAGGACTCCGTGGATACCTACCTTCCGCTTCTTCTTTGGGGCCATCTTATCGTCATCGTCTTTGTAATCAATATCATGATCCTTGTAGTCTCCGTCGTGGTCCTTATAGTCCATGGTGGCACCGGTCCAACCTGAAAAAAAGTGATGTAGGCCATTTCGCCGACACGTGTCCAGCGAAAGCCTC	vector
M00292:91:000000000-AHYF2:1:1106:8944:3979	AGAGACGCCGCAAAATGAATTTGTGTCTCTACTGTGGCAAGGGGCGTCGGGCGACCTTTGGTCGCCCGGCCTCAGTGAGCGAGCGAGCGCGCAGAGAGGGAGTGGCCAACTCCATCACTAGGGGTTCCTGCGGCCGCTCCCCATGGAGGCCATTTCGCCGACACGTGTCCAGCGAAAGCCTC	vector
M00292:91:000000000-AHYF2:1:1106:9026:3404	AGAGACGCCGCAAAATGAATTTGTGTCTCTACTGTGGCAATCGGAAACCTGATTGCCCTCAGCCTGGGCCTGACCCCCAACCTCAAGAGCAACTTCGACCTGGCCGTGGATGCCAAACTGCAGCTGAGCAAGGACACCTACTACGACGATCTGGACAACCAGCAGGCACAGAACAGCGACCAATACGCCAAACAGATTCTGGGCGTCAACAACCTGTCCAATGGAGGCCATTTCGCCGACACGTGTCCAGCGAAAGCCTC	vector
M00292:91:000000000-AHYF2:1:1106:9139:12344	AGAGACGCCGCAAAATGAATTTGTGTCTCTACTGTGGCAAGATGGAGTCGTCCTTCAGAAAGCTCTGAGGCACGATATGGTCCACATCGTAGTCGGACAGCCGGTTGATGTCCAGTTCCTGGTCCACGTACATATCCCGCCCATTCTGCAGGTAGTACAGGTACAGCTTCTCGTTCTGCAGCTGGGTGTTTTCCACGGGGTGTTCTTTCAGGATCTGGCTGCCCAGCTCTTTGATGCCCTCTTCGATCCGCTTCATTCTCTCGCGTTGGAGGCCATTTCGCCGACACGTGTCCAGCGAAAGCCTC	vector
M00292:91:000000000-AHYF2:1:1106:9335:7437	AGAGACGCCGCAAAATGAATTTGTGTCTCTACTGTGGCAATGACAACCGGGAAAAGATCGAGAAGATCCTGACCTTCCGCATCCCCTACTACGTGGGCCCTCTGGCCAGGGGAAACAGCAGATTCGACTGGATGACCAGAAAGAGCGAGGAAACGATCAACCCCTGGAAGTTCGAGGAAGGGGTATGGAGGCCATTTCGCCGACACGTGTCCAGCGAAAGCCTC	vector
M00292:91:000000000-AHYF2:1:1106:9394:7062	AGAGACGCCGCAAAATGAATTTGTGTCTCTACTGTGGCAAGGCGTTACTATTGACGTCAATGGGTGGAGTATTTACGGTAAACTGCCCACTTGGCAGTACATCAAGTGTATCATATGCCAAGTACGCCCCCTATTGACGTCAATGACGGTAAATGGCCCGCCTGGCATTGTGCCCAGTACATGACCTTATGGGACTTTCCTACTTGGCAGTGGAGGCCATTTCGCCGACACGTGTCCAGCGAAAGCCTC	vector
M00292:91:000000000-AHYF2:1:1106:9471:8243	AGAGACGCCGCAAAATGAATTTGTGTCTCTACTGTGGCACCGCACAGATGCGTAAGGAGAAAATACCGCATCAGGCGCCCCTGCAGGCAGCTGCGCGCTCGCTCGCTCACTGAGGACGCCCGGGCAATGGAGGCCATTTCGCCGACACGTGTCCAGCGAAAGCCTC	vector
M00292:91:000000000-AHYF2:1:1106:9535:7144	AGAGACGCCGCAAAATGAATTTGTGTCTCTACTGTGGCAACACCAGTTTCTTTCTCAGGTGGTAGATGGTGGGGTACTTCTCGTGGTAGGCCACCTCGTCCACGATGTTGCCGAAGATGGGGTGCCGCATGGAGGCCATTTCGCCGACACGTGTCCAGCGAAAGCCTC	vector
M00292:91:000000000-AHYF2:1:1106:9685:24340	AGAGACGCCGCAAAATGAATTTGTGTCTCTACTGTGGCAATCAGCCGGTTTGCCTCGGCTGTTTCGCCGCGGTCGATCAGTATGGATCCTATCAGGTTCTGCTTGATGGTGTGCCGGTCGGTGTTGCCCAGCACCTTGGAGTCCATTTCGCCGACACGTGTCCAGCGAAAGCCTC	vector
M00292:91:000000000-AHYF2:1:1106:9973:10602	AGAGACGCCGCAAAATGAATTTGTGTCTCTACTGTGTCTTTTCTACGGGGTCTGACGCTCAGTGGAACGAAAACTCACGTTAAGGGATTTTGGTCATGAGATTATCAAAAAGGATCTTCACCTAGATCCTTTTAAATTAAAAATGAAGTTTTAAATCAATCTAAAGAATATATGAGTAAACGTGGTCTGACAGTTACCAATGCTTAATCAGTGAGGCACCTAACTCAGCGATCTGTCTATTTCGTTCATCCATAGTTGCCTGACTCCCCGTCGTGTAGCCATTTCGCCGACACGTGTCCAGCGAAAGCCTC	vector
M00292:91:000000000-AHYF2:1:1107:10317:3319	AGAGACGCCGCAAAATGAATTTGTGTCTCTACTGTGGCAAGGGCTCCCTTTAGGGTTCCGATTTAGTGCTTTACGGCACCTCGACCCCAAAAAACTTGATTAGGGTGATGGTTCACGTAGTGGGCCATCGCCCTGATAGACGGTTTTTCGCCCTTTGATGGAGGCCATTTCGCCGACACGTGTCCAGCGAAAGCCTC	vector
M00292:91:000000000-AHYF2:1:1107:10476:4868	AGAGACGCCGCAAAATGAATTTGTGTCTCTACTGTGGCAAAGATTACCCTGGCCAACGGCGAGATCCGGAAGCGGCCTCTGATCGAGACAAACGGCGAAACAGGGGAGATCGTGTGGGATAATGGAGGCCATTTCGCCGACACGTGTCCAGCGAAAGCCTC	vector
M00292:91:000000000-AHYF2:1:1107:10831:19883	AGAGACGCCGCAAAATGAATTTGTGTCTCTACTGTGGCAAACACTAAGTACGACGAGAATGACAAGCTGATCCGGGAAGTGAAAGTGATCACCCTGAAGTCCAAGCTGGTGTCCGATTTCCGGAAGGATTTCCATGGAGGCCATTTCGCCGACACGTGTCCAGCGAAAGCCTC	vector
M00292:91:000000000-AHYF2:1:1107:10889:24176	AGAGACGCCGCAAAATGAATTTGTGTCTCTACTGTGGCAAGTGGCCAACTCCATCACTAGGTGTTCCTGCGGCCGCTCCCCAGCATGCCTGCTATTCTCTTCCCAATCCTCCCCCTTGCTGTCCTGCCCCACTGGAGGCCATTTCGCCGACACGTGTCCAGCGAAAGCCTC	vector
M00292:91:000000000-AHYF2:1:1107:10904:5052	AGAGACGCCGCAAAATGAATTTGTGTCTCTACTGTGGCAATAGATAGCAGATCCGGTTCTTCCGTCTGGTGTATCTTCTTCTGGCGGTTCTCTTCAGCCGGGTGGCCTCGGCTGTTTCGCCGCTGTCGAACAGCAGGGCTCCGATCAGGTTCTTCTTGATGCTGTGCCGGTCGGTGTTGCCCAGCATGGAGGCCATTTCGCCGACACGTGTCCAGCGAAAGCCTC	vector
M00292:91:000000000-AHYF2:1:1107:10922:19053	AGAGACGCCGCAAAATGAATTTGTGTCTCTACTGTGGCAAAAGAGCAACTCGGTCGCCGCATACACTATTCTCAGAATGACTTGGTTGAGGACTCACCAGTAACAGAAAAGCATCTTACGGATGGCATGAGAGTAAGAGAATTATGCAGTGCTGCCATAACCATGAGTTATATAGTGTATAACTCATGATAATGGAGGCCATTTCGCCGACACGTGTCCAGCGAAAGCCTC	vector
M00292:91:000000000-AHYF2:1:1107:11619:17706	AGAGACGCCGCAAAATGAATTTGTGTCTCTACTGTGGCAATCAAGAAGAACCTGATCGGAGCCCTGCTGTTCGACAGCGGCGAAACAGCCGAGGCCACCCGGCTGAAGAGAACCGCCATGGAGGCCATTTCGTCGACACGTGTCCAGCGAAAGCCTC	vector
M00292:91:000000000-AHYF2:1:1107:11846:5523	AGAGACGCCGCAAAATGAATTTGTGTCTCTACTGTGGCAAAAAAATGAGCTGATTTAACAAAAATTTAACGCGAATTTTAACAAAATATTAACGTTTACAATTTTATGGTCTATGGAGGCCATTTCGCCGACACGTGTCCAGCGAAAGCCTC	vector
M00292:91:000000000-AHYF2:1:1107:12039:11821	AGAGACGCCGCAAAATGAATTTGTGTCTCTACTGTGGCAACACCAGTTTCTTTCTCAGGTGGTAGATGGTGGGGTACTTCTCGTGGTAGGCCACCTCGTCCACGATGTTGCCGAAGATGGGGTGCCGCATGGAGGCCATTTCGCCGACACGTGTCCAGCGAAAGCCTC	vector
M00292:91:000000000-AHYF2:1:1107:12303:7638	AGAGACGCCGCAAAATGAATTTGTGTCTCTACTGTGGCCGGCTGGTTTATTGCTGATAAATCTGGAGCCGGTGAGCGTGGAAGCCGCGGTATCATTGCAGCACTGGGGCCAGATGGTAAGCCCATGGAGGCCATTTCGCCGACACGTGTCCAGCGAAAGCCTC	vector
M00292:91:000000000-AHYF2:1:1107:12328:17248	AGAGACGCCGCAAAATGAATTTGTGTCTCTACTGTGGCAACTTAGCGGCACAGCATCAAGAAGAACCTGATCGGAGCCCTGCTGTTCGACAGCGGCGAAACAGCCGAGGCCACCCGGCTGAAGAGAACCGCCAGAAGAAGATACACCAGACGGAAGAACCGGAATGGAGGCCATTTCGCCGACACGTGTCCAGCGAAAGCCTC	vector
M00292:91:000000000-AHYF2:1:1107:12566:22308	AGAGACGCCGCAAAATGAATTTGTGTCTCTACTGTGGCAAATGCCGCATAGTTAAGCCAGCCCCGACACCCGCCAACACCCGCTGACGCGCCCTGACGGGCTTGTCTGCTCCCGGCATCCGCTTACAGACAAGCTGTGACCGTCTCCGGGAGCTGCATGTGTCAGAGGTTTTCACCGTCATCACCTGGAGGCCATTTCGCCGACACGTGTCCAGCGAAAGCCTC	vector
M00292:91:000000000-AHYF2:1:1107:12589:14740	AGAGACGCCGCAAAATGAATTTGTGTCTCTACTGTGGCAATTTGGGGTCGAGGTGCCGTAAAGCACTAAATCGGAACCCTAAAGGGAGCCCCCGATTTAGAGCTTGACGGGGAAAGCCGGCGAACGTGGCGAGAAAGGAAGGGAAGAAAGCGAAAGGAGCGGGGGCTAAGGCGCAGGCAAGTGTAGCGGTCACACAATAACCCTGATAAATTCTTCAATAAAATTGAAAAAGGAAGAGTAGGAGTATTCAACATTTCCGTGTCGCCTTTATTCCCTTTTTTGCGGCATTTTGCCTTCCTGTTTTTGCTCACCCAGAAACGCTGGTGAAAGTAAAAGATGGAGGCCATTTCGCCGACACGTGTCCAGCGAAAGCCTC	vector
M00292:91:000000000-AHYF2:1:1107:12710:3488	AGAGACGCCGCAAAATGAATTTGTGTCTCTACTGTGGCAAAGACGGTTTTTCGCCCTTTGACGTTGGAGTCCACGTTCTTTAATAGTGGACTCTTGTTCCAAACCGGAACAACACTCAACCCTATCTCGGTCTATTCTTTTGATTTATAAGGGATTTTGCCGATTTCGGCCTATTGGTTAAAAAATGAGCTGATTTAACAAAAATTTAACGCGAATTTTAACAAAATATTAACGCTTACAATTTCCATTCGCCATTCGGAGGCCATTTCGCCGACACGTGTCCAGCGAAAGCCTC	vector
M00292:91:000000000-AHYF2:1:1107:12837:6084	AGAGACGCCGCAAAATGAATTTGTGTCTCTACTGTGGCCGGCGTGGAAGATCGGTTCAACGCCTCCCTGGGCACATACCACGATCTGCTGAAAATTATCAAGGACAAGGACTTCCTGGACAATGAGGAAAACGAGGACATTCTGGAAGATATCGTGCTAACCCTGACACTGTTTGAGGAGAGAGAGATAATCGAGGAACGGCTGAAAACCTATGCACACCGGTTCGACGACAAATGGATGAAGCAGAGGAAGCGGCGGAGCTACACCGGCGGGGGCAGGCTGAGCCGGAAGCCGTGGAGGCCATTTCGCCGACACGTGTCCAGCGAAAGCCTC	vector
M00292:91:000000000-AHYF2:1:1107:12974:14573	AGAGACGCCGCAAAATGAATTTGTGTCTCTACTGTGGCAAGATGGCTGGCAACTAGAAGGCACAGTCGAGGCTGATCAGCGAGCTCTAGGAATTCTTACTTTTTCTTTTTTGCCTGGCCGGCCTTTTTCGTGGCCGCCGGCCTTTTGTCGCCTCCCAGCTGAGACAGGTCGATCCGTGTCTCGTACAGGCCGGTGATGCTCTGGTGGATCAGGGTGGCGTCCAGCACCTCTTTGGTGCTGGAGGCCATTTCGCCGACACGTGTCCAGCGAAAGCCTC	vector
M00292:91:000000000-AHYF2:1:1107:13051:14665	AGAGACGCCGCAAAATGAATTTGTGTCTCTACTGTGGCAATGTCCTCGTTTTCCTCATTGTCCAGGAAGTCCTTGTACTTGATAATTTTCAGCAGATCGTGGTATGTGCCCAGGGAGGCGAATGGAGGCCATTTCGCCGACACGTGTCCAGCGAAAGCCTC	vector
M00292:91:000000000-AHYF2:1:1107:13090:2034	AGAGACGCCGCAAAATGAATTTGTGTCTCTACTGTGGCAATGTCCTCGTTTTCCTCATTGTCCAGGAGGTCCTTGTCCTTGATAATTTTCTGCAGATCGTGGTATGTGCCCAGGGAGGCGAATGGAGGCCATTTCGCCGACACGTGTCCAGCGAAAGCCTC	vector
M00292:91:000000000-AHYF2:1:1107:13380:10426	AGAGACGCCGCAAAATGAATTTGTGTCTCTACTGTGGCAATGTCCTCGTTTTCCTCATTGTCCAGGAAGTCCTTGTCCTTGATAATTTTCAGCAGATCGTGGTATGTGCCCAGGGAGGCGAATGGAGGCCATTTCGCCGACACGTGTCCAGCGAAAGCCTC	vector
M00292:91:000000000-AHYF2:1:1107:13468:22105	AGAGACGCCGCAAAATGAATTTGTGTCTCTACTGTGGCAACCACGTTCTTTAATAGTGGACTCTTGTTCCAAACTGGAACAACACTCAACTCTATCTCGGGCTATCCTTTTGATTTATAAGGGATTTTGCCGATTTTGGAGGCCATTTCGCCGACACGTGTCCAGCGAAAGCCTC	vector
M00292:91:000000000-AHYF2:1:1107:13559:2962	AGAGACGCCGCAAAATGAATTTGTGTCTCTACTGTGGCAAGTTTTTTGGGGTCGAGGTGCCGTAAAGCACTAAATCGGAACCCTAAAGGGAGCCCCCGGTTGAGAGCTTGACGGGGAAAGCCGGCGAACGTGGCGAGAAAGGAAGGGAAGAAAGCGAAAGGAGTAATGGAGGCCATTTCGCCGACACGTGTCCAGCGAAAGCCTC	vector
M00292:91:000000000-AHYF2:1:1107:13636:16609	AGAGACGCCGCAAAATGAATTTGTGTCTCTACTGTGGCAACTTAGCGGCACAGCATCAAGAAGAACCTGATCGGAGCCCTGCTGTTCGACAGCGGCGAAACAGCCGAGGCCACCCGGCTGAAGAGAACCGCCAGAAGAAGATACACCAGACGGAAGAACCGGAATGGAGGCCATTTCGCCGACACGTGTCCAGCGAAAGCCTC	vector
M00292:91:000000000-AHYF2:1:1107:13877:15420	AGAGACGCCGCAAAATGAATTTGTGTCTCTACTGTGGCAAAAAAGCCCGGGCGGCCTCAGTGAGCGAGCGAGCGCGCAGCTGCCTGCAGGGGCGCCTGATGCGGTATTTTCTCCTTACGCATCTGTGCGGTATTTCACACCGCATACGTCAAAGCAACCATAGTACGCGCCCTGTAGCGGCGCATTAAGCGCGGCGGGTGTGGTGGTTACGCGCAGCGTGACCGCTACTGGAGGCCATTTCGCCGACACGTGTCCAGCGAAAGCCTC	vector
M00292:91:000000000-AHYF2:1:1107:13916:5691	AGAGACGCCGCAAAATGAATTTGTGTCTCTACCCACACGATCTCCCCGGTTTCGCCGTTTGTCTCGATCAGAGGCCGCTTCCGGATCTCGCCGTTGGCCAGGGTAATCTCGGTCTTGAAAAAGTGGACAAGCTGTTCATCCAGCTGGTGCAGACCTACAACCAGCTGTTCGAGGAAAACCCCATCAACGCCAGCGGCGTGGACGCCAAGGCCATCCTGTCTGCCAGACTGAGCAAGAGCAGACGGCTGGAAAATCTGATCGCCCAGCTGCCCGGCGAGAAGAAGAATGGCCATTTCGCCGACACGTGTCCAGCGAAAGCCTC	vector
M00292:91:000000000-AHYF2:1:1107:13979:8847	AGAGACGCCGCAAAATGAATTTGTGTCTCTACTGTGGCAACCGCTGTCGAACAGCGGGGCTCCGATCAGGTTCTTCTTGATGCTGTGCCGGTCGGTGTTGCCCAGCACCTTGAATTTCTTGCTGGGCACGTTGTACTCGTCGGTGATCACGGCCCAGCCCACAGAGTTGGTGCCGATGTCCAGGCCGATGCTGTACTTCTTGTCGGCTGCTGGGACTCCGGGGAGACCGACCTTCCCCTTCTTTTTTAGAGACATCTTCTCGTCGTCGTCTGTATAAGCAATATCACGATCGTTGTGGAGGCCATTTCGCCGACACGTGTCCAGCGAAAGCCTC	vector
M00292:91:000000000-AHYF2:1:1107:14139:14842	AGAGACGCCGCAAAATGAATTTGTGTCTCTACTGTGGCAACACCAGTTTCTTTCTCAGGTGGTAGATGGTGGGGTACTTCTCGTGGTAGGCCACCTCGTCCACGATGTTGCCGAAGATGGGGTGCCGCATGGAGGCCATTTCGCCGACACGTGTCCAGCGAAAGCCTC	vector
M00292:91:000000000-AHYF2:1:1107:14307:19693	AGAGACGCCGCAAAATGAATTTGTGTCTCTACTGTGGCAACCACGTTCTTTAATAGTGGACTCTTGTTCCAAACTGGAACAACACTCAACTCTATCTCGGGCTATTCTTTTGATTTATAAGGGATTTTGCCGATTTTGGAGGCCATTTCGCCGACACGTGTCCAGCGAAAGCCTC	vector
M00292:91:000000000-AHYF2:1:1107:14568:8476	AGAGACGCCGCAAAATGAATTTGTGTCTCTACTGTGGCAATTCTTCTGGCGGTTCTCTTCAGCCGGGTGGCCTCGGCTGTTTCGCCGCTGTCGAACAGCAGGGCTCCGATCAGGTTCTTCTTGATGCTGTGCCGGTAATGGAGGCCATTTCGCCGACACGTGTCCAGCGAAAGCCTC	vector
M00292:91:000000000-AHYF2:1:1107:14676:16970	AGAGACGCCGCAAAATGAATTTGTGTCTCTACTGTGGCAAAGAGGTACACCAGCACCAAAGAGGTGCTGGACGCCACCCTGATCCACCAGAGCATCACCGGCCTGTACGAGACACGGATCGACCTGTCTCAGCTGGGAGGCGACAAAAGTGGAGGCCATTTCGCCGACACGTGTCCAGCGAAAGCCTC	vector
M00292:91:000000000-AHYF2:1:1107:15025:6017	AGAGACGCCGCAAAATGAATTTGTGTCTCTACTGTGGCAAGCACTTTGTCCAGATTAGCGTCGGCCAGGATCACTCTCTTGGAGAACTCGCTGATCTGCTCGATGATCTCGTTGGAGGCCATTTTGCCGACACGTGTCCAGCGAAAGCCTC	vector
M00292:91:000000000-AHYF2:1:1107:15034:20174	AGAGACGCCGCAAAATGAATTTGTGTCTCTACTGTGGCAAAGGACTTCCTGGACAATGAGGAAAACGAGGACATTCTGGAAGATACCGTGCTGACCCTGACACTGTTTGAGGACAGAGAGATGATCGAGGAACGGCTGAAAACCTATGCCCACCTGTTCGAATGGAGGCCATTTCGCCGACACGTGTCCAGCGAAAGCCTC	vector
M00292:91:000000000-AHYF2:1:1107:15420:13733	AGAGACGCCGCAAAATGAATTTGTGTCTCTACTGTGGCAAGTCTCCGTCGTGGTCCTTATAGTCCATGGTGGCACCGGTCCAACCTGAAAAAAAGTGATTTCAGGCAGGTGCTCCAGGTAACTGGAGGCCATTTCGCCGACACGTGTCCAGCGAAAGCCTC	vector
M00292:91:000000000-AHYF2:1:1107:15531:20570	AGAGACGCCGCAAAATGAATTTGTGTCTCTACTGTGGCAATTGAACTCGACCCCAAAAAACTTGATTAGGGTGATGGTTCACGTAGTGGGCCATCGCCCTGATAGACGGTTTTTCGCCCTTGACGTTGGAGTCCACGTTCTTTAATAGTGGACTCTTGTTCCAAACTGGAACAACACTCAACCCTATCTTGGAGGCCATTTCGCCGACACGTGTCCAGCGAAAGCCTC	vector
M00292:91:000000000-AHYF2:1:1107:15563:18813	AGAGACGCCGCAAAATGAATTTGTGTCTCTACATCCAGAAAGCCCAGGTGTCCGGCCAGGGCGATAGCCTGCACGAGCACATTGCCAATCTGGCCGGCAGCCCCGCCATTAAGAAGGGCATCCTGCAGACATGGAGGCCATTTCGCCGACACGTGTCCAGCGAAAGCCTC	vector
M00292:91:000000000-AHYF2:1:1107:15763:21301	AGAGACGCCGCAAAATGAATTTGTGTCTCTACTGTGGCAATCGTCATCGCCTTTGTAATCAATATCATGATCCTTGTAGTCTCCGTCGTGGTCCTTATAGTCCATGGTGGCACCGGTCCAACCTGAAAAAAAGTGATTTCAGGCAGGTGCTCCAGGTAATTAAACATTAATACCCCACCAACCAACCATCCCTTAAACCCTTACCTCTTGCTCAGCTAATTACAGCCCGGAGGAGAAGGGGTGGAGGCCATTTCGCCGACACGTGTCCAGCGAAAGCCTC	vector
M00292:91:000000000-AHYF2:1:1107:15977:17157	AGAGACGCCGCAAAATGAATTTGTGTCTCTACTGTGGCAAGTGCTCTGATGCCGCATAGTTAAGCCAGCCCCGACACCCGCCAACACCCGCTGACGCGCCCTGACGGGCTGGAGGCCATTTCGCCGACACGTGTCCAGCGAAAGCCTC	vector
M00292:91:000000000-AHYF2:1:1107:16000:4953	AGAGACGCCGCAAAATGAATTTGTGTCTCTACTGTGGCAACTCCCCGGTTTCGCCGTTTGTCTCGATCAGAGGCCGCTTCCGGATCTCGCCGTTGGCCAGGGTAATCTCGGTCTTGAAAAAGTTCATGATGTTGCTGTAGAAGAAGTACTTGGCGGTAGCCTTGCCGATTTCCTGCTCGCTCTTGGCGATCATCTTCCGCACGTATGGAGGCCATTTCGCCGACACGTGTCCAGCGAAAGCCTC	vector
M00292:91:000000000-AHYF2:1:1107:16085:8547	AGAGACGCCGCAAAATGAATTTGTGTCTCTACTGTGGCAAGCCTTCTGCAGTTCGCCGGCAGAGGCCAGCATTCTCTTCCAGCCGTTTTCCAGCACTAACAGGGAGTACTTAGGCAGATTGATGTTCAGGTCCTTTTTGTCTTCTTTGGAGGCCATTTCGCCGACACGTGTCCAGCGAAAGCCTC	vector
M00292:91:000000000-AHYF2:1:1107:16171:2160	AGAGACGCCGCAAAATGAATTTGTGTCTCTACTGTGGCAATATCCTCGTTTTCCTCATGGTTCAGGAAGTCCTTGTCCTTGACAATTTTCAGCAGATCGTGGTATGTGCCCAGGGAGGCGAATGGAGGCCATTTCGCCGACACGTGTCCAGCGAAAGCCTC	vector
M00292:91:000000000-AHYF2:1:1107:16171:5995	AGAGACGCCGCAAAATGAATTTGTGTCTCTACTGTGTCGGGCGACCTTTGGTCGCCCGGCCTCAGTGAGCGAGCGAGCGCGCAGCTGCCTGCAGGGGCGCCTGATGCGGTATTTTCTCCTTACGCATCTGTGCGGTATTTCACACCGCATACGTCAAAGCAACCATAGTACGCGATGGAGGCCATTTCGCCGACACGTGTCCAGCGAAAGCCTC	vector
M00292:91:000000000-AHYF2:1:1107:16172:13200	AGAGACGCCGCAAAATGAATTTGTGTCTCTACTGTGGCAACTTCGGCAACATCGTGGACGAGGTGGCCTACCACGAGAAGTACCCCACCATCTACCACCTGAGAAAGAAACTGGTGGACAGCACCGACAAGGCCGACCTGCGGCTGATCTATCTGGCCCTGGCCCACATGATCAAGTTCCGGGGCCACTTCCTGATCGAGGGCGACCTGAACCCCGACAACAGCGACGTGGACAAGCTGTTCATCCAGCTGGTGCAGACCTACAACCAGCTGTTCGAGATGGAGGCCATTTCGCCGACACGTGTCCAGCGAAAGCCTC	vector
M00292:91:000000000-AHYF2:1:1107:16322:7746	AGAGACGCCGCAAAATGAATTTGTGTCTCTACTGTGGCAATCACCATCATGGAAAGAAGCAGCTTCGAGAAAAATCCCATCGACTTTCTGGAAACCAAGGGATACAAAGAAGTGAAAAAGGACCTGGTCATCAAGCTGCCTCAGTACTCCCTGTTCGAGCTGGAAAACGGCCGGAAGAGAATGCTGGCCTCTGCCGGCGAACTGCAGAAGGGAAACGAACTGGCCCTGCCCTCCAAATATGGGAACTTCCTGTACCTGGCCACCCACTAGGAGAAGCTGAAGGGCTCCCCCGAGGATAATGAGCAGAAACAGCTTCTCTGGAGGCCATTTCGCCGACACGTGTCCAGCGAAAGCCTC	vector
M00292:91:000000000-AHYF2:1:1107:16370:16584	AGAGACGCCGCAAAATGAATTTGTGTCTCTACTGTGGCAAAAAAATGAGCTGATTTAACAAAAATTTAACGCGAATTTTAACAAAATATGAACGTTTACAATTATATGGTCTATGGAGGCCATTTCGCCGACACGTGTCCAGCGAAAGCCTC	vector
M00292:91:000000000-AHYF2:1:1107:16513:11359	AGAGACGCCGCAAAATGAATTTGTGTCTCTACTGTGGCAAAGGACTTCCTGGACAATGAGGAAAACGAGGACATTCTGGAAGATATCGTGCTGACCCTGACACTGTTTGAGGACAGAGAGAGGATCGAGTAACGGCTGAAAACCTATGCCCACCTGTTCGAATGGAGGCCATTTCGCCGACACGTGTCCAGCGAAAGCCTC	vector
M00292:91:000000000-AHYF2:1:1107:16516:8981	AGAGACGCCGCAAAATGAATTTGTGTCTCTACTGTGGCAACATACGTCAAAGCAACCATAGTACGCGCCCTGTAGCGGCGCATTAAGCGCGGCGGGTGTGGTGGTTACGCGCAGCGTGACCGCTACACTTGCCAGCGCCTTAGCGCCCCCTCCTTTCGCTTTCTTCCCTTCCTTGCTGGCCACGCTCGCCGGCTTTCCCCGTCAAGCCCGAAAGCGGGGGCTCCCTGTCGGGTTCCGATTTAGTGCTTTACGGCACCCCGACCCCAAAAAACTTGATTTGGGTGATGGTTCACGTAGTGGGCCATCGCACTGATAGACGGTTTTTCGCCCTTGGACGTTGGAGTCCACGTTCTTTAATAGTGGACTCTTGTTCGTGGAGGCCATTTCGCCGACACGTGT…	vector
M00292:91:000000000-AHYF2:1:1107:16530:12934	AGAGACGCCGCAAAATGAATTTGTGTCTCTACTGTGGCAACAGCTGCTTCATCACTTTGTCGTCGAACAGGTGGGCATAGGTTTTTAGCCGTTCCTCGATCATCTCTCTGTCCTCAAACAGTGTTGGAGACCATTTCGCCGACACGTGTCCAGCGAAAGCCTC	vector
M00292:91:000000000-AHYF2:1:1107:16644:20187	AGAGACGCCGCAAAATGAATTTGTGTCTCTACTGTGGCAATGTCCATGGTGGCACCGGTCCAACCTGAAAAAAAGTGATTTCAGGCAGGTGTTCCAGGTAATTAAACATTAATACCCCACCAACCAACCACCCCTTAAACCCTTACCTCTTGGAGGCCATTTCGCCGACACGTGTCCAGCGAAAGCCTC	vector
M00292:91:000000000-AHYF2:1:1107:16876:2023	AGAGACGCCGCAAAATGAATTTGTGTCTCTACTGTGGCAAAAATTATGTTTTAAAATGGACTATCATATGCTTACCGTAACTTGAAAGTATTTCGATTTCTTGGCTTTATATATCTTGTGGAAAGGACGAAACACCGTGTCTCTACTGTTGGAGGCCATTTCGCCGACACGTGTCCAGCGAAAGCCTC	vector
M00292:91:000000000-AHYF2:1:1107:16917:3835	AGAGACGCCGCAAAATGAATTTGTGTCTCTACTGTGGCAAGCCTTCTGCAGTTCGCCGGCAGAGGCCAGCATTCTCTTCCGGCCGTTTTCCAGCTCGAACAGGGAGTACTTAGGCAGCTTGATGATCAGGTCCTTTTTCACTTCTTTGGAGGCCATTTCGCCGACACGTGTCCAGCGAAAGCCTC	vector
M00292:91:000000000-AHYF2:1:1107:17009:8965	AGAGACGCCGCAAAATGAATTTGTGTCTCTACTGTGGCAGGAACCGTAAAAAGGCCGCGTTGCTGGCGTTTTTCCATAGGCTCCGCCCCCCTGACGAGCATCACAAAAATTGACGCTCAAGTCAGAGGTGGCGAAACCCGACAGGACTATAAAGAAACCAGGCGTTTCCCCCTGGAAGCTCCCTCGTGCGCTCTCCTGTGCCGACCCTGCCGCTTACCGGATACCTGTCCGCCTTTCTCCCTGCGGGAAGCGTGGCGCTTTCTCATAGCTCACGCTGTAGGTATCTCAGTTCGCCGACACGTGTCCAGCGAAAGCCTC	vector
M00292:91:000000000-AHYF2:1:1107:17389:14565	AGAGACGCCGCAAAATGAATACGATACAAGGCTGTTAGAGAGATAATTGGAATTAATTTGACTGTAAACACAAAGATATTAGTACAAAATACGTGACGTAGAAAGTAATAATTTCTTGGGTAGTTTGCAGTTTTAAAATTATGTTTTAAAATGGACTATCATATGCTTACCGTAACTTGAAAGACACGTGTCCAGCGAAAGCCTC	vector
M00292:91:000000000-AHYF2:1:1107:17425:13511	AGAGACGCCGCAAAATGAATTTGTGTCTCTACTGTGGCAAAGGGCGCGTACTATGGTTGCTTTGACGTATGCGGTGTGAAATACCGCACAGATGCGTAAGGAGAAAATACCGCATCAGGCGCCCCCGCAGGCAGCTGCGCGCTCGCTCGCTCACTGAGGCCGGGCGACCAAAGCCTGGAGGCCATTTCGCCGACACGTGTCCAGCGAAAGCCTC	vector
M00292:91:000000000-AHYF2:1:1107:17679:16570	AGAGACGCCGCAAAATGAATTTGTGTCTCTACTGTGGCAAGAGGTACCCGTTACATAACTTACGGTAAATGGCCCGCCTGGCTGACCGCCCAACGACCCCCGCCCATTGATGGAGGCCATTTCGCCGACACGTGTCCAGCGAAAGCCTC	vector
M00292:91:000000000-AHYF2:1:1107:17750:7689	AGAGACGCCGCAAAATGAATTTGTGTCTCTACTGTGGCAATCGGAAACCGGATTGCCCTGGGCCTGGGCCTGACCCCCAACTTCAAGAGCAACTTCGACCTGGCCGAGGATGCCAAACTGCAGCTGAGCAAGGACACCTACGGCGACGACCTGGACAACCTGATGGCCCAGATCGGCGACCAGTACGCCGACCTGTTGCTGGCCGCCAAGAACCCGGCCGAGGGAGGCCATTTCGCCGACACGTGTCCAGCGAAAGCCTC	vector
M00292:91:000000000-AHYF2:1:1107:17786:5981	AGAGACGCCGCAAAATGAATTTGTGTCTCTACTGTGGCAAAAGAACCTGATCGGAGCCCTGCTGTTCGACAGCGGCGAAACAGCCGAGGCCACCCGGCTGAAGAGAACCGCCAGAAGAAGATACACCAGACGGAAGAACCGGATCTGCTATCTGCAAGAGATCTTCAGCAACGAGATGGCCAAGGTGGATGGAGGCCATTTCGCCGACACGTGTCCAGCGAAAGCCTC	vector
M00292:91:000000000-AHYF2:1:1107:17857:1899	AGAGACGCCGCAAAATGAATTTGTGTCTCTACTGTGGCAAAAAAATGAGCTGATTTAACAAAAATTTAACGCGAATTTTAACAAAATATTAACGTTTACAATTTTATGGTCTATGGAGGCCATTTCGCCGACACGTGTCCAGCGAAAGCCTC	vector
M00292:91:000000000-AHYF2:1:1107:17997:17037	AGAGACGCCGCAAAATGAATTTGTGTCTCTACCGTAAATACTCCACCCATTGACGTCAATGGAAAGTCCCTATTGGCGTTACTATTGACGTCAATGGGCGGGGGTCGTTGGGCGGTCAGCCAGGCGGGCCATTTACCGTAAGTTATGTAACGGGTACCTCTAGAGCCATTTGTCTGCAGAATTGGCGCACGCGCTAAAAACGGACTAGCCTTATTTTAACATTGGAGGCCATTTCGCCGACACGTGTCCAGCGAAAGCCTC	vector
M00292:91:000000000-AHYF2:1:1107:18039:14716	AGAGACGCCGCAAAATGAATTTGTGTCTCTACTGTGGCAACAGGAAGTCCTTGTCCTTGATAATTTTCAGCAGATCGTGGTATGTGCCCAGGGAGGCGTTGAACCGATCTTCCACGCCGGAGATTTCCACGGAGTCGAAGCACTCGATTTTCTTGAAGTAGTCCTCTTTCAGCTGCTTCACGGTCACTTGGAGGCCATTTCGCCGACACGTGTCCAGCGAAAGCCTC	vector
M00292:91:000000000-AHYF2:1:1107:18049:17198	AGAGACGCCGCAAAATGAATTTGTGTCTCTACTGTGGCAAGAGGTACCCGTTACATAACTTACGGTAAATGGCCCGCCTGGCTGACCGCCCAACGACCCCCGCCCATTGATGGAGGCCATTTCGCCGACACGTGTCCAGCGAAAGCCTC	vector
M00292:91:000000000-AHYF2:1:1107:18110:3470	AGAGACGCCGCAAAATGAATTTGTGTCTCTACTGTGGCAATCGGAAACCTGATTGCCCTGAGCCTGGGCCTGACCCCCAACTTCTAGAGCAACTTCGACCTGGCCGAGGATGCCAAACTGCAGCTGAGCAAGGACACCTAAGACGACGCCCTGGACAACCTGCAGGCCCAGAACGGCGACCAGAACGCCGACCTGATTCTGGCCGCCAAGAACCTGTCCGATGGAGGCCATTTCGCCGACACGTGTCCAGCGAAAGCCTC	vector
M00292:91:000000000-AHYF2:1:1107:18180:12201	AGAGACGCCGCAAAATGAATTTGTGTCTCTACTGTGGCAATGTCCTCGTTTTCCTCATTGTCCAGGAAGTCCTTGTCCTTGATAATTTTCAGCAGATCGTGGTATGTGCCCAGGGAGGCGAATGGAGGCCATTTCGCCGACACGTGTCCAGCGAAAGCCTC	vector
M00292:91:000000000-AHYF2:1:1107:18304:10588	AGAGACGCCGCAAAATGAATTTGTGTCTCTACTGTGGCAAAATGGAAATTGTAAGCGTTAATATTTTGTTAAAATTCGCGTTAAATTTTTGTTAAATCAGCTCATTTTTTAACCAATAGGCCGAAATCGGCAAAATCCCTTATAAATCAAAAGAATAGACCGAGATAGGGTTGAGTGTTGTTCCAGTTTGGAACAAGAGTCCACTATTAAAGAACGTGGACTCCAACGTCAAAGGGCGAAAAACCGTCTTGGAGGCCATTTCGCCGACACGTGTCCAGCGAAAGCCTC	vector
M00292:91:000000000-AHYF2:1:1107:18385:23025	AGAGACGCCGCAAAATGAATTTGTGTCTCTACTGTGGCAACTTCGGCAACATCGTGGACGAGGTGGCCTACCACGAGAAGTACCCCACCATCTACCACCGGAGAAAGAAACTGGTGGACAGCACCGACAAGGCCGACCTGCGGATGATCTATCTGGCCCTGGACCACATGATCAAGTTCCGGGGCCAATTCCTGATCGAGGGCGACCTGAACCCCGACAACAGCGACGTAGACAAGCTGTTCATCCAGCTGGTGCAGAACTACAACCAGCCGTTCGAGATGGAGGCCATTTCGCCGACACGTGTCCAGCGAAAGCCTC	vector
M00292:91:000000000-AHYF2:1:1107:18463:18512	AGAGACGCCGCAAAATGAATTTGTGTCTCTACTGTGGCAAAGACAATAACCCTGATAAATGCTTCAATAATATTGAAAAAGGAAGAGTATGAGTATTCAACATTTCCGTGTCGCCCTTATTCCCTTTTTTGCGGCATTTTGCCTTCCTGTTTTTGCTCACCCAGAAACGCTGGTGAAAGTAAAAGATGCTGAAGATCAGTTGGGTGCACGAGTGGGTTACATCGATATGGAGGCCATTTCGCCGACACGTGTCCAGCGAAAGCCTC	vector
M00292:91:000000000-AHYF2:1:1107:18631:10984	AGAGACGCCGCAAAATGAATTTGTGTCTCTACTGTGGCAAGTGAAAAGGACCTGATCATCAAGCTGCCTAAGTACTCCCTGTTCGTGCTGGAAAACGGCCGGAAGAGAATGCTGGCCTCTGCCGGCGAACTGCAGAAGGGAAACGAACTGGCCCTGCCCTCCAAATATGTGAACTTCCTGTACCTGGCCAGCCACTATGAGAAGCTGAAGGATGGAGGCCATTTCGCCGACACGTGTCCAGCGAAAGCCTC	vector
M00292:91:000000000-AHYF2:1:1107:18658:9708	AGAGACGCCGCAAAATGAATTTGTGTTAGGTCACCCGACGCCCGGGCTTTGCCCGGGCGGCCTCAGTGAGCGAGCGAGCGCGCAGCTGCCTGCAGGGGCGCCTGATGCGGTATTTTCTCCTTACGCATCTGTGCGGTATTTCACACCGCATACGTCAAAGCAACCATAGTACGCTGGAGGCCATTTCGCCGACACGTGTCCAGCGAAAGCCTC	vector
M00292:91:000000000-AHYF2:1:1107:18818:15614	AGAGACGCCGCAAAATGAATTTGTGTCTCTACTGTGGCAACACGATCTGCTGAAAATTATCAAGGACAAGGACTTCCTGGACAATGAGGAAAACGAGGACATTCTGGAGGATATCGTGCTGACCCTGACACTGTTTGAGGACAGAGAGGTGATCGAGGAACGGCTGAAAACCTATGCCCACCTGTTCGACGACAAAACGATGAAGCAGCTGAAGCGGGGGAGATACACCGGCTGTGGCAGGCTGAGCCGGAAGCTGATCAACGGCATCCGGGACAAGCAGTCCGGCAAGACAATCCTGGATTGTATATATGGGATTCTTCTCGAAGATGTATATATGGAGGCCATTTCGCCGACACGTGTCCAGCGAAAGCCTC	vector
M00292:91:000000000-AHYF2:1:1107:18839:22334	AGAGACGCCGCAAAATGAATTTGTGTCTCTACTGTGTTAGAGCTAGAAATAGCAAGTAAAAATAAGGCTAGTCCGTTTTTAGCGCGTGCGCCAATTCTGCAGACAAATGGCTCTAGAGGTACACGTTACATAACTTACGGTAAATGGCCCGCCTGGCGGACCGCCCAAAGAACCCCGCCCATGCAAGTCAATAGTAAAGCAAATAGGGATTTTCCATAGACGTCAATGGGTGGAGTATTTACGGTAAACTGCCCACTTGGCAGTACATCAAGTGTATCATTTGCCAAGTACGCCCCCTATCGACGTCAATGACGGTAAATGGAGGCCATTTCGCCGACACGTGTCCAGCGAAAGCCTC	vector
M00292:91:000000000-AHYF2:1:1107:18885:7061	AGAGACGCCGCAAAATGAATTTGTGTCTCTACTGTGGCAACTTTGGTCGCCCGGCCTCAGTGAGCGGGCGGGCGCGCAGCTGCCGGCAGGGGCGCCTGATGCGGTATTTTCTCCTTACGCATCTGTGCGGTATTTAACACCGCATACGTCAAAGCAACCATAGTACGCGCCCTGTAGCTGCGCATTATGGAGGCCATTTCGCCGACACGTGTCCAGCGAAAGCCTC	vector
M00292:91:000000000-AHYF2:1:1107:19005:3608	AGAGACGCCGCAAAATGAATTTGTGTCTCTACTGTGGCCGGCGTGGAAGATCGGTTCAACCCCCCCCTGGGCACATACCACGATCTGCTGAAAATTATATAGGACAAGGACTTCCTGGACAATGAGGAAAACGAGGATATTCTGGAAGATACCGTGCTGACCCAGAAACTGTTTGAGGACACAGAGAAGATCGAGGAACGGCTGAAAACCTAAGCCCACCTGTGCGACGACAAAGTGACGAGGCAGCTGAAGCGGCGGAGAAACACCGGCAGGGGCAGGCTGAGCCGGAAGCCGTGGAGGCCATTTCGCCGACACGTGTCCAGCGAAAGCCTC	vector
M00292:91:000000000-AHYF2:1:1107:19021:8280	AGAGACGCCGCAAAATGAATTTGTGTCTCTACTGTGGCAAAGTTACGCGCAGCGTGACCGCTACACTTGCCAGCGCCCTAGCGCCCGCTCCTTTCGCTTTCTTCCCTTCCTTTCTCGCCACGTTCGCCGGCTTTCCCCGTCAAGCTCTAAATCGGGGGCTCCCTTTAGGGTTCCGATTTAGTGCTTTACGGAGGCCATTTCGCCGACACGTGTCCAGCGAAAGCCTC	vector
M00292:91:000000000-AHYF2:1:1107:19041:24333	AGAGACGCCGCAAAATGAATTTGTGTCTCTACTGTGGCAAGGTCATGTACTGGGCACAATGCCAGGCGGGCCATTTACCGTCATCGACGTCGATAGGGGGCGTACTTGGCATATGATACACTTGATGTACTGCCAAGTGGGCAGTTTACCGTAAATACTCCACCCATGGAGGCCATTTCGCCGACACGTGTCCAGCGAAAGCCTC	vector
M00292:91:000000000-AHYF2:1:1107:19240:23605	AGAGACGCCGCAAAATGAATTTGTGTCTCTACTGTGGTGCGCTCTGCTGAAGCCAGTTACCTTCGGAAAAAGAGTTGGTAGCTCTTGATCCGGCAAACAAACCACCGCTAAATGGAGGCCATTTCGCCGACACGTGTCCAGCGAAAGCCTC	vector
M00292:91:000000000-AHYF2:1:1107:19255:22951	AGAGACGCCGCAAAATGAATTTGTGTCTCTACTGTGGCAAGCGCTCTGCTGAAGCCAGTTACCTTCGGAAAAAGAGTTGGTAGCTCTTGATCCGGCAAACAAACCACCGCTGGTAGCGGTGGTTTTTTTGTTTGCAAGCAGCAGATTACGCGCAGAAAAAAAGGATCTCAAGAATGGAGGCCATTTCGCCGACACGTGTCCAGCGAAAGCCTC	vector
M00292:91:000000000-AHYF2:1:1107:19423:12632	AGAGACGCCGCAAAATGAATCTGTGTCTCTACTGTGGCAACTCTATCTCGGGCTATTCTTTTGATTTATAAGGGATTTTGCCGATTTCGGTCTATTGGTTAAAAAATGAGCTGATTTAACAAAAATTTAACGCGAATTTTAACAAAATATTAACGTTTACAATTTTATGGTGCACTCTCAGTACAATCTGCTCTGATGCCGCATAGTTAAGATGGAGGCCATTTCGCCGACACGTGTCCAGCGAAAGCCTC	vector
M00292:91:000000000-AHYF2:1:1107:19537:20663	AGAGACGCCGCAAAATGAATTTGTGTCTCTACTGTGGCAAGAGGTACCCGTTACATAACTTACGGTAAATGGCCCGCCTGGCTGACCGCCCAACGACCCCCGCCCATTGATGGAGGCCATTTCGCCGACACGTGTCCAGCGAAAGCCTC	vector
M00292:91:000000000-AHYF2:1:1107:19640:2816	AGAGACGCCGCAAAATGAATTTGTGTCTCTACTGTGGCAACTGTCCGACTACGATGTGGACCATATCGTTCCTCAGAGCTTTCTGAAGGACGACTCCATCGACAACAAGGTGCTGATGGAGGCCATTTCGCCGACACGTGTCCAGCGAAAGCCTC	vector
M00292:91:000000000-AHYF2:1:1107:19808:18430	AGAGACGCCGCAAAATGAATTTGTGTCTCTACTGTGGCAATGTCCTCGTTTTCCTCATTGTCCAGGAAGTCCTTGTCCTTGATAATTTTCAGCAGATCGTGGTATGTGCCCAGGGAGGCGAATGGAGGCCATTTCGCCGACACGTGTCCAGCGAAAGCCTC	vector
M00292:91:000000000-AHYF2:1:1107:19812:2914	AGAGACGCCGCAAAATGAATTTGTGTCTCTACTGTGGCAAGGCCGCCGGCCTTTTGTCGCCTCCCAGCTGAGACAGGTCGATCCGTGTCTCGTACAGGCCGGTGATGCTCTGGTGGATCAGGGTGGCGTCCGGCACCTCTTTGGTGCTGGTGTTGGAGGCCATTTCGCCGACACGTGTCCAGCGAAAGCCTC	vector
M00292:91:000000000-AHYF2:1:1107:19891:15337	AGAGACGCCGCAAAATGAATTTGTGTCTCTACTGTGGCAAACAGAGAGATGATCGAGGAACGGCTGAAAACCTATGCCCACCTGTTCGACGACAAAGTGATGAAGCAGCTGAAGCGGCGGAGATACACCGGCTGGGGCAGGGTGAGCCGGAAGCTGATCAACGGCATACGGGACAAGCAGTCCGGCAAGACAATCCTGGATTTCCTGAAGTCCGACGGCTTCGCCAACAGAAACTTCATGCAGCTGATCCACGACGACAGCCTGACCTTTAAAGAGGACATCCAGAAAGCCCAGGTGTCCGTGGAGGCCATTTCGCCGACACGTGTCCAGCGAAAGCCTC	vector
M00292:91:000000000-AHYF2:1:1107:19936:13592	AGAGACGCCGCAAAATGAATTTGTGTCTCTACTGTGGCAACAGGTAATTAAACATTAATACCCCACCAACCAACCATCCCTTAAACCCTTACCTGTTGCTCAGCTAATTACAGCCCGGGGGAGAACGGCCGTCCCGCCCGCTCACCTGTGGGAGTAACGCGGTCAGTCAGAGCCGGGGCGGGCGGCGCGAGGCAGATTTGAAGATCTCTGGAAAGAGTATCAGAAGATCTTTCCTTCAATACAGGTTATAACTAGTGCATTTCGTACCATTAAACCGCAAGTAACAGTATATGCGTGCTTAAAAAAGATAGAAGCAGCTATCGGAATAATCGAATAAAATGAGGATCCGGAGGCCATTTCGCCGACACGTGTCCAGCGAAAGCCTC	vector
M00292:91:000000000-AHYF2:1:1107:19957:12413	AGAGACGCCGCAAAATGAATTTGTGTCTCTACTGTGGCAAACCATCACCCAAATCAAGTTTTTTGGGGTCGAGGTGCCGTAAAGCACTAAATCGGAACCCTAAAGGGAGCCCCCGATTTAGAGCTTGACGGGGAAAGCCGGCGAACGGGGCGAGAAAGGAAGGGAAGAAAGCGAAAGGAGCGGGCGCTAAGGCGCTGGCGGGTGTGGCGGTTACACGCTGGAGGCCATTTCGCCGACACGTGTCCAGCGAAAGCCTC	vector
M00292:91:000000000-AHYF2:1:1107:19964:5541	AGAGACGCCGCAAAATGAATTTGTGTCTCTACTGTGGCAATTTCTTGGACTTGCCCTTTTCCACTTTGGCCACCACCAGCACAGAATAGGCCACGGTGGGGCTGTCGAAGCCGCCGTACTTCTTAGGTGGAGGCCATTTCGCCGACACGTGTCCAGCGAAAGCCTC	vector
M00292:91:000000000-AHYF2:1:1107:19987:20977	AGAGACGCCGCAAAATGAATTTGTGTCTCTACTGTGGCAAAAGGCCAGGAACCGTAAAAAGGCCGCGTTGCTGGCGTTTTTCCGTAGGCTCCGCCCCCCTGACGAGCCTCACAAAAATCGACGCTCAAGTCAGAGGTGGCGAAACCCGCCAGGACTATAAAGAGACCAGGCGTTTCCCCCTGGAAGCTCCCTCGTGCGCTCCTGGAGGCCATTTCGCCGACACGTGTCCAGCGAAAGCCTC	vector
M00292:91:000000000-AHYF2:1:1107:20041:10364	AGAGACGCCGCAAAATGAATTTGTGTCTCTACTGAGGCAAACACAGCAAGTCCACGATGACCTTTTTCTGCTCGCCGCTCAGTCAGTCGTACTCTCCCATTACCCCGGTCACGTGGTTCACTTTGATCATCGCGTTATACACGATGAAGGACTCTAATAGGACACTGGAGGCCATTTCGCCGACACGTGTCCAGCGAAAGCCTC	vector
M00292:91:000000000-AHYF2:1:1107:20053:10880	AGAGACGCCGCAAAATGAATTTGTGTCTCTACTGTGGCAACCGCTGTCGAACAGCAGGGCTCCGATCAGGTTCTTCTTGATGCTGTGCCGGTCGGTGTTGCCCAGCACCTTGAATTTCTTGCTGGGCACCTTGTACTCGTCGGTGATCACGGCCCAGCCCACAGAGTTGGTGCCGATGTCCAGGCCGATGCTGTACTTCTTGTCGGCTGCTGGGACTCCGTGGAGACCGACCTTCCGCTTCTTCTTTGGGGCCATCTTATCGTCATCGTCTTTGTAATCAATATCATGATCCTTGTGGAGGCCATTTCGCCGACACGTGTCCAGCGAAAGCCTC	vector
M00292:91:000000000-AHYF2:1:1107:20053:5931	AGAGACGCCGCAAAATGAATTTGTGTCTCTACTGTGGCAACGGTGTTGCCCAGCACCTTGAATTTCTTGCTGGGCACCTTGTACTGGTCGGTGATCACGGCCCAGCCCACAGAGTTGGTGCCGATGTCCAGCCCGATGCTGTACTTCTTGTCGGCTGCTGGGACTCCGTGGATCCCGACCTTCCGCTTCTTCTTTGGGGCCATGGAGGCCATTTCGCCGACACGTGTCCAGCGAAAGCCTC	vector
M00292:91:000000000-AHYF2:1:1107:20333:11982	AGAGACGCCGCAAAATGAATTTGTGTCTCTACTGTGGCAATTCTGGGGGGTGGGGTGGGGCAGGACAGCAAGGGGGAGGATTGGGAAGAGAATAGCAGGCATGCTGGGGAGCGGCCGCAGGAACCCCTAGTGATGGAGTTGGCCACTCCCTCTCTGCGCGCTCGCTCGCTCACTGAGGCCGCCCGGGCAAAGCCCGTGGAGGCCATTTCGCCGACACGTGTCCAGCGAAAGCCTC	vector
M00292:91:000000000-AHYF2:1:1107:20399:3713	AGAGACGCCGCAAAATGAATTTGTGTCTCTACTGCTGTCGTCCACCTTGGCCATCTCGTTGCTGAAGATCTCTTGCAGATAGCAGATCCGGTTCTTCCGTCTGGTGTATCTTCTTCTGGCGGTTCTCTTCAGCCGGGTGGCCCCGTGAGGCCATTTCGCCGACACGTGTCCAGCGAAAGCCTC	vector
M00292:91:000000000-AHYF2:1:1107:20449:14844	AGAGACGCCGCAAAATGAATTTGTGTCTCTACTGTGGCAAGGGGTTTTCCTCGAACAGCTGGTTGTAGGTCTGCACCAGCTGGATGAACAGCTTGTCCACGTCGCTGTTGTCGGGGTTCAGGTCGCCCTCGATCAGGAAGCGGCCCCGGAACTTGATCATGTGGGCCAGGGCCAGATAGATCAGCCGCAGGTCGGCCTTGTCGGTGCTGTCCACCAGTTTCTTTCGCCGACACGTGTCCAGCGAAAGCCTC	vector
M00292:91:000000000-AHYF2:1:1107:2045:11102	AGAGACGCCGCAAAATGAATTTGTGTCTCTACTGTGGCAAAAGGCCAGGAACCGTAAAAAGGCCGCGTTGCTGGCGTTTTTCCATAGGCTCCGCCCCCATGACGAGCATCACAAAAATCGACGCTCAAGTCAGAGGTGGCGAAACCCGACAGGACTATAAAGATACCAGGCGTTTCCCCCTGGAAGCTCCCTCGTGCGCTCCTGGAGGCCATTTCGCCGACACGTGTCCAGCGAAAGCCTC	vector
M00292:91:000000000-AHYF2:1:1107:20614:2793	AGAGACGCCGCAAAATGAATTTGTGTCTCTACTGTGGCAATAAGAACCTGCCCAACGAGAAGGTGCTGCCCAAGCACAGCCTGCTGTACGAGTACTTCACCGTGTATAACGAGCTGACCATTGGAGGCCATTTCGCCGACACGTGTCCAGCGAAAGCCTC	vector
M00292:91:000000000-AHYF2:1:1107:20645:19848	AGAGACGCCGCAAAATGAATTTGTGTCTCTACTGTAAGCGCGGCGGGTGTGGTGGTTACGCGCAGCGTGACCGCTACACTTGCCAGCGCCTTAGCGCCCGCTCCTTTCGCATGGAGGCCATTTCGCCGACACGTGTCCAGCGAAAGCCTC	vector
M00292:91:000000000-AHYF2:1:1107:20687:2982	AGAGACGCCGCAAAATGAATTTGTGTCTCTACTGTGGTGCGCTCTGCTGAAGCCAGTTACCTTCGGAAAAAGAGTTGGTAGCTCTTGATCCGGCAAACAAACCACCGCTAAATGGAGGCCATTTCGCCGACACGTGTCCAGCGAAAGCCTC	vector
M00292:91:000000000-AHYF2:1:1107:21089:18077	AGAGACGCCGCAAAATGAATTTGTGTCTCTACTGTGGCAATATGCGGTGTGAAATACCGCACAGATGCGTAAGGAGAAAATACCGCATCAGGCGCCCCTGCAGGCAGCTGCGCGCTCGCTCTCTCACTGAGGCGGCCCGGGCAAAGCCCGGGCGTCGGGCGACCTTTGGTGGGCCGGCCGCATTGAGCGGGCGAGCGCGCAGAGAGGGAGTGGCCAACTCCATCACTAGGGGTTCCTGCGGCCGCTCCCCAGCATGCCTGCTATTCTCCTCCCAATCCCCCCCCTTGCTGTGGAGGCCATTTCGCCGACACGTGTCCAGCGAAAGCCTC	vector
M00292:91:000000000-AHYF2:1:1107:21206:19121	AGAGACGCCGCAAAATGAATTTGTGTCTCTACTGTGGCAAGCGACTCCCGCCCGCCGCGCGCTTCGCTTTTTATAGGGCCGCCGCCGCCGCCGCCTCGCCATGGAGGCCATTTCGCCGACACGTGTCCAGCGAAAGCCTC	vector
M00292:91:000000000-AHYF2:1:1107:21540:15702	AGAGACGCCGCAAAATGAATTTGTGTCTCTACTGTGGCAAGTATAGTTCTGCTATGTGGCGCGGTATTATCCCGTATTGACGCCGGGCAAGAGCAACTCGGTCGCCGCATACACTATTCTCAGAATGACTTGGTTGAGTACTCACCAGTCACAGAAAAGCATCTTACGGATGGCACGACAGTAAGAGAATTATGCAGTGCTGCCATAACCATGAGTGATAACACTGCGGCCAACTTACTTCTGACAACGATCGGAGGACCGAAGGAGCTAACCGCAATGGAGGCCATTTCGCCGACACGTGTCCAGCGAAAGCCTC	vector
M00292:91:000000000-AHYF2:1:1107:21785:18890	AGAGACGCCGCAAAATGAATTTGTGTCTCTACTGTGGCAACGTAGTGGGCCATCGCCCTGATAGACGGTTTTTCGCCCTTTGACGTTGGAGTCCACGTTCTTTGCAGTGGAGGCCATTTCGCCGACACGTGTCCAGCGAAAGCCTC	vector
M00292:91:000000000-AHYF2:1:1107:21814:18995	AGAGACGCCGCAAAATGAATTTGTGTCTCTACTGTGGCAAAGGACCACTTCTACGCTCGGCCCTTCCGGCTGGCTGGTTTATTGCTGATAAATCTGGAGCCGGTGAGCGTGGAAGCCGCGGTATCATTGCAGCACTGGGGCCAGATGGTAAGCCCTCCCGTATCGTAGTTATCTACACGACGGGGAGTCAGGCAACTATGGATGAACGAAATAGACAGATCGCTGAGATAGGTGCCTCACTGATTAAGCATTGGTATGGAGGCCATTTCGCCGACACGTGTCCAGCGAAAGCCTC	vector
M00292:91:000000000-AHYF2:1:1107:2186:11114	AGAGACGCCGCAAAATGAATTTGTGCCTCTACTGTGGCAAACGTTGTTGCCATTGCTACAGGCATCGTGGTGTCACGCTCGTCGTTTGGTATGGCTTCATTCAGCTCCGGTTCCCAACGATCAAGGCGAGTTACATGATCCCCCATGTTGAATGGAGGCCATTTCGCCGACACGTGTCCAGCGAAAGCCTC	vector
M00292:91:000000000-AHYF2:1:1107:21938:11793	AGAGACGCCGCAAAATGAATTTGTGTCTCTACCGTAAATACTCCACCCATTGACGTCAATGGAAAGTCCCTATTGGCGTTACTATTGACGTCAATGGGCGGGGGTCGTTGGGCGGTCAGCCAGGCGGGCCATTTACCGTAAGTTATGTAACGGGTACCTCTAGAGCCATTTGTCTGCAGAATTGGCGCACGCGCTAAAAACGGACTAGCCTTATTTTAACATTGGAGGCCATTTCGCCGACACGTGTCCAGCGAAAGCCTC	vector
M00292:91:000000000-AHYF2:1:1107:21966:4974	AGAGACGCCGCAAAATGAATTTGTGTCTCTACTGTGGCAACGACGACCTACACCGAACTGAGATACCTACAGCGTGAGCTATGAGAAAGCGCCACGCTTCCCGAAGGGAGAAAGGCGGACAGGTATCCGGTAAGCGGCAGGGTCGGAAAAGGAGAGCGCACGAGGGAGCTTCCAGGGGGTGGAGGCCATTTCGCCGACACGTGTCCAGCGAAAGCCTC	vector
M00292:91:000000000-AHYF2:1:1107:21977:12593	AGAGACGCCGCAAAATGAATTTGTGTCTCTACTGTGGCAACAGGAAGTCCTTGTCCTTGATAATTTTCAGCAGATCGTGGTATGTGCCCAGGGAGGCGTTGAACCGATCTTCCACGCCGGAGATTTCCACGGAGTCGAAGCACTCGATTTTCTTGAAGTAGTCCTCTTTCAGCTGCTTCACGGTCACTTGGAGGCCATTTCGCCGACACGTGTCCAGCGAAAGCCTC	vector
M00292:91:000000000-AHYF2:1:1107:21990:15511	AGAGACGCCGCAAAATGAATTTGTGTCTCTACTGTGGCAAAATTTAGAGCTTGACGGGGAAAGCCGGCGAACGTGGCGAGAAAGGAAGGGAAGAAAGCGAAAGGAGCGATGGAGGCCATTTCGCCGACACGTGTCCAGCGAAAGCCTC	vector
M00292:91:000000000-AHYF2:1:1107:22091:21162	AGAGACGCCGCAAAATGAATTTGTGTCTCTACTGTGCAAGGCCATCCTGTCTGCCAGACTGAGCAAGAGCAGACGGCTGGAAAATCTGACCGCCCAGCTGCCCGGCGAGAAGAAGAATGGCCTGTTCGGAAACCTGATTGCCCTGAGCCTGGGCCTGACCCCCAACTTCAAGAGCAACTTCGACCTGGCCGAGGATGCCTGGAGGCCATTTCGCCGACACGTGTCCAGCGAAAGCCTC	vector
M00292:91:000000000-AHYF2:1:1107:22195:4741	AGAGACGCCGCAAAATGAATTTGTGTCTCTACTGTGGCAATGTCGCCCGGCCTCAGTGAGCGAGCGAGCGCGCAGCTGCCTGCAGGGGCGCCTGATGCGGTATTTTCTCCTTACGCATCTGTGCGGTATTTCACACCGCATACGTCAAAGCAACCATAGAACGCGCCATGGAGGCCATTTCGCCGACACGTGTCCAGCGAAAGCCTC	vector
M00292:91:000000000-AHYF2:1:1107:22216:21508	AGAGACGCCGCAAAATGAATTTGTGTCTCTACTGTGGCAAAAGAAGCAGCTTCGAGAAGAATCCCATCGACTTTCTGGAAGCCAAGGGCTACAAAGAAGTGAAAAAGGACCTGAGCATCAAGCTGCCTAAGTACTACCTGTGCCAGCTGGAAAACGGCTGGAAGAGAATGCTGGCCTCGGACAGGGAACTGCAAAAGGGAAACGAACTTGGAGGCCATTTCGCCGACACGTGTCCAGCGAAAGCCTC	vector
M00292:91:000000000-AHYF2:1:1107:22306:2223	AGAGACGCCGCAAAATGAATTTGTGTCTCTACTGTGGCAAAAGAGCCCGGTCGGCCTCAGTGAGCGAGCGAGCGCGCCGCTGCCTGCATGGGCTCCTGATTCGGGTTTGTCTCCTTACGCATCTGTGAGGTATTTCACACCGCATACTCCAAAGCAACAATAGTACGCTCCCTGAAGCGGCGCATAAAGCGGTGCGGGTGTAGTGGTTACGCGCAGCGTGACAGCTACTGGAGGCCATTTCGCCGACACGTGTCCAGCGAAAGCCTC	vector
M00292:91:000000000-AHYF2:1:1107:22575:4402	AGAGACGCCGCAAAATGAATTTGTGTCTCTACTGTGGCAACATCATGGAAGGAAGCAGCTTCGAGAAGAATCCCATCGACTTTCTGGAAGCCAAGGGCTACAAAGAAGTGAAAAAGGACCTGATCATCAAGCTGCCTAAGTACTCCCTGTTCGAGCTGGAAAACGGCTGGAGGCCATTTCGCCGACACGTGTCCAGCGAAAGCCTC	vector
M00292:91:000000000-AHYF2:1:1107:22664:12811	AGAGACGCCGCAAAATGAATTTGTGTCTCTACTGTGGCAAGAGGTACCCGTTACATAACTTACGGTAAATGGCCCGCCTGGCTGACCGCCCAACGACCCCCGCCCATTGATGGAGGCCATTTCGCCGACACGTGTCCAGCGAAAGCCTC	vector
M00292:91:000000000-AHYF2:1:1107:22971:6283	AGAGACGCCGCAAAATGAATTTGTGTCTCTACTGTGGCAAATGCGCCGCTACAGGGCGCGTACTATGGTGGCTTTGACGTATGCGGTGTGAAATACCGCACAGATTGGAGGCCATTTCGCCGACACGTGTCCAGCGAAAGCCTC	vector
M00292:91:000000000-AHYF2:1:1107:23059:3837	AGAGACGCCGCAAAATGAATTTGTGTCTCTACTGTGGCAATCCGACCTGCGGCTGATCTAGCTGGCTCGGGCCCACATGTTCAAGTTCCGGTGTCACTTTATGATTGAGGGCGACCTGAACCCCGACAACGGCTACGTGGACAAAAAAGATTGGTCAGGGTAAACAGGTGGACGAAATGCTCGGGCTGCGCTCTGATGAGCGTAGACCGGGTCTTGGTGTAGGCGGAACGCAGCTTGATCAGATTAAGATTGTCCTGTAACATGGAGGCCATTTCGCCGACACGTGTCCAGCGAAAGCCTC	vector
M00292:91:000000000-AHYF2:1:1107:23062:12886	AGAGACGCCGCAAAATGAATTTGTGTCTCTACTGTGGCAAATCGACCTGGACAACCTGCTGGCCCAGATCGGCGACCAGTACGCCGACCTGTTTCTGGCCGCCAAGAACCTGTCCGACGCCATCCTGCTGAGCGACATCCTGAGAGTGAACACCGAGATCACCAAGGCCCCCCTGAGCGCCTCTATGATCAAGAGATACGACGAGCACCACCAGGACCTGACCCTGCTGAAAGCTCTCGTTCGCCGACACGTGTCCAGCGAAAGCCTC	vector
M00292:91:000000000-AHYF2:1:1107:23066:6992	AGAGACGCCGCAAAATGAATTTGTGTCTCTACTGTGGCAAACCATCACCCAAATCAAGTTTTTTGGGGTCGAGGTGCCGTCAAGCACTAAATCGGAACCCTAAAGGGAGCCCCCGATTTAGAGCTTGACGGGGAAAGCCGGCGAACGTGGCGAGAAAGGAAGGGAAGAAAGAGAAAGGAGCGGGCGCTAAGGCGCTGGCGGGTGTGGCGGTTACGCGCTGGAGGCCATTTCGCCGACACGTGTCCAGCGAAAGCCTC	vector
M00292:91:000000000-AHYF2:1:1107:23139:16117	AGAGACGCCGCAAAATGAATTTGTGTCTCTACTGTGGCAAGTGACCGTGAAGCAGCTGAAAGAGGACTACTTCAAGAAAATCGAGTGCTTCGACTCCGTGGAAATCTCCGGCGTGGAAGATCGGTTCAACGCCTCCCTGGGCACATACCACGATCTGCTGAAAATTATCAAGGACAAGGACTTCCTGGACAATGAGGAAAACGAGGACATTCTGGAAGATATCGTTGGAGGCCATTTCGCCGACACGTGTCCAGCGAAAGCCTC	vector
M00292:91:000000000-AHYF2:1:1107:23303:4682	AGAGACGCCGCAAAATGAATTTGTGTCTCTACTGTAAGCGCGGCGGGTGTGGTGGTTACGCGCAGCGTGACCGCTACACTTGCCAGCGCCTTAGCGCCCGCTCCTTTCGCATGGAGGCCATTTCGCCGACACGTGTCCAGCGAAAGCCTC	vector
M00292:91:000000000-AHYF2:1:1107:23330:13139	AGAGACGCCGCAAAATGAATTTGTGTCTCTACTGTGGCAATATCCAGTTCGCTCAGGCCGCCTCGCTCGGCCTTGGTCAGATTGTCGAACTTTCTCTGGGTAATCAGCTTGGCGTTCAGCAGCTGCCGCCAGTAGTTCTTCATCTTGGAGGCCATTTCGCCGACACGTGTCCAGCGAAAGCCTC	vector
M00292:91:000000000-AHYF2:1:1107:23574:17364	AGAGACGCCGCAAAATGAATTTGTGTCTCTACTGTGGCATATTGAAGCATTTGTCAGGGTTATTGTCTCATGAGCGGATACATATTTGAATGTATTTAGAAAAATAAACAAATAGGGGTTCTGGAGGCCATTTCGCCGACACGTGTCCAGCGAAAGCCTC	vector
M00292:91:000000000-AHYF2:1:1107:23694:17256	AGAGACGCCGCAAAATGAATTTGCGTCTCTACTGTGGCAAAAATTATGTTTTAAAATGGACTATCATATGCTTACCGTAACTTGAAAGTATTTCGATTTCTTGGCTTTATATATCTTGTGGAAAGGACGAAACACCGTGTCTCTACTGTTGGAGGCCATCTCGCCGACACGTGTCCAGCGAAAGCCTC	vector
M00292:91:000000000-AHYF2:1:1107:23719:7727	AGAGACGCCGCAAAATGAATTTGTGTCTCTACTGTGGCAAAGGACTTCCTGGACAATGAGGAAAACGAGGACATTCTGGAAGATATCGTGCTGACCCTGACACTGTTTGAGGACAGAGAGATGATCGAGGAACGGCTGAAAACCTATGCCCACCTGTTCGAATGGAGGCCATTTCGCCGACACGTGTCCAGCGAAAGCCTC	vector
M00292:91:000000000-AHYF2:1:1107:23806:21978	AGAGACGCCGCAAAATGAATTTGTGTCTCTACCAAGGCCCCCCTGAGCGCCTCTATGATCAAGAGATACGACGAGCACCACCAGGACCTGACCCTGCTGAAAGCTCTCGTGCGGCAGCAGCTGCCTGAGAAGTTGGAGGCCATTTCGCCGACACGTGTCCAGCGAAAGCCTC	vector
M00292:91:000000000-AHYF2:1:1107:24064:18544	AGAGACGCCGCAAAATGAATTTGTGTCTCTACTGTGACGACAAAGTGATGAAGCAGCTGAAGCGGCGGAGATACACCGGCTGGGGCAGGCTGAGCCGGAAGCTGATCAACGGCATCCGGGACAAGCAGTCCGGCAAGATAATCCTGGATTTCCTGAAGTCCGACGGCTTCGCCAACAGAAACTTCATGCAGCTGATCCACGACGACAGCCTGACCGATTTCCTGCTCGCTCTTGGCAATCAGCTTCCGCACGTCGTACACCTTGTAGTCGCCGTACACGAACTCGCTTTCCAGCTTAGGGTACTTTTTGATCAGGGCGGTTCCCACGACGGCGTTGGAGGCCATTTCGCCGACACGTGTCCAGCGAAAGCCTC	vector
M00292:91:000000000-AHYF2:1:1107:24208:21533	AGAGACGCCGCAAAATGAATTTGTGTCTCTACTGTGGCAACTCCCCGGTTTCGCCGTTTGTCTCGATCAGAGGCCGCTTCCGGATCTCGCCGTTGGCCAGGGTAATCTCGGTCCTGAAAAAGTTCATGATGTTGCTGTAGAAGAAGTACTTGGCGGTAGCCTTGCCGATTTCCTGCTCGCTCTTGGCGATCATCTTCCGCACGTATGGAGGCCATTTCGCCGACACGTGTCCAGCGAAAGCCTC	vector
M00292:91:000000000-AHYF2:1:1107:24218:2321	AGAGACGCCGCAAAATGAATTTGTGTCTCTACTGTGGCAACAGCCGACAAGAAGTACAGCATCGGCCTGGACATCGGCACCAACTCTGTGGGCTGGGCCGTGATCACCGACGAGTACAAGGTGCCCAGCAAGAAATTCAAGGTGCTGGGCAACACCGACCTGGAGGCCGTTTCGCCGACACGTGTCCAGCGAAAGCCTC	vector
M00292:91:000000000-AHYF2:1:1107:24289:13012	AGAGACGCCGCAAAATGAATTTGTGTCTCTACTGTGGCAATCCAGGGGGGAACGCCTGGTATCTTTATAGTCCTGTCGGGTTTCGCCACCTCTGACTTGAGGGTCGTTTGTTGTGATGCTCGTCAGGGGGGCGGAGCCTATGGAAAAACGCCAGCAACGCGGCCTTTTTATGGTTCCTGTGCGTTTACTGTCCTTTTTCTCACATGGTCTTTCCTGCGTTATCCCCTGATTCTGTGGATAAACGGATGAAAGGAGGCCATTTCGCCGACACGTGTCCAGCGAAAGCCTC	vector
M00292:91:000000000-AHYF2:1:1107:24300:16369	AGAGACGCCGCAAAATGAATTTGGTACCTCTTCCGGTCGATGGTGGTGTCAAAGTACTTGAAGGCGGCAGGGGCTCCCAGATTGGTCAGGGTAAACAGGTGGATGATGGAGGCCATTTCGCCGACACGTGTCCAGCGAAAGCCTC	vector
M00292:91:000000000-AHYF2:1:1107:24331:4532	AGAGACGCCGCAAAATGAATTTGTGTCTCTACTGTGGCAACAGCTGCTTCATCACTTTGTCGTCGAACAGGTGGGCATAGGTTTGTAGCCGTTCCTCGATCATCTCTCTGTCCTCAAACAGTGTTGGAGGCCATTTCGCCGACACGTGTCCAGCGAAAGCCTC	vector
M00292:91:000000000-AHYF2:1:1107:24435:18399	AGAGACGCCGCAAAATGAATTTGTGTCTCTACTGTGGCAAAGACGGTTTTTCGCCCTTTGACGTTGGAGTCAACGTTCTTTAATAGTGGAATCTTGTTCCCAACTGGAATAACACTCAACCTTATCTCGGTCTGTTCTTTTGATTTATAAAGGATTTTGCCGATTTCGGCCTATTGGTTAAAAAATGAGCTGATGTAACAAAAATTTAACGCGAATGTTAACAAAATAAAAACGCTTACAATTTCCATTCGGGAAACGGAGGCCATTTCGCCGACACGTGTCCAGCGAAAGCCTC	vector
M00292:91:000000000-AHYF2:1:1107:24805:7812	AGAGACGCCGCAAAATGAATTTGTGTCTCTACTGTGGTTCGTGGCCGCCCAGGCAAAAAAGAAAAAGTAAGAATTCCTAGAGCTCGCTGATCAGCCTCGACTGTGCCTTCTAGTTGCCATCCATCTGTTGTTTGCCCCTCCCCCGTGCCTTCCTTGACCCTGGAAGGTGCCACTCCCACTGTCCTTTCCTAATAAAATGGGGAAGTTGCATCGCATTGTCGGCGGAGTTGGCATTCTGTTCTGGGGGGTGGGTGGGGGCAGGACAGCAAGGGGGAGGATTTGGAAGAGAATAGCAGGCATGCTGGGGAGCGGCCGCAGGAACCCCTAGTGATGGAGTTGGCCACTCCCTCTCTGCGCGCTCGCTCGCTCACTGAGGCCGGGCGACTGGAGGCCATTTCG…	vector
M00292:91:000000000-AHYF2:1:1107:2481:16123	AGAGACGCCGCAAAATGAATTTGTGTCTCTACTGTGGCAACAGCGGCGAAACAGCCGAGGCCACCCGGCTGAAGAGAACCGCCAGAAGAAGATACACCAGACGGAAGAACCGGATCTGCTATCTGCAAGAGATCTTCAGCAACGAGATGGCCAAGGTGGACGACAGCTTGGAGGCCATTTCGCCGACACGTGTCCAGCGAAAGCCTC	vector
M00292:91:000000000-AHYF2:1:1107:24823:11356	AGAGACGCCGCAAAATGAATTTGTGTCTCTACTGTGGCGGCCTCAGTGAGCGAGCGAGCGCGCAGAGAGGGAGTGGCCAACTCCATCACTAGGGGTTCCATGGAGGCCATTTCGCCGACACGTGTCCAGCGAAAGCCTC	vector
M00292:91:000000000-AHYF2:1:1107:24851:19616	AGAGACGCCGCAAAATGAATTCGTGTCTCTACTGTGGCAAGGATAGACTCTTTGCTGAAGCCGCCTGTCTGCACCTCGGTCTTTTTCACGATATTCACTTGGGGCATGCTCAGCACTTTCCGCACGGTGGCAAAATCACGGCCCTTATCCCACACGATCTCCCCGGTTTCGCCGTTTGTCTCGATCATTGGAGGCCATTTCGCCGACACGTGTCCAGCGAAAGCCTC	vector
M00292:91:000000000-AHYF2:1:1107:24860:20384	AGAGACGCCGCAAAATGAATTTGTGTCTCTACTGTGGCAAAAAAGCCCGGGCGGCCTCAGTGAGCGAGCGAGCGCGCAGCTGCCTGCAGGGGCGCCTGATGCGGTATTTTCTCCTTACGCATCTGTGCGGTATTTCACACCGCATACGTCAAAGCAACCATAGTACGCGCCCTGTAGCGGCGCATTAAGCGCGGCGGGTGTGGTGGTTACGCGCAGCGTGACCGCTACTGGATGCCATTTCGCCGACACGTGTCCAGCGAAAGCCTC	vector
M00292:91:000000000-AHYF2:1:1107:24874:21197	AGAGACGCCGCAAAATGAATTTGCGTCTCTACTGTGGCAAGTAAAGCACCTCGACCCCAAAAAACTTGATTTGGGTGATGGTTCACGTAGTGGGCCATCGCCCTGATAGACGGTTTTTCGCCCTTTGACGTTGGAGTCCACGTTCTTTAATAGTGGACTCATGGAGGCCATTTCGCCGACACGTGTCCAGCGAAAGCCTC	vector
M00292:91:000000000-AHYF2:1:1107:25009:2878	AGAGACGCCGCAAAATGAATTTGTGTCTCTACTGTGGCAACGGGGCGAGGCGGAGAAGTGCGGCGGCAGCCAATCAGAGCGGCGCGCTCGGAGAGTTTCCTTATATGGCGATGAGGCTGCGGCGGCGGCCCTTGGAGGCCATTTCGCCGACACGTGTCCAGCGAAAGCCTC	vector
M00292:91:000000000-AHYF2:1:1107:25245:7590	AGAGACGCCGCAAAATGAATTTGTGCCCGGCCTCAGTGAGCGAGCGAGCGCGCAGAGAGGGAGTGGCCAACGCCATCACTAGGGGTTCCTGCGGCCGCTCCCCAGCATGACTGCTATTCTCTTCCCAATCCTCCCCCTTGCTGTCCTGCCCCATGGAGGCCATTTCGCCGACACGTGTCCAGCGAAAGCCTC	vector
M00292:91:000000000-AHYF2:1:1107:25352:6634	AGAGACGCCGCAAAATGAATTTGTGTCTCTACTGTGGCAATAAGAACCTGCCCAACGAGAAGGTGCTGCCCAAGCACAGCCTGCTGTACGAGTACTTCACCGTGTATAACGAGCTGACCATTGGAGGCCATTTCGCCGACACGTGTCCAGCGAAAGCCTC	vector
M00292:91:000000000-AHYF2:1:1107:25448:14454	AGAGACGCCGCAAAATGAATTTGTGTCTCTACTGTGGCAAAAATTATGTTTTAAAATGGACTATCATATGCTTACCGTAACTTGGAAGTATTTCGATTTCTTGGCTTTATATATCTTGTGGAAAGGACGAAACACCGTGTCTCTACTGTTGGAGGCCATTTCGCCGACACGTGTCCAGCGAAAGCCTC	vector
M00292:91:000000000-AHYF2:1:1107:25607:18443	AGAGACGCCGCAAAATGAATTTGTGTCTCTACTGTGGCAATATCCAGTTCGCTCAGGCCGCCTCTCTCGGCCTTGGTCAGATTGTCGGACTTTCTCTGGGTAATCAGCTTGGCGTTCAGCAGCTGCCGCCAGTAGTTCTTCATCTTGGAGGCCATTTCGCCGACACGTGTCCAGCGAAAGCCTC	vector
M00292:91:000000000-AHYF2:1:1107:25630:7052	AGAGACGCCGCAAAATGAATTTGTGTCTCTACTGTGGCAACAGTCCTTCTTTCTGGCGATCAGCTTATCGCTGTTCCTCTTGGGCAGGTTAGACTCTTTGCTGAAGCCGCCTGTCTGCACCTCGGTCTTTTTCACGATATTCACTTGGGGCATGCTCAGCACTTTCCGCACGGTGGCAAAACCCCGGCCCTTATCCCACACGATCTCCCCGGTTTCGCCGTTTGTCTCGATCAGAGGCCATTTCGCCGACACGTGTCCAGCGAAAGCCTC	vector
M00292:91:000000000-AHYF2:1:1107:25652:9385	AGAGACGCCGCAAAATGAATTTGTGTCTCTACTGTGGCAAAGGTCAGGCTGTCGTCGTGGATCAGCTGCATGAAGTTTCTGTTGGCGAAGCCGTCGGACTTCAGGAGATCCAGAATTGTCTTGCCGGACTGCTTGTCCCGGATGCCGTTGATCAGCTTCCGGCTCAGCCTGCCCCAGCTGGAGGCCATTTCGCCGACACGTGTCCAGCGAAAGCCTC	vector
M00292:91:000000000-AHYF2:1:1107:25907:19799	AGAGACGCCGCAAAATGAATTTGTGTCTCTACTGTGTCAGCAGGTCCACGATGGCCTTTTTCTACTCGCCGCTCAGGAAGGCAGGCTATCTCATTCCCTCGGTTAAGTAGGAGGCCATTTCGCCGACACGTGTCCAGCGAAAGCCTC	vector
M00292:91:000000000-AHYF2:1:1107:25921:19699	AGAGACGCCGCAAAATGAATTTGTGTCTCTACTGTGGCAAATTGGCAATGTGCTCGTGCAGGCTATCGCCCTGGCCGGACACCTGGTCTTTCTGGATGTCCTCTTTAAAGGTCAGGCTGTCGTCGACGACGGTTTCCACCGTTGGCGCGTGTTCCAGAGAAAGACAAGCAGCTGCCAGGGCACTGATATGGTGGTAACTACCGTACATTGCCGGGCGCATCAGATCGTTGAACCCGTCATCAACCAGCACAAAGTGGCGGCTCCCCATTTGTTTGACGCTCCGCACCTGAGTAATTAATACGCCAGCTGGAGGCCATTGCGCCGACACGTGTCCAGCGAAAGCCTC	vector
M00292:91:000000000-AHYF2:1:1107:26310:17300	AGAGACGCCGCAAAATGAATTTGTGTCTCTACTGTGGCAACACCAGTTTCTTTCTCAGGTGGTAGATGGTGGGGTACTTCTCGTGGTAGGCCACCTCGTCCACGATGTTGCCGAAGATGGGGTGCCGCATGGAGGCCATTTCGCCGACACGTGTCCAGCGAAAGCCTC	vector
M00292:91:000000000-AHYF2:1:1107:26770:7661	AGAGACGCCGCAAAATGAATTTGTGTCTCTACTGTGGCAACTCGACTGTGCCTTCTAGTTGCCAGCCATCTGTTGTTTGCCCCTCCCCCGTGCCTTCCTTGACCCTGGAAGGTGCCACTCCCACTGTCCTTTCCTAATAAAATGAGGAAATTGCATCGCATTGTCTGAGTAGGTGTCATTCTATTCTGGGGGGTGGGGTGGAGGCCATTTCGCCGACACGTGTCCAGCGAAAGCCTC	vector
M00292:91:000000000-AHYF2:1:1107:27172:19716	AGAGACGCCGCAAAATGAATTTGTGTCTCTACTGTGGCAAGAAGTACTTGGCGGTAGCCTTGCCGATTTCTTGCTCGCGCTCTGCTATCTTCTTATGCACGTCGAACACCTTGTAGTCGCCGTACACGAGCTCGCTTTCCGGCTTAGGGTAATTTTTGATAAAGACAGTTCACACCAGGGAATTCAGTTTGTCTTTCTGGTCTGGAGGCCATTTCGCCGACACGTGTCCAGCGAAAGCCTC	vector
M00292:91:000000000-AHYF2:1:1107:27191:19721	AGAGACGCCGCAAAATGAATTTGTGTCTCTACTGTGGCAAGAAGTACTTGGCGGTAGCCTGGCCGATTTCCTGCTCGCTCTCGGCTATCATCTTCAGCACGTCGCACACCTTGTAGTAGCTGTACACGAACTCGCTTTCCTGCTTAGGGTAATTGTGAAACAGGGCGGTTCCAACGACGACGTTAAGGTAGGCGCCGTGGGCTGGAGGCCATTTCGCCGACACGTGTCCAGCGAAAGCCTC	vector
M00292:91:000000000-AHYF2:1:1107:27387:10833	AGAGACGCCGCAAAATGAATTTGTGTCTCTACTGTGGCAAAAGGGAAACGAACTGGCCCTGCCCTCCAAATATGTGAACTTCCTGTACCTGGCCAGCCACTATGAGAAGCTGAAGGGCTCCCCCTAGGATAATGAGCAGAAACAGCTGTTTGTGGAACAGCACAAGCACTACCTGGACGAGATCATGGAGGCCAATTCGCCGACACGTGTCCAGCGAAAGCCTC	vector
M00292:91:000000000-AHYF2:1:1107:27411:15594	AGAGACGCCGCAAAATGAATTTGTGTCTCTACTGTGGCAAAGGGGAACAGAGATAAGGTGATCGCCAGAAAGAAGGACTGGGATCCTAAGTAGTACGGCGGCGTCGCCTGCCCCACCGTGGCGTATTCGGTGCTGGGGGTGGCCAAAGTGGAAAAGGGCAAGTCCAAGAAACTGAAGCGTGTGAAAGAGCTGCGGGGGAGGCACAGCATGGCAAGAATCAGCTTCAAGAAGAATCCCATCGACTTTATTGAAGCCAACGTCTAGAAGTTGGAGGCCATTTCGCCGACACGTGTCCAGCGAAAGCCTC	vector
M00292:91:000000000-AHYF2:1:1107:2757:16556	AGAGACGCCGCAAAATGAATTTGTGTCTCTACTGTGGCAACTTCATCTTCTTCACGACCCTGTCGGAGGGCACGTTGTCGCACTTGCCCCGGTTCTTGTCGCTTCTGGTCAGCACCTTGTTGTCTGGAGGCCATTTCGCCGACACGTGTCCAGCGAAAGCCTC	vector
M00292:91:000000000-AHYF2:1:1107:28207:16406	AGAGACGCCGCAAAATGAATTTGTGTCTCTACTGTGGCAACTACTCAGACAAAGAGATGCGATTTCCTCATTTTATTAGGAAAGGACAGTGGGAGTGGCACCTTCCAGGGTCAAGGAAGGCATGGAGGCCATTTCGCCGACACGTGTCCAGCGAAAGCCTC	vector
M00292:91:000000000-AHYF2:1:1107:28216:11444	AGAGACGCCGCAAAATGAATTTGGTACCTCTTTCGGTCGATGGTGGTGTCAAAGTACTTGAAGGCGGCAGGGGCTCCCAGATTGGTCAGGGTAAACAGGTGGATGATGGAGGCCATTTCGCCGACACGTGTCCAGCGAAAGCCTC	vector
M00292:91:000000000-AHYF2:1:1107:28234:11441	AGAGACGCCGCAAAATGAATTTGGTACCTCTTCCGGTCGATGGGGGTGTCAAAGTACTTGAAGGCGGCAGGGGCTCCCAGATTGGTCAGGGTAAACAGGTGGAGGATGGAGGCCATTTCGCCGACACGTGTCCAGCGAAAGCCTC	vector
M00292:91:000000000-AHYF2:1:1107:28489:16067	AGAGACGCCGCAAAATGAATTTGTGTCTCTGAGGCCGGGCGACCAAAGGTCGCCCGACGCCCGGGCTTTGCCCGGGCGGCCTCAGTGAGCGAGCGAGCGCGCAGCTGCCTGCAGGGGCGCCTGATGCGGTATTTTCTCCTTACGCATCTGTGCGGTATTTCACACCGCATACGTCAAAGCAACCATAGTACGTGGAGGCCATTTCGCCGACACGTGTCCAGCGAAAGCCTC	vector
M00292:91:000000000-AHYF2:1:1107:2877:14839	AGAGACGCCGCAAAATGAATTTGTGTCTTGACTAGGGCAATTCTCCGGCGTGGAAGATCGGTTCAACGCCTGCCTGGGTACATACCACTATCTAATGAAAATTATCAAGGACAAGGACTTACTTGACAATGAGGCAAACGAGGACATCCTGGAGGATAACATGCTGACCCTGACACTGTGTGAGGACAGAGAGATGGTCGAGGAGGGAGGCCATTGCGCCGACACGTGTCCAGCGAAAGCCTC	vector
M00292:91:000000000-AHYF2:1:1107:28792:15087	AGAGACGCCGCAAAATGAATTTGTGTCTCTACTGTGGCAAAAGAACCTGATCGGAGCCCTGCTGTTCGACAGCGGCGAAACAGCCGATGCCACCCGGCTGAAGAGACCCGCCAGAAGAAGGTACACCAGACGGAAGAACCGGATCTGCGATGTGCAAGAGATCTTCAGCAACGAGATGGCCAAGGTGGATGGAGGCCATTTCGCCGACACGTGTCCAGCGAAAGCCTC	vector
M00292:91:000000000-AHYF2:1:1107:28830:13173	AGAGACGCCGCAAAATGAATTTGTGTCTCTACCTCCACAAAGACCCGGTTTCCGGCCAGGGCGAGAGGCTGCACGAGCACATTGGCAATCTGGCCGGCAGCCCCGCCATGAAGGAGGGCATCCTGCAGACATGGAGGCCATTTCGCCGACACGTGTCCAGCGAAAGCCTC	vector
M00292:91:000000000-AHYF2:1:1107:2965:17891	AGAGACGCCGCAAAATGAATTTGTGTCTCTACTGTGGCAACTACTCAGACAATGCGATGCAATTTCCTCATTTTATTAGGAAAGGACAGTGGGAGTGGCACCTTCCAGGGTCAAGGAAGGCATGGAGGCCATTTCGCCGACACGTGTCCAGCGAAAGCCTC	vector
M00292:91:000000000-AHYF2:1:1107:2987:15226	AGAGACGCCGCAAAATGAATTTGTGTCTCTACTGTGGCAAAGAATATCATCCACCTGTTTACCCTGACCAATCTGGGAGCCCCTGCCGCCTTCAAGTACTTTGACACCACCATCGACCGGAAGAGGTACACCAGCACCAAAGAGGTGCTGGACGCCACCCTGATCCACCAGAGCATCACCGGCCTGTACGATGGAGGCCATTTCGCCGACACGTGTCCAGCGAAAGCCTC	vector
M00292:91:000000000-AHYF2:1:1107:3036:9204	AGAGACGCCGCAAAATGAATTTGTGTCTCTACTGTGGCAAACTCGTGGTACGCCTATTTTTATAGGTTAATGTCATGATAATAATGGTTTCTTAGACGTCAGGTGGCACTTTTCGGGGATGGAGGCCATTTCGCCGACACGTGTCCAGCGAAAGCCTC	vector
M00292:91:000000000-AHYF2:1:1107:3108:11811	AGAGACGCCGCAAAATGAATTTGTGTCTCTACTGCGGCAAGGCCGCCGGCCTTCTGTCGCCTCCCAGCTGAGACAGGTCGATTCGTGTCTCGTGCAGGCCGGGGATGCTCTGGTGGCTCAGGGTGGCGTCCGGCACCTCTTTGGTGCTGGTGTTGGAGGCCATTTCGCCGACACGTGTCCAGCGAAAGCCTC	vector
M00292:91:000000000-AHYF2:1:1107:3165:16554	AGAGACGCCGCAAAATGAATTTGTGTCTCTACTGTGGAAAAGGTCAGGCTGTCGTCGTGGATCAGCTGCATGAAGTTTCTGTTGGCGAAGCCGTCGGACTTCAGGAAATCCAGGATTGTCTTGCCGGACTGCTTGTCCCGGATGCCGTTGATCAGCTTCCGGCTCAGCCTGCCCCAGCTGGAGGCCATTTCGCCGACACGTGTCCAGCGAAAGCCTC	vector
M00292:91:000000000-AHYF2:1:1107:3172:9808	AGAGACGCCGCAAAATGAATTTGTGTCTCTACTGTGGCAACTTAGCGGCACAGCATCAAGAAGAACCTGATCGGAGCCCTGCTGTTCGACAGCGGCGAAACAGCCGAGGCCACCCGGCTGAAGAGAACCGCCAGAAGAAGATATACCAGACGGAAGAACCGGAATGGAGGCCATTTCGCCGACACGTGTCCAGCGAAAGCCTC	vector
M00292:91:000000000-AHYF2:1:1107:3355:14272	AGAGACGCCGCAAAATGAATTTGTGTCTCTACTGTGGCAAAGAGGTACACCAGCACCAAAGAGGTGCTGGACGCCACCCTGATCCACCAGAGCATCACCGGCCTGTACGAGACACGGATCGACCTGTCTCAGCTGGGAGGCGACAAAAGTGGAGGCCATTTCGCCGACACGTGTCCAGCGAAAGCCTC	vector
M00292:91:000000000-AHYF2:1:1107:3588:15339	AGAGACGCCGCAAAATGAATTTGTGTCTCTACTGTGGCAAGAATAGCAAGTTAAAATTAGGCTAGTCCGTTATCAACTTGAAATAGTGGCACCGTGTCGGTGCTTTTTTGTTTTAGAGCTAGAAATAGCAAGGTAAAACAAGGCTAGTCCGTTTTTAGCGCGTGCGCCAATCCTGCAGACAAATGGCTCTATAGGTACACGTTACATAACTTACGGTAAATGGCACGCCTGATGGAGGCCATTTCGCCGACACGTGTCCAGCGAAAGCCTC	vector
M00292:91:000000000-AHYF2:1:1107:3884:10030	AGAGACGCCGCAAAATGAATTTGTGTCTCTACTGTGGCAAATCACCATCATGGAAAGAAGCGGCTTCGAGAAGAATCCCATCGACTTTCTGGAAGCCAAGGGCTACAAAGAAGTGAAAAAGGACCTGATCATCAAGCTGCCTAAGTACTCCCTGTTCGAGCTGGAAAACGGCCGGAAGAGAATGCTGGCCTCTGCCGGCGAACTGCAGAAGGGAAACGAACTGGCCCTGCCCTCCAAAGATGTGAACTTCCTTTACCTGGCCAGCCACTATGAGAAGCTGAAGGGCTCCCCTGGAGGCCATTTCGCCGACACGTGTCCAGCGAAAGCCTC	vector
M00292:91:000000000-AHYF2:1:1107:3994:8557	AGAGACGCCGCAAAATGAATTTGTGTCTCTACTGTGGCAATGTCGCCCGGCCTCAGTGAGCGAGCGAGCGCGCAGCTGCCTGCAGGGGCGCCTGATGCGGTATTTTCTCCTTACGCATCTGTGCGGTATTTCACACCGCATACGTCAAAGCAACCATAGTACGCGCCATGGAGGCCATTTCGCCGACACGTGTCCAGCGAAAGCCTC	vector
M00292:91:000000000-AHYF2:1:1107:4311:12245	AGAGACGCCGCAAAATGAATTTGTGTCTCTACTGTGGTGCGCTCTGCTGAAGCCAGTTACCTTCGGAAAAAGAGTTGGTAGCTCTTGATCCGGCAAACAAACCACCGCTAAATGGAGGCCATTTCGCCGACACGTGTCCAGCGAAAGCCTC	vector
M00292:91:000000000-AHYF2:1:1107:4461:16956	AGAGACGCCGCAAAATGAATTTGTGTCTCTACTGTGGCAAAATTTAGAGCTTGACGGGGAAAGCCGGCGAACGTGGCGAGAAAGGAAGGGAAGAAAGCGAAAGGAGCGATGGAGGCCATTTCGCCGACACGTGTCCAGCGAAAGCCTC	vector
M00292:91:000000000-AHYF2:1:1107:4537:10679	AGAGACGCCGCAAAATGAATTTGTGTCTCTACTGTGGCAATATGGTGCACTCTCAGTACAATCTGCTCTGATGCCGCATAGTTAAGCCAGCCCCTACACCCGCCAACACCCGCTGACGCGCCCTGACGGGCTTGTCTGCTCCCGGCATCCGCTTGCAGACAAGCTGTGACCGTCTCCGGGAGCTGCATTGGAGGCCATTTCGCCGACACGTGTCCAGCGAAAGCCTC	vector
M00292:91:000000000-AHYF2:1:1107:4700:18793	AGAGACGCCGCAAAATGAATTTGTGTCTCTACTGTGGCGATGTCCTCGTTTTCCTCATTGTCCAGGAAGTCCTTGTCCTTGATAATTTTCAGCAGATCGTGGTATGTGCCCAGGGAGGCGAATGGAGGCCATTTCGCCGACACGTGTCCAGCGAAAGCCTC	vector
M00292:91:000000000-AHYF2:1:1107:4798:12006	AGAGACGCCGCAAAATGAATTTGTGTCTCTACTGTGGCAACACCAGTTTCTTTCTCAGGTGGTAGATGGTGGGGTACTTCTCGTGGTAGGCCGCCTCGTCCACGATGTTGCCGAAGACGGGGTGCCGCATGGAGGCCATTTCGCCGACACGTGTCCAGCGAAAGCCTC	vector
M00292:91:000000000-AHYF2:1:1107:4813:12017	AGAGACGCCGCAAAATGAATTTGTGTCTCTACTGTGGCAACACCAGTTTCTTTCTCAGGTGGTAGATGGTGGGGTACTTCTCGTGGTAGACCGCCTCGTCCACGATGTTGCCGAAGAAGGGGTGCCGCATGGAGGCCATTTCGCCGACACGTGTCCAGCGAAAGCCTC	vector
M00292:91:000000000-AHYF2:1:1107:4817:19710	AGAGACGCCGCAAAATGAATTTGTGTCTCTACTGTGGCAACGTTGATGGGGTTTTCCTCGAACAGCTGGTTGTAGGTCTGCACCAGCTGGATGAACAGCTTGTCCACGTCGCTGTTGTCGGGGTTCATGGAGGCCATTTCGCCGACACGTGTCCAGCGAAAGCCTC	vector
M00292:91:000000000-AHYF2:1:1107:4885:17930	AGAGACGCCGCAAAATGAATTTGTGTCTCTACTGTGGCAGTACAGCATCGGCCTGGACATCGGCACCAACTCTGTGGGCTGGGCCGTGATCACCGACGAGTACAAGGTGCCCAGCACCTTTGGAGGCCATTTCGCCGACACGTGTCCAGCGAAAGCCTC	vector
M00292:91:000000000-AHYF2:1:1107:5162:16692	AGAGACGCCGCAAAATGAATTTGTGTCTCTACTGTGGCAAAAATTATGGTTTAAAATGGACCATCATATGCTTACCGTAACTTGAAAGTATTTCGATTTCTTGGCTTTATATATCTTGTGGAAAGGACGAAACGCCGTGTCTCTACTGTTGGAGGCCATTTCGCCGACACGTGTCCAGCGAAAGCCTC	vector
M00292:91:000000000-AHYF2:1:1107:5224:16082	AGAGACGCCGCAAAATGAATTTGTGTCTCTACTGTGGCAACAGCTGCTTCATCACTTTGTCGTCGAACAGGTGGGCATAGGTTTTTAGCCGTTCCTCGATCATCTCTCTGTCCTCAAACAGTGTTGGAGGCCATTTCGCCGACACGTGTCCAGCGAAAGCCTC	vector
M00292:91:000000000-AHYF2:1:1107:5269:20911	AGAGACGCCGCAAAATGAATTTGTGTCTCTACTGTGGCAAGAAGTACTTGGCGGTAGCCTTGCCGATTTCCTGCTCGCTCTTGGCGATCATCTTCCGCACGTCGTACACCTTGTAGTCGCCGTACACGAACTCGCTTTCCAGCTTAGGGTACTTTTTGATCAGGGCGGTTCCCACGACGGCGTTCAGGTAGGCGTCGTGGGCTAGAGGCCATTTCGCCGACACGTGTCCAGCGAAAGCCTC	vector
M00292:91:000000000-AHYF2:1:1107:5269:4903	AGAGACGCCGCAAAATGAATTTGTGTCTCTACTGTGGCAAGTAGCGGTGGTTTGTTTGCCGGATCAAGAGCTACCAACTCTTTTTCCGAAGGTAACTGGCTTCAGCAGAGCGCAGATACCAAATACTGTTCTTCTAGTGTAGCCGTGGAGGCCATTTCGCCGACACGTGTCCAGCGAAAGCCTC	vector
M00292:91:000000000-AHYF2:1:1107:5414:13491	AGAGACGCCGCAAAATGAATTTGTGTCTCTACTGTGGCGGCCTCAGTGAGCGAGCGAGCGCGCAGAGAGGGAGTGGCCAACTCCATCACTAGGGGTTCCATGGAGGCCATTTCGCCGACACGTGTCCAGCGAAAGCCTC	vector
M00292:91:000000000-AHYF2:1:1107:5520:19628	AGAGACGCCGCAAAATGAATTTGTGTCTCTACTGTGGCAAGATGTACTGCCAAGTAGGAAAGTCCCATAAGGTCATGTACTGGGCACAATGCCAGGGGGGCCATTTACCGTCGTTGACGTCAATAGGGGGCGTACTTGGCATATGATACACTTGATGTACTGCCAAGTGGGCAGTTTACCGTAAATACTCCACCCATTGACGTCAATAGAAAGTCCCTATTGGCGTGACTATTGACGTCAATGGGCGGGGGCCGTGGGGCGGTCAGCCAGTCGGGCCAATTACCGTAAGTTATGTAACGGGTGAGTAGGCCATTTCACCGACACGTGTCCAGCGAAAGCCTC	vector
M00292:91:000000000-AHYF2:1:1107:5639:8763	AGAGACGCCGCAAAATGAATTTGTGTCTCTACTGTGGCAACGTCGCTGTTGTCGGGGTTCAGGTCGCCCTCGATCAGGAAGTGGCCCCGGAACTTGATCATGTGGGCCAGGGCCAGATAGATCAGCCGCAGGTCGGCCTTGTCGGTGCTGTCCCCCAGTTTCTTTCTCAGGTGGTAGATGGTGGGGTACTTCTCGTGGTAGGCCACCTCGTCCACGATGTTGCCGAAGATGGGGTGCCGCTCGTGCTTCTTATCCTCTTCCACCAGGAAGGACTCTTCCAGTCTGTGGAAGAAGTTGTCGTCCACCTTGGCCATCTCGTCACGTGTCCAGCGAAAGCCTC	vector
M00292:91:000000000-AHYF2:1:1107:5775:20549	AGAGACGCCGCAAAATGAATTTGTGTCTCTACTGTGGCAATCCATAGTTGCCTGACTCCCCGTCGTGTAGATAACTACGATACGGGAGGGCTTACCATCTGGCCCCAGTGCTGCAATGATACCGCGGCTTCCACTGGAGGCCATTTCGCCGACACGTGTCCAGCGAAAGCCTC	vector
M00292:91:000000000-AHYF2:1:1107:5945:12970	AGAGACGCCGCAAAATGAATTTGTGTCTCTACTGTGGCAATGGAGTCGTCCTTCAGAAAGCTCTGAGGCACGATATGGTCCACATCGTATTCGGACAGCCGGTTGATGTCCAGTTCCTGGTCCACGTACATATCCCGCCCATTCTGCAGGTATTACAGGTACAGCTTCTCGTTCTGCAGCTGGGTTTTTTCCACGCGGTGTTTTTTCAGGATCTGGCTGCCCAGCTCTCAGATACCCTCTTCGATCCGCTTCAGTCTCTCGCGTCTGGTAATATGGAGGCCATTTCGCCGACACGTGTCCAGCGAAAGCCTC	vector
M00292:91:000000000-AHYF2:1:1107:6066:13944	AGAGACGCCGCAAAATGAATTTGTGTCTCTACTGTGGCAATTTTGTTAAAATTCGTGTTAAATTTTTGTTAAATCAGCTCATTTTTTAACCAATAGACCGAAATCGGCAAAATCCCTTATAAATCAAAAGAATAGCCCGAGATAGAGTTGAGTGTTGTTCCAGTTTGGAACAAGAGTCCACTATTAAAGAACGTGGACTCCAACGTCAAAGGGCGAAATGGAGGCCATTTCGCCGACACGTGTCCAGCGAAAGCCTC	vector
M00292:91:000000000-AHYF2:1:1107:6358:10412	AGAGACGCCGCAAAATGAATTTGTGTCTCTACTGTGTTAGAGCTAGAAATAGCAAGTTAAAACAAGGCTAGTCCGTTTTTAGCGCGTGCGCCAATTCTGCAGACAAATGGCTCTAGAGGTACCCGTTACATAACTTACGGTAAATGGCCCGCCTGGCTGACCGCCCAACGACCCCCGCCCATTGACGTCAATAGTAACGCCAATAGGGACTTTCCATTGACGTCAATGGGTGGAGTATTTACGGTAAACTGCCCACTTGGCAGTACATCAAGTGTATCATATGCCAAGTACGCCCCCTATTGACGTCAATGACGGTAAATGGAGGCCATTTCGCCGACACGTGTCCAGCGAAAGCCTC	vector
M00292:91:000000000-AHYF2:1:1107:6456:15736	AGAGACGCCGCAAAATGAATTTGTGTCTCTACTGTGGCAATTCTTCTGGCGGTTCTCTTCAGCCGGGTGGCCTCGGCTGTTTCGCCGCTGTCGAACAGCAGGGCTCCGATCAGGTTCTTCTTGATGCTGTGCCGGTAATGGAGGCCATTTCGCCGACACGTGTCCAGCGAAAGCCTC	vector
M00292:91:000000000-AHYF2:1:1107:6698:17230	AGAGACGCCGCAAAATGAATTTGTGTCTCTACTGTGACGACAAAGTGATGAAGCAGCTGAAGCGGCGGAGATACACCGGCTGGGGCAGGCTGAGCCGGAAGCTGATCAACGGCATCCGGGACAAGCAGTCCGGCAAGACAATCCTGGATTTCCTGAAGTCCGACGGCTTCGCCAACAGAAACTTCATGCAGCTGATCCACGACGACAGCCTGACCGATTTCCTGCTCGCTCTTGGCGATCATCTTCCGCACGTCGTACACCTTGTAGTCGCCGTACTCGAACTCGCTTTCCAGCTTAGGGTACTTTTTGATCAGGGCGGTTCCCACGACGGCGTTGGAGGCCATTTCGCCGACACGTGTCCAGCGAAAGCCTC	vector
M00292:91:000000000-AHYF2:1:1107:6801:22242	AGAGACGCCGCAAAATGAATTTGTGTCTCTACTGTGGCAAGAGGTACCCGTTACATAACTTACGGTAAATGGCCCGCCTGGCTGACCGCCCAACGACCCCCGCCCATTGATGGAGGCCATTTCGCCGACACGTGTCCAGCGAAAGCCTC	vector
M00292:91:000000000-AHYF2:1:1107:7334:3828	AGAGACGCCGCAAAATGAATTTGTGTCTCTACTGTGGCAAGACCCCAAAAAACTTGATTTGGGTGATGGTTCACGTAGTGGGCCATCGCCCTGATAGACGGTTTTTCGCCCTTTGACGTTGGAGTCCACGTTCTTTAATAGTGGACTCTTGTTCCAAACTGGAACAACACTCAACTCTATCTCGGGCTATTCTTTTGATTTATAAGGGATTTTGCCGATTTCGGTCTATTGGTTATGGAGGCCATTTCGCCGACACGTGTCCAGCGAAAGCCTC	vector
M00292:91:000000000-AHYF2:1:1107:7478:16398	AGAGACGCCGCAAAATGAATTTGTGTCTCTACTGTGGCAACGCTCATGAGACAATAACCCTGATAAATGCTTCAATAATATTGAAAAAGGAAGAGTATGAGTATTCAACATTTCCGTGTCGCCCTTATTCCCTTTTTTGCGGCATTTTGCCTTCCTGTTTTTGCTCACCCAGAAACGCTGGTGAAAGTAAAAGATGCTGAAGATCAGTTGGGTGCACGAGTGGGTTACATGGAGGCCATTTCGCCGACACGTGTCCAGCGAAAGCCTC	vector
M00292:91:000000000-AHYF2:1:1107:7555:24266	AGAGACGCCGCAAAATGAATTTGTGTCTCTACTGTGGCAATGTCCTCGTTTTCCTCATCGTCCAGGAAGTCCTTGTCCTTAGTGATTTTCAGCAGATCGTGGTATGTGCCCAGGGAGGCGAATGGAGGCCATTTCGCCGACACGTGTCCAGCGAAAGCCTC	vector
M00292:91:000000000-AHYF2:1:1107:7625:22385	AGAGACGCCGCAAAATGAATTTGTGTCTCTACTGTGGCAATTTTCCTCGAACGGCCGGTTGTAGGTCTGCAACAGCTGGATGGACAGCTTGTCCACGTCGCTGTTGTCGGGGTTCAGGTCGCCCTCGATCAGGAAGTGGCCCCGGAACTTGATCATGTGGGCCAGGGCCAGATAGATCAGCCGCAGGTCGGCCGTGTCGGTGCTGTCCACCAGTTTCTTTCTCAGGTGGTAGATGGTGGGGTACTTCTCGTGGTAGGCCACCTCGTCCTGGAGGCCATTTCGCCGACACGTGTCCAGCGAAAGCCTC	vector
M00292:91:000000000-AHYF2:1:1107:7655:16616	AGAGACGCCGCAAAATGAATTTGTGTCTCTACTGTGGCAACTTGCTCTGGTCGAAGAAAATCTCTTTGTACTTCTCAGGCAGCTGCTGCCGCACGAGAGCTTTCAGCAGGGTCAGGTCCTGGTGGTGCTCGTCGTATCTCTTGATCATAGAGGCGCTCAGGGGGGCCTTGGTGATCTCGGTGTTCACTCTCAGGATGTCGCTCAGCAGGACGAGGCCATTTCGCTGACACGTGTCCAGCGAAAGCCTC	vector
M00292:91:000000000-AHYF2:1:1107:7716:10412	AGAGACGCCGCAAAATGAATTTGTGTCTCTACTGTGGCATTACGGCACCCTAAAGGGAGCCCCCGATTTAGAGCTTGACGGGGAAAGCCGGCGAACGTGGCGAGAAAGGAAGGGAAGAAAGCGAAAGGAGCGGGCGCTAAGGCGCTGGCAAGTGTAGCGGACACGCTGCGCGTAACCACAACACCCGCCGCGCTTAATGCGCCCTGTTGGAGGCCATTTCGCCGACACGTGTCCAGCGAAAGCCTC	vector
M00292:91:000000000-AHYF2:1:1107:7999:13652	AGAGACGCCGCAAAATGAATTTGTGTCTCTACTGTGGCAAAAAAGCCCGGGCGGCCTCAGTGAGCGAGCGAGCGCGCAGCTGCCTGCAGGGGCGCCTGATGCGGTATTTTCTCCTTACGCATCTGTGCGGTATTTCACACCGCATACGTCAAAGCAACCATAGTACGCGCCCTGTAGCGGCGCATTAAGTGCGGCGGGTGTGGTGGTTACGCGCAGCGTGACCGCTACTGGAGGCCATTTCGCCGACACGTGTCCAGCGAAAGCCTC	vector
M00292:91:000000000-AHYF2:1:1107:8082:18808	AGAGACGCCGCAAAATGAATTTGTGTCTCTACTGTGGCTAAAATAAGGCTAGTCCGTTATCAACTTGAAAAAGTGGCACCGAGTCGGTGCTTTTTTGTTTTAGAGCTAGAAATAGCAAGTTAAAATAAGGCTAGTCCGTTTTTAGCGCGTGCGCCAATTCTGCAGACAAATGGCTCTAGATCGCCGACACGTGTCCAGCGAAAGCCTC	vector
M00292:91:000000000-AHYF2:1:1107:8165:5231	AGAGACGCCGCAAAATGAATTTGTGTCTCTACTGTGGCAAAGACGGTTTTTCGCCCTTTGACGTTGGAGTCCACGTTCTTTAATAGTGGACTCTTGTTCCAAACTGGAACAACACTCAACCCTATCTCGGTCTATTCTTTTGATTTATAAGGGATTTTGCCGATTTCGGCCTATTGGTTAAAAAATGAGCTGATTTAACAAAAATTTAACGCGAATTTTAACAAAATATTAACGCTTACAATTTCCATTCGCCATTCGGAGGCCATTTCGCCGACACGTGTCCAGCGAAAGCCTC	vector
M00292:91:000000000-AHYF2:1:1107:8196:23804	AGAGACGCCGCAAAATGAATTTGTGTCTCTACTGTGGCAAAGGACTTCCTGGACAATGAGGAAAACGAGGACATTCTGGAGGATATCGTGCAGACCCTGACACTGTTTGAGGACAGAGAGATGATCGAGGAACGGCTGAAAACCTATGCCCACCTGTTCGAATGGAGGCCATTTCGCCGACACGTGTCCAGCGAAAGCCTC	vector
M00292:91:000000000-AHYF2:1:1107:8438:2377	AGAGACGCCGCAAAATGAATTTGTGTCTCTACTGTGGCAATGTCGCCCGGCCTCAGTGAGCGAGCGAGCGCGCAGCTGCCTGCAGGGGCGCCTGATGCGGTATTTTCTCCTTACGCATCTGTGCGGTATTTCACACCGCATACGTCAAAGCAACCATAGTACGCGCCATGGAGGCCATTTCGCCGACACGTGTCCAGCGAAAGCCTC	vector
M00292:91:000000000-AHYF2:1:1107:8445:18758	AGAGACGCCGCAAAATGAATTTGTGTCTCTACTGTGGCAACTGGGGCAGGCTGAGCCGGAAGCTGATCAACGGCATCCGGGACAAGCAGTCCGGCAAGACAATCCTGGATTTCCTGAAGTCCGACGGCTTCGCCAACAGAAACTTCATGCAGCTGATCCACGACAACAGCCTGACCTTTAAAGAGGACAACCAGAAAGCCCAGGTGTCCGGCCCGGGGTAATGCCGGGACGAGCACGTGGCCAAACGGGCCGGCAGCCCCGCCATAAAGAAGGGCACCCTGCAGACAGGGAAGGTGGTGGACGAGCTCGTGAAAGTGATGGGCCGGCACAAGCCCGAGAACATCGTGATCGAAATGGCCAGAGAGAACCAGACCACCCAGAAGGGACAGTATGGAGGCC…	vector
M00292:91:000000000-AHYF2:1:1107:8542:19186	AGAGACGCCGCAAAATGAATTTGTGTCTCTACTGTGGCAAAGTTACGCGCAGCGTGACCGCTACACTTGCCAGCGCCCTAGCGCCCGCTCCTTTCGCTTTCTTCCCTTCCTTTCTCGCCACGTTCGCCGGCTTTCCCCGTCAAGCTCTAAATCGGGGGCTCCCTTTAGGGTTCCGATTTAGTGCTTTACGGAGGCCATTTCACCGACACGTGTCCAGCGAAAGCCTC	vector
M00292:91:000000000-AHYF2:1:1107:8551:22074	AGAGACGCCGCAAAATGAATTTGTGTCTCTACTGTGGCAAGTCGAAGGTCCGCTGCTTCCGCAGCAGGTCCTCTCTGTTCAGCTTCACGAGCAGTTCCTCGGTGCCGTCCATCTTTTCCAGGATGGGCTTGATGAACTTGTAGAACTCTTCCTGGCTGGCTCCGCCGTCAAGGAGGCCATTTCGCCGACACGTGTCCAGCGAAAGCCTC	vector
M00292:91:000000000-AHYF2:1:1107:8586:4314	AGAGACGCCGCAAAATGAATTTGTGTCTCTACTGTGGCAACGAGATCCGGAAGCGGCCTCTGATCGAGACAAACGGCGAAACCGGGGAGATCGTGTGGGATAAGGGCCGGGATTTTGCCACCGTGCGGAGAGTGCTGAGCATGCCCCAAGTGAATATCGGGAAAAAAACCGAGGTGCAGACAGGCGGCTTCAGCAAAGAGTCTATCCTGCCCAAGAGGAACAGCGATAAGCTGATCGCCAGAAAGAAGGACTGGGACCCTAAGAAGTACGGCGGCTTCGACAGCCCCACCCGGGCCTATTCTGTGCTGGTGGTGGCCATATGGAGGCCATTTCGCCGACACGTGTCCAGCGAAAGCCTC	vector
M00292:91:000000000-AHYF2:1:1107:8602:12741	AGAGACGCCGCAAAATGAATTTGTGTCTCTACTGTGGCAACTTCGGCAACATCGTGGACGAGGTGGCCTACCACGAGAAGTACCCCACCATCTACCACCTGAGAAAGAAACTGGTGGACAGCACCGACAAGGCCGACCTGCGGCTGATCTATCTGGCCCTGGCCCACATGATCAAGTTCCGGGGCCACTTCCTGATCGAGGGCGACCTGAACCCCGACAACAGCGACGTGGACAAGCTGTTCATCCAGCTGGTGCAGACCTACAACCAGCTGTTCGAGATGGAGGCCATTTCGCCGACACGTGTCCAGCGAAAGCCTC	vector
M00292:91:000000000-AHYF2:1:1107:8608:18311	AGAGACGCCGCAAAATGAATTTGTGTCTCTACTGTGGCAACCAGGGGGTGATGGTTTCCTCGCTCTTTCTGGTCATCCAGGCGAATCTGCTGTTTCCCCTGGCCAGAGGGCCCACGTAGTAGGGGATGCGGAAGGTCAGGATCTTCTCGATCTTTTCCCGGTTGTCCTTCAGGAATGGGTAAAAATCATCCTGCCGCCCCAAAATGGCGTGCAGCCCACCCAGGTCGACAACAAGGTGCGGAATTCGTCCTTCAGAAAGCTCTGAGTCACGATATGGTCCACATCGGAGTCGGACAGCTGGTTGAGGTCCCGTTCCTGGTCCACATACATACCCCGTCCGTTATGGAGGTAGTACAGGAACAGCTTCGCGTTCTGCAGCAGGGTGTTTTCCACTGGGTG…	vector
M00292:91:000000000-AHYF2:1:1107:8638:13290	AGAGACGCCGCAAAATGAATTTGTGTCTCTACTGTGGCAAGCAGGGTCAGGTCCTGGTGGTGCTCGTCGTATCTCTTGATCATAGAGGCGCTCAGGGGGGCCTTGGTGATCAATGGAGGCCATTTCGCCGACACGTGTCCAGCGAAAGCCTC	vector
M00292:91:000000000-AHYF2:1:1107:8682:6947	AGAGACGCCGCAAAATGAATTTGTGCCCGGCGTCAGTGAGCGAGCGAGCGCGCAGAGAGGGAGTGGCCAACTCCATCACTAGTGGTTCCTGCGGCCGCTCCCCAGCATGCCTGCTATTCTCTTCCCAATCCTTCCCCTTGCTGTCCTGCCCCAGGGAGGCCATTTCGCCGACACGTGTCCAGCGAAAGCCTC	vector
M00292:91:000000000-AHYF2:1:1107:8701:15982	AGAGACGCCGCAAAATGAATTTGTGTCTCTACTGTGGCAAGAGGTACCCGTTACATAACTTACGGTAAATGGCCCGCCTGGCTGACCGCCCAACGACCCCCGCCCATTGATGGAGGCCATTTCGCCGACACGTGTCCAGCGAAAGCCTC	vector
M00292:91:000000000-AHYF2:1:1107:8816:8936	AGAGACGCCGCAAAATGAATTTGTGTCTCTACTGTGGCAAACCTGCCCAACGAGAAGGTGCTGCCCAAGCACAGCCTGCTGTACGAGTACTTCACCGTGTATAACGAGCTGACCAATGGAGGCCATTTCGCCGACACGTGTCCAGCGAAAGCCTC	vector
M00292:91:000000000-AHYF2:1:1107:9073:11357	AGAGACGCCGCAAAATGAATTTGTGTCTCTACTGTGGCAAGGGGTGGACAAGGGCGCTTCCGCCCAGAGCTTCATCGAGCGGATGACCAACTTCGATAAGAACCTGCCCAACGAGAAGGTGCTGCCCAGGCACAGCCTGCTGTACGAGTACTTCCCCGTGTATAACGAGCTGACCAAAGTGAAATACGGGACCGAGGGAATGAGAAAGCCCGCCTTCCTGACCGGCGAGCAGAAAAAGGCCATCGTGGACCGGCTGTTCAAGACCAACCGGAAAGTGACCGGGAAGCAGCTGAAAGAGGACTACTTCAAGAAAATCGAGTGCTTCGACTCCGTGGAGATCTCCGGCGTGGAATGGAGGCCATTTCGCCGACACGTGTCCAGCGAAAGCCTC	vector
M00292:91:000000000-AHYF2:1:1107:9197:8772	AGAGACGCCGCAAAATGAATTTGTGTCTCTACGGTGGCAAGCCTTCTGCAGTTCGCCGGCAGAGGCAAGCATTCTCTTCCGGCCGTTTTCCAGCTCGAACAGGGAGTACTTAGGCAGCTTGATGATCAGGTCCTTTTTCACTTCTTTGAAGGCCTTTTCGCCGACACGTGTCCAGCGAAAGCCTC	vector
M00292:91:000000000-AHYF2:1:1107:9227:22938	AGAGACGCCGCAAAATGAATTTGTGTCTCTACTGTGGCAAAAATTATGTTTTAAAATGGACTATCATATGCTTACCGTAACTTGAAAGTATTTCGATTTCTTGGCTTTATATATCTTGTGGAAAGGACGAAACACCGTGTCTCTACTGTTGGAGGCCATTTCGCCGACACGTGTCCAGCGAAAGCCTC	vector
M00292:91:000000000-AHYF2:1:1107:9534:17305	AGAGACGCCGCAAAATGAATTTGTGTCTCTACTGTGGCAATTTTCTAAATACATTCAAATATGTATCCGCTCATGAGACAATAACCCTGATAAATGCTTCAATAATATTGAAAAAGGAAGAGTATGAGTATTCAACATTTCCGTGTCGCCCTTATTCCCTTTTTTGCGGCATTTTGCCTTCCTGTTTTTGCTCACCCAGAAACGCTGGTGAAAGTAAAAGATGCTGAAGATCGGTTGGGTGCACGAGTGGGTTATGGAGGCCATTTCGCCGACACGTGTCCAGCGAAAGCCTC	vector
M00292:91:000000000-AHYF2:1:1107:9673:20973	AGAGACGCCGCAAAATGAATTTGTGTCTCTACTGTGGCAACTGAGAAGTACAAAGAGATTTTCTTCGACCAGAGCAAGAACGGCTACGCCGGCTACATTGACGGCGGAGCCAGCCAGGAAGAGTTCTACAAGTTCATCTGGAGGCCATTTCGCCGACACGTGTCCAGCGAAAGCCTC	vector
M00292:91:000000000-AHYF2:1:1107:9965:12071	AGAGACGCCGCAAAATGAATTTGTGTCTCTACTGGGAGGCGACAAAAGGCCGGCGGCCACGAAAAAGGCCGGCCAGGCAAAAAAGAAAAAGTAAGAATTCCTAGAGCTCGCTGATCAGCCTCAACTGTGCCTTCTAGTTGGAGGCCATTTCGCCGACACGTGTCCAGCGAAAGCCTC	vector
M00292:91:000000000-AHYF2:1:1108:10039:15655	AGAGACGCCGCAAAATGAATTTGTGTCTCTACTGTGGCAAGAGTGTGAAAGAGCTGCTGGGGATCACCATCATGGAAAGAAGCAGCTTCGAGAAGAATCCCATCGACTTTATGGAAGCCAAGGGCTACAAAGAAGTGAAAAAGGACCTGATCATCAAGCTGCCTAAGTACTCCCTGTTCGAGCTGGAAAGCGTGGAGGCCATTTCGCCGACACGTGTCCAGCGAAAGCCTC	vector
M00292:91:000000000-AHYF2:1:1108:10388:17790	AGAGACGCCGCAAAATGAATTTGTGTCTCTACTGTGGCAACATAGCAGAACTTTAAAAGTGCTCATCATTGGAAAACGTTCTTCGGGGCGAAAAATCTCAAGGATCTTACCGCTGTTGAGATCCAGTTCGATGTAACCCACTCGTGCAAACTGTTCGGCGTTACCACGCTGGATATCATTCGTTCCAACACCTTTGTTTCGGAACTGAAAGGCAAACAGCCAGGCGAAGTTGAAGTGCCGGTTATTGGCGGTCACTCTGGTGTTACCATTCTGCCGCTGCTGTCACAGGTTCCTGGCGTTAGTTTTACCGGGCAGGAAGTGGCTGATCTGACCATGGAGGCCATTTCGCCGACACGTGTCCAGCGAAAGCCTC	vector
M00292:91:000000000-AHYF2:1:1108:10592:2117	AGAGACGCCGCAAAATGAATTTGTGTCTCTACTGTGGCAAGACAAGGTGATGAAGCAGCTGAAGCGGCGGAAGTACACCGGCTGGGGCAGGCTGAGCCGGAAGCAGATCAACGTGGAGGCCATTTCGCCGACACGTGTCCAGCGAAAGCCTC	vector
M00292:91:000000000-AHYF2:1:1108:10663:2344	AGAGACGCCGCAAAATGAATTTGTGTCTCTACTGTGGCAACAAGAAGATCCTTTGATCTTTTCTACGGGGTCTGACGCTCAGTGGAACGAAAACTCACGTTAAGGGATTTTGGTCATGAGATTCTCAAAAATGGAGGCCATTTCGCCGACACGTGTCCAGCGAAAGCCTC	vector
M00292:91:000000000-AHYF2:1:1108:10887:7190	AGAGACGCCGCAAAATGAATTTGTGTCTCTACTGTGGCTGCGTTGAACCGATCTTCCACGCCGGAGATTTCCACGGAGTCGAAGCACTCGATTTTCTTGAAGTAATCCTCTTTCAGCTGCTTCACGGTCACTTTCCGTGGAGGCCATTTCGCCGACACGTGTCCAGCGAAAGCCTC	vector
M00292:91:000000000-AHYF2:1:1108:11297:22294	AGAGACGCCGCAAAATGAATTTGTGTCTCTACTGTGGCAATCGGAAACCTGATTGCCCTGAGCCTGGGCCTGACCCCCAACTTCAAGAGCAACTTCGACCTGGCCGAGGATGCCAAACTGCAGCTGAGCAAGGACACCTACGACGACGACCTGGACAACCTGCTGGCCCAGATCGGCGACCAGTACGCCGACCTGTTTCTGGCCGCCAAGAACCTGTCCGATGGAGGCCATTTCGCCGACACGTGTCCAGCGAAAGCCTC	vector
M00292:91:000000000-AHYF2:1:1108:11313:21241	AGAGACGCCGCAAAATGAATTTGTGTCTCTACTGTGGCAATCGGAAACCTGATTGCCCTGAGCCTGGGCCTGACCCCCAACTTCAAGAGCAACTTCGACCTGGCCGAGGTTGACAAACTGAAGCTGAGCAAGGACACCTACGAAAACGACGTGGACAACCTGCTGGACCAAAACGGCGACCAGTACGCCGACCTGTTTATGTCCGCCAAAAACCGGTCCGATGGAGGCCATTTCGCCGACACGTGTCCAGCGAAAGCCTC	vector
M00292:91:000000000-AHYF2:1:1108:11313:22301	AGAGACGCCGCAAAATGAATTTGTGTCTCTACTGTGGCAATCGGAAACCTGACTGCCATAAGCCTGGGGCTGACTCCGAACTTCAAGAGCAACTTCGACCTGGCCGATGATGACAAACTGGAGCTGAGCAAGGACAACAACGGCGACGACCTGGACAACCTGCGAGCCGAAATCGGGGACGAGACCGCCCACCAGATGCACGCCGCCAAGAACCTTTGCGATGGAGGCCATTTCGCCGACACGTGTCCAGCGAAAGCCTC	vector
M00292:91:000000000-AHYF2:1:1108:11315:8954	AGAGACGCCGCAAAATGAATTTGTGCCCGGCCTCCGTGAGCGAGCGAGCGCGCAGAGAGGGAGTGGCCAACTCCATCACTAGGGGTTCCTGCGGCCGCTCCCCAGCATGCCTGCTATTCTCTTCCCAATCCTCCCCCTTGCTGTCCTGCCCCATGGAGGCCATTTCGCCGACACGTGTCCAGCGAAAGCCTC	vector
M00292:91:000000000-AHYF2:1:1108:11893:3258	AGAGACGCCGCAAAATGAATTTGTGTCTCTACTGTGGCAACTTAGCGGCACAGCATCAAGAAGAACCTGATCGGAGCCCTGCTGTTCGACAGCGGCGAAACAGCCGAGGCCACCCGGCTGAAGAGAACCGCCAGAAGAAGATACACCAGACGGAAGAACCGGAATGGAGGCCATTTCGCCGACACGTGTCCAGCGAAAGCCTC	vector
M00292:91:000000000-AHYF2:1:1108:11934:8003	AGAGACGCCGCAAAATGAATTTGTGTCTCTACTGTGGCAAGAGGTACCCGTTACATAACTTACGGTAAATGGCCCGCCTGGCTGACCGCCCAACGACCCCCGCCCATTGATGGAGGCCATTTCGCCGACACGTGTCCAGCGAAAGCCTC	vector
M00292:91:000000000-AHYF2:1:1108:12020:5928	AGAGACGCCGCAAAATGAATTTGTGTCTCTACTGTGGCAATATTTTTTTAAAATTCGCGTTAAATTTTTGTTAAATCAGCTCATTTTTTAACCAATAGACCGAAATCGGCAAAATCCCTTATAAATCAAAAGAATAGCCCGAGATAGAGTTGAGTGTTGTTCCAGTTTGGAACAAGAGACCACTATGGAGGCCATTTCGCCGACACGTGTCCAGCGAAAGCCTC	vector
M00292:91:000000000-AHYF2:1:1108:12239:17982	AGAGACGCCGCAAAATGAATTTGTGTCTCTACTGTGGCAACTGAGAAGTACAAAGAGATTTTCTTCGACCAGAGCAAGAACGGCTACGCCGGCTACATTGACGGCGGAGCCAGCCAGGAAGAGTTCTACAAGTTCATCTGGAGGCCATTTCGCCGACACGTGTCCAGCGAAAGCCTC	vector
M00292:91:000000000-AHYF2:1:1108:12506:9825	AGAGACGCCGCAAAATGAATTTGTGTCTCTACTGTGGCAAGCGCTCTGCTGAAGCCAGTTACCTTCGGAAAAAGAGTTGGTAGCTCTTGATCCGGCAAACAAACCACCGCTGGTAGCGGTGGTTTTTTTGTTTGCAAGCAGCAGATTACGCGCAGAAAAAAAGGATCTCAAGAATGGAGGCCATTTCGCCGACACGTGTCCAGCGAAAGCCTC	vector
M00292:91:000000000-AHYF2:1:1108:12855:22672	AGAGACGCCGCAAAATGAATTTGTGTCTCTACTGTGGCAACAGTTTGGCATCCTCGGCCAGGTCGAAGTTGCTCTTGAAGGTGGGGGTCAGGCCCAGGCTCAGGGCAATCAGGTTTCCGAACAGGCCATTCTTCTTCTCGCCGGGCAGCTGGGCGGTCAGATTTTCCAGCCGTCTGCTCTTGCTCAGTCGGGCAGACAGGATGGCCTTGGCGTCCACGCCGCTGGCGTTGATGGGGTTTTCCTCGAACAGCTGGTTGTAGGTCTGCACCAGCTGGATGAACAGCTTGTCCACGTCGCTGTGTTGGAGGCCATTTCGCCGACACGTGTCCAGCGAAAGCCTC	vector
M00292:91:000000000-AHYF2:1:1108:12864:16698	AGAGACGCCGCAAAATGAATTTGTGTCTCTACTGTGGCAACCTGTTCGACGACAAAGTGATGAAGCAGCTGAAGCGGCGGAGATACACCGGCTGGGGCAGGCTGAGCCGGAAGCTGATCAACGGCATCCGGGACAAGCAGTCCGGCAAGACAATCCTGGATTTCCTGAAGTCCGACGGCTTCGCCAACAGAAACTTCATGCAGCTGATCCACGATGGAGGCCATTTCGCCTACACGTGTCCAGCGAAAGCCTC	vector
M00292:91:000000000-AHYF2:1:1108:13316:6749	AGAGACGCCGCAAAATGAATTTGTGTCTCTACTGTGGCAAAAATTAGCTGAGCAAGAGGTAAGGGTTTAAGGGATGGTTGGTTGGTGGGGTATTAATGTTTAATTACCTGGAGCACGATGGAGGCCATTTCGCCGACACGTGTCCAGCGAAAGCCTC	vector
M00292:91:000000000-AHYF2:1:1108:13481:14761	AGAGACGCCGCAAAATGAATTTGTGTCTCTACTGTGGCAATAAATATGTGAACTTCCTGTACCTGGCCAGCCACTATGAGAAGCTGAAGGGCTCCCCCGAGGATAATGAGCAGAAACAGCTGTTTGTGGAACATGGAGGCCATTTCGCCGACACGTGTCCAGCGAAAGCCTC	vector
M00292:91:000000000-AHYF2:1:1108:13495:10632	AGAGACGCCGCAAAATGAATTCGTGTCTCTACTGTGGCAAAGACGGTTTTTCTCCCTTTGACGTTGGTGTTCACGTTCTTTAATAGTGGATTCGTGTTCCAAAGTGGAACAACACTCAACCCTATCTCTGTCTATTCTTTTGATTTATAAGGGATTTTGCCGATTTCGGCCCATTGGTTAAAAAATGAGCTGATTTAACAAAAATTTAGCGCGAATTTTAACAAAATATTAACGCTTACATTTACCCTTCGCCAATTGGAGGCCATTTCGCCGACACGTGTCCAGCGAAAGCCTC	vector
M00292:91:000000000-AHYF2:1:1108:13521:5625	AGAGACGCCGCAAAATGAATTTGTGTCTCTACTGTGGCAAGCCTCAGTGAGCGAGCGAGCGCGCAGAGAGGGAGTGGCCAACTCCATCACTAGGGGTTCCTGCGGCCGCTGGAGTCCATTTCGCCGACACGTGTCCAGCGAAAGCCTC	vector
M00292:91:000000000-AHYF2:1:1108:13656:23792	AGAGACGCCGCAAAATGAATTTGTGTCTCTACTGTGGCAAGGTTTATTGCTGATAAATCTGGAGCCGGTGAGCGTGGAAGCCGCGGTATCATTGCAGCACTGGGGCCCAATGGAGGCCATTTCGCCGACACGTGTCCAGCGAAAGCCTC	vector
M00292:91:000000000-AHYF2:1:1108:13668:8405	AGAGACGCCGCAAAATGAATTTGTGTCTCTACTGTGGTGAAGTACTCGTACAGCAGGCTGTGCTTGGGCAGCACCTTCTCGTTGGGCAGGTTCTTATCGAAGTTGGTCATCCGCTCGATGAAGCTCTGGGCGGAAGCGCCCTTGTCCACCACTTCCTCGAAGTTCCAGGGGGTGATGGTTTCCTCGCTCTTTCTGGTCATCCAGGCGAATCTGCTGTTTCCCCTGGCCAGAGGGCCCTTGGAGGCCATTTCGCCGACACGTGTCCAGCGAAAGCCTC	vector
M00292:91:000000000-AHYF2:1:1108:13711:11999	AGAGACGCCGCAAAATGAATTTGTGTCTCTACTGTGGCAAGGGGCGGGGCGGGGCGAGGCGGAGAGGTGCGGCGGCAGCCAATCAGAGCGGCGCGCTCCGAATGGAGGCCATTTCGCCGACACGTGTCCAGCGAAAGCCTC	vector
M00292:91:000000000-AHYF2:1:1108:13730:12564	AGAGACGCCGCAAAATGAATTTGTGTCTCTACTGTGGCAACTACCTGAACGCCGTTGTGGGAACCGCCCTGATCAAAAAGTACCCTAAGCTGGAAAGCGAGTTCGTGTACGGCGACTACAAGGGGTACGACGTGCGGAAGATGATCGCCAAGAGAGAGCAGGAAATCGGCAAGGCTACCGCCAAAAATGGAGGCCATTTCGCCGACACGTGTCCAGCGAAAGCCTC	vector
M00292:91:000000000-AHYF2:1:1108:13806:22776	AGAGACGCCGCAAAATGAATTTGTGTCTCTACTGTGGCAACTACCTGGACGAGATCATCGAGCAGATCAGCGAGTTCTCCAAGAGAGTGATCCTGGCTGACGCTAATCTGGACAAAGTGCTGTCCGCCTACAACAAGCACCGGGATAAGCCCATCAGAGAGCAGGCCGAGAATATCATCCACCTGTTTACCCTGTGGAGGCCATTTCGCCGACACGTGTCCAGCGAAAGCCTC	vector
M00292:91:000000000-AHYF2:1:1108:13897:4325	AGAGACGCCGCAAAATGAATTTGTGTCTCTACTGTGGCAAAAACCACCACCCCCTGGAACTTCGTGGAAGTGGTGGATCAGGGCGCTTCCGCCCAGTGCTTCATCGAGCGGATGACCAACTTCGATAAGAACCTGCTCAACGAGAAGGTGCTGCCAAAACACAGCCTGCAGTAAGAGTACTTCACCGGGTCTAACGAGCTGAACAAAAGAAAACACGTGGACACAGAGACAAGAAAACACACGCACGTGAGCCGCGACCAGAACAATGGAGGCCATTTCGCCGACACGTGTCCAGCGAAAGCCTC	vector
M00292:91:000000000-AHYF2:1:1108:14078:11054	AGAGACGCCGCAAAATGAATTTGTGTCTCTACTGTGGCAACCACCACACTTGCCAGCGCCTTAGCGCCCGCTCCTTTCGCTTTCTTCCCTTCCTTTCTCGCCACGTTGGAGGCCATTTCGCCGACACGTGTCCAGCGAAAGCCTC	vector
M00292:91:000000000-AHYF2:1:1108:14093:24321	AGAGACGCCGCAAAATGAATTTGTGTCTCTACTGCCAGGGCCAGATAGATCAGCCGCAGGTCGGCCTTGTCGGTGCTGTCCACCAGTTTCTTTCTCAGGTGGTAGATGGTGGGGTACTTCTCGTGGTAGGCTAATACCCCACCCACCAACCAGCCCTTAAACCCTTACCTCTTGCTCAGCTAATTACAGCCCGGAGGAGAAGGGCCGTCCCGCCCGCTCACCTGTGGGAGTAACGCGGTCAGTCAGAGCTGGTGGAGGCCATTTCGCCGACACGTGTCCAGCGAAAGCCTC	vector
M00292:91:000000000-AHYF2:1:1108:14256:8134	AGAGACGCCGCAAAATGAATTTGTGCCTCTACTGTGGCAAAAAAATGAGCTGATTTAACAAAAATTTAACGCGAATTTTAACAAAATATTAACGTTTACAATTTTATGGTCTATGGAGGCCATTTCGCCGACACGTGTCCAGCGAAAGCCTC	vector
M00292:91:000000000-AHYF2:1:1108:14382:23795	AGAGACGCCGCAAAATGAATTTGTGTCTCTACTGTGGCAAAAATTAGCTGAGCAAGAGGTAAGGGTTTAAGGGATGGTTGGTTGGTGGGGTATTAATGTTTAATTACCTGGAGCACGATGGAGGCCATTTCGCCGACACGTGTCCAGCGAAAGCCTC	vector
M00292:91:000000000-AHYF2:1:1108:14505:19210	AGAGACGCCGCAAAATGAATTTGTGTCTCTACTGTGGCAAACACAGCAGGTCCACGATGGCCTTTTTCTGCTCGCCGCTCAGGAAGGCGGGCTTTCTCATTCCCTCGGTCACGTATTTCACTTTGGTCAGCTCGTTATACACGGTGAAGTACTCGTACAGCAGGCTGGAGGCCATTTCGCCGACACGTGTCCAGCGAAAGCCTC	vector
M00292:91:000000000-AHYF2:1:1108:14765:2140	AGAGACGCCGCAAAATGAATTTGTGTCTCTACTGTGGCAACAGTAGTTCTTCATCTTCTTCACAACCTCTTCGGAGGTCACGTTGTCGCTCTTGCCCCGGTTCTTGTCGCTTCTGGTCAGCACCTTGTTGTCGATGTAGTCGTCCTTCAGAAAGCTCTGAGGCACGAGATGGTGGAGGCCATTTCGCCGAAACGTGTCCAGCGAAAGCCTC	vector
M00292:91:000000000-AHYF2:1:1108:14775:20081	AGAGACGCCGCAAAATGAATTTGTGTCTCTACTGTGCAAGGCCATCCTGTCTGCCAGATTGAGCAAGAGCAGACGGCTGGAGAATCTGATCGCCCAGCTGCCCGGCGAGAAGAAGAATGGCCTGTTCGGAAACCTGATTGCCCTGAGCCTGGGCCTGACCCCCAACTTCAAGAGCAACTTCGACCTGGCCGAGGATGCCTGGAGGCCATTTCGCCGACACGTGTCCAGCGAAAGCCTC	vector
M00292:91:000000000-AHYF2:1:1108:15349:21608	AGAGACGCCGCAAAATGAATTTGTGTCTCTACTGTGGCATGAACAGCAGGTCCACGATGGCCTTTTTCTGCTCGCCGCTCAGGAAGGCGGGCTTTCTCATTCCCTCGGTCACGTAATGGAGGCCATTTCGCCGACACGTGTCCAGCGAAAGCCTC	vector
M00292:91:000000000-AHYF2:1:1108:15714:11142	AGAGACGCCGCAAAATGAATTTGTGTCTCTACTGTGACGACAAAGTGATGAAGCAGCTGAAGCGGCGGAGATACACCGGCTGGGGCAGGCTGAGCCGGAAGCTGATCAACGGCATCCGGGACAAGCAGTCCGGCAAGACAATCCTGGATTTCCTGAAGTCCGACGGCTTCGCCAACAGAAACTTCATGCAGCTGATCCACGACGACAGCCTGACCGATTTCCTGCTCGCACTTGGCGATCATCTTCCGCACGTCGTACACCTTGTAGTCGCCATACACGAACTCGCTTGCCAGCTGAGTGTAAGTGTTGATCAGGGCGGTTCACACGACTGCGTTGGAGGCCATTTCGCCGACACGTGTCCAGCGAAAGCCTC	vector
M00292:91:000000000-AHYF2:1:1108:15772:23988	AGAGACGCCGCAAAATGAATTTGTGTCTCTACTGTGGCATGGGGTTTTACTCGACCTGCGGGTTGTAGGTCTGCACCAGCTGGATGAACAGCTTGTCGACGTCGCTGTTGTCGGGGTTCAGGTCGCCCTAGATCCGTATGTGGCCACGGAATTTGATAAGGTTGGCCAGGACCAGATAGATCAGCCACAGGTATGCCTTTTCGGTGCTGTCCACCAGTTTCTTTCGCCGACACGTGTCCAGCGAAAGCCTC	vector
M00292:91:000000000-AHYF2:1:1108:15851:3325	AGAGACGCCGCAAAATGAATTTGTGTCTCTACTGTGGCAATAGATAGCAGATCCGGTTCTTCCGTCTGGTGTATCTTCTTCTGGCGGTTCTCTTCAGCCGGGTGGCCTCGGCTGTTTCGCCGCTGTCGAACAGCAGGGCTCCGATCAGGTTCTTCTTGATGCTGTGCCGGTCGGTGTTGCCCAGCATGGAGGCCATTTCGCCGACACGTGTCCAGCGAAAGCCTC	vector
M00292:91:000000000-AHYF2:1:1108:15856:20024	AGAGACGCCGCAAAATGAATTTGTGTCTCTACTGTGGCAAACACCAGCCGCGCTTAATGCGCCGCTACAGGGCGCGTACTATGGTTGCTTTGACGTATGCGGTGTGAAATACCGCACAGATGCGTAAGGAGAAAATACCGCATCAGGCGCCCCTGCAGGCAGCTGCGCGCTCGCTCGCTCACTGAGGCCGCCCGGGATATTGTATTTACCCCTTAATTTGGAGGCCATTTCGCCGACACGTGTCCAGCGAAAGCCTC	vector
M00292:91:000000000-AHYF2:1:1108:15920:20309	AGAGACGCCGCAAAATGAATTTGTGCCCGGCCTCAGTGAGCGAGCGAGCGCGCAGAGAGGGAGTGGCCAACTCCATCACTAGGGGTTCCTGCGGCCGCTCCCCAGCATGCCTGCTATTCTCTTCCCAATCCTCCCCCTTGCTGTCCTGCCCCATGGAGGCCATTTCGCCGACACGTGTCCAGCGAAAGCCTC	vector
M00292:91:000000000-AHYF2:1:1108:15956:15519	AGAGACGCCGCAAAATGAATTTGTGTCTCTACTGTGGCAAAGTTCGCCAGTTAATAGTTTGCGCAACGTTGTTGCCATTGCTACAGGCATTGTGGTGTCACGCTCGTCGTTTGGTATGGCTTCATTCAGCTCCGGTTCCCAACGATCAAGGCGAGTTACATGATCCCCCATGTTCAGCTGCTTCATCACTTTGTCGTCGAACAGGTGGGCATAGGTTGGAGGCCATTTCGCCGACACGTGTCCAGCGAAAGCCTC	vector
M00292:91:000000000-AHYF2:1:1108:16133:2310	AGAGACGCCGCAAAATGAATTTGCGTCTCTACTGTGGCTGCTTCCGCATCAGGTCCTCTCTGTTCAGCTTCACGAGCAGTTCCTCGGTGCCGTCCATCTTTTCCAGGATGGGCTTGATGAACTTGTAGAACTCTTCCTGGCTGGCTACGCCGGCGGAGGCCATTTCGCCGACACGTGTCCAGCGAAAGCCTC	vector
M00292:91:000000000-AHYF2:1:1108:16226:7612	AGAGACGCCGCAAAATGAATTTGTGTCTCTGCGTCGGGCGACCTTTGGTCGCCCGGCCTCAGTGAGCGAGCGAGCGCGCAGAGAGGGAGTGGCCAACTCCATCACTAGGGGTTCCTGCGGCCGCTTCTGGAGGCCATTTCGCCGACACGTGTCCAGCGAAAGCCTC	vector
M00292:91:000000000-AHYF2:1:1108:16392:22524	AGAGACGCCGCAAAATGAATTTGTGTCTCTACTGTGGCAAGAGAGTTTTCGCCCCGAAGAACGTTTTCCAATGATGAGCACTTTTAAAGTTCTGCTATGTGGCGCGGTATTATCCCGTATTGACGCCGGGCAAGAGCAACTCGGTCGCCGCATAAACTATTCTCAGAATGACTTGGTTGAGTACTCACCAGTCACAGAAAAGCATCTTACGGATGGCATGACAGTAAGAGAATTATGCAGTGCTGCCATAACCATGAGTGTGGAGGCCATTTCGCCGACACGTGTCCAGCGAAAGCCTC	vector
M00292:91:000000000-AHYF2:1:1108:16759:15162	AGAGACGCCGCAAAATGAATTTGTGTCTCTACTGTGGCAACCGCTGTCGAACAGCAGGGCTCCGATCAGGTTCTTCTTGATGCTGTGCCGGTCGGTGTTGCCCAGCACCTTGAATTTCTTGCTGGGCACCTTGTACTCGTCGGTGATCACGGCCCAGCCCACAGAGTTGGTGCCGATGTCCAGGCCGATGCTGTACTTCTTGTTGGCTGCTGGGACTCCGTGGATACCGACCTTCCGCTTCTTCTTTGGGGCCATCTTATCGTCATCGTCTTTGTAATCAATATCATGATCCTTGTGGAGGCCATTTCGCCGACACGTGTCCAGCGAAAGCCTC	vector
M00292:91:000000000-AHYF2:1:1108:16765:15799	AGAGACGCCGCAAAATGAATTTGTGTCTCTACTGTGGCAAGAGGTGCTGGTGTACCTCTTCCGGTCGATGGTGGTGTCAAAGTACTTGAAGGCGGCAGGGGCTCCCAGATTGGTCAGGGTAAACAGGTGGATGATATTCTCGGCCTGCTCTCTGATGGGCTTATCCCGGTGCTTGTTGTAGGAGGCCATTTCGCCGACACGTGTCCAGCGAAAGCCTC	vector
M00292:91:000000000-AHYF2:1:1108:16816:11588	AGAGACGCCGCAAAATGAATTTGTGTCTCTACTGTGGCAAGAAGTACTTGGCGGTAGCCTTGCCGATTTCCTGCTCGCTCTTGGCAATCATCTTCCGCACGTCGTACACCTTGTAGTCGCCGTACACGAACTCGCTTTCCAGCTTAGGGTACTTTTTGATCAGGGCGGTTCCCACGACGGCGTTCAGGTAGGCGTCGTGGGCTGGAGGCCATTTCGCCGACACGTGTCCAGCGAAAGCCTC	vector
M00292:91:000000000-AHYF2:1:1108:16988:4995	AGAGACGCCGCAAAATGAATTTGTGCCCGGCCTCAGTGAGCGAGCGAGCGCGCAGAGAGGGAGTGGCCAACTCCATCACTAGGGGTTCCTGCGGCCGCTCCCCAGCATGCCTGCTATTCTCTTCCCAACCCTCCCCCTTGCTGTCCTGCCCCATGGAGGCCATTTCGCCGACACGTGTCCAGCGAAAGCCTC	vector
M00292:91:000000000-AHYF2:1:1108:17120:19173	AGAGACGCCGCAAAATGAATTTGTGTCTCTACTGTGGCAAGTGATGGGCCGGCACAAGCCCGAGAACATCGTGATCGAAATGGCCAGAGAGAACCAGACCACCCAGAAGGGACAGAAGAACAGCCGCGAGAGAATGAAGCGGATCGAAGAGGGCATAAAAAAGCTGGGAAGCCAGATCCTGAAAGAACACCCCGTGGAAAACACCCAGCTGCAGAACGAGAAGCTGTACCTGTACTACCTGCAGAATGGGCGGGATATGTACGTGGACCAGGAACTGGACATCAACCGGCTGTCCGACTACGATGTGGACCATATCGTGCCTCAGAGGCTATGGAGGCCATTTCGCCGACACGTGTCCAGCGAAAGCCTC	vector
M00292:91:000000000-AHYF2:1:1108:17273:8168	AGAGACGCCGCAAAATGAATTTGTGTCTCTACTGTGGCAAACGGCGAGATCCGGAAGCGGCCTCTGATCGAGACAAACGGCGAAACCGGGGAGATCGTGTGGGATAAGGGCCGGGATTTTGCCACCGTGCGGAAATGGAGGCCATTTCGCCGACACGTGTCCAGCGAAAGCCTC	vector
M00292:91:000000000-AHYF2:1:1108:17281:22666	AGAGACGCCGCAAAATGAATTTGTGTCTCTACTGTGGCAACTCGGGCGACCTTTGGTCGCCCGGCCTCAGTGAGCGAGCGAGCGCGCAGAGAGGGAGTGGCCAACTCCATCACTAGGGGTTCCTGCTGGAGGCCATTTCGCCGACACGTGTCCAGCGAAAGCCTC	vector
M00292:91:000000000-AHYF2:1:1108:17447:9978	AGAGACGCCGCAAAATGAATTTGTGTCTCTACTGTGGCAACTATTGCCGTCAATGGGCGGGGGTCGTTGGGCGGTCCTCCAGGCGTGCCATTACCGTAAGTTATGTAACGGGTACCTCTAGAGCCATTTGTCTGCAGAATTGGCGCACGCGCTAAAAATGGAGGCCATTTCGCCGACACGTGTCCAGCGAAAGCCTC	vector
M00292:91:000000000-AHYF2:1:1108:17467:15785	AGAGACGCCGCAAAATGAATTTGTGTCTCTACTGTGGCAACAGCGGCGAAACAGCCGAGGCCACCCGGCTGAAGAGAACCGCCAGAAGAAGATACACCAGACGGAAGAACCGGATCTGCTATCTGCAAGAGATCTTCAGCAACGAGATGGCCAAGGTGGACGACAGCTTGGAGGCCATTTCGCCGACACGTGTCCAGCGAAAGCCTC	vector
M00292:91:000000000-AHYF2:1:1108:17842:3098	AGAGACGCCGCAAAATGAATTTGTGTCTCTACTGTGGCAATGTCCTCGTTTTCCTCATTGTCCAGGAAGTCCTTGTCCTTGATAATTTTCAGCAGATCGTGGTATGTGCCCAGGGAGGCGAATGTAGGCCATTTCGCCGACACGTGTCCAGCGAAAGCCTC	vector
M00292:91:000000000-AHYF2:1:1108:18268:15106	AGAGACGCCGCAAAATGAATTTGTGTCTCTACTGTGGCAACCAGGTGTCCGGCCAGGGCGATAGCCTGCACGAGCACATTGCCAATCTGGCCGGCAGCCCCGCCATTAAGAAGGGCATCCTGCAGACAGTGAAGGTGGTGGACGAGCTCGTGAAAGTGATGGGCAGGCACAAGCCCGAGAACATCGGGAGCGAAATGGCCAGAGAGAACCAGACCACCCAGAAGGGACAGAAGAACAGCCGCGAGAGAATGAAGCGGATCGAAGAGGGCTGGAGGTCATTTCGCCGACACGTGTCCAGCGAAAGCCTC	vector
M00292:91:000000000-AHYF2:1:1108:18773:4646	AGAGACGCCGCAAAATGAATTTGTGTCTCTACTGTGGCAAAGTTCGCCAGTTAATAGTTTGCGCAACGTTGTTGCCATTGCTACAGGCATCGTTGTGTCACGCTCGTCGTTTGGTATGGCTTCATTCAGCTCCGGTTCCCAACGATCAAGGCGAGTTACATGATCCCCCATGTTCAGCTGCTTCATCACTTTGTCGTCGAACAGGTGGGCATAGGTTGGAGGCCATTTCGCCGACACGTGTCCAGCGAAAGCCTC	vector
M00292:91:000000000-AHYF2:1:1108:18827:6737	AGAGACGCCGCAAAATGAATTTGTGTCTCTACTGTGGCAACCAGGTGTCCGGCCAGGGCGATGGCCTGCACGAGCACATTGCCAATCTGGCCGGCAGCCCCGCCATTAAGAAGGGCATCCTGCAGACAGTGAAGGTGGTGGACGAGCTCGTGAAAGTGATGGGCCGGCACAAGCCCGAGAACATCGTGATCGAAATGGCCAGAGAGAACCAGACCACCCAGAAGGGACAGAAGAACAGCCGCGAGAGAATGAAGCGGATCGAAGAGGGCTGGAGGCCATTTCGCCGACACGTGTCCAGCGAAAGCCTC	vector
M00292:91:000000000-AHYF2:1:1108:18849:23076	AGAGACGCCGCAAAATGAATTTGTGTCTCTACTGTGGCAATCAAGAAGAACCTGATCGGAGCCCTGCTGTTCGACAGCGGCGAAACAGCCGAGGCCACCCGGCTGAAGAGAACCGCCATGGAGGCCATTTCGCCGACACGTGTCCAGCGAAAGCCTC	vector
M00292:91:000000000-AHYF2:1:1108:18854:22115	AGAGACGCCGCAAAATGAATTTGTGTCTCTACTGTGGCAATAATTACAGCCCGGAGGAGAAGGGCCGTCCCGCCCGCTCACCTGTGGGAGTAACGCGGTCAGTCAGAGCCGGGGTGGAGGCCATTTCGCCGACACGTGTCCAGCGAAAGCCTC	vector
M00292:91:000000000-AHYF2:1:1108:19037:23568	AGAGACGCCGCAAAATGAATTTGTGTCTCTACTGTGGCAATTTAGAGCTTGACGGGGAAAGCCGGCGAACGTGGTGAGAAAGGAAGGGAAGAAAGCGAAAGGAGCGTGGAGGCCATTTCGCCGGCACGTGTCCAGCGAAAGCCTC	vector
M00292:91:000000000-AHYF2:1:1108:19080:24538	AGAGACGCCGCAAAATGAATTTGTGTCTCTACTGTGGCAAGGACAGCAAGGGGGAGGATTGGGAAGAGAATAGCAGGCATGCTGGGGAGCGGCCGCAGGAACCCCTAGTGATGGAGTTGGCCACTCGTGGAGGCCATTTCGCCGACACGTGTCCAGCGAAAGCCTC	vector
M00292:91:000000000-AHYF2:1:1108:19115:8277	AGAGACGCCGCAAAATGAATTTGTGTCTCTACTGTGGCAACCAGTACGCCGACCTGGGCCAGCAGGTTGTCCAGGTCGTCGTCGTAGGTGTCCTTGCTCAGCTGCAGTTTGGCATCCTCGGCCAGGTCGAAGTTGCTCTTGAAGTTGGGGGTCAGGCCCAGGCGCAGGGCAATCAGGTTTCCGAACAGGCCATTCTTCTTCTCGCGGGGCGGCGGGGCGATCGTGTTTTCCAGCCGGCTGCTCTTGCCCAGGCTGGCAGACAGGATGGCCTTGGCGTCCACGCCCCTGGCGGTGATGTGGTTTTCCTCGAACAGCTGGTTGTAGGGCTGCACCAGCTGGATGAACAGCTGGTCCACGTCGCTGTTGTCGGGGTTCAGGTCGCCCTCGATCAGGAAGTGG…	vector
M00292:91:000000000-AHYF2:1:1108:19425:19438	AGAGACGCCGCAAAATGAATTTGTGTCTCTACTGTGGCGAATGCCGCATAGTTAAGCCAGCCCCGACACCCGCCAACACCCGCTGACGCGCCCTGACGGGCTTGTCTGCTCCCGGCATCCGCTTACAGACAAGCTGTGACCGTCTCCGGGAGCTGCATGTGTCAGAGGTTTTCACCGTCATCACCTGGAGGCCATTTCGCCGACACGTGTCCAGCGAAAGCCTC	vector
M00292:91:000000000-AHYF2:1:1108:19441:3202	AGAGACGCCGCAAAATGAATTTGTGTCTCTACTGTGGCAAATGTGCTCGTGCAGGCTATCGCCCTGGCCGGACACCTGGGCTTTCTGGATGTCCTCTTTAAAGGTCAGGCTGTCGTCGTGGATCAGCTGCATGAAGTTTCTGTTGTGGAGGCCATTTCGCCGACACGTGTCCAGCGAAAGCCTC	vector
[truncated: 12,124 more rows]

## Sheet: mouse genome
seq ID	sequence	insert
[truncated: 3,704 more rows]

[truncated: 8 more sheets: mouse mRNA, ecoli, mouse Satellite, simple repeat, mouse sine, mouse line, mouse ERVs, cow]
