# Supplementary material for: Exosome-mediated horizontal gene transfer occurs in double-strand break repair during genome editing
Source: Commun Biol. 2019 Feb 8;2:57. doi: 10.1038/s42003-019-0300-2 (PMC6368560; doi:10.1038/s42003-019-0300-2)
Supplement: Supplementary file 6 — Supplementary Data 3 [file 42003_2019_300_MOESM6_ESM.xlsx]

## Sheet: vectors
seq ID	sequence	insert
M00292:91:000000000-AHYF2:1:1101:10012:11884	AGAGACGCCGCAAAATGAATTTGTGTCTCTACTGTGGCAAGTGCGGCGGCAGCCAATCAGAGCGGCGCGCTCCGAAAGTTTCCTTTTATGGCGAGGCGGCGGCGGCGGCGGCCCTATAAAAAGCGAAGCGCGCGGCGGGCGGGAGTAATTGAGTATGGGTTGTATGGTCATATGTATGCATGCGGTTTTTTGGAGGCCATTTCGCCGACACGTGTCCAGCGAAAGCCTC	vector
M00292:91:000000000-AHYF2:1:1101:10073:2969	AGAGACGCCGCAAAATGAATTTGTGTCTCTACTGTGGCAACGTATTGACGCCGGGCAAGAGCAACTCGGTCGCCGCATACACTATTCTCAGAATGACTTGGTTGAGTACTCACCAGTCACAGAAAAGCATCTTACGGATGGCATGACAGTAAGAGAATTATGCAGTGCTGCCATAACCATTGGAGGCCATTTCGCCGACACGTGTCCAGCGAAAGCCTC	vector
M00292:91:000000000-AHYF2:1:1101:10121:4249	AGAGACGCCGCAAAATGAATTTGTGTCTCTACTGTGGCAAGTGACCGCTACACTTGCCAGCGCCTTAGCGCCCGCTCCTTTCGCTTTCTTCCCTTCCTTTCTCGCCACGTTCGTGGAGGCCATTTCGCCGACACGTGTCCAGCGAAAGCCTC	vector
M00292:91:000000000-AHYF2:1:1101:10273:15716	AGAGACGCCGCAAAATGAATTTGTGTCTCTACTGTGGCAAGGATCTCAAGAAGATCCTTTGATCTTTTCTACGGGGTCTGACGCTCAGTGGAACGAAAACTCAAGTTAAGGGAATTTGGTCATGAGATTATCAAAAAGGATCTTCACCTAGATCCTTTTAAAGTAAAAATGAAGTTTTAAATCAATCTAAAGTATATATGAGTAAACTTTGTCTGAAAGTTACCAATGCTTAATCAGGCAAGCACCTAGCTCAGCGATCTGTCAATTTCGGTCATCCATAGTTGCCTAACTCCCCGTCGTTTAGGTAACTACGTGACGGGGGGGCTTACCATCTGGACATGGAGGCCATTTCGCCGACACGTGTCCAGCGAAAGCCTC	vector
M00292:91:000000000-AHYF2:1:1101:10306:22360	AGAGACGCCGCAAAATGAATTTGTGTCTCTACGTTGTAAAACGACGGCCAGTGAATTGTAATACGACTCACTATAGGGCGAATTGGAGCTCCACCGCGGTGGCGGCCGCTCTAGCCTCGAGGCTAGAACTAGTGGATCTCGAGCCCCAGCTGGTTCTTTCCGCCTCAGAAGCCATAGAGCCCACCGCATCTGGAGGCCATTTCGCCGACACGTGTCCAGCGAAAGCCTC	vector
M00292:91:000000000-AHYF2:1:1101:10438:18585	AGAGACGCCGCAAAATGAATTTGTGTCTCTACTGTGGCAAACGGTGGCAAAATCCCGGCCCTTATCCCACACGATCTCCCCGGTTTCGCCGTTTGTCTCGATCAGAGGCCGCCTCCGGATCTCGCCGTTGGCCAGGGTAATCTCGGTCTTGAAAAAGTTCATGATGTTGCTGTAGAAGAAGTACTTGGCGGTAGCCTTGCCGATTTCCTGCTCGCTCTTGGCGTTCATCTTCCGCACGTCGTACACCTTGTAGTCGCCGTACACGAACTCGCTTTCCAGCTTAGGGTACTTTTTGATCAGGGCGGTTCCCACGACGGCGTTCAGGTAGGCGTCGTGGGCGTGGTGGTATTTTGGAGGCCATTTCGCCGATACGTGTCCAGCGAAAGCCTC	vector
M00292:91:000000000-AHYF2:1:1101:10450:15767	AGAGACGCCGCAAAATGAATTTGTGTCTCTACTGTGGCAAGAGGAGTTTGAGTATTCAACATTTCCGTGTCGCCCTTATTCCCTTTTTTGCGGCATTTTATGGAGGCCATTTCGCCGACACGTGTCCAGCGAAAGCCTC	vector
M00292:91:000000000-AHYF2:1:1101:10514:3094	AGAGACGCCGCAAAATGAATTTGTGTCTCTACTGTGGCCATTCCTGAAGGACAACCGGGAAAAGATCGAGGAGTTCCTGACCTTCCGCATCCCATGGAGGCCATTTCGCCGACACGTGTCCAGCGAAAGCCTC	vector
M00292:91:000000000-AHYF2:1:1101:10604:6075	AGAGACGCCGCAAAATGAATTTGTGTCTCTACTGTGGCAATTGGAGTCCACGTTCTTTGATAGTGGACTCTTGTTCCAAACTGGAACAACACTCAACTCTATCTCGGGCTATTCTTCTGATTTATAAGGGATTTTGACGATTTCGGTCTATTGGTTAAAAAATGAGCTGATTTAACAAAAATTTAACGCGAATTTTAACAAATGGAGGCCATTTCGCCGACACGTGTCCAGCGAAAGCCTC	vector
M00292:91:000000000-AHYF2:1:1101:10871:24087	AGAGACGCCGCAAAATGAATTTGTGTCTCTACTGTGGCAACACCCCGTGGAAAACACCCAGCTGCAGAACGAGAAGCTTTACCTGTACTACCTGCAGAATGGGCGGGATATGTACGTGGACCAGGAACTGGACATCAACCGGCTGTCCGACTACGATGTGGACCATATCAATGGAGACCATTTCGCCGACACGTGTCCAGCGAAAGCCTC	vector
M00292:91:000000000-AHYF2:1:1101:10926:2143	AGAGACGCCGCAAAATGAATTTGTGTCTCTACTGTGGCAAATGATCTCGTCCAGGTAGTGCTTGTGCTGTTCCACAAACAGCTGTTTCTGCTCATTATCCTCGGGGGAGCACTTCAGCTTCTCATAGTGGCTGGCCAGGTACAGGATGTTCACATATTTTGAGGGAAGGGCCAGTTCGTTTCCCTTCTGCAGTTCGCCGGCAGAGGCCAGCATTCTCTTGCTGCCGTTTTCCAGCTCGAACAGGGAGTACTTAGGCAGCTTGATGATCAGGTCCTGTGTCACTTCTTTGTAGCCCTTGGCTTCCAGAAAGACGATGGGATTTATGGAGGCCATTTCGCCGACACGTGTCCAGCGAAAGCCTC	vector
M00292:91:000000000-AHYF2:1:1101:10933:2159	AGAGACGCCGCAAAATGAATTTGTGTCTCTACTGTGGCAAATGATCTCGTCCAGGTAGTGCTTGTGCTGTTCCACAAACAGCTGTTTCTGCTCATTATCCTCGGGGGAGCCCTTCAGCTTCTCATAGTGGCTGGCCAGGTACAGGAAGTTCACATATTTGGAGGGCAGGGCCAGTTCGTTTCCCTTCTGCAGTTCGCCGGCATAGGCCATCATTCTCTTGCTGCCGTTTTCCAGCTCGAACAGGGAGTACTTAGGCAGCTTGATGATCAGGTCCTTTTTCACTTCTTTGTAGCCCTTGGCTTCCAGAAAGACGATGGGATTTATGGAGGCCATTTCGCCGACACGTGTCCAGCGAAAGCCTC	vector
M00292:91:000000000-AHYF2:1:1101:10969:17293	AGAGACGCCGCAAAATGAATTTGTGTCTCTACTGTGGCTGCACTCTCAGTACAATCTGCTCTGATGCCGCATAGTTAAGCCAGCCCCGACACCCGCCAACACCCGCTGACGCGCCCTGACGGGCTTGTCTGCTCCCGGCATCCGCTTACAGACAAGCTGTGACCGTCTCCGGGAGCTGCATGTGTCAGAGGTTTTCACCGTCATTGGAGGCCATTTCGCCGACACGTGTCCAGCGAAAGCCTC	vector
M00292:91:000000000-AHYF2:1:1101:11013:21676	AGAGACGCCGCAAAATGAATTTGTGTCTCTACTGTGGCAACCTCTGACTTGAGCGTCGATTTTCGTGATGCTCGTCAGGGGGGCGGAGCCTATGGAAAAACGCCAGCAACGCGGCCTTTTTACGGTTCCTGGCCTTTTGCTGGCCTTTTGCTCACATGTTCTTTCCTGCGTTATCCCCTGATTCTGTGGATAACCGTATTACCGCCTTTGAGTGAGCTGATACCGCTCGCCGCATGGAGGCCATTTCGCCGACACGTGTCCAGCGAAAGCCTC	vector
M00292:91:000000000-AHYF2:1:1101:11043:5139	AGAGACGCCGCAAAATGAATTTGTGTCTCTACTGTGGCAAACTGAGAGTGCACCATAAAATTGTAAACGTTAATATTTTGTTAAAATTCGCGTTAAATTTTTGTTAAATCAGCTCATTTTTTAACCAATAGACCGAAATCGGCAAAATCCCTTATAAATCAAAAGAATAGCCCGAGATAGAGTTGAGTGTTGTTCCAGTTTGGAACAAGAGTCCACTATTAAAGAACGTGGACTCCTGGAGGCCATTTCGCCGACACGTGTCCAGCGAAAGCCTC	vector
M00292:91:000000000-AHYF2:1:1101:11110:17349	AGAGACGCCGCAAAATGAATTTGTGTCTCTACTGTGGCAATTGTTAAAATTCGCGTTAAATTTTTGTTAAATCAGCTCATTTTTTAACCAATAGGCCGAAATCCTGGAGGCCATTTCGCCGACACGTGTCCAGCGAAAGCCTC	vector
M00292:91:000000000-AHYF2:1:1101:11176:19705	AGAGACGCCGCAAAATGAATTTGTGTCTCTACTGTGGCAATGGTAACTGTCAGACCAAGTTTACTCATATATACTTTAGATTGATTTAAAACTTCATTTTTAATTTAAAAGGATCTAGGTGAAGATCCTTTTTGATAATCTGGAGGCCATTTCGCCGACACGTGTCCAGCGAAAGCCTC	vector
M00292:91:000000000-AHYF2:1:1101:11184:6608	AGAGACGCCGCAAAATGAATTTGTGTCTCTACTGTGGCAAATACCGCACAGATGCGTAAGGAGAAAATACCGCATCAGGCGCCCCTGCAGGCAGCTGCGCGCTCGCTCGCTCACTGAGGCCGCCCGGGCTTCATTGCTGAAGATTTCGGGGAATATGGTGCATCCGGGAGGATTCGAACCTCCGACCGCTCGGTTCGTAGCCGAGTACTCTATCCAGCTGGAGGCCATTTCGCCGACACGTGTCCAGCGAAAGCCTC	vector
M00292:91:000000000-AHYF2:1:1101:11219:4742	AGAGACGCCGCAAAATGAATTTGTGTCTCTACTGTGGCAAGTCGTCCTTCAGAAAGCTCTGAGGCACGATATGGTCCACATCGTAGTCGGACAGCCGGTTGATGTCCAGTTGGAGGCCATTTCGCCGACACGTGTCCAGCGAAAGCCTC	vector
M00292:91:000000000-AHYF2:1:1101:11257:3023	AGAGACGCCGCAAAATGAATTTGTGTCTCTACTGTGGCAACAGACGCCGACGGTGGCCAGGAACCACGCGAGCTCCTTGGGCCGGTGCGGCGCTGGAGGCCATTTCGCCGACACGTGTCCAGCGAAAGCCTC	vector
M00292:91:000000000-AHYF2:1:1101:11262:2639	AGAGACGCCGCAAAATGAATTTGTGTCTCTACTGTGGCAACGAAAGGAGCGGGCGCTAAGGCGCTGGCAAGTGTAGCGGTCACGCTGCGCGTAACCACCACACCCGCCTTGGAGGCCATTTCGCCGACACGTGTCCAGCGAAAGCCTC	vector
M00292:91:000000000-AHYF2:1:1101:11298:16342	AGAGACGCCGCAAAATGAATTTGTGTCTCTACTGTGGCAAAAACGAAAACTCACGTTAAGGGATTTTGGTCATGAGATTATCAAAAAGGATCTTCACCTAGATCCTTTTAAATTAAAAATGAAGTTTTAAATCAATCTAAAGTATATATGAGTAAACTTGGTCTGACAGTTACCAACGCTTAATCAGTGAGGCACCTATCTCAGCGATGATGGAGGCCATTTCGCCGACACGTGTCCAGCGAAAGCCTC	vector
M00292:91:000000000-AHYF2:1:1101:11333:5013	AGAGACGCCGCAAAATGAATTTGTGTCTCTACTGTGGCAAAGTGCGGTATTTCACACCGCATACGTCAAAGCAACCATAGTACGCGCCCTGTAGCGGCGCATTAAGCGCGGCGGGTGTGGTGGTTACGCGCAGCGTGACCGCTACACTTGCCAGCGCCGTAGCGCCCGCCCCTTTCGCTTTCTTCCCTTCCTTTCTGGAGGCCATTTCGCCGACACGTGTCCAGCGAAAGCCTC	vector
M00292:91:000000000-AHYF2:1:1101:11437:4610	AGAGACGCCGCAAAATGAATTTGTGTCTCTACTGTGGCAATACAACCAGCTGTTCGAGGAAAACCCCATCAACGCCAGCGGCGTGGACGCCAAGGCCATCCTGTCTGCCAGACTGAGCAAGAGCAGACGGCTGGAAAATCTGATTGGAGGCCATTTCGCCGACACGTGTCCAGCGAAAGCCTC	vector
M00292:91:000000000-AHYF2:1:1101:11481:16391	AGAGACGCCGCAAAATGAATTTGTGTCTCTACTGTGGCAACCTCTAGAGCCATTTGTCTGCAGAATTGGCGCACGCGCTAAAAACGGACTAGCCTTATTTTAACTTGGAGGCCATTTCGCCGACACGTGTCCAGCGAAAGCCTC	vector
M00292:91:000000000-AHYF2:1:1101:11591:4155	AGAGACGCCGCAAAATGAATTTGTGTCTCTACTGTGGCAAGTGGATCTCAACAGCGGTAAGATCCTTGAGAGTTTTCGCCCCGAAGAACGTTTTCCAATGATGAGCACTTTTAAAGTTCTGCTATGTGGCGCGGTATTATCCCGTATTGACGCCGGGCAAGAGAAACTCGGTCGCCGCATACACTTGGAGGCCATTTCGCCGACACGTGTCCAGCGAAAGCCTC	vector
M00292:91:000000000-AHYF2:1:1101:11638:2632	AGAGACGCCGCAAAATGAATTTGTGTCTCTACTGTGGCAATGAAGCAGAACGTGGGGCTCACCTCGACCATGGTAATAGCGATGACTAATACGTAGATGTACTGCCAAGTAGTGGAGGCCATTTCGCCGACACGTGTCCAGCGAAAGCCTC	vector
M00292:91:000000000-AHYF2:1:1101:11705:24490	AGAGACGCCGCAAAATGAATTTGTGTCTCTACTGTGGCAACAGCTCTTTCACACTCTTCAGTTTCTTGGACTTGCCCTTTTCCACTTTGGCCACCACCAGCACAGAATAGGCCACGGTGGGGCTGTCGAAGCCGCCGTACTTCTTTGGAGGCCATTTCGCCGACACGTGTCCAGCGAAAGCCTC	vector
M00292:91:000000000-AHYF2:1:1101:11713:17028	AGAGACGCCGCAAAATGAATTTGTGTCTCTACTGTGGCAACGTCGAAGCGGGGGCGGTGTTCGCCGAGATCGGCCCGCGCATTGGAGGCCATTTCGCCGACACGTGTCCAGCGAAAGCCTC	vector
M00292:91:000000000-AHYF2:1:1101:11718:13851	AGAGACGCCGCAAAATGAATTTGTGTCTCTACTGTGGCAAAAGGATCTTCACCTAGATCCTTTTAAATTAAAAATGAAGTTGGAGGCCATTTCGCCGACACGTGTCCAGCGAAAGCCTC	vector
M00292:91:000000000-AHYF2:1:1101:11742:21239	AGAGACGCCGCAAAATGAATTTGTGTCTCTACTGTGGCAAAAAACCTATGCCCACCTGTTCGACGACAAAGTGATGAAGCAGCTGAAGCGGCGGAGATACACCGGCTGGGGCAGGCTGAGCCGGAAGCTGATCAACGGCATCCGGGACAAGCAGTCCGGCAAGACAATCCTGGATTTCCTGAAGTCCGACGGCTTCGCCAACAGAAACTTCATGCAGCTGATCCACGATGGAGGCCATTTCGCCGACACGTGTCCAGCGAAAGCCTC	vector
M00292:91:000000000-AHYF2:1:1101:11752:3106	AGAGACGCCGCAAAATGAATTTGTGTCTCTACTGTGGCAAGCCTCGGCTGTTTCGCCGCTGTCGAACAGCAGGGCTCCGATCAGGTTCTTCTTGATGCTGTGCCGGTCGGTGTTGCCCAGCACCTTGAATTTCTTGCTGGGCACCTTGTACACGGCGGTGATCACGGCCCAGCACACAGAGTTGGTGCCGATGTCCAGGCCATGGAGGCCATTTCGCCGACACGTGTCCAGCGAAAGCCTC	vector
M00292:91:000000000-AHYF2:1:1101:11807:12054	AGAGACGCCGCAAAATGAATTTGTGTCTCTACAAAAGAACGGAGCCGGTTGGCGCCTACGGGTGGCGGTGGAATGTGTGCGGGGTCAGTGGCAACTTGTGTAGCGCAAAGTGCCGTGCGGGGCTGCTAAAGCGCAGGTCCCAGACTGCCTTGGGAAAAGAGCCTCCCCTACCCGGGAGAATTTCGATGTCTACGAAATAATTCGAGACGAAGCAAAACGAAACCGTCCATCTCGAGGGGGGGTGGAGGCCATTTCGCCGACACGTGTCCAGCGAAAGCCTC	vector
M00292:91:000000000-AHYF2:1:1101:11846:17137	AGAGACGCCGCAAAATGAATTTGTGTCTCTACTGTGGCACTGGTTTATTGCTGATAAATCTGGAGCCGGTGAGCGTGGAAGCCGCGGTATCATTGCAGCACTGGGGCCAGATGGTAAGCCCTCCCGTATCGTAGTTATCTACACGACGGGGAGTCAGGGAACTATGGATGAACGAAATAGACAGATCGCTGAGATAGGTGCCTCACTGATGAAGAAGGAGTCGGTAAATAACAGGCGGGAACCGCGCCTATGGAGGCCATTTCGCCGACACGTGTCCAGCGAAAGCCTC	vector
M00292:91:000000000-AHYF2:1:1101:11847:3178	AGAGACGCCGCAAAATGAATTTGTGTCTCTACTGTGGCAACCGGCCTCAGTGAGCGAGCGAGCGCGCAGCTGCCTGCAGGGGCGCCTGATGCGGTTTTTTTTCCTTACGCATCTGTGCGGTATTTCACACCGCATACGTCAAAGCAACCATAGTGCAGCGCTGGACTTATGCAGGCGGCAAGCAATGGAAGGGGCGGATCACACGGCGCGAGATTGATCGTGAAGTCTGCGAGTGGGGCCAGAAATGAAATGGCGGCCCTTTCGCCGACACGTGTCCAGCGAAAGCCTC	vector
M00292:91:000000000-AHYF2:1:1101:11882:5548	AGAGACGCCGCAAAATGAATTTGTGTCTCTACTGTGGCAAATGATCTCGTCCAGGTAGTGCTTGTGCTGTTCCACAAACAGCTGTTTCTGCTCATTATCCTCGGGGGAGCCCTTCAGCTTCTCATAGTGGCTGGCCAGGTACAGGAAGTTCACATATTGGGAGGGCAGGGCAAGTTCGTTTCCCTTCTTCAGTTCGCCGGCAGAGTCCAGCATTCGCTTCCTGCCGTGTTCCAGCTCGAACAGGGAGTACTTAGGCAGCTTGATGATCAGGACCTTTTTCACTTCTTTGTAGCCCTTGGCTTCCAGAAAGTCGATGGGATTTATGGAGGCCATTTCGCCGACACGTGTCCAGCGAAAGCCTC	vector
M00292:91:000000000-AHYF2:1:1101:12001:18853	AGAGACGCCGCAAAATGAATTTGTGTCTCTACTGTGGCAAGTCGTCCTTCAGAAAGCTCTGAGGCACGATATGGTCCACATCGTAGTCGGACAGCCGGTTGATGTCCAGTTGGAGGCCATTTCGCCGACACGTGTCCAGCGAAAGCCTC	vector
M00292:91:000000000-AHYF2:1:1101:12039:14540	AGAGACGCCGCAAAATGAATTTGTGTCTCTACTGTGGCAAAGCATATGATAGTCCATTTTAGAACATAATTTTAAAACTGCAAACTACCCAAGAAATTATTACTTTCTACGTCATGGAGGCCATTTCGCCGACACGTGTCCAGCGAAAGCCTC	vector
M00292:91:000000000-AHYF2:1:1101:12137:22262	AGAGACGCCGCAAAATGAATTTGTGTCTCTACTGTGGCAAGCCGGTGATGCTCTGGTGGATCAGGGTGGCGTCCAGCACCTCTGGAGGCCATTTCGCCGACACGTGTCCAGCGAAAGCCTC	vector
M00292:91:000000000-AHYF2:1:1101:12145:13660	AGAGACGCCGCAAAATGAATTTGTGTCTCTACTGTGGCAAAGCATATGATAGTCCATTTTAAAACATAATTTTAAAACTGCAAACTACCCAAGAAATTATTACTTTCTACGTCATGGAGGCCATTTCGCCGACACGTGTCCAGCGAAAGCCTC	vector
M00292:91:000000000-AHYF2:1:1101:12165:6884	AGAGACGCCGCAAAATGAATTTGTGTCTCTACTGTGGCAACTTTCTCATTCCCTCGGTCACGTATTTCACTTTGGTCAGCTCGTTATACACGGTGAAGATGGAGGCCATTTCGCCGACACGTGTCCAGCGAAAGCCTC	vector
M00292:91:000000000-AHYF2:1:1101:12193:21442	AGAGACGCCGCAAAATGAATTTGTGTCTCTACTGTGGCAACGGGAGCAGACAAGCCCGTCAGGGCGCGTCAGCGGGTGTTGGCGGGTGTCGGGGCTGGCTTAACTATGCGGCATCAGAGCAGATTGTACTGAGAGTGCACCATAAAATTGTAAACGTTAATATTTTGTTAAAAGTCGCGTTAAATTTTTGTTAATGGAGGCCATTTCGCCGACACGTGTCCAGCGAAAGCCTC	vector
M00292:91:000000000-AHYF2:1:1101:12193:24713	AGAGACGCCGCAAAATGAATTTGTGTCTCTACTGTGGCAACGAAAGGAGCGGGCGCTAAGGCGCTGGCAAGTGTAGCGGTCACGCTGCTCGTAACCACCACACCCGCCTTGGAGGCCATTTCGCCGACACGTGTCCAGCGAAAGCCTC	vector
M00292:91:000000000-AHYF2:1:1101:12269:14733	AGAGACGCCGCAAAATGAATTTGTGTCTCTACTGTGGAAGACACCCCGTAGAAAAGATCAAAGCATCTTCTTGTAATCTTTTTTTTATGCGGGTGATCTGCGGTTTAAAAAAAAAAAAACCACCGCAACCAGCGGTGGTTTGTTTGCCGGTTCAAGAGCTAAAAACTCTTTTTCCGAAAGGAACTGGATTCAGCAGTGAGCAGATACCAAACACTGTTCTTCTAGTGTAGCCGTAGATAGGCCACCACTCCAAGAACTCTGTAGCACCGCCTACATGCCTCGCTCTGCTAATCCTGTTACCAGTGGCTGCTGCCAGTGGCGATAAGTCGTGAGGCCATTTCGCCGACACGTGTCCAGCGAAAGCCTC	vector
M00292:91:000000000-AHYF2:1:1101:12271:17127	AGAGACGCCGCAAAATGAATTTGTGTCTCTACTGTGGCAACCACCAGGAAGGACTCTTCCAGTCTGTGGAAGAAGCTGTCGTCCACCTTGGCCATCTCGTTGCTGAAGATCTCTTGCAGATAGCAGATCCGGTTCTTCCGTCTGGTGTATCTTGGAGGCCATTTCGCCGACACGTGTCCAGCGAAAGCCTC	vector
M00292:91:000000000-AHYF2:1:1101:12276:17876	AGAGACGCCGCAAAATGAATTTGTGTCTCCACTGTGGCAATGTGCCTTCTAGTTGCCAGCCATCTGTTGTTTGCCCCTCCCCCGTGCCTTCCTTGACCCTGGAAGGTGCCACTCCCACTGTCCTTTCCTAATAAAATGAGGAATGGAGGCCATTTCGCCGACACGTGTCCAGCGAAAGCCTC	vector
M00292:91:000000000-AHYF2:1:1101:12289:15484	AGAGACGCCGCAAAATGAATTTGTGTCTCTACTGTGGCGCCGGAACCCCTATTTGTTTATTTTTCTAAATACATTCAAATATGTATCCGCTCATGAGACAATAACCCTGATAAATGCTTCAATAATATTGAAAAAGGAAGAGTATGAGTAATGGAGGCCATTTCGCCGACACGTGTCCAGCGAAAGCCTC	vector
M00292:91:000000000-AHYF2:1:1101:12332:3557	AGAGACGCCGCAAAATGAATTTGTGTCTCTACTGTGGCAACGGCATTTTGCCTTCCTGTTTTTGCTCACCCAGAAACGCTGGTGAAAGTAAAAGATGCTGAAGATCAGTTGGGTGCACGAGTGGGTTACATCGAACTGGATCTTTGGAGGCCATTTCGCCGACACGTGTCCAGCGAAAGCCTC	vector
M00292:91:000000000-AHYF2:1:1101:12379:2493	AGAGACGCCGCAAAATGAATTTGTGTCTCTACTGTGGCAAATGAAAAAGGAAGAGTATGAGTATTCAACATTTCCGTGTCGCCCTTATTCCCTTTTTTGCGGCATTTTGCCTTCCTGTTTTTGCTCACCCAGAAACGCTGGTGAAAGTAAAAGATGCTGAAGATCAGTTGGGTGCACGAGTGGGTTACATCGTGGAGGCCATTTCGCCGACACGTGTCCAGCGAAAGCCTC	vector
M00292:91:000000000-AHYF2:1:1101:12513:8578	AGAGACGCCGCAAAATGAATTTGTGTCTCTACTGTGGCAAAGAGGATTGGGAAGAGAATAGCAGGCATGCTGGGGAGCGGCCGCAGGAACCACTAGTGATGGAGTTGGCCACTCCCTCTCTGCTGGAGGCCATTTCGCCGACACGTGTCCAGCGAAAGCCTC	vector
M00292:91:000000000-AHYF2:1:1101:12538:7606	AGAGACGCCGCAAAATGAATTTGTGTCTCTACTGTGGCAAAAATCGGGGGCTCCCTTTGGGGTTCCGATTTAGTGCTTTACGGCACCTCGACCCCAAAAAACTTGATTTGGGTGATGGTTCATGGAGGCCATTTCGCCGACACGTGTCCAGCGAAAGCCTC	vector
M00292:91:000000000-AHYF2:1:1101:12553:21066	AGAGACGCCGCAAAATGAATTTGTGTCTCTACTGTGGCAATTTGTTTATTTTTTCTAAATACATTCAAATATGTATCCGCTCATGAGACAATAACCCTGATAAATGCTTCAGTACTATTGAAAAAGGAAGAGTATGAGTACTCAACATTTCCGTGTCGCCCTTATTCCCTTTTTTGCGGCATTTTGCCTTGGAGGCCATTTCGCCGACACGTGTCCAGCGAAAGCCTC	vector
M00292:91:000000000-AHYF2:1:1101:12569:16850	AGAGACGCCGCAAAATGAATTTGTGTCTCTACTGTGGCAAGGAGGATTGGGAAGAGAATAGCAGGCATGCTGGGGAGCGGCCGCAGGAACCCCTAGTGATGGAGTTGGCCACTCCCTCTCTGCTGGAGGCCATTTCGCCGACACGTGTCCAGCGAAAGCCTC	vector
M00292:91:000000000-AHYF2:1:1101:12661:5656	AGAGACGCCGCAAAATGAATTTGTGTCTCTACTGTGGCAACAAGGGGGAGGATTGGGAAGACAATAGCAGGCATGCTGGGGATGCGGTGGGCTCTATGGCTTCTGGGGCGGAAAGAACCAGCTGGGGCTCGAGATCAACTAGTTCTAGCCTCGAGGCTAGAGCGGCCGCCACCGCGGTGGAGCTCCAATTAGCCCTATAGTGAGTCGTATTACAATTCACTGGCCGTCGTTTTACAACGTCGTGACTGGGAAAACCCTGGCGTTACCCAACTTAATCGCTGGAGGCCATTTCGCCGACACGTGTCCAGCGAAAGCCTC	vector
M00292:91:000000000-AHYF2:1:1101:12684:6929	AGAGACGCCGCAAAATGAATTTGTGTCTCTACTGTGGCAAGCCGGTGATGCTCTGGTGGATCAGGGTGGCGTCCAGCACCTCTGGAGGCCATTTCGCCGACACGTGTCCAGCGAAAGCCTC	vector
M00292:91:000000000-AHYF2:1:1101:12696:20544	AGAGACGCCGCAAAATGAATTTGTGTCTCTACTGTGGCAAGCCACGCTTCCCGAAGGGAGAAAGGCGGACAGGTATCCGGTAAGTGGCAGGGTCGGAACAGGAGAGCGCAATGGAGGCCATTTCGCCGACACGTGTCCAGCGAAAGCCTC	vector
M00292:91:000000000-AHYF2:1:1101:12696:3108	AGAGACGCCGCAAAATGAATTTGTGTCTCTACTGTGGCAAACGACCTCTTCGGAGGGCACGTTGTCGCTCTTGCCCCGGTTCTTGTCGCTTCTGGTCAGCACCTTGTTTTCGATGGAGTCGTCCTTCAGAAAGCTCTGAGGCACGATATGGTCCACATCGTAGTCGGACAGCCGGTTGATGTCCAGTTCCTGGTCCACGTACATATCCCGCCCAATCTGCAGGTAGTACAGGTACATGGAGGCCATTTCGCCGACACGTGTCCAGCGAAAGCCTC	vector
M00292:91:000000000-AHYF2:1:1101:12910:24395	AGAGACGCCGCAAAATGAATTTGTGTCTCTACTGTGGCAAAGTATGTTGGCGTCGGACAGGTTCTTGGTGGCCAGAAACTGGTCGTCGTACTTGTCGCCGATCTGGGCCAGCAGGTTGTCCAGGTCGTCGTCGTGGGTGTCCTTGCTCAGCTACAGTTTAGAAAGCTCGGTCCAATCGAATTTGCGCTTGAAGTATATTACTTGGAGGCCATTTCGCCGACACGTGTCCAGCGAAAGCCTC	vector
M00292:91:000000000-AHYF2:1:1101:12974:23824	AGAGACGCCGCAAAATGAATTTGTGTCTCTACTGTGGCAATAGAAGTACAAAGAGATTTTCTTCGACCAGAGCGAGAACGGATGGAGGCCATTTCGCCGACACGTGTCCAGCGAAAGCCTC	vector
M00292:91:000000000-AHYF2:1:1101:13045:15553	AGAGACGCCGCAAAATGAATTTGTGTCTCTACTGTGGCAAGCACGGGGCGAAGGCAGCGCGCAGCGACTCCCGCCCGCCGCGCGCTTCGCTTTTTATAGGGCCGCCGCCGCCGCCGCCTCGCCATAAAAGGTGGAGGCCATTTCGCCGACACGTGTCCAGCGAAAGCCTC	vector
M00292:91:000000000-AHYF2:1:1101:13101:5232	AGAGACGCCGCAAAATGAATTTGTGTCTCTATTGTGGCAACCGCCTCTTTCGGCCTTTTTCATAATGTTGATGTTTCTTTGGGTAATCAGCTTGGCGTTCAGAAGGTGCCGCCATTTGTTCTTCATCTTCTTCACGACCTCTTCGGAGGGCACTTTGTCGCTCTTGCCCCGGTACTAGTCGCTTCAGCTCAGCACCTTGTCGTCGACGGAGTCTGCCTACAAAAAGCCCAGAGGCACGAAAAGGTCCACATCTGACTCTGTGGAGGCCATTTCGCCGACACGTGTCCAGCGAAAGCCTC	vector
M00292:91:000000000-AHYF2:1:1101:13231:3382	AGAGACGCCGCAAAATGAATTTGTGTCTCTACTGTGGCAAGCCGGTGATGCTCTGGTGGATCAGGGTGGCGTCCAGCACCTCTGGAGGCCATTTCGCCGACACGTGTCCAGCGAAAGCCTC	vector
M00292:91:000000000-AHYF2:1:1101:13282:24074	AGAGACGCCGCAAAATGAATTTGTGTCTCTACTGTGGCAAAAGATCCTTTTTGATAATCTCATGACCAAAATCCCTTAACGTGAGTTTTCGTTCCACTGAGCGTCAGACCCCGTAGAAAAGATCAAAGGATCTTCTTGAGATCCTTTTTTTCTGCGCGTAATCTGCTGCTTGCAAACAAAAAAACATGGAGGCCATTTCGCCGACACGTGTCCAGCGAAAGCCTC	vector
M00292:91:000000000-AHYF2:1:1101:13329:19004	AGAGACGCCGCAAAATGAATTTGTGTCTCTACTGTGGCAAGCGGCCACGAAAAAGGCCGGCCAGGCAAAAAAGAAAAAGTAAGAATTCCTATGGAGGCCATTTCGCCGACACGTGTCCAGCGAAAGCCTC	vector
M00292:91:000000000-AHYF2:1:1101:13582:19914	AGAGACGCCGCAAAATGAATTTGTGTCTCTACTGTGGCAACCACCAGGAAGGACTCTTCCAGTCTGTGGAAGAAGCTGTCGTCCACCTTGGCCATCTCGTTGCTGAAGATCTCTTGCAGATAGCAGATCCGGTTCTTCCGTCTGGTGTATCTTGGAGGCCATTTCGCCGACACGTGTCCAGCGAAAGCCTC	vector
M00292:91:000000000-AHYF2:1:1101:13623:12230	AGAGACGCCGCAAAATGAATTTGTGTCTCTACTGTGGCAAACGGAAGAACCGGATCTGCTATCTGCAAGAGATCTTCAGCAACGAGATGGCCAAGGTGGACGACAGCTTCTTCCACAGACTGGAAGAGTCCTTCCTGGTGTGGAGGCCATTTCGCCGACACGTGTCCAGCGAAAGCCTC	vector
M00292:91:000000000-AHYF2:1:1101:13627:3238	AGAGACGCCGCAAAATGAATTTGTGTCTCTACTGTGGCACCGTGTCTCTACTGTGGCATTGGGTTTTAGAGCTAGAAATAGCAAGTTAAAAAAAGGCTAGTCCGTTATCAACAATGGAGGCCACTTCGCCGACACGTGTCCAGCGAAAGCCTC	vector
M00292:91:000000000-AHYF2:1:1101:13734:5965	AGAGACGCCGCAAAATGAATTTGTGTCTCTACTGTGGCTCGACGCTCAAGTCAGAGGTGGCGAAACCCGACAGGACTATAAAGATACCAGGCGTTTCCCCCTGGAAGCTCCCTCGTGCGCTCTCCTGTTCCGACCCTGCCGCTTACCGGATACCTGTCCGCCTTTCTCCCTTCGGGAAGCGTTGCGCTTTCTCATCGCTCACGCTGGAGGAAACTCAGTCCGGTGGAGGTCGTGGAGGCCATTTCGCCCACACGTGTCCAGCGAAAGCCTC	vector
M00292:91:000000000-AHYF2:1:1101:13793:7322	AGAGACGCCGCAAAATGAATTTGTGTCTCTACTGTGGCAATACAACCAGCTGTTCGAGGAAAACCCCATCAACGCCAGCGGCGTGGACGCCAAGGCCATCCTGTCTGCCAGACTGAGCAAGAGCAGACGGCTGGAAAATCTGATTGGAGGCCATTTCGCCGACACGTGTCCAGCGAAAGCCTC	vector
M00292:91:000000000-AHYF2:1:1101:13846:14819	AGAGACGCCGCAAAATGAATTTGTGTCTCTACTGTGGCAAGTGAACCATCACCCAAATCAAGTTTTTAGGGGTCGAGGTGCCGTAAAGCACTAAATCGCAACCCTACAGGGAGCCCCCGATTTAGAGCTTGACGGGGAAAGCCGGCGAACGTGGCGAGAAAGGAAGGGAAGAATGGAGGCCATTTCGCCGACACGTGTCCAGCGAAAGCCTC	vector
M00292:91:000000000-AHYF2:1:1101:14100:16754	AGAGACGCCGCAAAATGAATTTGTGTCTCTACTGTGGCAAGCCCGGCCTCAGTGAGCGAGCGAGCGCGCAGCTGCCTGCAGGGGCGCCTGATGCGGTATTTTCTCCTTACGCATCTGTGCGGTATTTCACACCGCATACGTCAAAGCAACCACAGTACGCGCCCTGTAGCGGCGCATTAAGCGCGGCGGGTGTGGTGGTTACGCTGGAGGCCATTTCGCCGACACGTGTCCAGCGAAAGCCTC	vector
M00292:91:000000000-AHYF2:1:1101:14163:15841	AGAGACGCCGCAAAATGAATTTGTGTCTCTACTGTGGCAAAAAAGTGCTCATCATTGGAAAACGTTCTTCGGGGCGAAAACTCTCAAGGATCTTACCGCTGTTGAGATCCAGTTCGATGTAACCCACTCGTGCACCCAACTGATCTTCAGCATCTTTTACTTTCACCAGCGTTTCTGGGTGAGCAAAAACAGGAAGGCGCCTTGGAGGCCATTTCGCCGACACGTGTCCAGCGAAAGCCTC	vector
M00292:91:000000000-AHYF2:1:1101:14233:5473	AGAGACGCCGCAAAATGAATTTGTGTCTCTACTGTGGCAATAACGTCCCCTCCGATGAGGTCGTGAAGAATTTGGAGAACTACTGGCGTCAGCTTCTGAACGCCAAGCTGATTACCCAGATAAAGTTCGACACTCTGACCAAGGCCGAGAGAGGCGACCTGAACGAAATGGAAAAAGCCAGGTACATCAAGAGATACCTGGTGGTGGAGGCCATTTCGCCGACACGTGTCCAGCGAAAGCCTC	vector
M00292:91:000000000-AHYF2:1:1101:14248:18797	AGAGACGCCGCAAAATGAATTTGTGTCTCTACTGTGGCAACGTTCTGCAGCTGGGTGTTTTCCACGGGGTGTTCTTTCAGGATCTGGCTGCCCAGCTCTTTGATGCCCTCTTCGATCCGCTTCATTCTCTCGCGGCTGTTCTTCTGTCCCTTCTGGGTGGTCTGGTTCTCTCTGGCCATTTCGATCACGATGTTCTCGGGCTTGTGCCGGCGTGGAGGCCATTTCGCCGACACGTGTCCAGCGAAAGCCTC	vector
M00292:91:000000000-AHYF2:1:1101:14334:11980	AGAGACGCCGCAAAATGAATTTGTGTCTCTACTGTGGCAATAACGTGCCCTCCGAAGAGGTTGTGAAGAAGATGAAGAACTACTGGCGGCAGCTGCTGAACGCCAAGCTGATTACCCAGAGAAAGTTCGACAATCTGACCAAGGCCGAGAGAGGCGGCCTGAGCGAACTGGATAAGGCCGGCTTCATCAAGAGACAGCTGGTGGTGGAGGCCATTTCGCCGACACGTGTCCAGCGAAAGCCTC	vector
M00292:91:000000000-AHYF2:1:1101:14346:19213	AGAGACGCCGCAAAATGAATTTGTGTCTCTACTGTGGCAATGTGCCTTCTAGTTGCCAGCCATCTGTTGTTTGCCCCTCCCCCGTGCCTTCCTTGACCCTGGAAGGTGCCACTCCCACTGTCCTTTCCTAATAAAATGAGGAATGGAGGCCATTTCGCCGACACGTGTCCAGCGAAAGCCTC	vector
M00292:91:000000000-AHYF2:1:1101:14442:11327	AGAGACGCCGCAAAATGAATTTGTGTCTCTACTGTGGCAACTGGATAAGGCCGGCTTCATCAAGAGAAAGCCAGTGGAAACCCGGCAGATCAAAAAGCACGTGGGACGGATCGTGGCTTTCCGGATGAACACTAAGTACTACGATAATGACACGCTGATCAAGGAAGTGAAATTAATTAACCATGGAGGCCATTTCGCCGACACGTGTCCAGCGAAAGCCTC	vector
M00292:91:000000000-AHYF2:1:1101:14453:4247	AGAGACGCCGCAAAATGAATTTGTGTCTCTACTGTGGCAAGCTACAGGCATCGTGGTGTCACGCTCGTCGTTTGGTATGGCTTCATTCAGCTCCGGTTCCCAACGATCAAGGCGAGTTACATGATCCCCCATGTTTGGAGGCCATTTCGCCGACACGTGTCCAGCGAAAGCCTC	vector
M00292:91:000000000-AHYF2:1:1101:14534:19058	AGAGACGCCGCAAAATGAATTTGTGTCTCTACTGTGGCAACATCAAGAAGAACCTGATCGGAGCCCTGCTGTTCGACAGCGGCGAAACAGCCGAGGCCACCCGGCTGAAGAGAACCGCTGGAGGCCATTTCGCCGACACGTGTCCAGCGAAAGCCTC	vector
M00292:91:000000000-AHYF2:1:1101:14585:18713	AGAGACGCCGCAAAATGAATTTGTGTCTCTACACCGGGCGGCCTCAGTGAGCGAGCGAGCGCGCAGCTGCCTGCAGGGGCGCCTGATGCGGTATTTTCTTCTTTGTTTTTGCTTGTGATGAATTTACCCACTGATCATGCCTGAAAAATCCCATGGATGGGGGAGCCTGGTTGGAGGCCATTTCGCCGACACGTGTCCAGCGAAAGCCTC	vector
M00292:91:000000000-AHYF2:1:1101:14589:23189	AGAGACGCCGCAAAATGAATTTGTGTCTCTACTGTGGCAACTGTCTGCACCTCGGTCTTTTTCACGATATTCACTTGGGGCATGCTCAGCACTTTCCGCACGGTGGCAAAATCCCGGCCCTTATCCCACACGATCTCCCCGGTTTCGCCGTTTGTCTCGATCAGAGGCCGCTTCTGGAGGCCATTTCGCCGACACGTGTCCAGCGAAAGCCTC	vector
M00292:91:000000000-AHYF2:1:1101:14662:15607	AGAGACGCCGCAAAATGAATTTGTGTCTCTACTGTGGCAAGAGCAGTTCCTCGGTGCCGTCCATCTTTTCCAGGATGGGCTTGATGAACTTGTAGAACTCTTCCTGGCTGGCTACGCCGGCTATGGAGGCCATTTCGCCGACACGTGTCCAGCGAAAGCCTC	vector
M00292:91:000000000-AHYF2:1:1101:14681:11979	AGAGACGCCGCAAAATGAATTTGTGTCTCTACTGTGGCAAGAAAGGGAGCCCCCGATTTAGAGCTTGACGGGGAAAGCCGGCGAACGTGGCGTGGAGGCCATTTCGCCGACACGTGTCCAGCGAAAGCCTC	vector
M00292:91:000000000-AHYF2:1:1101:14831:13909	AGAGACGCCGCAAAATGAATTTGTGTCTCTACTGTGGCAAGGAGGTGCTGGTGTACCTCTTCCGGTCGATGGTGGTGTCACAGTACTTGAAGGCGGCAGGGGCTCCCAGATTGGTCAGGGTAAACAGGTGGATGATATTCTCGGCCTGCTCTCTGATGGGCTGGAGGCCATTTCGCCGACACGTGTCCAGCGAAAGCCTC	vector
M00292:91:000000000-AHYF2:1:1101:14835:22193	AGAGACGCCGCAAAATGAATTTGTGTCTCTACTGTGGCACAAGAACTCTGTAGCACCGCCTACATACCTCGCTCTGCTAATCCTGTTACCAGTGGCTGCTGCCAGTGGCGATAAGTCGTGTCTTACCGGGTTGGACTCAAGACGATAGTTACCGGATAAGGCGCAGCGGTCGGGCTGAACGGTGGAGGCCATTTCGCCGACACGTGTCCAGCGAAAGCCTC	vector
M00292:91:000000000-AHYF2:1:1101:14843:17389	AGAGACGCCGCAAAATGAATTTGTGTCTCTACTGTGGCAAAAGATCCTTTTTGATAATCTCATGACCAAAATCCCTTAACGTGAGTTTTCGTTCCACTGAGCGTCAGACCCCGTAGAAAAGATCAAAGGATCTTCTTGAGATCCTTTTTTTCTGCGCGTAATTTGCTGCTTGCAAACAAAAAAACATGGAGGCCATTTCGCCGACACGTGTCCAGCGAAAGCCTC	vector
M00292:91:000000000-AHYF2:1:1101:14873:18356	AGAGACGCCGCAAAATGAATTTGTGTCTCTACTGTGGCAATAACGTGCCCTCCGAAGAGGTCGTGAAGAAGATGAAGAACTACTGGCGGCAGCTGCTGAACGCCAAGCTGATTACCCAGAGAAAGTTCGACAATCTGACCAAGGCCGAGAGAGGCGGCCTGAGCGAACTGGATAAGGCCGGCTTCATCAAGAGACAGCTGGTGGTGGAGGCCATTTCGCCGACACGTGTCCAGCGAAAGCCTC	vector
M00292:91:000000000-AHYF2:1:1101:14895:17820	AGAGACGCCGCAAAATGAATTTGTGTCTCTACTGTGGCAAACGGAAGAACCGGATCTGCTATCTGCAAGAGATCTTCAGCAACGAGATGGCCAAGGTGGACGACAGCTTCTTCCACAGACTGGAAGAGTCCTTCCTGGTGTGGAGGCCATTTCGCCGACACGTGTCCAGCGAAAGCCTC	vector
M00292:91:000000000-AHYF2:1:1101:14957:3746	AGAGACGCCGCAAAATGAATTTGTGTCTCTACTGTGGCGAACGTGGCGAGAAAGGAAGGGAAGAAAGCGAAAGGAGCGGGCGCTAAGGCGCTGGCAAGTGTAGCGGTCTGGAGGCCATTTCGCCGACACGTGTCCAGCGAAAGCCTC	vector
M00292:91:000000000-AHYF2:1:1101:14960:21979	AGAGACGCCGCAAAATGAATTTGTGTCTCTACTGTGGCAAGCGCCCGACGCCCGGGCTTTGCCCGGGCGGCCTCAGTGAGCGAGCGAGCGCGCAGCTGCCTGCAGGGGCGCCTGATGCGGTATGGAGGCCATTTCGCCGACACGTGTCCAGCGAAAGCCTC	vector
M00292:91:000000000-AHYF2:1:1101:15032:3147	AGAGACGCCGCAAAATGAATTTGTGTCTCTACTGTGGCAAGAGCACATTGCCAATCTGGCCGGCAGCCCCGCCATTAAGAAGGGCATCCTGCAGACAGTGAAGGTTGGAGGCCATTTCGCCGACACGTGTCCAGCGAAAGCCTC	vector
M00292:91:000000000-AHYF2:1:1101:15117:12053	AGAGACGCCGCAAAATGAATTTGTGTCTCTACTGTGGCAATACAACCAGCTGTTCGAGGAAAACCCCGTCAACGCCGGCGGCGTGGACGCCAAGGCCATCCTGTCTGCCAGACTGAGCAAGAGCAGACGGCTGGAAAATCTGATTGGAGGCCATTTCGCCGACACGTGTCCAGCGAAAGCCTC	vector
M00292:91:000000000-AHYF2:1:1101:15129:23954	AGAGACGCCGCAAAATGAATTTGTGTCTCTACTGTGGCAAGCGAGGTATGTAGGCGGTGCTACAGAGTTCTTGAAGTGGTGGCCTAACTACGGCTACACTAGAAGAACAGTATTTGGTATCTGCGCTCTGCTGAAGCCAGTTACCTTCGGAAAAAGAGTTGGTAGCTCTTGATCCGGCAAACAAACCACCGCTGGTAGCGGTGGTTTTTCTGTTTGCAAGCAGCAGATTACGCGCAGAAAAAAAGGATCTCCTCGTTGGAGGCCATTTCGCCGACACGTGTCCAGCGAAAGCCTC	vector
M00292:91:000000000-AHYF2:1:1101:15136:6458	AGAGACGCCGCAAAATGAATTTGTGTCTCTACTGTGGCATTTTATAGGGGTGGACAGCACCGACAAGGCCTACCTGCGGCTGATCTATCTGGCCCTGGCCCTGGAGGCCATTTCGCCGACACGTGTCCAGCGAAAGCCTC	vector
M00292:91:000000000-AHYF2:1:1101:15337:17061	AGAGACGCCGCAAAATGAATTTGTGTCTCTACTGTGGCAACACCGGCTCCAGTTTCATCAGCAATAAACCAGCCAGCCGGAAGGGCCGAGCGCAGAAGTGGTCCTGCAACTTTATCCGCCTCCATCCAGTCTATTAATTGTTGCCTGGAGGCCATTTCGCCGACACGTGTCCAGCGAAAGCCTC	vector
M00292:91:000000000-AHYF2:1:1101:15403:4439	AGAGACGCCGCAAAATGAATTTGTGTCTCTACTGTGGCAATGGGACTTTCCTACTTGGCAGTACATCTACGTATTAGTCATCGTGGAGGCCATTTCGCCGACACGTGTCCAGCGAAAGCCTC	vector
M00292:91:000000000-AHYF2:1:1101:15460:17387	AGAGACGCCGCAAAATGAATTTGTGTCTCTACTGTGGCAATGGGACTTTCCTACTTGGCAGTACATCTACGTATTAGTCATCGTGGAGGCCATTTCGCCGACACGTGTCCAGCGAAAGCCTC	vector
M00292:91:000000000-AHYF2:1:1101:15464:5807	AGAGACGCCGCAAAATGAATTTGTGTCTCTACTGTGGCAAGTCGTCCTTCAGAAAGCTCTGAGGCACGATATGGTCCACATCGTAGTCGGACAGGCGGTTGATGTCCAGTTGGAGGCCATTTCGCCGACACGTGTCCAGCGAAAGCCTC	vector
M00292:91:000000000-AHYF2:1:1101:15499:13485	AGAGACGCCGCAAAATGAATTTGTGTCTCTACTGTGGCAAGCGCCCGACGCCCGGGCTTTGCCCGGGCGGCCTCAGTGAGCGAGCGAGCGCGCAGCTGCCTGCAGGGGCGCCTGATACGGTATGGAGGCCATTTCGCCGACACGTGTCCAGCGAAAGCCTC	vector
M00292:91:000000000-AHYF2:1:1101:15533:15555	AGAGACGCCGCAAAATGAATTTGTGTCTCTACTGTGGCAAACATTAATACCCCACCAACCAACCATCCCTTAAACCCTTACCTCTTGCTCAGCTAATTACAGCCCGGAGGAGAAGGGCCGTCCTGCCCGCTCACCTGTGGGAGTAACGCGGTCAGTCAGATGGAGGCCATTTCGCCGACACGTGTCCAGCGAAAGCCTC	vector
M00292:91:000000000-AHYF2:1:1101:15659:17038	AGAGACGCCGCAAAATGAATTTGTGTCTCTACTGTGGCACGCGTGACCGCTACACTTGCCAGCGCCCTAGCGCCCGCTCCTTTCGCTTTCTTCCCTTCCTTTCTCGCCACGTTCGCCGGCTCTCCCCGTCAAGCTCTAAATCGGGGGCTCCCTTTAGGGTTCCGATTTAGTACTTTACGGCACCTCGACCCCAAAAAACTGTATTAGGGTGATGGTTCACGTAGTGGGCCATCGCCCTGGTAGACGGGTTTTCGCCCTTTAACGTTGGAGTCCACGTTCTGTAATATTGGACTCTTGTTCCAAACTGGAACAACACTCAACCCTATCTCGGTCTATTCTTTTGATTTATAAGGGATTTTGCCGATTTCGGCCTATTGGTTAAAAAATGCGCGCGCTGGA…	vector
M00292:91:000000000-AHYF2:1:1101:15661:4824	AGAGACGCCGCAAAATGAATTTGTGTCTCTACTGTGGCAATTGATCGAAATGGCCAGAGAGAACCAGACCACCCAGAAGGTGGAGGCCATTTCGCCGACACGTGTCCAGCGAAAGCCTC	vector
M00292:91:000000000-AHYF2:1:1101:15682:9733	AGAGACGCCGCAAAATGAATTTGTGTCTCTACTGTGGCAACGGCATTTTGGCTTCCTGTATTTGCTCACTCGGAAACACTGGTGAAAGTAAAAGATTCTCAGGATCAGTTGGGAAAACGAATGTGTTACATTAATGTGGCTCTTTGGAGGCCATTTCGCCGACACGTGTCCAGCGAAAGCCTC	vector
M00292:91:000000000-AHYF2:1:1101:15711:17632	AGAGACGCCGCAAAATGAATTTGTGTCTCTACTGTGGCAAGGTGAGGGCCTATTTCCCATGATTCCTTCATATTTGCATATACGATACAAGGCTGTTAGAGAGATAATTGGAATTAATTTGACTGTAAACACATGGAGGCCATTTCGCCGATACGTGTCCAGCGAAAGCCTC	vector
M00292:91:000000000-AHYF2:1:1101:15730:2053	AGAGACGCCGCAAAATGAATTTGTGTCTCTACTGTGGCAAGCGCCCGACGCCCGGGCTTTGCTCGGGCGGCCTCAGTGAGCGATCGAGAGCGCAGCTGCCTGCAGGGGCGCCTGATGCGGTATGGAGGCCATTTCGCCGACACGTGTCCAGCGAAAGCCTC	vector
M00292:91:000000000-AHYF2:1:1101:15765:13138	AGAGACGCCGCAAAATGAATTTGTGTCTCTATGTCGAGCCCGACGCGCGTGAGGAAGAGTTCTTGCAGCTCGGTGACCCGCTCGATGTGGCGGTCCGGATCGACGGTGTGGCGCGTGGCGGGGTAGTCGGCGAACGCGGCGGCGAGGGTGCGTACGGCCCTGGGGACGTCGTCGGAGGCCATTTCGCCGACACGTGTCCAGCGAAAGCCTC	vector
M00292:91:000000000-AHYF2:1:1101:15801:18660	AGAGACGCCGCAAAATGAATTTGTGTCTCTACTGTGGCAATTAGGAAAGGACAGTGGGAGTGGCACCTTCCAGGGTCAAGGAAGTGGAGGCCATTTCGCCGACACGTGTCCAGCGAAAGCCTC	vector
M00292:91:000000000-AHYF2:1:1101:15845:21079	AGAGACGCCGCAAAATGAATTTGTGTCTCTACTGTGGCAAGAAACAGCTGTTTGCGGAACAGCACAAGCACTACCTGGACGAGATCATCGAGCAGATCAGCGAGTTCTCCAAGAGAGTGATCCTGGCCGACGCTAATCGAGGCCATTTCGCCGACACGTGTCCAGCGAAAGCCTC	vector
M00292:91:000000000-AHYF2:1:1101:15893:12734	AGAGACGCCGCAAAATGAATTTGTGTCTCTACTGTGGCAATTGAGCGTCGATTTTTGTGATGCTCGTCAGGGGGGCGGAGCCTATGGAAAAACGCCAGCAACGCGGCCTTTTTACGGTTCCTGGCCTTTTGCTGGCCTTTTGCTCACATGTTCTTTCCTGCGGTATCCCCTGATTCTGTGGATAACCGTATTACCGCCTTTGAGTGAGCTGATACCGCTCGCCGCAGCCGAACGACCGAGCGCAGCGAGTCAGTGAGCGTGGAGGCCATTTCGCCGACACGTGTCCAGCGAAAGCCTC	vector
M00292:91:000000000-AHYF2:1:1101:15974:15689	AGAGACGCCGCAAAATGAATTTGTGCCTCTACTGTGGCAAGCCTTGGTCAGATTGTCGAACTTTCTCTGGGTAATCAGCTTGGCGTTCAGCAGCTGCCGCCAGTAGTTCTTCATCTTCTTCACGATGGAGGCCATTTCGCCGACACGTGTCCAGCGAAAGCCTC	vector
M00292:91:000000000-AHYF2:1:1101:16024:10263	AGAGACGCCGCAAAATGAATTTGTGTCTCTACTGTGGCAATTGGAGTCCACGTTTTTTAATAGTGGACTTTTTTTCCAAACTGGCACAACACATAACTCTATCTCCGGCTATTCTTTTGATTTATAAGTGGTTTTGCCCATTTCGGTCTATTAGTTAAAAAAGGAGCTGCTTTGACAAAAATTTAACGCGAACTGTAACAAATGGAGGCCATTTCGCTGACACGTGTCCAGCGAAAGCCTC	vector
M00292:91:000000000-AHYF2:1:1101:16025:13703	AGAGACGCCGCAAAATGAATTTGTGTCTCTACTGTGGCAAGCTCACCGGCTCCAGATTTATCAGCAATAAACCAGCCAGCCGGAAGGGCCGAGCGCAGAAGTGGTCCTGCAACTTTATGGAGGCCATTTCGCCGACACGTGTCCAGCGAAAGCCTC	vector
M00292:91:000000000-AHYF2:1:1101:16071:10305	AGAGACGCCGCAAAATGAATTTGTGTCTCTACTGTGGCAACAGCCTGCTGTACGAGTACTTCACCGTGTATAACGAGCTGACCAAAGTGAAATACGTGACCGAGGGAGGCCATTTCGCCGACACGTGTCCAGCGAAAGCCTC	vector
M00292:91:000000000-AHYF2:1:1101:16213:11969	AGAGACGCCGCAAAATGAATTTGTGTCTCTACTGTGGCAACGTATTGACGCCGGGCAAGAGCAACTCGGTCGCCGCATACACTATTCTCAGAATGACTTGGTTGAGTACTCACCAGTCACAGAAAAGCATCTTACGGATGGCATGACAGTAAGAGAATTATGCAGTGCTGCCATAACCATTGGAGGCCATTTCGCCGACACGTGTCCAGCGAAAGCCTC	vector
M00292:91:000000000-AHYF2:1:1101:16256:3182	AGAGACGCCGCAAAATGAATTTGTGTCTCTACTGTGGCAATTTGTTTATTTTTCTAAATACATTCAAATATGTATCCGCTCATGAGACAATAACCCTGATAAATGCTTCAATAATATTGAAAAAGGAAGAGTACGAGTATTCAACATTTCCGTGTCGCCCTTATTCCCTTTTTTGCGGCATTTTGCCTTGGAGGCCATTTCGCCGACACGTGTCCAGCGAAAGCCTC	vector
M00292:91:000000000-AHYF2:1:1101:16267:20805	AGAGACGCCGCAAAATGAATTTGTGTCTCTACTGTGGCAACCGGCCTCAGGGAGCGAGCGAGCGCGCAGAGAGGGAGCGGCCGCATCCACGCCGGAGATTTCCACGGAGTCGAAGCACTCGATTTTCTTGAAGTAGTCCTCTTTCAGCTGCTTCACGGTCACTTTCCGGTTGGTCTTGAACAGCAGGTCCACGATGGCCTTTTTCTGCTCGCCCCTCAGGAAGGCGGGCTTTCTCATTCCCTCGGTCACGTATTTCACTTTGGTCAGCTCGTTATACACGGTGAAGTACTTGGAGGCCATTTCGCCGACACGTGTCCAGCGAAAGCCTC	vector
M00292:91:000000000-AHYF2:1:1101:16304:7828	AGAGACGCCGCAAAATGAATTTGTGTCTCTACTGTGGCAACAGTCCACTATTAAAGAACGTGGACTCCAACGTCAAAGGGCGAAAAACCGTCTATCAGGGCGATGGCGCACGTTGGAGGCCATTTCGCCGTCACGTGTCCAGCGAAAGCCTC	vector
M00292:91:000000000-AHYF2:1:1101:16321:20407	AGAGACGCCGCAAAATGAATTTGTGTCTCTACTGTGGCAAAAGGATCTTCACCTAGATCCTTTTAAATTAAAAATGAAGTTGGAGGCCATTTCGCCGACACGTGTCCAGCGAAAGCCTC	vector
M00292:91:000000000-AHYF2:1:1101:16519:9050	AGAGACGCCGCAAAATGAATTTGTGTCTCTACTGTGGCATTTTATAGGGGTGGACAGCACCGACAAGGCCGACCTGCGGCTGATCTATCTGGCCCTGGCCCTGGAGGCCATTTCGCCGACACGTGTCCAGCGAAAGCCTC	vector
M00292:91:000000000-AHYF2:1:1101:16586:10502	AGAGACGCCGCAAAATGAATTTGTGTCTCTACTGTGGCCTGGCGAACTACTTACTCTAGCTTCCCGGCAACAATTAATAGACTGGATTGGAGGCCATTTCGCCGACACGTGTCCAGCGAAAGCCTC	vector
M00292:91:000000000-AHYF2:1:1101:16670:8033	AGAGACGCCGCAAAATGAATTTGTGTCTCTACTGTGGCAAAAAAGCGGTTAGCTCCTTCGGTCCTCCGATCGTTGTCAGAAGTAAGTTGGCCGCAGTGTTATCACTCATGGTTATGGCAGCACTGCATAATTCTCTTACTGTCATGCCATCCGTAAGATGCTTTTCTGTGACTGGTGAGTACTCAACCAAGTCATTCTGAGAATAGTGTATGCGGCGACCGAGTTGCTCGTGCCCGGCGTCAATACGGGATAATACCGCGCCACATAGCAGTGGAGGCCATTTCGCCGACACGTGTCCAGCGAAAGCCTC	vector
M00292:91:000000000-AHYF2:1:1101:16749:21335	AGAGACGCCGCAAAATGAATTTGTGTCTCTACTGTGGCATCATGTACTGGGCACAATGCCAGGCGGGCCATTTACCGTCATTGACGTCACAATGGAGGCCATTTCGCCGACACGTGTCCAGCGAAAGCCTC	vector
M00292:91:000000000-AHYF2:1:1101:16772:6969	AGAGACGCCGCAAAATGAATTTGTGTCTCTACTGTGGCAACCAGCACCAAAGAGGTGCCGGACGCCACCCTGATCCACCAGAGCATCACCGGCCTGTACGAGACACGGATCGACCTGTCTCAGCTGGGAGGCGACAAAAGGCCAATGGAGGCCATTTCGCCGACACGTGTCCAGCGAAAGCCTC	vector
M00292:91:000000000-AHYF2:1:1101:16841:21352	AGAGACGCCGCAAAATGAATTTGTGTCTCTACTGTGGCAAGCGGCGGAGATACACCGGCTGGGGCAGGCTGAGCCGGAAGCTGATCAACGGCATCCGGAACAAGCAGTCCGGCAAGACAATCCTTGATTACCTGAAGTCCGACGGCTTCGCCCACAGAAACTTCAAGAAGATGATCACAAACGACAGCCTGACCGTTAAAGAGGCCATCCAGAAAGCCCCGGTGGCCGGCCAGGGCGATAGCCTGCACGAGCACATTGCCAAGCTGGCCGGCAGCCCCGCCATTAAGAAGGGCATCCTGCAGACAGTGAAGGTGGTGGACGAGCTCGTGAAAGTGATGGGTGGAGGCCATTTCGCCGACACGTGTCCAGCGAAAGCCTC	vector
M00292:91:000000000-AHYF2:1:1101:16844:21371	AGAGACGCCGCAAAATGAATTTGTGTCTCTACTGTGGCAAGCGGCGGAGATACACCGGCTGGGGCAGGCTGAGCCGGAAGCTGATCAACGGCATCCGGGACAAGCAGTCCGGCAAGACAATCCTGGATTTCCTGAAGTCCGACGGCTTCGCCAACAGAAACTTCATGCAACTGATCCACGACGACAGCCTGACCTTTAAAGAGGACATCCAGAAAGCCCAGGTGGCCGGCCAGGGCGATAGCCTGCACGGGCACATTGCCAATCTGGCCGGCAGCTCCGCCATTAAGAAGGGCATCCTGCAGACAGTGAAGGTGGTGGACGAGCTCGTGAAAGTGATGGGTGGAGGCCATTTCGCCGACACGTGTCCAGCGAAAGCCTC	vector
M00292:91:000000000-AHYF2:1:1101:16852:5474	AGAGACGCCGCAAAATGAATTTGTGTCTCTACTGTGGTAAATGGGGGAGCGGCCGCAGGAACCCCTAGTGATGGAGTTGGCCACTCCCTCTCTGCGCTCTCGCTCGCTCACTGAGGCCGCCCGGGCATGGAGGCCATTTCGCCGACACGTGTCCAGCGAAAGCCTC	vector
M00292:91:000000000-AHYF2:1:1101:16888:9218	AGAGACGCCGCAAAATGAATTTGTGTCTCTACTGTGGCGGCCTTTTTCGTGGCCGCCGGCCTTTTGTCGCCTCCCAGCTGAGACAGGTCGATCCGTGTCTCGTACAGGCCGGTGATGGAGGCCATTTCGCCGGCACGTGTCCAGCGAAAGCCTC	vector
M00292:91:000000000-AHYF2:1:1101:16934:20616	AGAGACGCCGCAAAATGAATTTGTGTCTCTACTGTGGCGGCTGTTGTCGTGGCCGCCGGCCTTTTGTCGCCTAGCAGCTGGGAGAGGTCGATCCGTGTCTCGTACCGGCGGGTGATGGAGGCCATTTCGCCGCCACGTGTCCAGCGAAAGCCTC	vector
M00292:91:000000000-AHYF2:1:1101:16984:13135	AGAGACGCCGCAAAATGAATTTGTGTCTCTACTGTGGCAAATGACCGAGTACAAGCCCACGGTGCGCCTCGCCACCCGCGACGACGTCCCCAGGGCCGTACGCACCCTCGCCGCCGCGTTCGCCGACTACCCCTGGAGGCCATTTCGCCGACACGTGTCCAGCGAAAGCCTC	vector
M00292:91:000000000-AHYF2:1:1101:17005:7191	AGAGACGCCGCAAAATGAATTTGTGTCTCTACTGTGGCAAGCGATAAGCTGATCGCCAGAAAGAAGGACTGGGACCCTAAGAAGTACGGCGGCTTCGACAGTGGAGGCCATTTCGCCAACACGTGTCCAGCGAAAGCCTC	vector
M00292:91:000000000-AHYF2:1:1101:17046:9266	AGAGACGCCGCAAAATGAATTTGTGTCTCTACTGTGGCAATTAACGTTTACAATTTTATGGTGCATTCTCAGTACAATCTGCTCTGATGCCGCATAGTTAGGCCAGCCCCCTCGTCGGCCAACACCCGCTGACGCACCCTGACGGGCTTCTCTGCTCCCTGATGGAGGCCATTTCGCCGACACGTGTCCAGCGAAAGCCTC	vector
M00292:91:000000000-AHYF2:1:1101:17140:12209	AGAGACGCCGCAAAATGAATTTGTGTCTCTACTGTGGCAAAAAGCGAGTTCGTGTACGGCGACTACAAGGTGTACGACGTGCGGAAGATGATCGCCTAACATCTTTGAAATGCAGCTGTACACAGTTCAGCTAAATCATTACATTACCCATAAGCTCAAATTTTCATATCTCGGCTGCTTGCTAATCTCCACCCCCTTTTTGTGTCTTGAGAGATTTGGAGGCCATTTCGCCGACACGTGTCCAGCGAAAGCCTC	vector
M00292:91:000000000-AHYF2:1:1101:17287:13813	AGAGACGCCGCAAAATGAATTTGTGTCTCTACTGTGGCATTCATGGTAAGCTGATCTAGAGGGATGCAGGTCGAAAGGCCCGGAGATGAGGAAGAGGAGAACAGCGCGGCAGACGTGGAACGTGGGGCTCACCTCGACCATGGTAATAGCGATGACTAATACGTAGATGTAAATGGAGGCCATTTCGCCGACACGTGTCCAGCGAAAGCCTC	vector
M00292:91:000000000-AHYF2:1:1101:17357:23967	AGAGACGCCGCAAAATGAATTTGTGTCTCTACTGTGGCAACTGGTGTATCTTCTTCTGGCGGTTCTCTTCAGCCGGGTGGCCTCGGCTGTTTCGCCGCTGTCGAACAGCAGGGCTCCGAAATGGAGGCCATTTCGCCGACACGTGTCCAGCGAAAGCCTC	vector
M00292:91:000000000-AHYF2:1:1101:17387:23890	AGAGACGCCGCAAAATGAATTTGTGTCTCTACTGTGGCATCCATAACCAATAGGCCGAAATCGGCAAAATCCCTTATAAATCAAAAGAATAGACCGAGATAGGGTTGAGTGTTGTTCCAGTTTGGAACAAGAGTCCACTATTAAAGAACGGGGACCCCAACGTCAAAGGGCGAAAAACCGTCGATAAGGGCGATGGCCCACTACGTGAACCAGCACCCAAAACAAGGTTGTTGGGGTCGAGGTGCCGTAAAGCACTAAATCGGAACCCTAAAGGGAGCCGACACGTGTCCAGCGAAAGCCTC	vector
M00292:91:000000000-AHYF2:1:1101:17420:9171	AGAGACGCCGCAAAATGAATTTGTGTCTCTACTGTGGCATTTTATAGGGGTGGACAGCACCGACAAGGCCGACCTGCGGCTGATCTATCTGGCCCTGGCCCTGGAGGCCATTTCGCCGACACGTGTCCAGCGAAAGCCTC	vector
M00292:91:000000000-AHYF2:1:1101:17424:13202	AGAGACGCCGCAAAATGAATTTGTGTCTCTACTGTGGCAAACGGAAGAACCGGATCTGCTATCTGCAAGAGATCTTCAGCAACGAGATGGCCAAGGTGGACGACAGCTTCTTCCACAGACTGGAAGAGTCCTTCCTGGTGTGGAGGCCATTTCGCCGACACGTGTCCAGCGAAAGCCTC	vector
M00292:91:000000000-AHYF2:1:1101:17435:4106	AGAGACGCCGCAAAATGAATTTGTGTCTCTACTGTGGCACCATCGACCGGAAGAGGTACACCAGCACCAAAGAGGTGCTGGCCCCCACCCTGATCCACCAGAGCATCACCGGCCTGTACGAGACACGGATCGACCTGTCTCAGCTGGGAGGCGACAAAGGGCCGGCGGCCACGAAAAAGGCCGGCCAGGCAAAAAAGAAAAAGTAAAAACTCCAAGAGCTCGCTGAACAGCCTCGACTGTACCTTCTAGTTGCCAGCCATCTGTTGTTTGCCCCCCCCCCGTGCCTTCCTTGACCCTGGAAGGAAATGGAGGCCATTTCGCCGACACGTGTCCAGCGAAAGCCTC	vector
M00292:91:000000000-AHYF2:1:1101:17438:14433	AGAGACGCCGCAAAATGAATTTGCGTACGGCCCTGGGGACGTCGTCGCGGGTGGCGAGGCGCACCGTGGGCTTGTACTCGGTCATGGTAAGCTGATCTAGATGGATGCAGTGGAGGCCATTTCGCCGACACGTGTCCAGCGAAAGCCTC	vector
M00292:91:000000000-AHYF2:1:1101:17483:14333	AGAGACGCCGCAAAATGAATTTGTGTCTCTACTGTGGCAATGTCAGGGTCAGCACGATATCTTCCAGAATGTCCTCGTTTTCCTCATTGTCCCACCCCCAATTTTGTATTTATTTATTTTTTAATTATTTTGTGCAGCGATGCAGTAGTTCTTCATCTTCTTCACGACTGGAGGCCATTTCGCCGACACGTGTCCAGCGAAAGCCTC	vector
M00292:91:000000000-AHYF2:1:1101:17491:21365	AGAGACGCCGCAAAATGAATTTGTGTCTCTACTGTGGCAAAGCATATGATAGTCCATTTTAAAACATAATTTTAAAACTGCAAACTACCCAAGAAATTATTACTTTCTACGTCATGGAGGCCATTTCGCCGACACGTGTCCAGCGAAAGCCTC	vector
M00292:91:000000000-AHYF2:1:1101:17527:4401	AGAGACGCCGCAAAATGAATTTGTGTCCCTACTGTGGCAAAAAGGGTCGCCCGACGCCCGGGCTTTGCCCGGGCGGCCTCAGTGAGCGAGCGAGCGCGCAGCTGCCTGCAGGGGCGCCTGATGCGGTATTTTCTCCTTACGCATCTGTTGGAGGCCATTTCGCCGACACGTGTCCAGCGAAAGCCTC	vector
M00292:91:000000000-AHYF2:1:1101:17574:5434	AGAGACGCCGCAAAATGAATTTGTGTCTCTACTGTGGCAAAGCCCGGGCGGCCTCAGTGAGCGAGCGAGCGCGCAGCTGCCTGCAGGGGCGCCTGATGCGGTATTTTCTCCTTACGCATCTGTGCGGTTGGAGGCCATTTCGCCGACACGTGTCCAGCGAAAGCCTC	vector
M00292:91:000000000-AHYF2:1:1101:17599:17654	AGAGACGCCGCAAAATGAATTTGTGTCTCTACTGTGGCAATTGAGCGTCGATTTTTGTGATGCTCGTCAGGGGGGCGGAGCCTATGGAAAAACGCCAGCAACGCGGCCTTTTTACGGTTCCTGGCCTTTTGCTGGCCTTTTGCTCACATGTTCTTTCCTGCGTTATCCCCTGATTCTGTGGATAACCGTATTACCGCCTTTGAGTGAGCTGATACCGCTCGCCGCAGCCGAACGACCGAGCGCAGCGAGTCAGTGAGCGTGGAGGCCATTTCGCCGACACGTGTCCAGCGAAAGCCTC	vector
M00292:91:000000000-AHYF2:1:1101:17631:24452	AGAGACGCCGCAAAATGAATTTGTGTCTCTACTGTGGCACCGTGTCTCTACTGTGGCAATGGGTTTTAGAGCTAGAAATAGCAAGTTAAAATAAGGCTAGTCCGTTATCAATAATGGAGGCCATTTCGCCGACACGTGTCCAGCGAAAGCCTC	vector
M00292:91:000000000-AHYF2:1:1101:17641:24470	AGAGACGCCGCAAAATGAATTTGTGTCTCTACTATGGCAGCGTGTCTCTACTGTGGCAATGGGTTTTAGAGCTATAAATAGCAAGTTAAAATAAGTCTCGTCCGTTATCAATAATGGAGGCCATTTCGCCGACACGTGTCCAGCGAAAGCCTC	vector
M00292:91:000000000-AHYF2:1:1101:17642:15190	AGAGACGCCGCAAAATGAATTTGTGTCTCTTCCTTTTTTTCTGCGCGTAATCTGCTGCTTGCAAACAAAAAAACCACCGCTACCAGCGGTGGTTTGTTTGCCGGATCAAGAGCTACCAACTCTTTTTCCGAAGGTAACTGGCTCCAGCAGAGCGCAGATACCAAATACTGTTCTTCTAGTGTAGCCGTAGTTAGGCCACCACTTCAAGAAGTGGAGGCCATTTCGCCGACACGTGTCCAGCGAAAGCCTC	vector
M00292:91:000000000-AHYF2:1:1101:17746:14770	AGAGACGCCGCAAAATGAATTTGTGTCTCTACTGTGGCAAAGACACGGATCGACCTGTCTCAGCTGGGAGGCAACAAAAGGCCGGCGGCCACGAAAAAGGCCGGCCAGGAAAAAAAGAAAAAGTAAGAATTCCTAGAGCTCGCTGATCAGCCTCGACTGTGCCTTCTAGTTGCCAGCCATCTGTTGTTTGCCCCTCAGCATCTTTTACTTTCACCAGCGTTTCTGGGTGAGCAAAAAAAGGAAGGCAAAATGCCCCAAAAAAAGGGAAAAAGGGCGACACGGAAATGTTGAATACTCATACTCTTCCTTTTTCAATATTATTGAAGCATTTATCAGGGTTATTGTCTCATGAGCGGATACATATTTGTGGAGGCCATTTCGCCGACACGTGTCCAGCGA…	vector
M00292:91:000000000-AHYF2:1:1101:17754:15382	AGAGACGCCGCAAAATGAATTTGTGTCTCTACTGTGTAGCGGTGGTTTTTTTGTTTGCAAGCAGCAGATTACGCGCAGAAAAAAAGGATCTCAAGAAGATCCTTTGATCTTTTCTACGGGGTCTGACGCTCAGTGGAACGAAAACTCACGTTAAGGGATTTTGGTCATGAGATTATCAAAAAGGATCTTCACCTAGATCCTTTTTAGAGGCTAGTTCGCCTACACGTGTCCAGCGAAAGCCTC	vector
M00292:91:000000000-AHYF2:1:1101:17755:3076	AGAGACGCCGCAAAATGAATTTGTGTCTCTACTGTGGCAATAACGTGCCCTCCGAAGAGGTCGTGAAGAAGATGAAGAACTACTGGCGGCAGCTGCTGAACGCCAAGCTGATTACCCAGAGAAAGTTCGACAATCTGACCAAGGCCGAGAGAGGCGGCCTGAGCGAACTGGATAAGGCCGGCTTCATCAAGAGACAGCTGGTGGTGGAGGCCATTTCGCCGACACGTGTCCAGCGAAAGCCTC	vector
M00292:91:000000000-AHYF2:1:1101:17758:7529	AGAGACGCCGCAAAATGAATTTGTGTCTCTACTGTGGCAAGATACATATTTGAATGTATTTAGAAAAATAAACAAATAGGGGTTCCGCGCACATTTCCCCGAAAAGTGCCACCTGACGTCTAAGAAACCATTATTATCATGACATTAACCTATAAAAAGAGGCGTATCACGAGGCCCTTTCGTCTCGCGCAGTTGGAGGCCATTTCGCCGACACGTGTCCAGCGAAAGCCTC	vector
M00292:91:000000000-AHYF2:1:1101:17761:23698	AGAGACGCCGCAAAATGAATTTGTGTCTGATAGACGGTTTTTCGCCCTTTGACGTTGGAGTCCACGTTCTTTAATAGTGGACTCTTGTTCCAAACTGGAACAACACTCAACCCTATCTCGGTTTATTCTTTTGATTTATAAGGGATTTTGCCGATTTCGGCCTATTGGTTAAAAAATGAGCTGATTTAACAAAAATTTAACTCGAATTTTAACAAAAGATTAACACGTACAATTTCCATTCCCCATTCAGGCTGCGCAAGCGTTGGGATGGGCGGTCGGTGCGGGCCTCTTCTCTATTACGCCAGCTGGCGAAAGGGGGATGTGCTGCAAGGCGATGGAGGCCATTTCGCCGACACGTGTCCAGCGAAAGCCTC	vector
M00292:91:000000000-AHYF2:1:1101:17796:8651	AGAGACGCCGCAAAATGAATTTGTGTCTCTACTGTGGCAAAGCGGAAATCGGACACCAGCTTGGACTTCAGGGTGATCACTTTCACTTCCCGGATCAGCTTGTCATTCTCGTCGTACTGGAGGCCATTTCGCCGACACGTGTCCAGCGAAAGCCTC	vector
M00292:91:000000000-AHYF2:1:1101:17812:15319	AGAGACGCCGCAAAATGAATTTGTGTCTCTACTGTGGCAAGCAAAAAAGGGAATAAGGGCGACACGGAAATGTTGAATACTCATACTCTTCCTTTTTCAATATTATTGAAGCATTTATCAGGGTTATTGTCTCATGAGCGGATACATATTTGAATGTATTTAGAAAAATAAACAAATAGGGGTTCCGCGCACATTTCGATCTGGATTGGTTCAACTCGAGTACAATAATAATATTAACAGTAGTATCAGTTATGTCTCTGAGCTCTTTAGTCATTTGGGAGTCGACCTCAGAGAACCCGATTCTTGATCTCAGTTTGTTTAAGTCCCGTAACTTCACCATTGTGGAGGCCATTTCGCCGACACGTGTCCAGCGAAAGCCTC	vector
M00292:91:000000000-AHYF2:1:1101:17854:22884	AGAGACGCCGCAAAATGAATTTGTGTCTCTACTGTGGCAACACCCCGTGGAAAACACCCAGCTGCAGAACGAGAAGCTGTACCTGTACTACCTGCAGAATGGGCGGGATATGTACGTGGACCAGGAACTGGACATCAACCGGCTGTCCGACTACGATGTGGACCATATCAATGGAGGCCATTTCGCCGACACGTGTCCAGCGAAAGCCTC	vector
M00292:91:000000000-AHYF2:1:1101:18035:9869	AGAGACGCCGCAAAATGAATTTGTGTCTCTATGGTTGGTGGGGTATTAATGTTTAATTACCTGGAGCACCTGCCTGAAATCACTTTTTTTCAGGTTGGACCGGTGCCACCGTGGACTATAGGGACATTTCGCCGACACGTGTCCAGCGAAAGCCTC	vector
M00292:91:000000000-AHYF2:1:1101:18102:21953	AGAGACGCCGCAAAATGAATTTGTGTCTCTACTGTGGCAATGATGCATGGGGTCGTGCGCTCCTTTCGGTCGGGCGCTGCGGGTGGAGGCCATTTCGCCGACACGTGTCCAGCGAAAGCCTC	vector
M00292:91:000000000-AHYF2:1:1101:18156:18240	AGAGACGCCGCAAAATGAATTTGTGTCTCTACTGTAACCCACTCGTGCACCCAACTGATCTTCAGCATCTTTTACTTTCACCAGCGTTTCTGGGTGAGCAAAAACAGGAAGGCAAAATGCCGCAAAAAAGGGAATAAGGGCGACACGGAAATGTTGAATACTCATACTCTTCCCTTTTCAATACTATTGAAGCATTTATCAGGGTTATTGTCTCATGAGCGGATACAGATTTGAATGTATTGAGAAAAATAAAGAAATAGGGGTTCCCCGCAAATTTCCCCGAAAAAGTGCCCTTGGAGGCCATTTCGCCGACACGTGTCCAGCGAAAGCCTC	vector
M00292:91:000000000-AHYF2:1:1101:18172:15605	AGAGACGCCGCAAAATGAATTTGTGTCTCTACTGTGGCGGGCGTCGGGCGACCGTTGGTCGCACGGCCTCAGTGGGCGGGCGCGCGCGCAGCGGCCTGCAGGCGGGCCGGATACGGTATTTTCTCTTTACGCATCTGTGCGGCTGGAGGCCATTTCGCCGACACGTGTCCAGCGAAAGCCTC	vector
M00292:91:000000000-AHYF2:1:1101:18194:5370	AGAGACGCCGCAAAATGAATTTGTGTCTCTACTGTGGCAACATATTTGCATATACGATACAAGGCTGTTAGAGAGATAATTGGAATTAATTTGACTGTAAACACAAAGATATTAGTACAAAATACGTGACGTAGAATTTAATAATTTCTTGGGTATTTTGTAGTTTTAAAATTATGTTTTAAAATGGACTAACATATGCTTACCGTAACTTGAAAGTAATTCGATTTCTTGGCTTTTTATTTTTTTTGGAAAGGACGAAACGGCATCAGAGCAGATTGTACTGAGATAAGGCCGGCTTCATCAAGAGACAGCTGGTGGAAACCCGGCAGATCACAAAGCACGTGGCACAGATCCTGGACTCCCGGATGATGGAGGCCATTTCGCCGACACGTGTCCAGC…	vector
M00292:91:000000000-AHYF2:1:1101:18218:19960	AGAGACGCCGCAAAATGAATTTGTGTCTCTACTGTGGCAAGCAGCGGTCACGCTGCGCGTAACCACCACACCCGCCGCGCTTAATGCGCCGCTACAGGGCGCGTACTATGGTTGCTTTGACGTATGCGGTGTGAAATACCGCACAGATGCGTAAGGAGAAAATACCGCATCAGGCGCCCCTGCAGGCAGCTGCGCGCTCGCTCGCTCACTGAGGCCGCCCGGGCTTTGGAGGCCATTTCGCCGACACGTGTCCAGCGAAAGCCTC	vector
M00292:91:000000000-AHYF2:1:1101:18223:9634	AGAGACGCCGCAAAATGAATTTGTGTCTCTACTGTGGCAACACCACGATGCCTGTAGCAATGGCAACAACGTTGCGCAAACTATTAACTGGCGAACTACTTACTCTAGCTTCCCGGCAACAATTAATAGACTGGATGGAGGCGTGGAGGCATTTCGCCGACACGTGTCCAGCGAAAGCCTC	vector
M00292:91:000000000-AHYF2:1:1101:18311:10840	AGAGACGCCGCAAAATGAATTTGTGTCTCTACTGTGGCAAGAAGAGTTTGAGTATTCAACATTTCCGTGTCGCCCTTATTCCCTTTTTTGCGGCATTTTATGGAGGCCATTTCGCCGACACGTGTCCAGCGAAAGCCTC	vector
M00292:91:000000000-AHYF2:1:1101:18343:10355	AGAGACGCCGCAAAATGAATTTGTGTCTCTACTGTGGCAACCTCAAGAAACTGAACGTTATTGATGAAGGCTGGCGTCTGCTGGAGGCCATTTCGCCGACACGTGTCCAGCGAAAGCCTC	vector
M00292:91:000000000-AHYF2:1:1101:18415:16949	AGAGACGCCGCAAAATGAATTTGTGTCTCTACTGTGGCAACAGTCGAGGCTGATCAGCGAGCTCTAGGAATTCTTACTTTTTCTTTTTTGCCTAGCCGGCCTTTTTCGTGGCCGCCGGCCTTTTGTCGCCTCCCTGCTGAGACAGGTCGATCCGTGTCTCGTACAGGCCGGTGATGCTCTGGTGGATCAGGGTGGCGTATGGAGGCCATTTCGCCGACACGTGTCCAGCGAAAGCCTC	vector
M00292:91:000000000-AHYF2:1:1101:18561:15118	AGAGACGCCGCAAAATGAATTTGTGTCTCTACTGTGGCGTCAATGGAAAGTCCCTATTGGCGTTACTATTGACGTCAATGGGCGGAGTATTTACGGTAAACTGCCCACTTGGCATTACTGGTGTCACTTTTTTTCAGGTTGGACCGGTGCCACCATGGACTATAAGGACCTCGACGGAGACTACAAGGATCATGATATTGATTACAAAGACGATGACGATAAGATGGCCCCAAAGAAGACACGTGTCCAGCGAAAGCCTC	vector
M00292:91:000000000-AHYF2:1:1101:18587:6986	AGAGACGCCGCAAAATGAATTTGTGTCTCTACTGTGGCAATAGAAGTACAAAGAGATTTTCTTCGACCAGAGCAAGAACGGATGGAGGCCATTTCGCCGACACGTGTCCAGCGAAAGCCTC	vector
M00292:91:000000000-AHYF2:1:1101:18588:22038	AGAGACGCCGCAAAATGAATTTGTGTCTCTACTGTGGCAACTTTCTCATTCCCTCGGTCACGTATTTCACTTTGGTCAGCTCGTTATACACGGTGAAGATGGAGGCCATTTCGCCGACACGTGTCCAGCGAAAGCCTC	vector
M00292:91:000000000-AHYF2:1:1101:18630:23699	AGAGACGCCGCAAAATGAATTTGTGTCTCTACTGTGGCAACCCAGATCGGCGACCAGTACGCCGACCTGTTTCTGGCCGCCAAGAACCTGTCCGACTGGAGGCCATTTCGCCGACACGTGTCCAGCGAAAGCCTC	vector
M00292:91:000000000-AHYF2:1:1101:18638:18277	AGAGACGCCGCAAAATGAATTTGTGTCTCTACTGTGGCAAACGGACTAGCCTTATTTTAACTTGCTATTTCTAGCTCTAAAACAAAAAAGCACTTGCCTGGAGGCCATTTCGCCGACACGTGTCCAGCGAAAGCCTC	vector
M00292:91:000000000-AHYF2:1:1101:18788:6724	AGAGACGCCGCAAAATGAATTTGTGTCTCTACTGTGGCAAGCTGGTTTATTGCTGATAAATCTGGAGCCAGTGAGCGTGGAGGCGGCGGTATCATTGGAGCACTGGGGCCAGATGTGGAGGCCATTTCGCCGACACGTGTCCAGCGAAAGCCTC	vector
M00292:91:000000000-AHYF2:1:1101:18797:11837	AGAGACGCCGCAAAATGAATTTGTGTCTCTACTGTGGCAACGTACAGCAGGCTGTGCTTGGGCGGCACCTTCTCGTTGGGCAGGTTCTTATCGAAGTTGGTCATCCGCTCGATGAAGCTCTGGGCGGAAGCGCCCTTGTCCACCACTTCCTCGAAGTTCAAGGGGGTGATGGTTTCCTCGCTCTTTCTGGTCATCCAGGCGAATCTGCTGTTTCCCCGGGCCGGAGGGCCCACGGAGGAGGGGAGGGGGAAGGGCAGGATCGTCCCAGGCTTTTCCCGGTTTTGCTTCAGGAATGGGTAAAACGCTTGCTGCCGGGGGAGGAGGGCGTGCAGCTGGTCCATGTGGATCTGGTGGGGGATGCTGCCGTTGTCGAAGGTCCGCTGCTTCCGCAGCAGGTCC…	vector
M00292:91:000000000-AHYF2:1:1101:18893:8197	AGAGACGCCGCAAAATGAATTTGTGTCTCTACTGTGGCAAGAGCACATTGCCAATCTGGCCGGCAGCCCCGCCATTAAGGAGGGCACCCTGCAGACAGTGAAGGTTGGAGGCCATTTCGCCGACACGTGTCCAGCGAAAGCCTC	vector
M00292:91:000000000-AHYF2:1:1101:18970:6718	AGAGACGCCGCAAAATGAATTTGTGTCTCTACTGTGTCAAATGTTCTTTGTGGTCTCCGTCGTGGTCCTTATCGTCCATGGTGGCACCGGTCCAACCTGACAAAAAGTGATTGCAGGCAGGAGATCCAGATAATTAAACATTAATACCCCACCAACCAACTAGCCCTTAAACCCAGTGGAGGCCATTTCGCCGACACGTGTCCAGCGAAAGCCTC	vector
M00292:91:000000000-AHYF2:1:1101:19044:19219	AGAGACGCCGCAAAATGAATTTGTGTCTCTTCCTTTTTTTCTGCGCGTTAGCTGTTGCTTGCAAACATAAAAACAAACGCTACTAGCGTTGGTTTTTTTGCCGGATCAAGAGCAACTAACTCTTTTTCCGAACGCACGTCGCTTCAGTAAAGAGAAGATAACAAACACTGAGATTCCAGTGTAGGCGTATTTATGCCTCCACTTCCAAGAGCGGAGGCCATTTCGCCGACACGTGTCCAGCGAAAGCCTC	vector
M00292:91:000000000-AHYF2:1:1101:19055:20294	AGAGACGCCGCAAAATGAATTTGTGTCTCTACTGTGGCAATCCTCCGATCGTTGTCAGAAGTAAGTTGGCCGCAGTGTTATCACTCATGGTTATGGCAGCACTGCATAATTCTCTTACTGTCATGCCATTGGAGGCCATTTCGCCGACACGTGTCCAGCGAAAGCCTC	vector
M00292:91:000000000-AHYF2:1:1101:19058:21259	AGAGACGCCGCAAAATGAATTTGTGTCTCTACTGTGGCAACACACATCCGGTCGATCGGCCACTACTTGAACCATCACCCAAATGAAGTTTTTTGGGATCGAGGTGCCGTAAAGCACTAAATCGGAACCCTAAAGGGAGGATTGGGAAGACAATAGCAGGCATGCTGGGAATGCGGTGGGCTCTATGGCTTCTGAGGCGGAAAGAACCAGCGGGGGCTCGAGATCCACCAGTTCTAGCCTCAATGGAGGCCATTTCGCCGACACGTGTCCAGCGAAAGCCTC	vector
M00292:91:000000000-AHYF2:1:1101:19117:5817	AGAGACGCCGCAAAATGAATTTGTGTCTCTACTGTGGCAATCGCTCTGCTAATCCTGTTAACAGTGGCTGCTGCCAGTGGCGTTAAGTCGTGTCTTACCGGGTTGGACTCAAGACGATAGTTACCGGATAAGGCGCAGCGGTCGGGCTGAACGGGGGGTTCGTGCACACAGCCCAGCTTGGAGCGAACGACCTACACCGAACTGTGATACCTACAGCGTGAGCTATGAGAAAGCGCCACGCCTCCCGAAGGGAGGAAGGCGGACAGGTATCCGGTAAGATGGAGGCCATTTCGCCGACACGTGTCCAGCGAAAGCCTC	vector
M00292:91:000000000-AHYF2:1:1101:19150:16964	AGAGACGCCGCAAAATGAATTTGTGTCTCTACTGTGGCAAATGACCGAGTACAAGCCCACGGTGCGCCTCGCCACCCGCGACGACGTCCCCAGGGCCGTACGCACCCTCGCCGCCGCGTTCGCCGACTACCCCTGGAGGCCATTTCGCCGACACGTGTCCAGCGAAAGCCTC	vector
M00292:91:000000000-AHYF2:1:1101:19160:23438	AGAGACGCCGCAAAATGAATTTGTGTCTCTACTGTGGCAAAACCCGAAAAGTGCCACCTGACGCGCCCTGTAGCGGCGCATTAAGCGCGGCGGGTGTGGTGGTTACGCGCATGGAGGCCATTTCGCCGACACGTGTCCAGCGAAAGCCTC	vector
M00292:91:000000000-AHYF2:1:1101:19168:13780	AGAGACGCCGCAAAATGAATTTGTGTCTCTACTGCGTAGCGGTGGTTTTTTTGTTTGCAAGCAGCGGATTACGCGCAGAAAAAAAGGATCTCAAGAAGATCCTTTGATCTTTTCTACGGGGTCTGACGCTCAGTGGAACGAAAACTCACGTTAAGGGATTTTGGTCATGAGATTAACAAAAAGGTTCTTCACCTAGATCCTTTTTGGAGGCCATTTCGCCGACACGTGTCCAGCGAAAGCCTC	vector
M00292:91:000000000-AHYF2:1:1101:19196:9358	AGAGACGCCGCAAAATGAATTTGTGTCTCTTCCTTTTTTTCTGCGCGTAATCTGCTGCTTGCAAACAAAAAAACCGCCGCTACCAGCGGTGGTTTGTTTGCCGGATCAAGAGCTACCAACTCTTTTTCCGAAGGTAACTGGCTTCAGCAGAGCGCAGATACCAAATACTGTTCTTCTAGTGTAGCCGTAGTTAGGCCACCACTTCAAGAAGTGGAGGCCATTTCGCCGACACGTGTCCAGCGAAAGCCTC	vector
M00292:91:000000000-AHYF2:1:1101:19237:16416	AGAGACGCCGCAAAATGAATTTGTGTCTCTACTGTGGCAAACGACTTATCGCCACTGGAAGCAGCCACTGGTAACAGGATCAGCAGAGCGAGGTATGTAGGCGGTGCTCTGCGCCGTAGCTCGCTCACTGTGGCCGGGCGACCAAAGGTCGCGCGACGCCCGGGCAACGTGTCCAGCGAAAGCCTC	vector
M00292:91:000000000-AHYF2:1:1101:19297:17746	AGAGACGCCGCAAAATGAATTTGTGTCTCTACTGTGGCAAATGACCGAGTACAAGCCCACGGTGCGCCTCGCCACCCGCGACGACGTCCCCAGGGCCGTACGCACCCTCGCCGCCGCGTTCGCCGACTACCCCTGGAGGCCATTTCGCCGACACGTGTCCAGCGAAAGCCTC	vector
M00292:91:000000000-AHYF2:1:1101:19314:21772	AGAGACGCCGCAAAATGAATTTGTGTCTCTACTGTGGCAAGCCCGGCCTCAGTGAGCGAGCGAGCGCGCAGCTGCCTGCAGGGGCGCCTGATGCGGTATTTTCTCCTTACGCATCTGTGCGGTATTTCACACCGCATACGTCAAAGCAACCATAGTACGCGCCCTGTAGCGGCGCATTAAGCGCGGCGGGTGTGGTGGTTACGCTGGAGGCCATTTCGCCGACACGTGTCCAGCGAAAGCCTC	vector
M00292:91:000000000-AHYF2:1:1101:19502:23480	AGAGACGCCGCAAAATGAATTTGTGTCTCTACTGTAGCGGTGGTTTGTTTGCTGGATCAAGAGCTACCAACTCTTTTTCCGAAGGTCACTGGTATCACGAGGCCCTTTCGTCTCGCGCGTTTCGGTGATGTCGGTGAAAACGTCTGACACATGCAGCTCCCGGAGACGGTCACATCTTGTCTGGAGGCCATTTCGCCGACACGTGTCCAGCGAAAGCCTC	vector
M00292:91:000000000-AHYF2:1:1101:19538:22235	AGAGACGCCGCAAAATGAATTTGTGTCTCTACTGTGGAAAAAAAGGGGTTAGCTCCGTCGTTCCTCCGATCGTTGTCAGAAGTAAGTTGGCCGCAGTGTTATCACTCATGGTTATGGCAGCACTGCATAATTCTCTTACTGTCATGCCATCCGTAATATGCTTTTCTGTGACTGGTGAGTACTCAACCAAGTCATGCTGAGAATAGTGTATGCAGCGACCGAATTGCTCTTGCCCGGCCTCAAAACGGAATAATGCCTCTCCACATAGCAGTGGAGGCCATTTCGCCGACACGTGTCCAGCGAAAGCCTC	vector
M00292:91:000000000-AHYF2:1:1101:19558:14869	AGAGACGCCGCAAAATGAATTTGTGTCTCTACTGTACCCAGAGAAAGTTCGACAATCTGACCAAGGCCGAGAGAGGCGGCCTGAGCGAACTGGATAAGGCCGGCTTCATCAAGAGACAGCTGGTGGAAACCCGGCAGATCACAAAGCAAGTGGCACAGATCCTGGACTCCCGGAGGAACACTAAATACGACGGAAATGACAAGCTAATCCGGGAAGTGAAATCAGGTGGATGATATTCCCGGCCTGCCCCCTGATGGGCTTATCCCGGTGCTTGTTGTAGGCGGACAGCACGTTGTCCAGATTAGCGTCGGCCAGGATCACTCTCTTGATGGAGGCCATTTCGCCGACACGTGTCCAGCGAAAGCCTC	vector
M00292:91:000000000-AHYF2:1:1101:19596:21707	AGAGACGCCGCAAAATGAATTTGTGTCTCTACTGTGGCAACTTCGGCAACATCGTGGACGAGGTGGCCTACCACGAGAAGTACCCCACCATCTACCACCTGAGAAAGAAACTGGTGGACAGCACCGACAAGGCCGACCTGCGGCTGATCTATCTGGCCCTGGCCCACATGATCAAGTTCCGGAAGTTGAATTAAAAAGGACCAGTGCAGTAGCTGTACCGCGTCAGGGTTCAGTCGTCTTTGCTGATTTTGAAACCGTGCAAGGGCAATCAGCCATTATGAACATCACACGAAGTGATGGTAAAAATATTCCATTTGCTGCAGATTGTAGGCCATTTCGCCGACACGTGTCCAGCGAAAGCCTC	vector
M00292:91:000000000-AHYF2:1:1101:19648:5303	AGAGACGCCGCAAAATGAATTTGTGTCTCTACTGTGGCATTCCTCACGCGCGTCGGGCTCGACATCGGCAAGGTGTGGGTCGAGGCCATTTCGCCGACACGTGTCCAGCGAAAGCCTC	vector
M00292:91:000000000-AHYF2:1:1101:19708:9345	AGAGACGCCGCAAAATGAATTTGTGTCTCTACTGTGCTGGCGTTTTTCCATAGGCTCCGCCCCCCTGACGAGCATCACAAAAATCGACGCTCAAGTCAGAGGTGGCGAAACCCGACAGGACTATAAAGATACCAGGCGTTTCCCCCTGGAAGCTCCCTCGTGCGCTCTCCTGTTCCGACCCTGCCGCTTACCGGATACCTGTCCGCCTTTCTCCCTGCGGGAAGCGTGGCGCTTTCTCATAGCGCACGCTGTAGGTAGCTCAGTGGAGGCCATTTCGCCGACACGTGTCCAGCGAAAGCCTC	vector
M00292:91:000000000-AHYF2:1:1101:19830:5692	AGAGACGCCGCAAAATGAATTTGTGTCTCTACTGTGGCAATACAGCGGCGAAACAGCCGAGGCCACCCGGCTGAAGTGGACAGCCATTATAAGATACACCAGACGGAAGAACCGGTGCTACTATCTGCAAGGCTTCTCCAGCAAGTAAGAGGTCTGTAACAAACAAATTAACAAAGCTAGATGAGTAACTGCAGCTATTGTGGCAATTTCGCCGACACGTGTCCAGCGAAAGCCTC	vector
M00292:91:000000000-AHYF2:1:1101:19838:12713	AGAGACGCCGCAAAATGAATTTGTGTCTCTACTGTGGCAACAAGGGGGAGGATTGGGAAGAAAATCACAGGCATGCGGGGGATGGGGTGGGCTCTATGGCTTCTGAGGCGGAAAGAACGAGCTGGGGCTTGTGTTCCACTTTTTCTATCCTCGAGGCTAGAGCGGCCGCAACCGCGGGGGAGCTCCAAATCACCATACAGTTAGTCTAATTACAATCCACTGGCCCGCGTTTGACACCGTCCTGCCTGGGAAAACCCCTGCGTTACACCACTTATTCCCTGGAGGCCATTTCGCCGACACGTGTCCAGCGAAAGCCTC	vector
M00292:91:000000000-AHYF2:1:1101:1998:12308	AGAGACGCCGCAAAATGAATTTGTGTCTCTACTGTGGCAAAGGAACAGTCGATGCTGATCAGCGTGCTCTCGGAATTCTTACTTTTTCTTTTTGACCTGGCCGGCCTTCTTCGTGTCCACCTGTCTTTTGTCGCCTGCCAATGGAGGCCATTTCGCCGACACGTGTCCAGCGAAAGCCTC	vector
M00292:91:000000000-AHYF2:1:1101:19998:13767	AGAGACGCCGCAAAATGAATTTGTGTCTCTACTGTGGCAACCGGGAAGAGTTCTACAAGTTCATCAAGCCCAGCCTGGAAAAGATGGACGGCACCGAGGAATGGAGGCCATTTCGCCGACACGTGTCCAGCGAAAGCCTC	vector
M00292:91:000000000-AHYF2:1:1101:20017:21858	AGAGACGCCGCAAAATGAATTTGTGTCTCTACTGTGGCAAGCTACAGGCATCGTGGTGTCACGCTCGTCGTTTGGTATGGCTTCATTCAGCTCCGGTTCCCAACGATCAAGGCGAGTTACATGATCCCCCATGTTTGGAGGCCATTTCGCCGACACGTGTCCAGCGAAAGCCTC	vector
M00292:91:000000000-AHYF2:1:1101:20066:24018	AGAGACGCCGCAAAATGAATTTGTGTCTCTACTTTGGCAATTGATCAGGGCGGTTCCCACGACGGCGTTCAGGTAGGCGTCGTGGGCGTGGTGGTAGTTGTTGATCTCGCGCACTTTGTAAAACTGGAAATTCTTCCGGAAATCGGACACCAGCTTGGACTTCAGGGTGATCACTTTCACTTCCCGGAGCAGCTTGTCATTCTCGTCGTACTTAGTGTTCATCCGGGAGTCCAGGATCTGTGCTGGAGGCCATTTCGCCGACACGTGTCCAGCGAAAGCCTC	vector
M00292:91:000000000-AHYF2:1:1101:20154:12827	AGAGACGCCGCAAAATGAATTTGTGTCTCTACTGTGGCAACCGGCAACAATTAATAGACTGGATGGAGGCGGCTAAAGTTGCAGGACCACTTCTGCGCTCGGCCCTTCCGGCTCGCTGGTTTATTGCTGATTAATTTGGGGGCGGTGATGGAGGCCATTTCGCCGACACGTGTCCAGCGAAAGCCTC	vector
M00292:91:000000000-AHYF2:1:1101:20167:9563	AGAGACGCCGCAAAATGAATTTGTGTCTCTACTGTGGCAACATCACGTGGAAAACACTCAGCTGCAGAACGAGAAGCTGTACCTGTACTACCTGCAGAAGGGGCGGGATATGTACGTGGACCAGGAACTGGACATCAGCCGGCTGTCCGACTAAGATGTGGACCATAGCAATGGAGGCCATTTCGCCGACACGTGTCCAGCGAAAGCCTC	vector
M00292:91:000000000-AHYF2:1:1101:20193:3279	AGAGACGCCGCAAAATGAATTTGTGTCTCTTCCTTTTTTTCTGCGCGTAATCTGCTGCTTGCAAACAAAAAAACTACCGCTACCTTCTGTGGTTTGTTTGCCGGATCAAGAGCTACCAACTCTTTTTCCGAATGTAACTGGCTTCAGCAGAGCTAAGATACCAAAAACATGACTACTAGCGTAAACGTAGTTAGGCCACCACATCAAGAAGTGGAGGCCATTTCGCCGACACGTGTCCAGCGAAAGCCTC	vector
M00292:91:000000000-AHYF2:1:1101:20309:14529	AGAGACGCCGCAAAATGAATTTGTGTCTCTACTGTGGCAATCGGAGGGCACGTTGTCGCTCTTGCCCCGGTTCTTGTCGCTTCTGGTCAGCACCTTGTTGTGGATGGAGTCGTCCTTCATGGAGGCCATTTCGCCGACACGTGTCCAGCGAAAGCCTC	vector
M00292:91:000000000-AHYF2:1:1101:20419:12593	AGAGACGCCGCAAAATGAATTTGTGTCTCTACTGTGGGGGCGCAGAGAGGGAGTGGCCAACTCCATCACTAGGGGTTCCTGCGGCCGCTCCCCAGCATGCCTGCTATTCTCTTCCCAATCCTCCCCCTTGCTGTCCTTCCCCACCCCACCCCCCAGAATAGAATGACACCTACTCAGACAATGCGATGCAATTTCCTCATTTTATTAGGAAAGGACAGAGGGAGTGGCACCTTCATGGCGGCCATTTCGCCGACACGTGTCCAGCGAAAGCCTC	vector
M00292:91:000000000-AHYF2:1:1101:20493:21235	AGAGACGCCGCAAAATGAATTTGTGTCTCTACTGTGGCAAATGACCGAGTACAAGCCCACGGTGCGCCTCGCCACCCGCGACGACGTCCCCAGAGCCGTACGCACCCTCGCCGCCGCGTTCGCCGACTACCCCTGGAGGCCATTTCGCCGACACGTGTCCAGCGAAAGCCTC	vector
M00292:91:000000000-AHYF2:1:1101:20569:23688	AGAGACGCCGCAAAATGAATTTGTGTCTCTACTGTAGCAATGGGACTTTCCTACTTGGCAGTACATCTACGTATTAGTCATCGTGGAGGCCATTTCGCCGACACGTGTCCAGCGAAAGCCTC	vector
M00292:91:000000000-AHYF2:1:1101:20569:23982	AGAGACGCCGCAAAATGAATTTGTGTCTCTACTGTGGCAAGAAGGGGAGGTTGCGGGGCGCGGAGGTCTCCAGGAAGGCGGGCACCCCGGCGCGCTCGGCCGCCTCCAGTCCGGGGATTCGAAGAGCGTGGTATGTAGGTGGTTGTACAAAGGTCTTTAAGTGTGGGCCGAACTACAACTACAATAGAAGAAAAGTATTCGCTAGTCGCGCACTGCTGAAGCCAATAACATACGGAAAAAGACTGGGTAGCACTTGCTACGCCAAACAAACCCAATGGAGGCCATTTCGCCGACACGTGTCCAGCGAAAGCCTC	vector
M00292:91:000000000-AHYF2:1:1101:20665:9773	AGAGACGCCGCAAAATGAATTTGTGTCTCTACTGTGGCAACCGGCCTCAGTGAGCGAGGGAGCGCGCAGCTGCCTGCAGGGGCGCCTGAGTCGGTATTTTCTCCTTACGCATCTGTGGGGTATTTCACACCGCATACGTCAAAGCAACCAGAGTGCAGCGCTGGACTTATGCTGGCGGCAAGCAGTGGAAGGGGCTGATCACCCGGCGCGAGGATGCGCGGGAAGTCTGCGAGTGGGGCCAGAAATGAAATGGAGGCCATTTCGCCGACACGTGTCCAGCGAAAGCCTC	vector
M00292:91:000000000-AHYF2:1:1101:20783:5547	AGAGACGCCGCAAAATGAATTTGTGTCTCTACTGTGGCAACGTCGAAGCGGGGGCGGTGTTCGCCGAGATCGGCCCGCGCATTGGAGGCCATTTCGCCGACACGTGTCCAGCGAAAGCCTC	vector
M00292:91:000000000-AHYF2:1:1101:20860:10846	AGAGACGCCGCAAAATGAATTTGTGTCTCTACTGTGGCAAGGCGATTAAGTTGGGTAACGCCAGGGTTTTCCCAGTCACGACGTTGTAAAACGACGGCCAGTGAATTGTAATACGACTCACTATAGGGCGAATTGGAGCTCCACCGCGGTGGCGGCCGCTCTAGCCTCGAGGCTAGAACTAGTGGATCTCGAGCCCCAGCTGGAGGCCATTTCGCCGACACGTGTCCAGCGAAAGCCTC	vector
M00292:91:000000000-AHYF2:1:1101:21017:10615	AGAGACGCCGCAAAATGAATTTGTGTCTCTACTGTGGCGTCGGGCGACCTTTGGTCGCCCGGCCTCAGTGAGCGAGCGAGCGCGCAGCTGCCTTTCGCTTTCTTCCCTTCCCTTCTCGCCACGTTCGCCGGCTTGGAGGCCATTTCGCCGACACGTGTCCAGCGAAAGCCTC	vector
M00292:91:000000000-AHYF2:1:1101:21296:7529	AGAGACGCCGCAAAATGAATTTGGGTCTCTACGGGGGCGCGGGGGGGGGTAGTCGGCGAACGCGGCGGGGGGGGTGCGTACGGCCCTGGGGACGTCGTCGCGGGTGGGGAGGCGCACCGTGGGCTTGTACTCGGTCATGGTAAGCTGATCTAGATGGATGCAGGGCGAAAGGCCCGGAGAGGAGGAAGAGGAGAACAGCGCGGCAGACGTGCGCGTTTGAAGCGTGCAGAATGCCGGGCCCCCGGGGGACCTTCGGGCGCCCGCCCCGCCCCCGCGCCGCCATTTCGCCGACACGTGTCCAGCGAAAGCCTC	vector
M00292:91:000000000-AHYF2:1:1101:21462:13154	AGAGACGCCGCAAAATGAATTTGTGTCTCTACTGTGGCAAGAGCACATTGCCAATCTGGCCGGCAGCCCCGCCATTAAGAAGGGCATCCTGCAGACAGTGAAGGTTGGAGGCCATTTCGCCGACACGTGTCCAGCGAAAGCCTC	vector
M00292:91:000000000-AHYF2:1:1101:21463:4543	AGAGACGCCGCAAAATGAATTTGTGTCTTGGCTTTAGGGTCTGGTGTTTAAACACAAAGATTTTAGTACAAAATACGTGCTGTAGATTGTAATAATTTCTTGGGTAGTTTGCAGTTTTTAAATTATGTTTTAAAATGTACTATCATATGCTTACCGTAAATTGAAAGTAATTCGAATTATTGGTTTTATAAAGATTGTGGAAAGGACGAAACACTTTGTCTCTACTGTGGCAATGTGGAGGCCATTTCGCCGACACGTGTCCAGCGAAAGCCTC	vector
M00292:91:000000000-AHYF2:1:1101:21641:8402	AGAGACGCCGCAAAATGAATTTGTGTCTCTACTGTGGCAGAGCCTATGGAAAACCGCCAGCAAGGCGGCCTTTTTACGTTTCCTGGCCTTTTGCTGTCTTTTTGCTCACATGTGCGGGCCTATTTCCCATGATTCCTTCATATTTGCATATACGATACAAGGCTGTTAGAGAGATAATTGGAATTAATTTGACTGTAAACACAAAGATAATAGTACAAAATACGTAACGTAGAAAGTATGGAGGCCATTTCGCCGACACGTGTCCAGCGAAAGCCTC	vector
M00292:91:000000000-AHYF2:1:1101:21646:20986	AGAGACGCCGCAAAATGAATTTGTGTCTCTACTGTGGCGAGTCAGGGCGTGTCAGCGGGTGTTGGCGGGTGTCGGGGCTGGCTTAACTATGCGGCATCAGAGCAGATTGTACTGAGAGTGCACCATAAAATTGTAAACGTTAATATTTTGTTAAAATTCGCGTTAAATTTTTGTGAAAACAGGTCATTTTTTAACCAATAGGCCGATGGAGGCCATTTCGCCGACACGTGTCCAGCGAAAGCCTC	vector
M00292:91:000000000-AHYF2:1:1101:21697:20794	AGAGACGCCGCAAAATGAATTTGTGTCTCTACTGTGGCAAGGAAGCGGAAGAGCGCCCAATACGCAAACCGCCTCTCCCCGCGCGTTGGCCGATTCATTAATGCAGCTGGCACGACAGGTTTCCCGACTGGAAAGCGGGCAGTGAACGCAACGAAATTAATGTGAGTTAGCTCACTCATTAGGCACCCCAGGCTTTACACTTTAGGCTTCCGGCGCGGATGTGGTGGGGACTTGTGAGCGGATAACAATTTCACACATGAAACAGCTATGAACAGGAGTACGCCAAACTTGAAATTAACCCTACCTAAAGGGAACAAAAGCTGGAACGTGGGCAGATGGACACGTATTTATGTATTTTAGACATAAATACACGAAAGGTGGAGGCCATTTCGCCGACAC…	vector
M00292:91:000000000-AHYF2:1:1101:21841:14266	AGAGACGCCGCAAAATGAATTTGTGTCTCTACTGTGGCAACCCTATTGACGTCAATGACGGTAAATGGCCCGCCTGGCATTGTGCCCAGTACATGACCTTATGGGACTTTCCTTTGGAGGCCATTTCGCCGACACGTGTCCAGCGAAAGCCTC	vector
M00292:91:000000000-AHYF2:1:1101:21858:13752	AGAGACGCCGCAAAATGAATTTGTGTCTCTACTGTGGCAATATAAAGATACCAGGCGTTTCCCCCTGGAAGCTCCCTCGTGCGCTCTCCTGTTCCGACCCTGCCGCTTACCGGATACCTGTCCGCCTTTCTCCCTTCGGGAAGCGTGGCGCTTTCTCATAGCTCACGCTGTAGGTATCTCAGTTCGGTGTAGTTGGAGGCCATTTCGCCGACACGTGTCCAGCGAAAGCCTC	vector
M00292:91:000000000-AHYF2:1:1101:21895:16915	AGAGACGCCGCAAAATGAATTTGTGTCTCTACTGTGGCAAGAAGAAAATCTCTTTGTACTTCTCAGGCAGCTGCTGCCGCACGAGAGCTTTCAGCATGGAGGCCATTTCGCCGACACGTGTCCAGCGAAAGCCTC	vector
M00292:91:000000000-AHYF2:1:1101:21984:2963	AGAGACGCCGCAAAATGAATTTGTGTCTCTACTGTGGTAATGCGGAAAGTGCTGAGCATGCCCCAAGTGAATATCGTGAAAAAGACCGAGGTGCAGACAGGCGGCTTCAGCAAAGAGTCTATCCTGCCCAAGAGGTGGAGGCCATTTCGCCGACACGTGTCCAGCGAAAGCCTC	vector
M00292:91:000000000-AHYF2:1:1101:21994:23230	AGAGACGCCGCAAAATGAATTTGTGTCTCTACTGTGGCAATTGAGCGTCGATTTTTGTGATGCTCGTCAGGGGGGCGGAGCCTATGGAAAAACGCCAGCAACGCGGCCTTTTGACAGTTCCTGGCCTTTTGCTGGCCTTTTGCTCACATGTTCTTTCCTGCGTTATCCCCTGATTCTGTGGATAACCGTAGTACCGCCCTTGAGTGAGCTGAGACCGCCCGCCGCAGCCGAACGACCGAGCGCAGCGAGTCAGTGAGCGTGGAGGCCATTTCGCCGACACGTGTCCAGCGAAAGCCTC	vector
M00292:91:000000000-AHYF2:1:1101:22151:20339	AGAGACGCCGCAAAATGAATTTGTGTCTCTACTGTGGCAATTAGATGTACTGCCAAGTAGGAAAGTCCCATAAGGTCATGTACTGGGCACAATGCCATGGAGACCATTTCGCCGACACGTGTCCAGCGAAAGCCTC	vector
M00292:91:000000000-AHYF2:1:1101:22189:11458	AGAGACGCCGCAAAATGAATTTGTGTCTCTACTGTGGCAATACCATTTCATATGCAATTTCATATGAAATACCATTTCATATGTATTTCATATGAAATATGAATTTCATATGAAATACCATTTCGCCGACACGTGTCCAGCGAAAGCCTC	vector
M00292:91:000000000-AHYF2:1:1101:22230:13666	AGAGACGCCGCAAAATGAATTTGTGTCTCTACTGTGGCAAACGCCCCCTATTGACGTCAATGACGGTAAATGGCCCGCCTGGCATTGTGCCCAGTACATGACCTTATGGGACTTTCCTACTTGGCAGTACATCTACGTATTAGTCATCGCTATTACCATGGTCGAGGTGAGCCCCACGTTCTGCTTCACTGGAGGCCATTTCGCCGACACGTGTCCAGCGAAAGCCTC	vector
M00292:91:000000000-AHYF2:1:1101:22511:8694	AGAGACGCCGCAAAATGAATTTGTGTCTCTACTGTGGCAACCCAGCTCTTTGATGCCCTCTTCGATCCGCTTCATTCTCTCGCGGCTGTTCTTCTGTCCCTTCTGGGTGGTCTGGTTCTCTCTGGCCATTTCGATCACGATGTTCTCGGGCTTGTGCCGGCCCATCACTTTCACGAGCTCGTCCACCACCTTCACTGTCTGCAGGATGCCCTTCTTAATGGCGGGGCTGCCGGCCAGATTGGCAATGTGCTGGAGGCCATTTCGCCGACACGTGTCCAGCGAAAGCCTC	vector
M00292:91:000000000-AHYF2:1:1101:22648:7600	AGAGACGCCGCAAAATGAATTTGTGTCTCTACTGTGGTCGACGCTCAAGTCAGAGGTGGCGAAACCCGACAGGACTATAAAGATACCAGGCGTGGAGGCCATTTCGCCGACACGTGTCCAGCGAAAGCCTC	vector
M00292:91:000000000-AHYF2:1:1101:22650:15079	AGAGACGCCGCAAAATGAATTTGTGTCTCTACTGTGGCAAGAAGGGCCGCGCACCTGGTGCATGACCCGCAAGCCCGGTGCCTGACGCCCGCCCCACGACCCGCAGCGCCCGACCGAAAGGAGCGCACGACCCCATGCATCGGATCTCGACTAGAGCTCGCTGATCAGCCTCGACTGTGCCTTCTAGTTGCCAGCCATCTGTTGTTTGCCCCTCCCCCGTGCCTTCCTTGACCCTGGAAGGTGCCACTCCCACTGTCCTTTCCTAATAAAATGAGGAAGTGGAGGCCATTGCGCCGACACGTGTCCAGCGAAAGCCTC	vector
M00292:91:000000000-AHYF2:1:1101:22869:8393	AGAGACGCCGCAAAATGAATTTGTGTCTCTCGGCGGAGCCAGCCAGGAAGAGTTCTACAAGTTCATCAAGCCCATCCTGGAAAAGATGGACGGCACCGAGGAACTGCTCGTGAAGCTGAACAGGGAGGACCTGCTGCGGAAGCAGCGGACCTTCGACAACGGCAGCATCCCCCACCAGATCCACCGGGGAGAGCTGCACGCCATTCTGCGGCGGCAGGAAGATTTTTACCCACCCCTGAAGGACAACCGGGAAAAGACCGAGAAGAACCTGACCTGCCGCATCCCCTACCACGTGGGCCCTCTGGCCAGGGGAAACAGCAGATTCGCCTGGATACGTGTCCAGCGAAAGCCTC	vector
M00292:91:000000000-AHYF2:1:1101:22972:13915	AGAGACGCCGCAAAATGAATTTGTGTCTCTACTGTGGCACCGTGTCTCTACTGTGGCAATGGGTTTTAGAGCTAGAAATAGCAAGTTAAAATAAGGCTAGTCCGTTATCAATAATGGAGGCCATTTCGCCGACACGTGTCCAGCGAAAGCCTC	vector
M00292:91:000000000-AHYF2:1:1101:22993:2065	AGAGACGCCGCAAAATGAATTCGTGTCTCTACTGTGGACTCGAGTAGATAATAACCGGATAAGGCGAAGCGGACGTGCTGAACGGCGGGTTCAATGGAGGCCATTTCGCCGACACGTGTCCAGCGAAAGCCTC	vector
M00292:91:000000000-AHYF2:1:1101:22994:14614	AGAGACGCCGCAAAATGAATTTGTGTCTCTACTGTGGCAATACCAGCGGTGGTTTTTTTGTCTGCAAGCAGCAGGTTACGCGCAGAAAAAAAGGATCTCAAGAAGATCCTTTGATCTTTTCTACGGGGTCTGACGCTCAGTGGAACGAAAACTCACGTTAAGGGATTTTGGTCATGAGATTATCAAAAAGGATCTTCACCTAGATCCTTATGGAGGCCATTTCGCCGACACGTGTCCAGCGAAAGCCTC	vector
M00292:91:000000000-AHYF2:1:1101:23011:5561	AGAGACGCCGCAAAATGAATTTGTGTCTCTACTGTGGCAAACGGACTAGCCTTATTTTAACTTGCTATTTCTAGCTCTAAAACAAAAAAGCACTTGCCTGGAGGCCATTTCGCCGACACGTGTCCAGCGAAAGCCTC	vector
M00292:91:000000000-AHYF2:1:1101:23019:21175	AGAGACGCCGCAAAATGAATTTGTGTCTCTACTGTGGCAATTCGTCCTTTCCACAAAATATATAAAGCCAAGAAATCGAAATACTTTCAAGTTACGGTAAGCATATGATAGTCCATTTTAAAACATAATTTTAAAACTGCAAACTACCCAATAAATTATTACTTTCTACGTCACGTATTTTGTGCTAATAACTTGTTGTTTACAGTCAAATTAATTCCAATTATCTCTCTAACAGCCTTGTAGCCTATTGGTGGCCATTTCGCCGACACGTGTCCAGCGAAAGCCTC	vector
M00292:91:000000000-AHYF2:1:1101:23057:19315	AGAGACGCCGCAAAATGAATTTGTGTCTCTACTGTGGCAACGATCTGTCTATTTCGTTCATCCATAGTTGCCTGACTCCCCGTCGTGTAGATAACTACGATACGGGAGGGCTTACCATCTGGCCCCAGTGCTGCAATGATACCGCGGCTTCCACGCTCACCGGCTCCAAATTTATCAGCAATAAACCAGCCAGCCGGAAGGGCCGAGCGCAGAAGTGGTCCTGCAACTTTATCCGCCTCCATCCAGTCTATTAATTGGAGGCCATTTCGCCGACACGTGTCCAGCGAAAGCCTC	vector
M00292:91:000000000-AHYF2:1:1101:23300:9353	AGAGACGCCGCAAAATGAATTTGTGTCTCTACTGTGGCAACGCTGCTTCCGCAGCAGGTCCTCTCTGTTCAGCTTCACGATGTATATTTATACACATATATTTATATGATATATATGGAGGCCATTTCGCCGACACGTGTCCAGCGAAAGCCTC	vector
M00292:91:000000000-AHYF2:1:1101:23331:5199	AGAGACGCCGCAAAATGAATTTGTGTCTCTACTGTGGACCTGCTGCGGAAGCAGCGGACCTTCGACAACGGCAGCATCCCCCACCAGATCCACCTGGGAGAGCTGCACGCCATTCTGCGGCGGCAGGAAGATTTTTACCCATTCCTGAAGGACAACCGGGAAAAGATCGAGAAGATTGGAGGCCATTTCGCCGACACGTGTCCAGCGAAAGCCTC	vector
M00292:91:000000000-AHYF2:1:1101:23405:16737	AGAGACGCCGCAAAATGAATTTGTGTCTCTACTGTGGCAGGTAGGGGAGGCGCTTTTCCCAAGGCAGTCTGGAGCATGCGCTTTAGCAGCCCCGCTGGGCACTTGGCGCTACACAAGTGGCCTCTGGCCTCGCACACATTCCACATCCACCGGTAGGCGCCAACCGGCTCCGTTCTTTGGTGGCCCCTTCGCGCCACCTTCTACTCCTCCCCTAATGGAGGCCATTTCGCCGACACGTGTCCAGCGAAAGCCTC	vector
M00292:91:000000000-AHYF2:1:1101:23405:17533	AGAGACGCCGCAAAATGAATTTGTGTCTCTACTGTGGCAAACGACTTATCGCCACTGGCAGCAGCCACTGGTAACAGGATTAGCAGAGCGAGGTATGTAGGCGGTGCTCTGCGCGCTCGCTCGCTCACTGAGGCCGGGCGACCAAAGGTCGCCCGACGCCCGGGCAACGTGTCCAGCGAAAGCCTC	vector
M00292:91:000000000-AHYF2:1:1101:23413:8893	AGAGACGCCGCAAAATGAATTTGTGTCTCTACTGTGGCAAGTGGGTTACATCGAACTGGATCTCAACAGCGGTAAGATCCTTGAGAGTTTTCGCCCCGAAGAACGTTTTCCAATGATGAGCACTTTTAAAGTTCTGCTATGTGGCGCGGTATTATCCCGTATTGACGCCGGGCAAGAGCAACTCGGTCGCCGTGGAGGCCATTTCGCCGACACGTGTCCAGCGAAAGCCTC	vector
M00292:91:000000000-AHYF2:1:1101:23538:17946	AGAGACGCCGCAAAATGAATTTGTGTCTCTATGGTTGGTGGGGTATTAATGTTTAATTACCTGGAGCACCTGCCTGGAATCACTTTTTTTCAGGTTGGACCGGTGCCACCATGGACTATAGGGACATTTCGCCGACACGTGTCCAGCGAAAGCCTC	vector
M00292:91:000000000-AHYF2:1:1101:23541:9869	AGAGACGCCGCAAAATGAATTTGTGTCTCTACTGTGGCATCATGTACTGGGCACAATGCCAGGCGGGCCATTTACCGTCATTGACGTCAATAGGGGGCGTACTTGGCATATGATACACTTAATGTACTGCCAAGTGGGCAGTTTACCGTAAATACTCCACCCATTGACGTCAATGGAAAGTCCCTATTGGCGTTACTATTGTGGAGGCCATTTCGCCGACACGTGTCCAGCGAAAGCCTC	vector
M00292:91:000000000-AHYF2:1:1101:23617:9889	AGAGACGCCGCAAAATGAATTTGTGTCTCTACTGTGGCAACACCCCGTGGAAAACACCCAGCTGCAGAACGAGAAGCTGCACCTGTACTACCTGCAGAATGGGCGGGATATGTACGTGGACCAGGAACTGGACATCAACCGGCTGTCCGACTACGATGTGGACCATATCAATGGAGGCCATTTCGCCGACACGTGTCCAGCGAAAGCCTC	vector
M00292:91:000000000-AHYF2:1:1101:23632:15933	AGAGACGCCGCAAAATGAATTTGTGTCTCTACTGTGGCTATTGTCTGCACCTCGGTCTTTTTCACGATCTTCCCTTGGGGCATGCTCAGCACTTTCCGCAAGGTGGCAAAATCCCGGCGCTTATCCCCCTCGATCTACCCGATTTCGCCGTTTGTCTAGATCAGAGGCCGCTTCTGGAGGCCATTTCGCCGACACGTGTCCAGCGAAAGCCTC	vector
M00292:91:000000000-AHYF2:1:1101:23762:21634	AGAGACGCCGCAAAATGAATTTGTGTCTCTACTGTGGCAATAGAAGTACAAAGAGATTTTCTTCGACCAGAGCAAGAACGGATGGAGGCCATTTCGCCGACACGTGTCCAGCGAAAGCCTC	vector
M00292:91:000000000-AHYF2:1:1101:23777:10448	AGAGACGCCGCAAAATGAATTTGTGTCTCTACTGTGGCAACCCTATTGACGTCAATGACGGTAAATGGCCCGCCTGGCATTGTGCCCAGTACATGACCTTATGGGACTTTCCTTTGGAGGCCATTTCGCCGACACGTGTCCAGCGAAAGCCTC	vector
M00292:91:000000000-AHYF2:1:1101:23795:2572	AGAGACGCCGCAAAATGAATTTGTGTCTCTACTGTGGCCTGGCGAACTACTTACTCTAGCTTCCCGGCAACAATTAATAGACTGGATTTGAGGCCATTTCGCCGACACGTGTCCAGCGAAAGCCTC	vector
M00292:91:000000000-AHYF2:1:1101:23812:2580	AGAGACGCCGCAAAATGAATTTGTGTCTCTACTGTGGCCTGGCGAACTACTTACTCTAGCTTCCCGGCAACAATTAATAGACTGGATTGGAGGCCATTTCGCCGACACGTGTCCAGCGAAAGCCTC	vector
M00292:91:000000000-AHYF2:1:1101:23970:5699	AGAGACGCCGCAAAATGAATTTGTGTCTCTACTGTGGCAACCGGCTTTCCCCGTCAAGCTCTAAATCGGGGGCTCCCTTTAGGGTTCCGATTTAGTGCTTTACGGCACCTCGACCCCAAAAAACTTGGTTTGGGTGATGGTTCATCACATGTTCTTTCCTGCGTAATTTGGAGGCCATTTCGCCGACACGTGTCCAGCGAAAGCCTC	vector
M00292:91:000000000-AHYF2:1:1101:24010:24353	AGAGACGCCGCAAAATGAATTTGTGTCTCTACTGTGGCAACCGTTCCTTTCGCTTTCTTCCCTTCCTTTCTCGCCACGTTCGCCGGCTTTCCCCGTCAAGCTCTAAATCGGGGGTTCCCTTTAGGGTTCCGATTTAGTGGTTTACGGCACCTCGACCCCAAAAAACTTGATATAGGTGATCCCAAAATGGAAAAATCCTTCCTGATGGAAGAGGATCAGAGGCACAAGCGTCTCCCCAACTTCGGCAACATCGTGAACGAGATTGCCTCTCCCGAGACGTAATGGAGGCCATTTCGCCGACACGTGTCCAGCGAAAGCCTC	vector
M00292:91:000000000-AHYF2:1:1101:24031:2570	AGAGACGCCGCAAAATGAATTTGTGTCTCTACTTTGGCAAACGCATCCTCTTGACGTCAATGCCTTTAAATGTCCCGTCTGGTATTGTGCCCAGTACATGACCCTATTGTACCTGCCTGCTTGGCAGTACACCTACGTATTAGTAATCGCTATAACCATGGACGAGGTGAGCCCCACGTTCTGCTTCACTGGAGGCCATTTCGCCGACACGTGTCCAGCGAAAGCCTC	vector
M00292:91:000000000-AHYF2:1:1101:24071:17115	AGAGACGCCGCAAAATGAATTTGTGTCTCTACTGTGGCAAGACGGGCTTGTCTGCTCCCGGCATCCGCTTACAGACAAGCTGTGACCGTCTCCGGGAGCTGCATGTGTCAGAGGTTTTCACCGTCATCACCGAAACGCGCGAGACGAAAGGGCCTCGTGATACGCCTATTTTTATAGGTTAATGTCATGATAATAATGGTTTCTTAGACGTCAGGTGGCACTTTTCGGGGAAATGTGCGCGGAACCCCTATTTGTTTATTTTTCTAAATACATTCAAATATGTATCCGCTCATGGATGGAGGCCATTTCGCCGACACGTGTCCAGCGAAAGCCTC	vector
M00292:91:000000000-AHYF2:1:1101:24177:4881	AGAGACGCCGCAAAATGAATTTGTGTCTCTACTGTGGCAACATCAAGAAGGACCTGATCGGAGCCCTGCTGTTCGACAGCGGCGAAAGAGCCGAGGCCACCCGGCTGAAGAGAACCGCTGGAGGCCGTTTCGCCGACACGTGTCCAGCGAAAGCCTC	vector
M00292:91:000000000-AHYF2:1:1101:24266:15792	AGAGACGCCGCAAAATGAATTTGTGTCTCTACTGTGGCAAGCCCGGCCTCAGTGAGCGAGCGAGCGCGCAGCTGCCTGCAGGGGCGCCTGATGCGGTATTTTCTCCTTACGCATCTGTGCGGTATTTCACACCGCATACGTCAAAGCAACCATAGTACGCGCCCTGTAGCGGCGCATTAAGCGCGGCGGGTGTGGTGGTTACGCTGGAGGCCATTTCGCCGACACGTGTCCAGCGAAAGCCTC	vector
M00292:91:000000000-AHYF2:1:1101:24415:21148	AGAGACGCCGCAAAATGAATTTGTGTCTCTACTGTGGCAAACGCCCCCTATTGACGTCAATGACGGTAAATGGCCCGCCTGGCATTGTGCCCAGTACATGACCTTATGGGACTTTCCCACTTGGCAGTACATCTACGTATTAGTCATCGCTATTACCATGGTCGAGGTGAGCCCCACGTTCTGCTTCACTGGAGGCCATTTCGCCGACACGTGTCCAGCGAAAGCCTC	vector
M00292:91:000000000-AHYF2:1:1101:24429:14567	AGAGACGCCGCAAAATGAATTTGTGTCTCTACTGTGGCAATGTGCCCAGGGAGGCGTTGAACCGATCTTCCACGCCGGAGATTTCTACGGAGTCGAAGCACTCGATTTTCTTGAAGTAGTCCTCTTTCAGCTGCCTCACGGTCACTTTCCGGTTGGTCTTGAACAGCAGGTCCACGAAGGCCTTTTTCTGCTCGCCGAGGAGGCCATTTCGCCGACACGTGTCCAGCGAAAGCCTC	vector
M00292:91:000000000-AHYF2:1:1101:24618:11269	AGAGACGCCGCAAAATGAATTTGTGTCTCTACTGTGGCAATTGATCGGAATGGCCAGAGAGAACCAGACCACCCAGAAGGTGGAGGCCATTTCGCCGACACGTGTCCAGCGAAAGCCTC	vector
M00292:91:000000000-AHYF2:1:1101:24619:17449	AGAGACGCCGCAAAATGAATTTGTGTCTCTACTGTGGCAAGAGTGGCACCGAGTCGGTGCTTTTTTGTTTTAGAGCTAGAAATAGCAAGTTAAAATAAGGCTAGTCCGTTTTTAGCGCGTGCGCCAATTCTGCAGACAAATGGCTCTAGAGGTACCCGTTACATAACTTACGGTAAATGGCCCGCCTGGCTGACCGCCCAACGACCCCCGCCCATTGACGTCAATAGTAACACCTGTGGAGGCAATGTCGCCGACACGTGTCCAGCGAAAGCCTC	vector
M00292:91:000000000-AHYF2:1:1101:24705:17304	AGAGACGCCGCAAAATGAATTTGTGTCTCTACTGTGGCAACCGGCTTTCCCCGTCAAGCTCTAAATCGGGGGCTCCCTTTAGGGTTCCGATTTAGTGCTTTACGGCACCTCGACCCCAAAAAACTTGATTTGGGTGATGGTTCATCACATGTTCTTTCCTGCGTTATTTGGAGGCCATTTCGCCGACACGTGTCCAGCGAAAGCCTC	vector
M00292:91:000000000-AHYF2:1:1101:24826:6720	AGAGACGCCGCAAAATGAATTTGTGTCTCTACTGTGGCAACAACAGCGGTAAGATCCTTGAGAGTTTTCGCCCCGAAGAACGTTTTCCAATGATGAGCACTTTTAAAGTTCTGCTATGTGGCGCGGTATTGGAGGCCATTTCGCCGACACGTGTCCAGCGAAAGCCTC	vector
M00292:91:000000000-AHYF2:1:1101:24994:18343	AGAGACGCCGCAAAATGAATTTGTGTCTCTACTGTGGCAAAAGCCCGGGCGGCCTCAGTGAGCGAGCGAGCGCGCAGCTGCCTGCAGGGGCGCCTGATGCGGTATTTTCTCCTTACGCATCTGTGCGGTGTTGGAGGCCATTTCGCCGACACGTGTCCAGCGAAAGCCTC	vector
M00292:91:000000000-AHYF2:1:1101:25026:7586	AGAGACGCCGCAAAATGAATTTGTGTCTCTACTGTAAGCGAGTTCGTGTACGGCGACTACAAGGTGTACGACGTGCGGAAGATGATGGAGGCCATTTCGCCGACACGTGTCCAGCGAAAGCCTC	vector
M00292:91:000000000-AHYF2:1:1101:25480:4990	AGAGACGCCGCAAAATGAATTTGTGTCCCTACTGTGGCAACTTCAGCAGAGCGCAGATACCAAATACTGTTCTTCTAGTGTAGCCGTAGTTAGGACACCACTTCAAGAACTCTGTAGCACCGCCTACATACCTCGCTCTGCTGATCCTGTTACCTTCGGAAAAAGAGTTGGTAGCTCTTGATCCGGCAAACAAACCACCGCTACCGGAGGCCATTTCGCCGACACGTGTCCAGCGAAAGCCTC	vector
M00292:91:000000000-AHYF2:1:1101:25622:17285	AGAGACGCCGCAAAATGAATTTGTGTCTCTACTGTGGCAAAAAAGTGCTCATCATTGGAAAACGTTCTTCGGGGCGAAAACTCTCAAGGATCTTACCGCTGTTGAGATCCAGTTCGATGTAACCCACTCGTGCACCCAACTGATCTTCAGCATCTTTTACTTTCACCAGCGTTTCTGGGTGAGCAAAAACAGGAAGGCGCCTTGGAGGCCATTTCGCCGACACGTGTCCAGCGAAAGCCTC	vector
M00292:91:000000000-AHYF2:1:1101:25686:14558	AGAGACGCCGCAAAATGAATTTGTGTCTCTACTGTGGCAATTAGGCTAATCGCCAGAAAGAAGGACTGGGACCCTAAGAAGTACGGCGGCTTCGACAGCCCCACCGTGGCCTATTCTGTGCTGGTGGTGGCCAAAGTGGAAAAGGGCAAGTCCAAGAAACTGAAGAGTGTGAAAGAGCTGCTGGGGATCACCATCATGGAAAGAAGCAGCTTCGAGAAGAATCCCATCGACTTTCTGGAAGCCAAGGGCATGGAGGCCATTTCGCCGACACGTGTCCAGCGAAAGCCTC	vector
M00292:91:000000000-AHYF2:1:1101:25770:15030	AGAGACGCCGCAAAATGAATTTGTGTCTCTACTGTGGCAAAATGGCCAGAGAGAACCAGACCACCCAGAAGGGACAGAAGAACAGCCGCGAGAGAATGAAGCAGATCGAAGAGGGCAAATGGAGGCCATTTCGCCGACACGTGTCCAGCGAAAGCCTC	vector
M00292:91:000000000-AHYF2:1:1101:25918:21457	AGAGACGCCGCAAAATGAATTTGTGTCTCTACTGTGGCAATCCACGGGGTGTTCTTTCAGGATCTGGCTGCCCAGCTCTTTGATGCCCTCTTCGATCCGCTTCATTCTCTCGCGGCTGTTCTTCTGTCCCTTCTGGGTGGGCTGGTTCTCTCTGGCCATTTCGATCACTGGAGGCCATTTCGCCGACACGTGTCCAGCGAAAGCCTC	vector
M00292:91:000000000-AHYF2:1:1101:25931:21491	AGAGACGCCGCAAAATGAATTTGTGTCTCTACTGTGGTAAGGAAGTATGGCGTCGGACAGGTTCTTGGCGGCCAGAAACAGGATGGCGTACTGGTCGCCGATCTGGGCTAGCAGGTTGTCCAGGTCGTCGTCGTAGGTGTCCTTGCTCAGCTGCAGTTTGACATCCTCGGTCCGGTCGAAGATGCACTTGAAGTATCTTACTTGGAGGCCATTTCGCCGACACGTGTCCAGCGAAAGCCTC	vector
M00292:91:000000000-AHYF2:1:1101:2606:8345	AGAGACGCCGCAAAATGAATTTGTGTCTCTACTGTGGCAAGGGTAAAAATCTTCCTGCCGCCGCAGAATGGCGTGCAGCTCTCCCGGGTGGTTCGGGTGGGGGATGCTGCCGTTGTCGAAGGTCCGCTGCTTCCGCAGCAGGTCCTCTCTGTTCAGCTTCACGAGCAGTTCCCCGGTGCCGTCCATCTTTTCCAGGAGTGGCTTGATGAACTTGTAGAACTCTTCCTGGCTGGCCCCGCCGTCAATGTAGCCGGCGTAGCCTTTCTTGCACTGGTCGAAGAAAATCTCTTTGTACTTCTCAGGCAGCTGCTGCTGAATGGAGGCCATTTCGCCGACACGTGTCCAGCGAAAGCCTC	vector
M00292:91:000000000-AHYF2:1:1101:26089:17030	AGAGACGCCGCAAAATGAATTTGTGTCTCTACTGTGGCAAAAGCTGATCCGGGAAGTGAAAGTGATCACCCTGAAGTCCAAGCTGGTGTCCGATTTCCGGAAGGATTTCCAGTTTTACAAAGTGCGCGAGATCAACGACTACCACCACGCCCACGACGCCTACCTGAACGCCGTGGTGGGAACCGCCCTGATCAAAAAGTACCCTAAGCTGGAAAGCGAGTTCGTGTACGGCGACTACAAGGTGTACGACGTGCGGAAGATGATCGCCAAGAGCGAGCAGGAAATCGGCAAGGCTACCGCCAAGTACTTCTTCTACATGGAGGCCATTTCGCCGACACGTGTCCAGCGAAAGCCTC	vector
M00292:91:000000000-AHYF2:1:1101:26178:9431	AGAGACGCCGCAAAATGAATTTGTGTCTCTACTGTGGCAGCATCCGCGCCCGTCAGGGCGCGTCAGCGGGTGTTGGCGGGTGTCGGGGCTGGCTTAACTATGCGGCATCAGAGCAGATTGTACTGAGAGTGCACCATAAAATTGTAAACGTTAATATTTTGTTAAAATTCGCGTTAAATTTTTGTTAAATCAGCTCATTTTTTAACCAATAGACCGAAATCTGGAGGCCATTTCGCCGACACGTGTCCAGCGAAAGCCTC	vector
M00292:91:000000000-AHYF2:1:1101:26193:17522	AGAGACGCCGCAAAATGAATTTGTGTCTCTACTGTGGCAAGCCCATCCTGGACAAGATGGACTGCACCGAGGAACTGCACGTGAGGCTGAACAGAGAATACCTGTGGAGGCCATTTCGCCGACACGTGTCCAGCGAAAGCCTC	vector
M00292:91:000000000-AHYF2:1:1101:26304:20943	AGAGACGCCGCAAAATGAATTTGTGTCTCTACTGTGGCAACTTTCTCATTCCCTCGGTCACGTATTTCACTTTGGTCAGCTCGTTATACACGGTGAAGATGGAGGCCATTTCGCCGACACGTGTCCAGCGAAAGCCTC	vector
M00292:91:000000000-AHYF2:1:1101:26453:12354	AGAGACGCCGCAAAATGAATTTGTGTCTCTACTGTGGCAAAGAGGATTGGGAAGAGAATAGCAGGCATGCTGGGGAGCGGCCGCAGGAACCCCTAGTGATGGAGTTGGCCACTCCCTCTCTGCTGGAGGCCATTTCGCCGACACGTGTCCAGCGAAAGCCTC	vector
M00292:91:000000000-AHYF2:1:1101:26652:13849	AGAGACGCCGCAAAATGAATTTGTGTCTCTACTGTGGCAAAGATGCGTAAGGACAAAATACCGCATCAGGCGCCCAGGCAGGCAGCTACGTGCTCGCTCGCTTACTGAGTACGCCCTGGAGGCCATTTCGCCGACACGTGTCCAGCGAAAGCCTC	vector
M00292:91:000000000-AHYF2:1:1101:26696:6867	AGAGACGCCGCAAAATGAATTTGTGTCTCTACTGTGGCAATTGCAAGCAGCAGATTACGCGCAGAAAAAAAGGATCTCAAGAAGATCCTGTGATCTTTTCTACGGGGTCTGACGCTCAGTGGAGGCCATTTCGCCGACACGTGTCCAGCGAAAGCCTC	vector
M00292:91:000000000-AHYF2:1:1101:26748:10248	AGAGACGCCGCAAAATGAATTTGTGTCTCTACTGTGGCCATACCTGAAGCACAGCCAGGAAAAGATCGAGAAGATCCTCACCTACCGCATCCCATGGAAGCCATTTCGCCGACACGTGTCCAGCGAAAGCCTC	vector
M00292:91:000000000-AHYF2:1:1101:26785:18725	AGAGACGCCGCAAAATGAATTTGTGTCTCTACTGTGGCAAGGTCATGTACTGGGCACAATGCCAGGCGGGCCATTTACCGTCATTGACGTCAATAGGGGGCGTACTTGGCATATGATACACTTGATGTACTGCCAAGTGGGCAGTTTACCGTAAATACTCCACCCATTGACGTCAATGGAAAGTCCCTATTGGCGTTACTATTGACGTCAATGGGCGGGGGTCGTTGGGCGGATGGAGGCGATTTCGCCGACACGTGTCCAGCGAAAGCCTC	vector
M00292:91:000000000-AHYF2:1:1101:26910:18679	AGAGACGCCGCAAAATGAATTTGTGTCTCTACTGTGGCAACTGGTGTATCTTCTTCTGGCGGTACTCTTCAGCCGGGTGGCCTCGGCTGTTTCGCCGCTGTCGAACAGCAGGGCTCCGAAATGGAGGCCATTTCGCCGACACGTGTCCAGCGAAAGCCTC	vector
M00292:91:000000000-AHYF2:1:1101:26933:8644	AGAGACGCCGCAAAATGAATTTGTGTCTCTACTGTGGCAAGTGGATCTCAACAGCGGTAAGATCCTTGAGAGTTTTCGCCCCGAAGAACGTTTTCCAATGATGAGCACTTTTAAAGTTCTGCTATGTGGCGCGGTATTATCCCGTATTGACGCCGGGCAAGAGCAACCCGGTCGCCGCATACACTTGGAGGCCATTTCGCCGACACGTGTCCAGCGAAAGCCTC	vector
M00292:91:000000000-AHYF2:1:1101:26936:11107	AGAGACGCCGCAAAATGAATTTGTGTCTCTACTGTGGCAAATGTTTAATTACCTGGAGCACCTGCCTGAAATCACTTTTTTTCAGGTTGGACCGGTGCCACCATGGACTATAAGGACTGGGGGCCATTTCGCCGACACGTGTCCAGCGAAAGCCTC	vector
M00292:91:000000000-AHYF2:1:1101:27128:11836	AGAGACGCCGCAAAATGAATTTGTGTCTCTACTGTGGCAACTGGGAGAGCTGCACGCCATTCTGCGGCGGCAGGAAGATTTTTACCCATTCCTGAAGGACAACCGGGAAAAGATCGAGATGGAGGCCATTTCGCCGACACGTGTCCAGCGAAAGCCTC	vector
M00292:91:000000000-AHYF2:1:1101:27176:15679	AGAGACGCCGCAAAATGAATTTGTGTCTCTACTGTGGCAACGGCACAGCATCAAGAAGAACCTGATCGGAGCCCTGCTGTTCGACAGCGTCGAAACATCCGAGGCCACCCGGCTGAAGAGAACCGCCAGAAGAAGATACACCAGACGGAAGAACCGGATCAGCTATCGGCAAGAGATCTTCAATGGAGGCCATTTCGCCGACACGTGTCCAGCGAAAGCCTC	vector
M00292:91:000000000-AHYF2:1:1101:27194:8285	AGAGACGCCGCAAAATGAATTTGTGTCTCTACTGTGGCAAAGAGGATTGGGAAGAGAATAGCAGGCATGCTGGGGAGCGGCCGCAGGAACCCCTAGTGATGGAGTTGGCCACTCCCTCTCTGCTGGAGGCCATTTCGCCGACACGTGTCCAGCGAAAGCCTC	vector
M00292:91:000000000-AHYF2:1:1101:27208:8821	AGAGACGCCGCAAAATGAATTTGTGTCTCTACTGTGGCAAAGTGCGGTATGTCACACCGCATAGGTCAAAGCAACCATAGTACGCGCCCTGTAGAGGCGCATTAAGCGCGGCGGGTGTGTTGGTTACGCGCAGCGTGACCGCTACACTTGCCAGCACCTTAGCGCCCGCGCCTTTCAATTTCTTCCGTTCCTTTCTGGAGGCAATTTCGCCGACACGTGTCCAGCGAAAGCCTC	vector
M00292:91:000000000-AHYF2:1:1101:27211:17957	AGAGACGCCGCAAAATGAATTTGTGTCTCTACTGTGGCAATGGGACTTTCCTACTTGGCAGTACATCTACGTAGTAGTCGTCGTGGAGGCCATTTCGCCGACACGTGTCCAGCGAAAGCCTC	vector
M00292:91:000000000-AHYF2:1:1101:27229:8818	AGAGACGCCGCAAAATGAATTTGTGTCTCTACTGTGGCAAAGTGCGGTATTTCACACCGCATACGTCAAAGCAACCATAGTACGCGCCCTGTAGCGGCGCATTAAGCGCGGCGGGTGTGGTGGTTACGCGCAGCGTGACCGCTACACTTGCCAGCGCCTTAGCGCCCGCTCCTTTCGCTTTCTTCCCTTCCTTTCTGGAGGCCATTTCGCCGACACGTGTCCAGCGAAAGCCTC	vector
M00292:91:000000000-AHYF2:1:1101:27516:10723	AGAGACGCCGCAAAATGAATTTGTGTCTCTACTGTGGCAACCAGGTAGGCGTCGTGGCCGTGGTGGTAGTTGTTGATCTCGCGCACTTTGTAAAACTGGAAATCCTTCCGGAAATCTGGAGGCCATTTCGCCGACACGTGTCCAGCGAAAGCCTC	vector
M00292:91:000000000-AHYF2:1:1101:27716:11672	AGAGACGCCGCAAAATGAATTTGTGTCTCTACTGTGGCAATTTGTTTATTTTTCTAAATACATTCAAATATGTATCCGCTCATGAGACAATAACCCTGATAAATGCTTCAATAATATTGAAAAAGGAAGAGTATGAGTATTCAACATTACCGTGTCGCCCTTATTCCCTTTTTTGCGGCATTTTGCCTTGGAGGCCATTTCGCCGACACGTGTCCAGCGAAAGCCTC	vector
M00292:91:000000000-AHYF2:1:1101:27771:8612	AGAGACGCCGCAAAATGAATTTGTGTCTCTACTGTGGCAAGTCGTCCTTCAGAAAGCTCTGAGGCACGATATGGTCCACATCGTAGTCGGACAGCCGGTTGATGTCCAGTTGGAGGCCATTTCGCCGACACGTGTCCAGCGAAAGCCTC	vector
M00292:91:000000000-AHYF2:1:1101:27900:18866	AGAGACGCCGCAAAATGAATTTGTGTCTCTACTGTGGCAATTAGGCGTCGTGGGCGTGGTGGTAGTTGTTGATCTCGCGCACTTTGTAAAACTGGAAATCCTTCCGGAAATGGGACACCAGCTTGGACTTCAGGGTGATCACTTTCACTTCCCGGATCAGCTTGTCATTCTCGTCGTATTTAGTGTTCATCCGGGGTTCCTGGATCGGGGCCACGTGCTGTGTGGTCTTCCGGGTTTCCACCAGCTGTCTCTTGAAGAAGCCGGCCTTATCCAGTTCGGTCAGGCCGCCTCACTCGGCCTTGGTCAGATGGACAATCATTCTGTGTGTAATCTGCTTGACTGGAGGCCATTGCGCCGACACGTGTCCAGCGAAAGCCTC	vector
M00292:91:000000000-AHYF2:1:1101:27993:15722	AGAGACGCCGCAAAATGAATTTGTGTCTCTACTGTGGCAAGTCCGCCGCTTCAGCTGCTTCATCACTTTGTCGTCGAACAGGTGGTCATAGGTTTTCAGCCTTGCCTCTATCGTCTCTTTGTCCTAAAACAGTGTCAGGGTCAGCACGATATCTTCCAGAACGTCCTCGTTTTCCTCATTTTCCAGGAAGTCCTTGTCCTTGTTAATTTTCAGCTGATCGTGGTATGGGCCCAAAGGACTTTGAATTTGCAGGATGACGGCATTTCCGCCGGAATCTGCACAAACCTGATTGTCCTGCCGGTTGGACGTGGATTTGGTGCGCTGCGACGGCAGGTTGTGATAATGTATACGGAACGTGGCGGTGGAGGACATTTTGCCGACACGTGTCCAGCGAAAGCC…	vector
M00292:91:000000000-AHYF2:1:1101:28077:10127	AGAGACGCCGCAAAATGAATTTGTGTCTCTACTGTGGCAACCAGGAAGAATTCTACAAGTTCATCAAGCCCAACATGGAAAAGATGGACTGCACCGAGAAATGGAGGCCATTTCGCCGACACGTGTCCAGCGAAAGCCTC	vector
M00292:91:000000000-AHYF2:1:1101:28095:10131	AGAGACGCCGCAAAATGAATTTGTGTCTCTACTGTGGCAACCAGGAAGAGTTCTACAAGTACATCAAGCCCAAACTGGAAAAGATGGACGGCATCGGGGAATGGAGGCCATTTCGCCGACACGTGTCCAGCGAAAGCCTC	vector
M00292:91:000000000-AHYF2:1:1101:28443:12605	AGAGACGCCGCAAAATGAATTTGTGTCTCTACTGTGGCAATGAAGCAGAACGTGGGGCTCACCTCGACCATGGTAATAGCGATGACTAATACGTAGATGTACTGCCAAGTAGTGGAGGCCATTTCGCCGACACGTGTCCAGCGAAAGCCTC	vector
M00292:91:000000000-AHYF2:1:1101:28575:15761	AGAGACGCCGCAAAATGAATTTGTGTCTCTACTGTGGCGTCGGGCGACCTTTGGTCGCCCGGCCTCAGTGAGAGAGCGAGCGCGTAGTTGCCTTTCGCTGTCTTCCCTTCCTTTAGCGCCACGTTCGCCGGCATGGAGGCCATTTCGCCGACACGTGTCCAGCGAAAGCCTC	vector
M00292:91:000000000-AHYF2:1:1101:2896:11544	AGAGACGCCGCAAAATGAATTTGTGTCTCTACTGTGGCAAGCACGGGGCGAAGGCAGCGCGCAGCGACTCCCGCCCGCCGCGCGCTTCGCTTTTTATAGGGCCGCCGCCGCCGCCGCCTCGCCATAAAAGGTGGAGGCCATTTCGCCGACACGTGTCCAGCGAAAGCCTC	vector
M00292:91:000000000-AHYF2:1:1101:29038:10547	AGAGACGCCGCAAAATGAATTTGTGTCTCTACTGTGGCAAGTGACCGCTACACTTGCCAGGGCCTTAGAGCCCGCACCTTTCGCTTTCTTCCCTTCCTTTCTCGCCACGTTCGTGGGAGCCATTTCGCCGACACGTGTCCAGCGAAAGCCTC	vector
M00292:91:000000000-AHYF2:1:1101:29256:11006	AGAGACGCCGCAAAATGAATTTGTGTCTCTACTGTGGCTACTTTCTCCTACCCCCTGTCACCCCCCTCACTTCGGTCAGCTCGTTATCCACGGTGAAGATGGAGGCCATTTCGCCGACACGTGTCCAGCGAAAGCCTC	vector
M00292:91:000000000-AHYF2:1:1101:29393:11650	AGAGACGCCGCAAAATGAATTTGTGTCTCTACTGTGGTGGCTGGCTAGGTACAGGAAGTTCACATATTTGGAGGGCAGGACCAGTTCGTTTCCCTTCTGCAGTTAGCCGGTGGAGGCCATTTCGCCGACACGTGTCCAGCGAAAGCCTC	vector
M00292:91:000000000-AHYF2:1:1101:2956:15676	AGAGACGCCGCAAAATGAATTTGTGTCTCTACTGTGGCAAGCCGGTGATGCTCTGGTGGATCAGGGTGGCGTCCAGCACCTCTGGAGGCCATTTCGCCGACACGTGTCCAGCGAAAGCCTC	vector
M00292:91:000000000-AHYF2:1:1101:3006:14039	AGAGACGCCGCAAAATGAATTTGTGTCTCTACTGTGGCAATCGTGCGGCAGCAGCTGCCTGAGAAGTACAAAGAGATTTTCTTCGACCAGAGCAAGAGCGGCTACGCCGGCCACATTGACGGCGGAGCTGGAGGCCATTTCGCCGACACGTGTCCAGCGAAAGCCTC	vector
M00292:91:000000000-AHYF2:1:1101:3062:13214	AGAGACGCCGCAAAATGAATTTGTGTCTCTACTGTGGCAAGTGAACCATCACCCAAATCAAGTTTTTAGGGGTCGAGGTGCCGTAAAGCACTAAATCGGAACCCTAAAGGGAGCCCCCGATTTAGAGCTTGACGGGGAAAGCCGGCGAACGTGGCGAGAAAGGAAGGGAAGAATGGAGGCCATTTCGCCGACACGTGTCCAGCGAAAGCCTC	vector
M00292:91:000000000-AHYF2:1:1101:3136:9128	AGAGACGCCGCAAAATGAATTTGTGTCTCTACTGTGTAGCGGTGGTTTTTTTGTTTGCAAGCAGCAGATTACGCGCAGAAAAAAAGGATCTCAATAAGATCCTTTGATCTTTTCTACGGGGTCTGACGCTCAGTGGAACGAAAACTCACGTTAAGGGATTTTGGTCATGAGATAATCAAAAAGGAACTTCACCTAGACCCCTTTTGGAGGCCATTTCGCCGACACGTGTCCAGCGAAAGCCTC	vector
M00292:91:000000000-AHYF2:1:1101:3285:7175	AGAGACGCCGCAAAATGAATCTGTGTCTCTACTGTGGCAACACCCCGTGGAAAACACCCAGCTGCAGAACGAGAAGCTGTACCTGTACTACCTGCAGCATGAGCGGGACATCTACGTTGAACAGGAACTGGACATCAACCGCCTGTCCGATTAGGATGTGGACCATAGCAATGGAGGCCATTTCGCCGACACGTGTCCAGCGAAAGCCTC	vector
M00292:91:000000000-AHYF2:1:1101:3461:7500	AGAGACGCCGCAAAATGAATTTGTGTCTCTACTGTGGCAACCCGCCTTCCTGAGCGGCGAGCAGAAAAAGGCCATCGTGGACCTGCTGTTCAAGACCAACCGGAAAGTGACCGTGGAGGCCATTTCGCCGACACGTGTCCAGCGAAAGCCTC	vector
M00292:91:000000000-AHYF2:1:1101:3497:7728	AGAGACGCCGCAAAATGAATTTGTGTCTCTACTGTGGCAACGAAAGGAGCGGGCGCTAAGGCGCTGGCAAGTGTAGCGGTCACGCTGCGCGTAACCACCACACCCGCCTTGGAGGCCATTTCGCCGACACGTGTCCAGCGAAAGCCTC	vector
M00292:91:000000000-AHYF2:1:1101:3535:12555	AGAGACGCCGCAAAATGAATTTGTGTCTCTACTGTGGCAAAAACGAAAACTGACGATACGGGATTTTTGTCATGAGATTATCTAAAAGGATCTGCACCTAGATCCTTTTAAATTAAAAATGAAGTTTTAAATCATTCTAAAGTATAAATGAGAAAACTTGGTCTAACAGTGAACAAGCCTTAAACAGTGAGGCACCTATCACAGCGAAGATGGAGGCCATTTCGCCGACACGTGTCCAGCGAAAGCCTC	vector
M00292:91:000000000-AHYF2:1:1101:3620:11270	AGAGACGCCGCAAAATGAATTTGTGTCTCTACTGTGGAAAAATGGCCAGAGAGAACGAGACCACCCAGAAGGGACAGAAGAACAGCCGCGAGAGAATGAAGCGGATCGAAGAGGGCAAATGGAGGCCATTTCGCCGACACGTGTCCAGCGAAAGCCTC	vector
M00292:91:000000000-AHYF2:1:1101:3681:11227	AGAGACGCCGCAAAATGAATTTGTGTCTCTACTGTGGCAAAACCCGAAAAGTGCCACCTGACGCGCCCTGTAGCGGCGCATTAAGCGCGGCGGGTGTGGTGGTTACGCGCATGGAGGCCATTTCGCCGACACGTGTCCAGCGAAAGCCTC	vector
M00292:91:000000000-AHYF2:1:1101:3694:19392	AGAGACGCCGCAAAATGAATTTGTGTCTCTACTTTGGCTCGACGCTCAAGTCAGAGGTGGCGAAACCCGACAGGACTATAGAGATACCAGGCGTTTCCCCCTGGAAGCTCCCTCGTGTGCTCTCCTGTTCCGACCCTGCCGCTTACCGGATACCTGTCCGCCTTTCTCCCTTCGTGAAGCGTGGCGCTTTCTCATAGCTCACGCTGTAGGTAGCTCAGTTCGGTGTAGGTCGTGGAGGCCATTTCGCCGACACGTGTCCAGCGAAAGCCTC	vector
M00292:91:000000000-AHYF2:1:1101:3973:10007	AGAGACGCCGCAAAATGAATTTGTGTCTCTACTGTGGCAATCCTCCGATCGTTGTCAGAAGTAAGTTGGCCGCAGTGTTATCACTCATGGTTATGGCAGCACTGCATAATTCTCTTACTGTCATGCCATTGGAGGCCATTTCGCCGACACGTGTCCAGCGAAAGCCTC	vector
M00292:91:000000000-AHYF2:1:1101:4197:5886	AGAGACGCCGCAAAATGAATTTGTGTCTCTACTGTGGCAATTTTGCCTGGCCGGCCTTTTTCGTGGCCGCCGGCCTTTTGTCGCCTCCCAGCTGAGACAGGTCGATCCGTGTCTCGTGGAGGCCATTTCGCCGACACGTGTCCAGCGAAAGCCTC	vector
M00292:91:000000000-AHYF2:1:1101:4346:19823	AGAGACGCCGCAAAATGAATTTGTGTCTCTACTGTGGCAAGCTGGTTGATTGCTGATAACTCTGGAGCCGGTGAGCGTAGATGCCGCGGTATCATTGCAGCACTGGGGCCAGAATTGGAGGCCATTTCGCCGACACGTGTCCAGCGAAAGCCTC	vector
M00292:91:000000000-AHYF2:1:1101:4362:8832	AGAGACGCCGCAAAATGAATTTGTGTCTCTACTGTGGCAACACCGGCTCCAGATTTATCAGCAATAAACCAGCCAGCCGGAAGGGCCGAGCGCAGAAGTGGTCCTGCAACTTTATCCGCCTCCATCCAGTCTATTAATTGTTGCCTGGAGGCCATTTCGCCGACACGTGTCCAGCGAAAGCCTC	vector
M00292:91:000000000-AHYF2:1:1101:4409:21118	AGAGACGCCGCAAAATGAATTTGTGTCTCTACTGTGGCAATTGTCAAAATTCGCGTTAAATCTTTGTTACATCAGCTCATCTTTTAACCAATAGTCCGACATCCTGGAGGCCATTTCGCCGACACGTGTCCAGCGAAAGCCTC	vector
M00292:91:000000000-AHYF2:1:1101:4411:10195	AGAGACGCCGCAAAATGAATTTGTGTCTCTACTGTGGCTCGGTCTTTTTCACGATATTCACTTGGGGCATGCTCAGCACTTTCCGCACGGTGGCAAAATCCCGGCCCTTATCCCACACGATCTCCCCGGTTTCGCCGTTTGTCTCGATCAGAGGCCGCTTCCGGATCTCGCCGTTGGCCAGGGTAATCTCGGTCTTGAAAAAGTTCATGATGTTGCTGTAGATGGAGGCCATTTCGCCGACACGTGTCCAGCGAAAGCCTC	vector
M00292:91:000000000-AHYF2:1:1101:4616:8452	AGAGACGCCGCAAAATGAATTTGTGTCTCTACTGTGGCAATTTTGCCTGGCCGGCCTTTTTCGTGGCCGCCGGCCTTTTGTCGCCTCCCAGCTGAGACAGGTCGATCCGTGTCTCGTGGAGGCCATTTCGCCGACACGTGTCCAGCGAAAGCCTC	vector
M00292:91:000000000-AHYF2:1:1101:4640:21174	AGAGACGCCGCAAAATGAATTTGTGTCTCTACTGTGGCAAAAAGGGGGATGTGCTGCAAGGCGATTAAGTTGGGTAACTCCCGGGTTTTCCCAGTCACGACGTTGTAAAACGACAGCCAGTGAATTGTATTACGACTCACTATAGGGCGAATTGGAGCTCCACCGCGTTGGCGGCCGCTCTAGCCTCGAGGCTAGAACTAGTGGGTCACGAGCCCCAGCTGGTTCGTTCCGCTTGTAGGCCATTTCGCCGACACGTGTCCAGCGAAAGCCTC	vector
M00292:91:000000000-AHYF2:1:1101:4676:20702	AGAGACGCCGCAAAATGAATTTGTGTCTCTACTGTGGCAAAGAAAATCGAGTGCTTCGACTCCGTGGAAATCTCCGGCGTGGAAGATCGGTTCAACGCCTCCCTGGGCACATACCACGATCTGCTGAAAATTATCAAGGACAAGGACTTCCTGGACAATGAGGAAAACGAGGACATTCTGGAAGATATATGGAGGCCATTTCGCCGACACGTGTCCAGCGAAAGCCTC	vector
M00292:91:000000000-AHYF2:1:1101:4833:17540	AGAGACGCCGCAAAATGAATTTGTGTCTCTACTGTGGCAACCTCCGGGCTGTAATTAGCTGAGCAGGAGGTAAGGGTATAAGGGATGGTTGGTTGGTGGGGTATGTGGAGGCCATTTCGCCGACACGTGTCCAGCGAAAGCCTC	vector
M00292:91:000000000-AHYF2:1:1101:4942:13530	AGAGACGCCGCAAAATGAATTTGTGTCTCTACTGTGGCAAACCTCTGACTTGAGCGTCGATTTTTGTGATGCTCGTCAGGGGGGCGGAGCCTATGGAAAAACGCCAGCAACGCGGCCTTTTTACGGTTCCTGGCCTTTTGCTGGCCTTTTGCTCACATGTTCTTTCCTGCGTTATCCCCTGATTCTGTGGATAACCGTATTACCGCCTTTGAGTGAGCTGATGTGGAGGCCATTTCGCCGGCACGTGTCCAGCGAAAGCCTC	vector
M00292:91:000000000-AHYF2:1:1101:4967:12972	AGAGACGCCGCAAAATGAATTTGTGTCTCTACTGTGGCAACTTTCTCATTCCCTCGGTCACGTATTTCACTTTGGTCAGCTCGTTATACACGGTGAAGATGGAGGCCATTTCGCCGACACGTGTCCAGCGAAAGCCTC	vector
M00292:91:000000000-AHYF2:1:1101:5055:11537	AGAGACGCCGCAAAATGAATTTGTGTCTCTACTGTGGCAAAGATGCGTAAGGAGAAAATACCGCATCAGGCGCCCCTGCAGGCAGCTGCGCGCTCGCTCGCTCACTGAGGCCGCCCTGGAGGCCATTTCGCCGACACGTGTCCAGCGAAAGCCTC	vector
M00292:91:000000000-AHYF2:1:1101:5090:5483	AGAGACGCCGCAAAATGAATTTGTGTCTCTACTGTGGCAAGGGCACGTTGTCGCTCTTGCCCCGGTTCTTGTCGCTTCTGGTCAGCACCTTGTTGTCGATGGAGTCGTCCTTCAGAAAGCTCTGAGGCACGATATGGTCCACATCGTAGTCGGACAGCCGGTTGATGTCCAGTTCCTGGTCCACGTACATATCCCGCCCAGTCTGCAGGTAGTACAGGTACAGCTTCTCGTTCTGCAGCTGGGTGTTTTCCACGGGGTGTTCTTTCAGGATCTGGCTGCCCAGCTCTTTGATGCCAGCCATTTCGCCGACACGTGTCCAGCGAAAGCCTC	vector
M00292:91:000000000-AHYF2:1:1101:5095:16360	AGAGACGCCGCAAAATGAATTTGTGTCTCTACTGTGGAAAAAAGGCGGTTAGCTCCTTCGGTCCTCCGATCGTTGTCAGAAGTTAGTTGGCCGCAGTGTTATCACTCATGGTTATGGCAGCACTGCATAATTCTCTTACTGTCATGCCATCCGTAAGATGTTTTTCTTTGACTGGTGAGTACTCAACCAAGTCATTCTGAGAATAGTGTATGCGGCGACCGAGTTGCTCTTGCCCGGCGTCAATACGGGATAACACCGCGCCACAAAGCAGTGGAGCCCCTTTCGCCGACACGTGTCCAGCGAAAGCCTC	vector
M00292:91:000000000-AHYF2:1:1101:5261:16695	AGAGACGCCGCAAAATGAATTTGTGTCTCTACTGTGGCAAAGCATATGATAGTCCATTTTAAAACATAATTTTAAAACTGCAAACTACCCAAGAAATTATTACTTTCTACGTCATGGAGGCCATTTCGCCGACACGTGTCCAGCGAAAGCCTC	vector
M00292:91:000000000-AHYF2:1:1101:5339:14665	AGAGACGCCGCAAAATGAATTTGTGTCTCTACTGTGGCAAAAAACCTATGCCCACCTGTTCGACGACAAAGTGATGAAGCAGCTGAAGCGGCGGAGATACACCGGCTGGGGCAGGCTGAGCCGGAAGCTGATCAACGGCATCCGGGACAAGCAGTCCGGCAAGACAATCCTGGATTTCCTGAAGTCCGACGGCTTCGCCAACAGAAACTTCATGCAGCTGATCCACGATGGAGGCCATTTCGCCGACACGTGTCCAGCGAAAGCCTC	vector
M00292:91:000000000-AHYF2:1:1101:5369:16709	AGAGACGCCGCAAAATGAATTTGTGTCTCTACTGTGGCAACTGCTGCAATGATACCGCGGCTTCCACGCTCACCGGCTCCAGATTTATCAGCAATAAACCAGCCAGCCGGAAGGGCCGAGCGCAGAAGTGGTCCTGCAACTTTATCCGCCTCCATCCAGTCTATTAATTGTTGCCGGGAAGCTAGAGTAAGTAGTTCGCCAGTTAATAGTTTGCGCAACGTTGTTGCCATTGCTACAGGCATCGTGGTGTCACGCTAGTCGTTTGGTATGGCTTCATTAATGGAGGCCATTTCGCCGACACGTGTCCAGCGAAAGCCTC	vector
M00292:91:000000000-AHYF2:1:1101:5399:19882	AGAGACGCCGCAAAATGAATTTGTGTCTCTACTGTGGCAACGTATTGACGCCGGGCAAGAGCAACTCGGTCGCCGCATACACTATTCTCAGAATGACTTGGTTGAGTACTCACCAGTCACAGAAAAGCATCTTACGGATGGCATGACAGTAAGAGAATTATGCAGTGCTGCCATAACCATTGGAGGCCATTTCGCCGACACGTGTCCAGCGAAAGCCTC	vector
M00292:91:000000000-AHYF2:1:1101:5416:8294	AGAGACGCCGCAAAATGAATTTGTGTCTCTACTGTGGCAAAACCCGAAAAGTGCCACCTGACGCGCCCTGTAGCGGCGCATTAAGCGCGGCGGGTGTGGTGGTTACGCGCATGGAGGCCATTTCGCCGACACGTGTCCAGCGAAAGCCTC	vector
M00292:91:000000000-AHYF2:1:1101:5447:21072	AGAGACGCCGCAAAATGAATTTGTGTCTCTACTGTGGCAACTTCAGCAGAGCGCAGATACCAAATACTGTTCTTCTAGTGTAGCCGTAGTTAGGCCACCACTTCAAGAACTCTGTAGCACCGCCTACATACCTCGCTCTGCTAATCCTGTTACCTTCGGAAAAAGAGTTGGTAGCTCTTGATCCGGCAAACAAACCACCGCTACCGGAGGCCATTTCGCCGACACGTGTCCAGCGAAAGCCTC	vector
M00292:91:000000000-AHYF2:1:1101:5635:16099	AGAGACGCCGCAAAATGAATTTGTGTCTCTACTGTGGCAAAAGATCCTTTTTGATAATCTCATGACCAAAATCCCTTAACGTGAGTTTTCGTTCCACTGAGCGTCAGACCCCGTAGAAAAGATCAAAGGATCTTCTTGAGATCCTTTTTTTCTGCGCGTAATCTGCTGCTTGCAAACAAAAAAACATGGAGGCCATTTCGCCGACACGTGTCCAGCGAAAGCCTC	vector
M00292:91:000000000-AHYF2:1:1101:5642:20330	AGAGACGCCGCAAAATGAATTTGTGTCTCTACTGTAACCCACTCGTGCACCCAACTGATCTTCAGCATCTTTTACTTTCACCAGCGTTTCTGGGTGAGCAAAAACAGGAAGGCAAAATGCCGCAAAAAAGGGAATAAGGGCGACACGGAAATGTTGAATACTCATACTCTTCCTTTTTAAATATTATTGAAGCATTAATCAGGGTTATTGTCTCATGAGCGGATACATATTTGAATGTATTTAGAAAAATAAACAAATAGGGGTTCCGCGCACATTTCCCCGAAAAAGTGCCATTGGAGGCCATTTCGCCGACACGTGTCCAGCGAAAGCCTC	vector
M00292:91:000000000-AHYF2:1:1101:5752:7610	AGAGACGCCGCAAAATGAATTTGTGTCTCTACTGTGGCAAAGAACCTGCCCAACGAGAAGGTGCTGCCCAAGCACAGCCTGCTGTACGAGTACTTCACCGTGTATAACGAGCTGACCAAAGTGAAATACGTGACCGAGGGAATGAGAAAGCCCGCCTTCCTGAGCGGCGAGCAGAAAAAGGCCGTGGAGGCCATTTCGCCGACACGTGTCCAGCGAAAGCCTC	vector
M00292:91:000000000-AHYF2:1:1101:5830:11023	AGAGACGCCGCAAAATGAATTTGTGTCTCTACTGTGGCAAGTGACCGCTACACTTGCCAGCGCCTTAGCGCCCGCTCCTTTCGCTTTCTTCCCTTCCTTTCTCGCCACGTTCGTGGAGGCCATCTCGCCGACACGTGTCCAGCGAAAGCCTC	vector
M00292:91:000000000-AHYF2:1:1101:5862:7426	AGAGACGCCGCAAAATGAATTTGTGTCTCTACTGTGGCAAACGGATGTCATGAGAGTAAGAGAATTATGCAGTGCTGACATAAACATGCCGGAAAACAATTTGGTGTATGTACTGTGGCCGACACGTGTCCAGCGAAAGCCTC	vector
M00292:91:000000000-AHYF2:1:1101:6289:13499	AGAGACGCCGCAAAATGAATTTGTGTCTCTACTGTGGCAAGGGGGGCGGCCGCAGGAACCCCTAGTGATGGAGTTGGCCACTCCCTCTCTGCGCGCTCGCTCGCTCACTGAGGCCGGGCGACCTGGAGGCCATTTCGCCGACACGTGTCCAGCGAAAGCCTC	vector
M00292:91:000000000-AHYF2:1:1101:6345:10276	AGAGACGCCGCAAAATGAATTTGTGTCTCTACTGTGGCAACGTCGAAGCGGGGGCGGCGTTCGCCGAGATCGGCCCGCGCATTGGAGGCCATTTCGCCGACACGTGTCCAGCGAAAGCCTC	vector
M00292:91:000000000-AHYF2:1:1101:6365:5559	AGAGACGCCGCAAAATGAATTTGTGTCTCTACTGTGGCAACAACAGATGGAAGGCCTCCTGGCGCCGCACCGGCACAAGGAGCCCGCGTGGTTCCTGGCCACCGTCGGCGTCTCGCCCGACCACCAGGGCAAGGGTCTGGGCAGCGCCGTCGTGCTCCCCGGAGTGGTGGAGGCCATTTCGCCGACACGTGTCCAGCGAAAGCCTC	vector
M00292:91:000000000-AHYF2:1:1101:6393:17339	AGAGACGCCGCAAAATGAATTTGTGTCTCTACTGTGGCAAGCTGGTTTATTGCTGATAAATCTGGAGCCGGTGAGCGTGGAAGCCGCGGTATCATTGCAGCACTGGGGCCAGATGTGGAGGCCATTTCGCCGACACGTGTCCAGCGAAAGCCTC	vector
M00292:91:000000000-AHYF2:1:1101:6428:9077	AGAGACGCCGCAAAATGAATTTGTGTCTCTACTGTGGCAAGCAGGGGCGCCTGATGCGGTATTTTCTCCTTACGCATCTGTGCGGTATTTCACACCGCATACGTCAAAGCAACCATAGTACGCGCCCTGTAGCGGCGCATTAAGCGCGGCGGGTGTGGTGGTTACACGGAGGCCATTTCGCCGACACGTGTCCAGCGAAAGCCTC	vector
M00292:91:000000000-AHYF2:1:1101:6506:16103	AGAGACGCCGCAAAATGAATTTGTGTCTCTACTGTGGCATCATGTACTGGGCACAATGCCAGGCGGGCCATTTACCGTCATTGACGTCAATAGGGGGCGTACTTGGCATATGATACACTTAATGTACTGCCAAGTGGGCAGTTTACCGTAAATACTCCACCCATTGACGTCAATGGAAAGTCCCTATTGGCGTTACTATTGTGGAGGCCATTTCGCCGACACGTGTCCAGCGAAAGCCTC	vector
M00292:91:000000000-AHYF2:1:1101:6556:2989	AGAGACGCCGCAAAATGAATTTGTGTCTCTACTGTGGCAACAGTCCACTATTAAAGAACGTGTACTCCAACGTCAAAGGGCGAAAAACCATCTATCAGGGCGATGGCCCACGTTGGAGGCCATTTCGCCGACACGTGTCCAGCGAAAGCCTC	vector
M00292:91:000000000-AHYF2:1:1101:6565:18463	AGAGACGCCGCAAAATGAATTTGTGTCTCTACTGTGGCAAAAGATCCTTTTTGATAATCTCATGACCAAAATCCCTTAACGTGAGTTTTCGTTCCACTGAGCGTCAGACCCCGTAGAAAAGATCAAAGGATCTTCTTGAGATCCTTTTTTTCTGCGCGTAATCTGCTGCTTGCAAACAAAAAAACATGGAGGCCATTTCGCCGACACGTGTCCAGCGAAAGCCTC	vector
M00292:91:000000000-AHYF2:1:1101:6587:20095	AGAGACGCCGCAAAATGAATTTGTGTCTCTACTGTGGCAATTCGTCCTTTCCACAAGATATATAAAGCCAAGAAATCGAAATACTTTCAAGTTACGGTAAGCATATGATAGTCCATTTTAAAACATAATTTTAAAACTGCAAACTACCCAAGAAATTATTACTTTCTACGTCACGTATTTTGTACTAATATCTTTGTGTTTACAGTCAAATTAATTCCAATTATCTCTCTAACAGCCTTGTATCGTATTGGAGGCCATTTCGCCGACACGTGTCCAGCGAAAGCCTC	vector
M00292:91:000000000-AHYF2:1:1101:6699:15504	AGAGACGCCGCAAAATGAATTTGTGTCTCTACTGTGGCAAGAGCTAGAACTAGTGGATCTCGAGCCCCAGCTGGTTCTTTCCGCCTCAGAAGCCATAGAGCCCACCGCATCCCCAGCATGCCTGCTATTGTCTTCCCAATCCTCCCCCTTGCTGTCCTGCCCCACCCCATGGAGGCCATTTCGCCGACACGTGTCCAGCGAAAGCCTC	vector
M00292:91:000000000-AHYF2:1:1101:6754:4126	AGAGACGCCGCAAAATGAATTTGTGTCTCTACTGTGGCAAATCAGAAGAATAGCCCGAGATAGAGTTGAGTGTTGTTCCAGTTTGGAACAAGAGTCCACTATTAAAGAACTTGGACTCCAATGGAGGCCATTTCGCCGACACGTGTCCAGCGAAAGCCTC	vector
M00292:91:000000000-AHYF2:1:1101:6813:13835	AGAGACGCCGCAAAATGAATTTGTGTCTCTACTGTGGCGAGCCACGGCGCCCGAAGGGAGACAGGCAGAGAGAGATCCGGTAAGCGGAAAGACCGGATCTGGTGTGGCCAATGGAGGCCATTTCGCCGACACGTGTCCAGCGAAAGCCTC	vector
M00292:91:000000000-AHYF2:1:1101:6839:8057	AGAGACGCCGCAAAATGAATTTGTGTCTCTACTGTGGCAATCACCGTGTATAACGAGCTGACCAAAGTGAAATACGCGACCGCGGGAATGAGAAAGCCCGCCTTCCTGAGCGGCGAGCAGAAAAAGGCCATCGTGGACCTGCTTTTCAAGCCCAACCGGAAAGAGACCGTGAAACAGGTGAAAGAGCAATAGTTCAAAAAAATCGAGTGAATCGACCCCGTGAAAATCCACAATGGAGGTCAGTTCGCAAACACGTGTCCAGCGAAAGCCTC	vector
M00292:91:000000000-AHYF2:1:1101:6850:20419	AGAGACGCCGCAAAATGAATTTGTGTCTCTACTGTGGCAATCACTTTCACGAGCTCGTCCACCACCTTCACTGTCTGCAGGATGCCCTTCTTAATGGCGGGGCTGCCGGCCAGATTGGCAATGTGCTCGTGCAGGCTATCGCCCTGGCCGGACACCTGGGCTTTCTGGATGTCCTCTTTAAAGGTCAGGCTGTCGTCGTGGATCAGCTTCAGGAAGTTTCTGTTGGCGAAGCCGTCGGACGTCAGGAAATCCAGGATTGGCTTGCCGGACAAGGCCTGAACGAACGGGAGAGGGGCGGCTTCAACAAGAGACATGGAGGCAATTTCGCCGACACGTGTCCAGCGAAAGCCTC	vector
M00292:91:000000000-AHYF2:1:1101:6956:16022	AGAGACGCCGCAAAATGAATTTGTGTCTCTACTGTGGCAATAAGCATTGGTAACTGTCAGACCAAGTTTACTCATATATACTTTAGATTGATTTAAAACTTCATTTTTAATTTAAAAGGATCTAGGTGGAGATCCTTTTTGATAATCTCATGACCAAAATCCCTTAACGTGAGTTTTCGTTCCACTGAGCGTCAGACCCCGTAGAAAAGATCAAAGGATCTTCTTGAGATCCTTTTTTTCTGCGCGTAATCTGCTGCTTGCAAACAAAAAAACCACCGCTACCAGCGGTGGTTTGTTTGCCGGATCAAGAGCTACCAACTCTTTTTCGTGGAGGCCATTTCGCCGACACGTGTCCAGCGAAAGCCTC	vector
M00292:91:000000000-AHYF2:1:1101:7033:14781	AGAGACGCCGCAAAATGAATTTGTGTCTCTACTGTGGCAACTTCAGCAGAGCGCAGATACCAAATACTGTTCTTCTAGTGTAGCCGTAGTTAGGCCACCACTTCAAGAACTCTGTAGCACCGCCTACATACCTCGCTCTGCTAATCCTGTTACCTTCGGAAAAAGAGTTGGTAGCTCTTGATCCGGCAAACAAACCACCGCTACCGGAGGCCATTTCGCCGACACGTGTCCAGCGAAAGCCTC	vector
M00292:91:000000000-AHYF2:1:1101:7051:14783	AGAGACGCCGCAAAATGAATTTGTGTCTTGGCTTAGGCAACTTCAGCAGAGCGCAGATACCAAATACTGTTCTTCTAGTTTAGCCGTAGTTAGGCCACCACTTCAAGAACTCTGTAGCACCGCCTACATACCTCGCTCTGCTACTCCTGTTACCTTCGGCAAAAGAGTTGTTAGCTGTTGATCCAGCAAACAAACCACCGCTACCGGAGGCCATTTCACCGACACGTGTCCAGCGAAAGCCTC	vector
M00292:91:000000000-AHYF2:1:1101:7065:13103	AGAGACGCCGCAAAATGAATTTGTGTCTCTACTGTGGCAAAGGACTGGGACCCTAAGAAGTACGGCGGCCTCGACAGCCCCACCGTGGCCTATTCTGTGCTGGTGGTGGCCAAAGTGGAAAAGGTGGAGGCCATTTCGCCGACACGTGTCCAGCGAAAGCCTC	vector
M00292:91:000000000-AHYF2:1:1101:7187:16002	AGAGACGCCGCAAAATGAATTTGTGTCTCTACTGTGGCAAGCCCGGCCTCAGTGAGCGAGCGAGCGCGCAGCTGCCTGCAGGGGCGCCTGATGCGGTATTTTCTCCTTACGCATCTGTGCGGTATTTCACACCGCATACGTCAAAGCAACCATAGTACGCGCCCTGTAGCGACGCATTAAGCGCGGCGGGTGTGGTGGTTACGCTGGAGGCCATTTCGCCGACACGTGTCCAGCGAAAGCCTC	vector
M00292:91:000000000-AHYF2:1:1101:7241:22815	AGAGACGCCGCAAAATGAATTTGTGTCTCTACTGTGGTCGTCGCTCAAGTCAGAGGTGGCGAAACCCGACAGGACTATAAAGATACCAGGCGTGGAGGCCATTTCGCCGACACGTGTCCAGCGAAAGCCTC	vector
M00292:91:000000000-AHYF2:1:1101:7517:16254	AGAGACGCCGCAAAATGAATTTGTGTCTCTACTGTGGCAAAAGCTGATCCGGGAAGTGAAAGTGATCACCCTGAAGTCCAAGCTGGTGTCCGATTTCCGGAAGGATTTCCAGTTTTACAAAGTGCGCGAGATCAACAACTACCACCACGCCCACGACGCCTACCTGAACGCCGTCGTGGGAACCGCCATGATCAAAAAGTACCCTAAGCTGGAAAGCGAGTTCGTGTACGGCGACGACAAGGTGTACGACGTGCGGAAGATGATCGCCAAGAGCGAGCAGGAAATCGGCAAGGCTACCGCCAAGTACTTCTTCTACATGGAGGCCATTTCGCCGACACGTGTCCAGCGAAAGCCTC	vector
M00292:91:000000000-AHYF2:1:1101:7597:11593	AGAGACGCCGCAAAATGAATTTGTGTCTCTACTGTGGCAATAGCTCTAAAACAAAAAAGCACCGACTCGGTGCCACTTTTTCAAGTTGATAACGGACTAGCCTTATTTTAACTTGCTATTTCTAGCTCTAAAACCCATTGCCACAGTAGAGACACGGTGTTTAGTCCTTTCCACAAGATATATAAAGCCAAGAAATCGAAATACTTTCAAGTTACGGATGGAGGCCATTTCGCCGACACGTGTCCAGCGAAAGCCTC	vector
M00292:91:000000000-AHYF2:1:1101:7637:21396	AGAGACGCCGCAAAATGAATTTGTGTCTCTACTGTGGCAACAGCAAGAAGAACCTGATCGGAGCCCTGCTGTTCGACAGCGGCGAAACAGCCGCGGCCACGCGGCTGAAGAGAACCGATGGAGGCCATTTCGCCGACACGTGTCCAGCGAAAGCCTC	vector
M00292:91:000000000-AHYF2:1:1101:7846:10261	AGAGACGCCGCAAAATGAATTTGTGTCTCTACTGTGGCAGAGCCTATGGAAAAACGCCAGCAACGCGGCCTTTTTACGGTTCCTGGCCTTTTGCTGGCCTTTTGCTCACATGTGAGGGCCTATTTCCCATGATTCCTTCATATTTGCATATACGATAAAAGGCTGTTAGAGAGATAATTGGAATTAATTTGACTGTAAACACAAAAATATTAGTACAAAATACGTGACGTAGAAAGTATGGAGGCCACTTCGCCGACACGTGTCCAGCGAAAGCCTC	vector
M00292:91:000000000-AHYF2:1:1101:7886:7116	AGAGACGCCGCAAAATGAATTTGTGTCTCTACTGTGGCAACAGTCCACTATTAAAGAACGTGGACTCCAACGTCAAAGGGCGAAAAACCGTCTATCAGGGCGATGGCCCACGTTGGAGGCCATTTCGCCGACACGTGTCCAGCGAAAGCCTC	vector
M00292:91:000000000-AHYF2:1:1101:7902:11364	AGAGACGCCGCAAAATGAATTTGTGTCTCTACTGTGGCGAACGTGGCGAGAAAGGAAGGGAAGAAAGCGAAAGGAGCGGGCGCTAAGGCGCTGGCAAGTGTAGCGGTCTGGAGGCCATTTCGCCGACACGTGTCCAGCGAAAGCCTC	vector
M00292:91:000000000-AHYF2:1:1101:7910:18637	AGAGACGCCGCAAAATGAATTTGTGTCTCTACTGTGGCAATCGACCGGAAGAGGTACACCAGCACCAAAGGGGTGCTGGGCGCCACCCTGATCCACCAGAGCATCACCGGCCTGTACGAGACACGGATCGACCTGTCTCAGCTGGGAGGCGACAAATGGAGGCCATTTCGCCGACACGTGTCCAGCGAAAGCCTC	vector
M00292:91:000000000-AHYF2:1:1101:7942:20834	AGAGACGCCGCAAAATGAATTTGTGTCTCTACTGTGGCAATTAGGTTTTCAGCCGTTCCTCGATCATCTCTCTGTCCTCAAACAGTGTCAGGGTCAGCACGATATCTTCCAGAATGTCCTCGTTTTCCTCATTGTCCAGGAAGTCCTTGTCCTTGATAATTTTCAGCAGATCGTTGTATGTGCCCAGGGAGGCGTTGAACCGAACTTCCACGCCGGAGATTTCCACGGAGTCGAAGCACTCGATTTTCGTGAAGTAGTCCTCTTTCAGCTGCTTCACAGTCACTTGCCGTTTAATGGAGGCCATTTCGCCGACACGTGTCCAGCGAAAGCCTC	vector
M00292:91:000000000-AHYF2:1:1101:7947:23557	AGAGACGCCGCAAAATGAATTTGTGTCTCTACTGTGGCAAGAGCAGTTCCTCGGTGCCGTCCATCTTTTCCAGGATGGGCTTGATGAACTTGTAGAACTCTTCCTGGCTGGCTACGCCGGCTATGGAGGCCATTTCGCCGGCACGTGTCCAGCGAAAGCCTC	vector
M00292:91:000000000-AHYF2:1:1101:8001:8110	AGAGACGCCGCAAAATGAATTTGTGTCTCTACTGTGGCAATCGCTCTGCTAATCCTGTTAACAGTGGCTGCTGCCAGTGGCGATAAGTCGTGTCTTACCGGGTTGGACTCAAGACGATAGTTACCGGATAAGGCGCAGCGGTCGGGCTGAACGGGGGGTTCGTGCACACAGCCCAGCTTGGAGCGAACGACCTACACCGAACTGAGATACCTACAGCGTGAGCTATGAGAAAGCGCCACGCTTCCCGAAGGGAGAAAGGCGGACAGGTATCCGGTAAGATGGAGGCCATTTCGCCGACACGTGTCCAGCGAAAGCCTC	vector
M00292:91:000000000-AHYF2:1:1101:8018:2401	AGAGACGCCGCAAAATGAATTTGTGTCTCTACTGTGGCAAACTCCACCCATTGACGTCAATGGAAAGTCCCTATTGGCGTTACTATTGACGTCAATGGGCGGGGGTCGTTGGGCGGTCAGCCAGGCGGGTGGAGGCCATTTCGCCGACACGTGTCCAGCGAAAGCCTC	vector
M00292:91:000000000-AHYF2:1:1101:8045:18559	AGAGACGCCGCAAAATGAATTTGTGTCTCTACTGTGGCAAGTTTTTGCTCACCCAGAAACGCTGGTGAAAGTAAAAGATGCTGAAGATCAGTTGGGTGCACGAGTGGGTTACATCGAACTGGATCTCAACAGCGGTAAGATCCTTGAGAGTTTTCGCCCCGAAGAACGTTTTCCAATGATGAGCACTTTTAAAGTTCTGCTATGTGGCGCGGTATTATCCCTGGAGGCCATTTCGCCGACACGTGTCCAGCGAAAGCCTC	vector
M00292:91:000000000-AHYF2:1:1101:8065:7546	AGAGACGCCGCAAAATGAATTTGTGTCTCTACTGTGGCAACACCGGCTCCAGATTTATCAGCAATAAACCAGCCAGCCGGAAGGGCCGAGCGCAGAAGTGGTCCTGCAACTTTATCCGCCTCCATCCAGTCTATTAATTGTTGCCTGGAGGCCATTTCGCCGACACGTGTCCAGCGAAAGCCTC	vector
M00292:91:000000000-AHYF2:1:1101:8146:18075	AGAGACGCCGCAAAATGAATTTGTGTCTCTACTGTGGCAATGAAGCAGAATGTGGGGCTCACCTCGACCATGGTAATAGCGATGACTAATACGTAGATGTACTGCCAAGTAGTGGAGGCCATTTCGCCGACACGTGTCCAGCGAAAGCCTC	vector
M00292:91:000000000-AHYF2:1:1101:8240:2184	AGAGACGCCGCAAAATGAATTTGTGTCTCTACTGTGGCAAAAGAGGTGCTGGTGTACCTCTTCCGGTCGATGGTGGTGTCAAAGTACTTGAAGGCGGCAGGGGCTCCCAGATTGGTCAGGGTAAACAGGTGGTGGAGGCCATTTCGCCGACACGTGTCCAGCGAAAGCCTC	vector
M00292:91:000000000-AHYF2:1:1101:8298:11281	AGAGACGCCGCAAAATGAATTTGTGTCTCTACTGTGGCATGAAGGGGAGGTTGCGGGGCGCGGGGGTCTCCAGGAAGGCGGGCACCCCGGCGCGCTGGGCCGCCTCCACTCCGGGGATGAGCAGAGCGAGGTATGTAGGCGGTGCTACAGAGTTCTTGAAGTGGTGGCCTAACTACGGCTACACTAGAAGAACAGTATTTGGTATCTGCGCTCTGCTGAAGCCAGTTACCTTCGGAAAAAGAGTTGGTAGCTCTTGATCCGGCAAACAAACCACCTGGAGGCCATTTCGCCGACACGTGTCCAGCGAAAGCCTC	vector
M00292:91:000000000-AHYF2:1:1101:8325:12090	AGAGACGCCGCAAAATGAATTTGTGTCTCTACTGTGGCAAGCGGTAAGATCCTTGAGAGTTTTCGCCCCGAAGAACGTTTTCCAATGATGAGCACTTTTAAAGTTCTGCTATGTGGCGCGGTATTATCCCGTATTGACGCCGGGCAAGAGCAACTCGGTCGCCGCATACACTATTCTCAGAATGACTTGGTTGAGTACTCACCAGTCACAGAAAAGCATCTTACGGATGGCATGACAGTAAGAGAATTATGCAGTGCTGCCATAACCATGAGTGATAACACTGCGGTATAACAGACCCCGTAGAAAAGATCAAAAGATCAAAGGATCTTCTTGAGACACGTGTCCAGCGAAAGCCTC	vector
M00292:91:000000000-AHYF2:1:1101:8338:9346	AGAGACGCCGCAAAATGAATTTGTGTCTCTACTGTGGAAAAAATCAAAAGAATAACCCGAGATAGAGTTGAGTGTTGTTCCAGTTTGGAACAAGAGTCCACTATTAAAGAACGCGGACTCCAACGTCAAAGGGCGAAAAACCGTCTATCAGGGCGATGGCCCACTACGTGAACCATCACCCAAATCAAGTTTTTTGGGGTCGAGGTGCCGTAAAGCACTAAATCGGAACCCTAAAGGGAGCCCCCGTGGAGGCCATTTCGCCGACACGTGTCCAGCGAAAGCCTC	vector
M00292:91:000000000-AHYF2:1:1101:8351:8169	AGAGACGCCGCAAAATGAATTTGTGTCTCTACTGTGGCAACCAGGTAGGCGTCGTGGGCGTGGTGGTAGTTGTTGATCTCGCGCACTTTGTAAATCTGGATATCCTTCCGGAAATCTGGAGGCCATTTCGCCGACACGTGTCCAGCGAAAGCCTC	vector
M00292:91:000000000-AHYF2:1:1101:8421:12293	AGAGACGCCGCAAAATGAATTTGTGTCTCTACTGTGCCTCCTCTACCCGGTAGAATTTCGAGGTCTACTTATTAATTCGATTTCATGCTTATCGATACTGTAGACCTCGAGGGGCGGCCTCGTACCAGGGTCTGTTCCCTTGAGTGAAGGTTAATGTCGAGCTTCGCATAATGATGGTCATAGCTGTTTCCTGCATGGAATGGTGAGCGGAAAACAACGTGTCCAGCGAAAGCCTC	vector
M00292:91:000000000-AHYF2:1:1101:8432:6759	AGAGACGCCGCAAAATGAATTTGTGTCTCTACTGTGGCAACGAAAGGAGCGGGCGCTAAGGCGCTGGCAAGTGTAGCGGTCACGCTGCGCGTAACCACCACACCCGCCTTGGAGGCCATTTCGCCGACACGTGTCCAGCGAAAGCCTC	vector
M00292:91:000000000-AHYF2:1:1101:8458:5300	AGAGACGCCGCAAAATGAATTTGTGTCTCTACTGTGGCAAGTCGTCCTTCAGAAAGCTCTGAGGCACGATATGGTCCACATCGTAGTCGGACAGCCGGTTGATGTCCAGTTGGAGGCCATTTCGCCGACACGTGTCCAGCGAAAGCCTC	vector
M00292:91:000000000-AHYF2:1:1101:8496:17915	AGAGACGCCGCAAAATGAATTTGTGTCTCTACTGTGGCAACCTACCGGTGGATGTGGAATGTGTGCGAGGCAGAGGCCACTTGTGTAGCGCCAAGTGCCCAGCGGGGCTGCTAAAGCGCAATGGAGGCCATTTCGCCGACACGTGTCCAGCGAAAGCCTC	vector
M00292:91:000000000-AHYF2:1:1101:8510:3671	AGAGACGCCGCAAAATGAATTTGTGTCTCTACTGTGGCTACTAGTCCGTTATCAACTTGAAAAAGTGGCACCGAGTCGGTGCTTTTTTGTTTTAGAGCTAGAAATAGCAAGTTAAAATGGAGGCCATTTCGCCGACACGTGTCCAGCGAAAGCCTC	vector
M00292:91:000000000-AHYF2:1:1101:8561:22013	AGAGACGCCGCAAAATGAATTTGTGTCTCTACTGTGGCAAGTGGATCTTAACAGCGGTAAGGTCCTTGAGAATTTTCGCACCGAAGAAACTTTTCCAATGATGAACACTTTTTAAGTTCTGCTATGTGGCGCGTTATTATCCCATATAGACGCCGCGCAATAGCAACTCGGTCCCCGCATACACTTGGAGGCCATTTCGCCGACACGTGTCCAGCGAAAGCCTC	vector
M00292:91:000000000-AHYF2:1:1101:8588:20991	AGAGACGCCGCAAAATGAATTTGTGTCTCTACTGTGGCGAACGCGGCGAGAAGGGAAGGGAAGAAAGCGAAAGGAGCGGGCGCTAAGGCGCTGGCAAGTGTAGCGGTCTGGAGGCCATTTCGCCGACACGTGTCCAGCGAAAGCCTC	vector
M00292:91:000000000-AHYF2:1:1101:8749:12581	AGAGACGCCGCAAAATGAATTTGTGTCTCTACTGTGGCAAAAGGATCTAGGTGAAGATCCTTTTTGATAATCTCATGACCAAAATCCCTTAACGTGAGTTTTCGTTCCACTGAGCGTCAGACCCCGCAGAAAAGATCAAAGGATCTTCTTGAGATCCTTTTTTTCTGCGCGTAATCTGCTGCTTGCAAACAAAAAAACCACCGCTACCCGCGGTGGTTTGTTTGCCGGATCAAGAGCTACCAACTCTTTTTCCGAAGGTAACTGGCTTTGGAGGCCATTTCGCCGACACGTGTCCAGCGAAAGCCTC	vector
M00292:91:000000000-AHYF2:1:1101:8756:17444	AGAGACGCCGCAAAATGAATTTGTGTCTCTACTGTGGCAAAGGAACAGCGATACGCTGATCGCCAGAAAGAAGGACTGGGACCCTAAGAAGTACGGCGGCTTCTACATCCCCACCATGGCCTATTCTGTGCTGGTGGTGGCCAAATTGTTGGAGGCCATTTCGCCGACACGTGTCCAGCGAAAGCCTC	vector
M00292:91:000000000-AHYF2:1:1101:8757:6035	AGAGACGCCGCAAAATGAATTTGTGTCTCTACTGTGGCAAAAAAGCCCGGGCGGCCTTAGTCCGCGAGCGGGTGCGCAGCTGCCTGCACCGGCGCCTGATGCCGTATTTTTTCCTTACGTATATGTGCCATATTTAACACCGCATATGTCATTGTGTATGTCATTTCGCCGACACGTGTCCAGCGAAAGCCTC	vector
M00292:91:000000000-AHYF2:1:1101:8855:17686	AGAGACGCCGCAAAATGAATTTGTGTCTCTACTGTGGCTTTGGTGAACCGATCTTCCACGACCGACATTTCCCCGGAGTCGAAGCACTCGAGTTGTTTGCAGTAGCACTCGTTCAGCAGATTCACGGTTACTTTCCGTGGAGGCCATTTCGCCGACACGTGTCCAGCGAAAGCCTC	vector
M00292:91:000000000-AHYF2:1:1101:8871:14280	AGAGACGCCGCAAAATGAATTTGTGTCTCTACTGTGGCAAAAGATCCTTTTTGATAATCTCATGACCAAAATCCCTTAACGTGAGTTTTCGTTCCACTGAGCGTCAGACCCCGTAGAAAAGATCAAAGGATCTTCTTGAGATCCTTTTTTTCTGCGCGTAATCTGCTGCTTGCAAACAAAAAAACATGGAGGCCATTTCGCCGACACGTGTCCAGCGAAAGCCTC	vector
M00292:91:000000000-AHYF2:1:1101:8878:24458	AGAGACGCCGCAAAATGAATTTGTGTCTCTACTGTGGCAAGCCGGTGATGCTCTGGTGGATCAGGGTGGCGTCCAGCACCTCTGGAGGCCATTTCGCCGACACGTGTCCAGCGAAAGCCTC	vector
M00292:91:000000000-AHYF2:1:1101:8886:5916	AGAGACGCCGCAAAATGAATTTGTGTCTCTACTGTAGACAGCTGGTGGAAACCCGGCAGATCACAAAGCACGTGGCACAGATCCTGGACTCCCGGATGAACACTAAGTACGACGAATGGAGGCCATTTCGCCGACACGTGTCCAGCGAAAGCCTC	vector
M00292:91:000000000-AHYF2:1:1101:8919:23077	AGAGACGCCGCAAAATGAATTTGTGTCTCTACTGTGGCAAAGGACTGGGACCCTAAGAAGTACGGCGGCCTGGACAGCCCCACCGTGGCCTATTCTGTGCTGGTGGTTGCCAAAGTGGAAAAGGTGGAGGCCATTTCGCCGACACGTGTCCAGCGAAAGCCTC	vector
M00292:91:000000000-AHYF2:1:1101:8927:23059	AGAGACGCCGCAAAATGAATTTGTGTCTCTACTGTGGCAAAGGACTGGGACCCTAAGAAGTACGGCGGCCTCGACAGCCCCACCGTGGCCTATTCTGTGCTGGTGGTGGCCAAAGTGGAAAAGGTGGAGGCCATTTCGCCGACACGTGTCCAGCGAAAGCCTC	vector
M00292:91:000000000-AHYF2:1:1101:8954:2506	AGAGACGCCGCAAAATGAATTTGTGTCTCTACTGTGGCAAAGCATATGATAGTCCATTTTAAAACATAATTTTAAAACTGCAAACTACCCAAGAAATTATTACTTTCTACGTCATGGAGGCCATTTCGCCGACACGTGTCCAGCGAAAGCCTC	vector
M00292:91:000000000-AHYF2:1:1101:9012:5753	AGAGACGCCGCAAAATGAATTTGTGCCTCTCCCTGTTCGAGCTGGAAAACGGCCGGAAGAGAATGCTGGCCTCTGCCGGCGAACTGCAGAAGGGAAACGAACTGGCCCTGCCCTCCAAATATGTGAACTTCCTGTACCTGGCCAGCAACTATGAGAAGCTGAAGGACTACACCGAGGAAAATGAGCAGAAACAGCTGTTAGTGGAACGGCACAAGCAGTACCTGGACAAGATCATAGAGCTGACACACGTGGAGGCCATTTCGCCGACACGTGTCCAGCGAAAGCCTC	vector
M00292:91:000000000-AHYF2:1:1101:9013:23124	AGAGACGCCGCAAAATGAATTTGTGTCTCTACTGTGGCAAACCCCCAGGCCCAGGGCAAGAAGGTTTCCGAACGTGCCTTTCTTCTTCTCACCGCGCAGATGGGAGATCATATGTGCCAGCCGTCTGCTCTTGCTCAGTCTGGCAAACAGGATGGCCTTGGCGTCAACACCGCTGGAGTTGATGAAGTTTTACTCGAACAGCCGGTTGTAAGTCTGCACCAACTGGATGAATGGAGGCCATTTCGCCGACACGTGTCCAGCGAAAGCCTC	vector
M00292:91:000000000-AHYF2:1:1101:9132:5872	AGAGACGCCGCAAAATGAATTTGTGTCTCTACTGTGGCTTCTTCCACAGACTGGAAGAGTCCTTCCTGGTGGAAGAGGATAAGAAGCACGAGCGGCACCCCATCTTCGGCAACATCGTGGACGAGGTGGCCTACCACGAGAAGTACCCCACCATCTACGGCGAAACAGCCGAGGCCTGGAGGCCATTTCGCCGACACGTGTCCAGCGAAAGCCTC	vector
M00292:91:000000000-AHYF2:1:1101:9191:3858	AGAGACGCCGCAAAATGAATTTGTGTCTCTACTGTGGCAACCTACCGGTGGATGTGGAATGTGTGCGAGGCCAGAGGCCACTTGTGTAGCGCCAAGTGCCCAGCGGGGCTGCTAAAGCGCAATGGAGGCCATTTCGCCGACACGTGTCCAGCGAAAGCCTC	vector
M00292:91:000000000-AHYF2:1:1101:9264:23030	AGAGACGCCGCAAAATGAATTTGTGTCTCTCGGTGCCACCATGGACTATAAGGACCACGACGGAGACTACAAGGATCATGATATTGATTACAAAGACGATGACGATAAGATGGCCCCAAAGAAGAAGCGGAAGGTCGTGGAGGCCATTTCGCCGACACGTGTCCAGCGAAAGCCTC	vector
M00292:91:000000000-AHYF2:1:1101:9302:5900	AGAGACGCCGCAAAATGAATTTGTGTCTCTACTGTGGCAAATGTTTAATTACCTGGAGCACCTGCCTGAAATCACTTTTTTTCAGGTTGGACCGGTGCCACCATGGACTATAAGGACTGGAGGCCATTTCGCCGACACGTGTCCAGCGAAAGCCTC	vector
M00292:91:000000000-AHYF2:1:1101:9336:7881	AGAGACGCCGCAAAATGAATTTGTGTCTCTACTGTGGCAAACGGACTAGCCTTATTTTAACTTGCTATTTCTAGCTCTAAAACAAAAAAGCACTTGCCTGGAGGCCATTTCGCCGACACGTGTCCAGCGAAAGCCTC	vector
M00292:91:000000000-AHYF2:1:1101:9376:15394	AGAGACGCCGCAAAATGAATTTGTGTCTCTACTGTGGCGTCAATGGAAAGTCCCTATTGGCGTTACTATTGACGTCAATGGGCGGAGTATTTACGGTAAACTGCCCACTTGGCATTACTGGTGTCACTTTTTTTCAGGTTGGACCGGTGCCACCATGGACTATAAGGACCACGACGGAGACTACAAGGATCATGATATTGATTACAAAGACGATGACGATAAGATGGCCCCAAAGAAGACACGTGTCCAGCGAAAGCCTC	vector
M00292:91:000000000-AHYF2:1:1101:9391:10789	AGAGACGCCGCAAAATGAATTTGTGTCTCTACTGTGGCAAAAAAGATGGGCTTGATGAACTTGTAGAACTCTTCCTGGCTGGCTCCGCCGTCAATGTAGCCGGCGTAGCCGTTCTTGCTCTGGTCGAAGAAAATCTCTTTGTACTTCTCAGGCAGCTGCTGCCGCACGAGAGCTTTCAGCAGGGTCAGGTCCTGGTGGTGCCCGTCGTATCCCTTGATCATAGTGGCGCCCAGGTTATACAGCCTGATAATTGGAGGCCATTTCGCCGACACGTGTCCAGCGAAAGCCTC	vector
M00292:91:000000000-AHYF2:1:1101:9460:10168	AGAGACGCCGCAAAATGAATTTGTGTCTCTACTGTGGCAAATCGCCACGTTCGCCGGCTTTCCCCGTCAAGCTCTAAATCGGGGGCTCCCTTTAGGGTTCCGATTGGAGGCCATTTCGCCGACACGTGTCCAGCGAAAGCCTC	vector
M00292:91:000000000-AHYF2:1:1101:9679:6752	AGAGACGCCGCAAAATGAATTTGTGTCTCTACTGTGGCAAGAGCAGTTCCTCGGTGCCGTCCATCTTTTCCAGGATGGGCTTGATGAACTTGTAGAACTCTTCCTGGCTGGCTACGCCGGCTATGGAGGCCATTTCGCCGACACGTGTCCAGCGAAAGCCTC	vector
M00292:91:000000000-AHYF2:1:1101:9714:18251	AGAGACGCCGCAAAATGAATTTGTGTCTCTACTGTGGCAATACAACCAGCTGTTCGAGGAAAACCCCATCAACGCCAGCGGCGTGGACGCCAAGGCCATCCTGTCTGCCAGACTGCGCAAGAGCAGACGGCTGGAAAATCTTATTGGAGGCCAGTTCGCCGACACGTGTCCAGCGAAAGCCTC	vector
M00292:91:000000000-AHYF2:1:1101:9822:17136	AGAGACGCCGCAAAATGAATTTGTGTCTCTACTGTGGCAATTGAGGAAAACGAGGACATTCTGGAAGATATCGTGCTGACCCTGACACTGTTTGAGGACAGAGAGATGATCGAGGAACGGCAATGGAGGCCATTTCGCCGACACGTGTCCAGCGAAAGCCTC	vector
M00292:91:000000000-AHYF2:1:1101:9833:15117	AGAGACGCCGCAAAATGAATTTGTGTCTCTACTGTGGCAATGCGGAAAGCGCTGAGCATGCCCCAAGTGAATATCGTGAAAAAGACCGAGGTGCAGACAGGCGGCTTCAGCAAAGAGTCTATCCTGCCCAAGAGGTGGAGGCCATTTCGCCGACACGTGTCCAGCGAAAGCCTC	vector
M00292:91:000000000-AHYF2:1:1101:9872:11184	AGAGACGCCGCAAAATGAATTTGTGTCTCTACTGTGGCAAGCGAGGTATGTAGGCGGTGCTACAGAGTTCTTGAAGTGGTGGCCTAACTACGGCTACACTAGAAGAACAGTATTTGGTATCTGCGCTCTGCTGAAGCCAGTTACCTTCGGAAAAAGAGTTGGTAGCTCTTGATCCGGCAAACAAACCACCGCTGGTAGCGGTGGTTTTTTTGTTTGCAAGCAGCAGATTACGCGCAGAAAAAAAGGATCCCCTCGTTGGAGGCCATTTCGCCGACACGTGTCCAGCGAAAGCCTC	vector
M00292:91:000000000-AHYF2:1:1101:9872:7225	AGAGACGCCGCAAAATGAATTTGTGAAGGGGGCACGTTGTCGCTCTTGCCCCGGTTCTTGTCGCTTCTGGTCAGCACCTTGTTGTCGATGGAGTCGTCCTTCAGAAAGCTCTGAGGCACGATATGGTCCACATCGTCGTCGGACAGCCGGTTGATGTCCAGTTCCTGGTCCACGTACATATCCCGCCCATTCTGCAGGTAGTACAGGTACAGCTTCTCGTTCTGCAGCTGGGTGTTTTCCACGGGGTGTCCTTTCAAGAGCTGGGCAGCCAGATCCTGAAAGACGTGTCCAGCGAAAGCCTC	vector
M00292:91:000000000-AHYF2:1:1101:9925:23473	AGAGACGCCGCAAAATGAATTTGTGTCTCTACTGTGGCAATTGCTGATAAATCTGGAGCCGGCGAGCGTGGGTCTCGCGGTATCATTGCAGCACTGGGGCCAGATGGTAAGGCCTCCCGTATCGTAGGTATCTACACGACGGGGAGTCAGGCAACTACTGATGTGGAGGCCATTTCGCCGACACGTGTCCAGCGAAAGCCTC	vector
M00292:91:000000000-AHYF2:1:1102:10024:17200	AGAGACGCCGCAAAATGAATTTGTGTCTCTACTGTGGCAACGATCTCCCCGGTTTCGCCGCTTGTCTCGATCAGAGGCCGCTTCCGGATCTCGCCGTTGGCCAGGGTAATCTCGGTCTTGAAAAAGTTCATGATGTTGCTGTAGAAGAATTACTTGGAATCAGGAAATTCTCAAGGTCAGCAGCCAGTTGCTGGATAAAAGCCGTCAGGCCCAGCAAGAGCAGGAGCGCGCCCGCGAGATTGCCGATTCCCCGAATCAACTGCCGCAACAGCCACCCGACGCCCGCCGTCAGTTAAATGAGATCGAGCGCCGCCTGGGTATGGAGGCCATTTCGCCGACACGTGTCCAGCGAAAGCCTC	vector
M00292:91:000000000-AHYF2:1:1102:10027:8539	AGAGACGCCGCAAAATGAATTTGTGTCTCTACTGTGGCAAAAGAGGTGCTGGTGTACCTCTTCCGGTCGATGGTGGTGTCAAAGTGCTTGAAGGCGGCGGGGGCTCCCAGATTGGTCAGGGTAACCAGGTGGTGGAGGCCATTTCGCCGACACGTGTCCAGCGAAAGCCTC	vector
M00292:91:000000000-AHYF2:1:1102:10038:20917	AGAGACGCCGCAAAATGAATTTGTGTCTCTACTGTGGCAAATGGGGGAGCGGCCGCAGGAACCCCTAGTGATGGAGTTGGCCACTCCCCCTCTGCGCGCTCGCTCGCTCACTGAGGCCGCCCGGGCATGGAGGCCATTTCGCCGACACGTGTCCAGCGAAAGCCTC	vector
M00292:91:000000000-AHYF2:1:1102:10053:8392	AGAGACGCCGCAAAATGAATTTGTGTCTCTATAGGTGCCTCACTGATTAAGCATTGGTAACTGTCAGACCAAGTTTACTCGTATATACTTTAGATTGATTTAAAACTTCATTTTTAATTTAAAAGGATCTAGGTGAAGATCCTTTTTGATAATCTCATGACCAAAATCCCTTAACGTGAGGTTTCGTTCCACTGAGCGTCAGACCCCGTAGAAAAGATCAAAGGATCTCCTTGAGATCCTTTTTTTCTGCGCGTAATCTGCTGCTTGCAAACAAAAAAACCACCGCTGGTATGGAGGCCATGTCGCCGACACGTGTCCAGCGAAAGCCTC	vector
M00292:91:000000000-AHYF2:1:1102:10066:3961	AGAGACGCCGCAAAATGAATTTGTGTCTCTACTGTGGCAAAAGGATCTTCACCTAGATCCTTTTAAATTAAAAATGAAGTTGGAGGCCATTTCGCCGACACGTGTCCAGCGAAAGCCTC	vector
M00292:91:000000000-AHYF2:1:1102:10094:2451	AGAGACGCCGCAAAATGAATTTGTGTCTCTACTGTGGCGCCGGAACCCCTATTTGTTTATTTTTCTAAATACATTCAAATATGTATCCGCTCATGAGACAATAACCCTGATAAATGCTTCAATAATATTGAAAAAGGAAGAGTATGAGTAATGGAGGCCATTTCGCCGACACGTGTCCAGCGAAAGCCTC	vector
M00292:91:000000000-AHYF2:1:1102:10290:8703	AGAGACGCCGCAAAATGAATTTGTGTCTCTACTGTGGCATTCCTCACGCGCGTCGGGCTCGACATCGGCAAGGTGTGGGTCGAGGCCATTTCGCCGACACGTGTCCAGCGAAAGCCTC	vector
M00292:91:000000000-AHYF2:1:1102:10296:16020	AGAGACGCCGCAAAATGAATTTGTGTCTCTACTGTGGCAATCGGCGAACGTGGCGAGAAAGGAGGGGAAGAAAGCGAAAGGAGCGGGCGCTACGGCGCTGGCGAGTGTAGCGGTCACGCGCCGGCAGGGTCGGAACAGGAGAGCGCACGAGGGAGCTTCCAGTGGGAAACGCCTGGTATCTTTATAGTCCTGTCGGGTTTCGCCACCCCTGACTTGAGCAGGCTGAAGGCCATTTCGCCGACACGTGTCCAGCGAAAGCCTC	vector
M00292:91:000000000-AHYF2:1:1102:10299:16161	AGAGACGCCGCAAAATGAATTTGTGTCTCTACACCGGGCGGCCTCAGTGAGCGAGCGAGCGCGCAGCTGCCTGCAGGGGCGCCTGATGCGGTATTTTCTTCTTTGTTTTTGCTTGTGATGAATTTACCCACTGATCATGCCTGAAAAATCCCATGGATGGGGGAGCCTGGTTGGAGGCCATTTCGCCGACACGTGTCCAGCGAAAGCCTC	vector
M00292:91:000000000-AHYF2:1:1102:10388:12981	AGAGACGCCGCAAAATGAATTTGTGTCTCTATGGTTGGTGGGGTATTAATGTTTAATTACCTGGAGCACCTGCCTGAAACCACTTTTTTTCAGGTTGGACCGGTGCCACCATGGACTATAGGGACATTTCGCCGACACGTGTCCAGCGAAAGCCTC	vector
M00292:91:000000000-AHYF2:1:1102:10502:20718	AGAGACGCCGCAAAATGAATTTGTGTCTCTACTGTGGCAAGAAAGGGAGCCCCCGATTTAGAGCTTGACGGGGAAAGCCGGCGAACGTGGCGTGGAGGCCATTTCGCCGACACGTGTCCAGCGAAAGCCTC	vector
M00292:91:000000000-AHYF2:1:1102:10538:23115	AGAGACGCCGCAAAATGAATTTGTGTCTCTTCCTTTTTTTCTGCGCGTAATCTGCTGCTTGCAAACAAAAAAACCACCGCTACCAGCGGTGGTTTGTTTGCCGGATCAAGAGCTACCAACTCTTTTTCCGAAGGTAACTGGCTTCAGCAGAGCGCAGATACCAAATACTGTTCTTCTAGTGTAGCCGTAGTTAGGCCACCACTTCAAGAAGTGGAGGCCATTTCGCCGACACGTGTCCAGCGAAAGCCTC	vector
M00292:91:000000000-AHYF2:1:1102:10581:22479	AGAGACGCCGCAAAATGAATTTGTGTCCCTACTGTGGCAAGCCCATCCTGGAAAAGATGGACGGCACCGAGGAACTGCTCGTGAGGCTGAACAGAGAAGACCTGTGGAGGCCATTTCGCCGACACGTGTCCAGCGAAAGCCTC	vector
M00292:91:000000000-AHYF2:1:1102:10592:21095	AGAGACGCCGCAAAATGAATGTGTGTCTCTACTGTGGCTTCGGGCGACCTTTGGTCGCCCGGCCTCAGTGAGCGAGCGAGCGCGCAGCTGCCTTTAGCTTTCTTCCCATCATTTCTCGCCACGTTCGCCGGCTTGGAGGCCATTTCGCCGACACGTGTCCAGCGAAAGCCTC	vector
M00292:91:000000000-AHYF2:1:1102:10605:6883	AGAGACGCCGCAAAATGAATTTGTGTCTCTACTGTGGCAAAGCCTGCCCCAGCCGGTGTATCTCCGCCGCTTCAGCTGCTTCATCACTTTGTCGTCGAACAGGTGGGCATAGGTTTTCAGCCGTTCCTCGATCATCTCTCTGTCCTCAAACAGTGTCAGGGTCAGCACGATATCTTCCAGAATGTCCTCGTTTTCCTCATTGTCCAGGAAGTCCTTGTCCTTGATAATTTTCAGCAGATCGTGGTATGTGCCCAGGGAGGCGTTGATGGAGGCCATTTCGCCGACACGTGTCCAGCGAAAGCCTC	vector
M00292:91:000000000-AHYF2:1:1102:10625:2607	AGAGACGCCGCAAAATGAATTTGTGTCTCTACTGTGGCAATCGTGCGGCAGCAGCTGCCTGAGAAGTACAAAGAGATTTTCTTCGACCAGAGCAAGAACGGCTACGCCGGCTACATTGACGGCGGAGCTGGAGGCCATTTCGCCGACACGTGTCCAGCGAAAGCCTC	vector
M00292:91:000000000-AHYF2:1:1102:10701:5192	AGAGACGCCGCAAAATGAATTTGTGTCTCTACTGTGGCAACCAGGAAGAGTTCTACAAGTTCATCAAGCCCATCCTGGAAAAGATGGACGGCACCGAGGAATGGAGGCCATTTCGCCGACACGTGTCCAGCGAAAGCCTC	vector
M00292:91:000000000-AHYF2:1:1102:10816:24347	AGAGACGCCGCAAAATGAATTTGTGCCTCTACTGTGGCAACGAGCACCAAAGAGGTGCCTAACGCCAATCTGATCCACCAGGGCATCAACGGCCGGTACAGACCACGAGACGACCTGTATCAGCTTGGTGGCGACACAGTGCCAATGGAGGCCATTTCGCCGACACGTGTCCAGCGAAAGCCTC	vector
M00292:91:000000000-AHYF2:1:1102:10936:5188	AGAGACGCCGCAAAATGAATTTGTGTCTCTACTGTGGCAAAGGACTGGGACCCTAAGAAGTACGGCGGCCTCGACAGCCCCACCGTGGCCTATTCTGTGCTGGTGGTGGCCAAAGTGGAAAAGGTGGAGGCCATTCCGCCGACACGTGTCCAGCGAAAGCCTC	vector
M00292:91:000000000-AHYF2:1:1102:11055:9082	AGAGACGCCGCAAAATGAATTTGTGTCTCTACTGTGGCAAGCCCATCCTGGAAAAGATGGACGGCACCGAGGAACTGCTCGTGAGGCTGAACAGAGAAGACCTGTGGAGGCCATTTCGCCGACACGTGTCCAGCGAAAGCCTC	vector
M00292:91:000000000-AHYF2:1:1102:11149:6284	AGAGACGCCGCAAAATGAATTTGTGTCTCTACTGTCGCACAAATCAAACGTATAGCCCGTGGTAGAGATTAGTGTTGTTACAGTTTGGAACAAGAGTACACTATTAAAGAACGTGGACTCAAACGGACAAGGGCGAAACACCGTCTATCAGGGGGATGGCCCAATACGTGAACCATCAACCAAATCAAAGATTAGGGGGACAATGTGCCGTAAAACAACAAAACAGAACCCAAAAGGGCGCCCCCGTAGAAGTTCCTGCGACCACACGTGTCCAGCGAAAGCCTC	vector
M00292:91:000000000-AHYF2:1:1102:11200:7933	AGAGACGCCGCAAAATGAATTTGTGTCTCTACTGTGGCAAACGGATGGCATGACCGTGAGAGAATTATGCAGTGCTGACATAACCATGGGTGATAACACTGCGGTGGAGGCCATTTCGCCGACACGTGTCCAGCGAAAGCCTC	vector
M00292:91:000000000-AHYF2:1:1102:11319:16716	AGAGACGCCGCAAAATGAATTTGTGTCTCTACTGTGGCAAGGCCACTCCCTCCCTGCGCGCTCGCTCGCTCACTGAGGCCGGGCGACCGAAGGTCGCCCGACGCCCGGGCAAATGGAGGCCATTTCGCCGACACGTGTCCAGCGAAAGCCTC	vector
M00292:91:000000000-AHYF2:1:1102:11341:21025	AGAGACGCCGCAAAATGAATTTGTGTCTCTTCCTTTTTTTCTGCGCGTAATCTGCTGCTTGCAAACAAAAAAACCACCGCTACCAGCGGTGGTTTGTTTGCCGGATCAAGAGCTACCAACTCTTTTTCCGAAGGTAACTGGCTTCAGCAGAGCGCAGATACCAAATACTGGTCTTCTAGTGTAGCCGTAGTTAGGCCACCACTTCAAGAAGTGGAGGCCATTTCGCCGACACGTGTCCAGCGAAAGCCTC	vector
M00292:91:000000000-AHYF2:1:1102:11348:6009	AGAGACGCCGCAAAATGAATTTGTGTCTCTACTGTGGCAAAGCCGATGATAGTCCCTCTTAAATCTTAGATATAGAACTGCAAACTACCAAAGAAATTTGTACTTTCTACGGCATGGAGGCCATTTCGCCGACACGTGTCCAGCGAAAGCCTC	vector
M00292:91:000000000-AHYF2:1:1102:11512:22466	AGAGACGCCGCAAAATGAATTTGTGTCTCTACTGTGGCAAGGGCGACACGGAAATGTTGAATACTCATACTCTTCCTTTTTCAATATTATTGAAGCATTTATCTGGAGGCCATTTCGCCGACACGTGTCCAGCGAAAGCCTC	vector
M00292:91:000000000-AHYF2:1:1102:11544:17185	AGAGACGCCGCAAAATGAATTTGTGTCTCTACTGTGGCAAAGTCCGTTTTTAGCGCGTGCGCCAATTCTGCAGACAAATGGCTCTAGAGGTAAATGGAGGCCATTTCGCCGACACGTGTCCAGCGAAAGCCTC	vector
M00292:91:000000000-AHYF2:1:1102:11686:8915	AGAGACGCCGCAAAATGAATTTGTGTCTCTACCAAAGAACGGAGCCGGTTGGCGCCTACCGGTGGATGTGGAATGTGTGCGGGGCCAGGGGCCACTTGTGTAGCGCCAAGTGCCCAGCGGGGCTGCTAAAGCGCATGCTCCAGACTGCCTTGGGAAAAGCGCCTCCCCTACCCGGTAGAATTTCGAGTTCGACGAATGAATTCGATAGCAAGCTTATCGATACCGGCGACCCCGAGGGGGGGTGGAGGCCATTTCGCCGACACGTGTCCAGCGAAAGCCTC	vector
M00292:91:000000000-AHYF2:1:1102:11709:23840	AGAGACGCCGCAAAATGAATTTGTGTCTCTACTGTGGCAAATGACCGAGTACGAGCCCACGGTGCGCCTCGCCACCCGCGACGACGTCCCCAGGGCCGTACGCACCCTCGCCGCCGCGTTCGCCGACTACCCCTGGAGGCCATTTCGCCGACACGTGTCCAGCGAAAGCCTC	vector
M00292:91:000000000-AHYF2:1:1102:11757:24619	AGAGACGCCGCAAAATGAATTTGTGTCTCTACTGTGGCAATTGAGGAAAACGAGGACATTCTGGAAGATATCGTGCTGACCCTGACACTGTTTGAGGACAGAGAGATGATCGAGGAACGGCAATGGAGGCCATTTCGCCGACACGTGTCCAGCGAAAGCCTC	vector
M00292:91:000000000-AHYF2:1:1102:11759:6412	AGAGACGCCGCAAAATGAATTTGTGTCTCTACTGTGGCAAAGATAATTGGAATTAATTTGACTGTAAACACAAAGATATTAGTACAAAATACGTGACGTAGAAAGTAATAATGGAGGCCATTTCGCCGACACGTGTCCAGCGAAAGCCTC	vector
M00292:91:000000000-AHYF2:1:1102:11859:24383	AGAGACGCCGCAAAATGAATTTGTGTCTCTACTGTGGCAAGTGACCGCTACACTTGCCAGCGCCTTAGCGCCCGCTCCTTTCGCTTTCTTCCCTTCCTTTCTCGCCACGTTCGCCGGCTTTCCCCGTCAAGCTCTAAATCGGGGGCTCCCTTTAGGGTTCCGCATGGAGGCCATTTCGCCGACACGTGTCCAGCGAAAGCCTC	vector
M00292:91:000000000-AHYF2:1:1102:11903:15907	AGAGACGCCGCAAAATGAATTTGTGTCTCTACTGTGGCAATAACGTGCCCTCCGAAGAGGTCGTGAAGAAGATGAAGAACTACTGGCGGCAGCTGCTGAACGCCAAGCTGATTACCCAGAGAAAGTTCGACAATCTGACCAAGGCCGAGAGAGGCGGCCTGAGCGAACTGGATAAGGCCGGCTTCGTCAAGAGACAGCTGGTGGTGGAGGCCATTTCGCCGACACGTGTCCAGCGAAAGCCTC	vector
M00292:91:000000000-AHYF2:1:1102:11949:23478	AGAGACGCCGCAAAATGAATTTGTGTCTCTACTGTGGCAAAAGCGACCTTTGCCCGGGCGGCCTCAGTGAGCGAGCGAGCGCGCAGCTGCCTGCAGGGGCGCCTGATGCGGTATTTTCTCCTTACGCATCTGTGCGGTATTTCACACCGCATACGTCAAATAAACAAATAGGGTAGAGCTTGACGGGGAAAGCCGGCGAACGTGGCGAGAAAGGAAGGGAAGAAAGCGAAAGGAGCGGGCGCTAAGGCGCTGGCAAGTGTAGCGGTCACGCTGCGCGTAACCACCACACCCGCCATGGAGGCCATTTCGCCGACACGTGTCCAGCGAAAGCCTC	vector
M00292:91:000000000-AHYF2:1:1102:12005:23952	AGAGACGCCGCAAAATGAATTTGTGTCTCTACTGTGGCAATTGGACATCGGCACCAACTCTGTGGGCTGGGCCGTGATCACCGACGAGTACAAGGTGCCCAGCAAGAAATTCAAGGTGCTGGGCAACACCGACCGGCACAGCCCCATCAACGCCAGGGGCGTGGACGCCAAGGCCATCCTGTCTGCCAGACTGAGCAAGAGCAGACGGCTGGAAAGGGATTAAAAGTATGTGCTACCACTGTAATTACATTTTAACACGAAACTGAGAGTAGACAGACTCACATCTCACAGGCGTTAGAGCGGGGAATTGCGTGGAGGCCATTTCGCCGACACGTGTCCAGCGAAAGCCTC	vector
M00292:91:000000000-AHYF2:1:1102:12006:24025	AGAGACGCCGCAAAATGAATTTGTGTCTCTACTGTGGCAATACCATTTCATATGCAATTTCATATGAAATACCATTTCATATGTATTTCATATGAAATATGAATTTCATATGAAATACCATTTCGCCGACACGTGTCCAGCGAAAGCCTC	vector
M00292:91:000000000-AHYF2:1:1102:12123:8581	AGAGACGCCGCAAAATGAATTTGTGTCTCTACTGTGGCAACTTTCCCAAGGCAGTCTGGAGCATGCGCTTTAGCAGCCCCGCTGGGCACTTGGCGCTACACAAGTGGCCTCTGGCCTCGCACACATTCCACATCCTGGAGGCCATTTCGCCGACACGTGTCCAGCGAAAGCCTC	vector
M00292:91:000000000-AHYF2:1:1102:12151:6567	AGAGACGCCGCAAAATGAATTTGTGTCTCTACTGTGGCAAGAAACAGCTGTTTGTGGAACAGCACAAGCACTACCTGGACGAGATCATCGAGCAGAGCAGCGAGTTCTCCAAGAGAGTGATCCTGGCCGACGCTAATCGAGGCCATTTCGCCGACACGTGTCCAGCGAAAGCCTC	vector
M00292:91:000000000-AHYF2:1:1102:12392:7876	AGAGACGCCGCAAAATGAATTTGTGTCTCTACTGTGGTCGACGCTCAAGTCAGAGGTGGCGAAACCCGACAGGACTATAAAGATACCAGGCGTGGAGGCCATTTCGCCGACACGTGTCCAGCGAAAGCCTC	vector
M00292:91:000000000-AHYF2:1:1102:12431:20111	AGAGACGCCGCAAAATGAATTTGTGTCTCTACTGTGGCAAACGGATGGCATGACAGTAAGAGAATTATGCAGTGCTGCCATAACCATGAGTGATAACACTGCGGTGGAGGCCATTTCGCCGACACGTGTCCAGCGAAAGCCTC	vector
M00292:91:000000000-AHYF2:1:1102:12516:19103	AGAGACGCCGCAAAATGAATTTGTGTCTCTACTGTGCTGGCGTTTTTCCATAGGCTCCGCCCCCCTGACGAGCATCACAAAAATCGACGCTCAAGTCAGAGGTGGCGAAACCCGACAGGACTATAAAGATACCAGGCGTTTCCCCCTGGAAGCTCCCTCGTGCGCTCTCCTGTTCCGACCCTGCCGCTTACCGGATACCTGTCCGCCTTTCTCCCTTCGGGAAGCGTGGCGCTTTCTCATAGCTCACGCTGTAGGTATCTCAGTGGAGGCCATTTCGCCGACACGTGTCCAGCGAAAGCCTC	vector
M00292:91:000000000-AHYF2:1:1102:12520:7987	AGAGACGCCGCAAAATGAATTTGTGTCTCTACTGTGGCAATGGGACTTTCCTACTTGGCAGTACATCTACGTATTAGTCATCGTGGAGGCCATTTCGCCGACACGTGTCCAGCGAAAGCCTC	vector
M00292:91:000000000-AHYF2:1:1102:12524:16823	AGAGACGCCGCAAAATGAATTTGAAGTAAGTTGGCCGCAGTGTTAGCACTCATGGTTATGGCAGCACTGGATAATTCGCTTACTGTCATGCCATCCGTAAGATGCTTCTCTGGGAAAATGGAGGCCATTTCGCCGACACGTGTCCAGCGAAAGCCTC	vector
M00292:91:000000000-AHYF2:1:1102:12601:21536	AGAGACGCCGCAAAATGAATTTGTGTCTCTACTGTGGCAATCGGCGAACGTGGCGAGAAAGGAAGGGAAGAAAGCGAAAGGGGCGGGCGCTAGTGCGCTGGCAAGTGTAGCGGTCACGCGCCGGAAGGGTCGGAACAGGCTAGCGCACGAGGGAGCTTCCAGGGGGAAACACCAGGGATCGTTAGAGTCCTGTCAGGTATCGCCACCTCTGACTGTAGCAGGCTGGAGGCCATTTCGCCGACACGTGTCCAGCGAAAGCCTC	vector
M00292:91:000000000-AHYF2:1:1102:12659:20378	AGAGACGCCGCAAAATGAATTTGTGTCTCTACTGTGGCAAAGGAACAGCGATACGCTGATCGCCAGAAAGAAGGACTGGGACCCTAAGAAGTACGGCGGCTTCTACAACCCCGCCATGGCCTATACTGTGCTGGTGGTTACCAAATGGTTGGAGGCCATTTCGCCGACACGTGTCCAGCGAAAGCCTC	vector
M00292:91:000000000-AHYF2:1:1102:12736:8920	AGAGACGCCGCAAAATGAATTTGTGTCTCTACTGTGGCAAAGGCACAGTCGAGGCTGATCAGCGAGCTCTAGGAATTCTTACTTTTTCTTTTTTGCCTGGCCGGCCTTTTTCGTGGCCGCCGGCCTTTTGTCGCCTCCCAGTGGAGGCCATTTCGCCGACACGTGTCCAGCGAAAGCCTC	vector
M00292:91:000000000-AHYF2:1:1102:12754:5705	AGAGACGCCGCAAAATGAATTTGTGTCTCTACTGTGGCAAGGTGCGGTTTTTCAGACTGCATACGTCAAAGCAACCTTAGTAGGCGCCTTGTAGCGTCGCCTTAAGCACGCAGTGTGTGGCGGTTACGCACCGCGTGACCGCTACAAGTGACAGGGCCTAAACGCACGCTCCTTTCGCTTTCTTACCATCCTTACTGGAGGCCATTTCGCCGACACGTGTCCAGCGAAAGCCTC	vector
M00292:91:000000000-AHYF2:1:1102:12803:21590	AGAGACGCCGCAAAATGAATTTGTGTCTCTACTGTGGCAAGTCTGCCGGGTTTCCACCAGCTGTCTCTTGATGAAGCCGGCCTTATCCAGTTCGCTCAGGCCGCCTCTCTCGGCCTTGGTCAGATTGTCGAACTTTCTCTGGGTAATCAGCTTGGCGTTCAGCAGCTGCCGCCAGTAGTTCTTCATCTGCTTCACGACCTCTCCGGAGGGCACGTTTTCGCTCTTGCCCCGGTTCTTGTCCCTGGAGGCCATTTCGCCGACACGTGTCCAGCGAAAGCCTC	vector
M00292:91:000000000-AHYF2:1:1102:12804:6873	AGAGACGCCGCAAAATGAATTTGTGTCTCTACTGTGGCAAGGGGAGCGGCCGCAGGAACCCCTAGTGATGGAGTTAGCCACTCCCTCTCTGCGCGCTCGCTCGCTCACTGAGGCCGGGCGACCTGGAGGCCATTTCGCCGACACGTGTCCAGCGAAAGCCTC	vector
M00292:91:000000000-AHYF2:1:1102:12875:9537	AGAGACGCCGCAAAATGAATTTGTGTCTCTACTGTGGCAAAAATCAAAAGAATAGCCCGAGACAGAGTTGAGTGTTGTTCCAGTTTGGAACAAGAGTCCACTATTAAAGAACGTGGACTCCAACGTCAAAGGGCGAAAAACCGTCTATCAGGGCGATGGCCCACTACGTGAACCATCACCCAAATCAAGTTGTTTGGGGTCGAGGTGCCGTAAAGCACTAAATCGGAACCCTAAAGGGAGCCCCCGTGGAGGCCATTTCGCCGACACGTGTCCAGCGAAAGCCTC	vector
M00292:91:000000000-AHYF2:1:1102:12880:16525	AGAGACGCCGCAAAATGAATTTGTGTCTCTACTGTGGCAATCGGAGGGCACGTTGTCGCTCTTGCCCCGGTTCTTGTCGCTTCTGGTCAGCACCTTGTTGTCGATGGAGTCGTCCTTCAGGGAGGCCATTTCGCCGACACGTGTCCAGCGAAAGCCTC	vector
M00292:91:000000000-AHYF2:1:1102:12991:22066	AGAGACGCCGCAAAATGAATTTGTGTCTCTACTGTGGCAAAGCCCGGGAGGCCTCAGTGAGCGAGCGGGCGCGCAGCTGCCTGCAGGGGCGCCTGATGCGGTATTATCACCTTACGCATCTGTGCGGTTGGAGGCCATTTCGCCGACACGTGTCCAGCGAAAGCCTC	vector
M00292:91:000000000-AHYF2:1:1102:13043:22545	AGAGACGCCGCAAAATGAATTTGTGTCTCTACTGTGGCAATCCAGAGAAAGTTCGACAATCTGACCAAGGCCGAGAGAGGCGGCCTGAGCGAACTGGATAAGGCCGGCTTCATCAAGAGACAGCTGGTGGAAACCCGGCAGATCAAAAAGAACGTGGCACAGAACCTGGACTCCCGGAGGAACACTAAGTACGACGAGAATGACAAGCTGATCCGAGAAGTAAAAGTGATAACCCTGAAGTCCAAGCAGGGGTCTTGGAGGCCATTTCGCCGACACGTGTCCAGCGAAAGCCTC	vector
M00292:91:000000000-AHYF2:1:1102:13078:23907	AGAGACGCCGCAAAATGAATTTGTGTCTCTACGGTGGCGTCGGGCGACCTTTTATCGCTCGGCCTCAGTGAGCGAGCGACGGCGCAGCTGCCTTTCGCTTTCTTCCCTGCCTCTCTCGCAACGTTCGCCGACTTGGAGGCCATTTCGCCAACACGTGTCCAGCGAAAGCCTC	vector
M00292:91:000000000-AHYF2:1:1102:13079:19224	AGAGACGCCGCAAAATGAATTTGTGTCTCTACTGTGGCAAGCTCCCGGAGACGGTCACAGCTTGTCTGTAAGCGGATGCCGGGAGCAGACAAGCCCGTCAGGGCGCGTCAGCGGGTGTTGGCGGGTGTCGGGGCTGGCTTAACTATGCGGCATCAGAGCAGATTGTACTGAGAGTGCACCATAATGGAGGCCATTTCGCCGACACGTGTCCAGCGAAAGCCTC	vector
M00292:91:000000000-AHYF2:1:1102:13118:7771	AGAGACGCCGCAAAATGAATTTGTGTCTCTACTGTGGCAAAGTGCGGTATTTCACACCGCATACGTCAAAGCAACCATAGTACGCGCCCTGTAGCGGCGCATTAAGCGCGGCGGGTGTGGTGGTTACGCGCAGCGTGACCGCTACACTTGCCAGCGCCTTAGCGCCCGCTCCTTTCGCTTTCTTCCCTTCCTTTCTAGAGGCCATTTCGCCGACACGTGTCCAGCGAAAGCCTC	vector
M00292:91:000000000-AHYF2:1:1102:13135:5959	AGAGACGCCGCAAAATGAATTTGTGTCTCTACTGTGGCAAGTGGACTCTTGTTCCAAACTGGAACAACACTCAACCCTATCTCGGTCTATTCTTTTGATTTATAAGGGATTTTGCCGATTTCGGCCTATTGGTTAAAAAATGAGCTGATTTAACAAAAATTTAACGCGAATTTTAACAAAATATTAACGCTTACAATTTCCATTCGCCCTGGAGGCCATTTCGCCGACACGTGTCCAGCGAAAGCCTC	vector
M00292:91:000000000-AHYF2:1:1102:13138:12516	AGAGACGCCGCAAAATGAATTTGTGTCTCTACTGTGGCAATTGCCCTTTTCCACTTTGGCCACCACCAGCACAGAATAGGCCACGGTGGGGCTGTCGAAGCCGCCGTACTTCTTAGGGTCCCAGTCCTTCTTTCTGGCGTGGAGGCCATTTCGCCGACACGTGTCCAGCGAAAGCCTC	vector
M00292:91:000000000-AHYF2:1:1102:13202:23194	AGAGACGCCGCAAAATGAATTTGTGTCTCTACTGTGGCAAGCGGTAAGATCCTTGAGAGTTTTCGCCCCGAAGAACGTTTTCCAATGATGAGCACTTTTAAAGTTCTGCTATGTGGCGCGGTATTATCCCGTATTGACGCCGGGCAAGAGCAACTCGGGCGCCGCATACACTATTTTCAGAATGACTTGGTTGAGTACTCACCAGTCACAGAAAAGCATCTTACGGATGGCATGACAGTAAGAGAATTATGCAGTGCTGCCATAACCATGAGTGATAACACTGCGGTATAACAGACCCCGTAGAAAAGATCAAAAGATCAAAGGATCTTCTTGAGACACGTGTCCAGCGAAAGCCTC	vector
M00292:91:000000000-AHYF2:1:1102:13252:3963	AGAGACGCCGCAAAATGAATTTGTGTCTCTACTGTGGCAACCTACCGGTGGATGTGGAATGTGTGCGAGGCCAGAGGCCACTTGTGTAGCGCCAAGTGCCCAGCGGGGCTGCTAAAGCGCAATGGAGGCCATTTCGCCGACACGTGTCCAGCGAAAGCCTC	vector
M00292:91:000000000-AHYF2:1:1102:13277:18522	AGAGACGCCGCAAAATGAATTTGTGTCTCTACTGTGGCAACGACGCTAATCTGGACAAAGTGCTGTCCGCCTACAACAAGCACAGGGATAAGCATATCAGAGAGCAGGCCGAGAATATCATCCACCTGTTTACCCTGACCAATCTGGAAGCCCCTGCCGCCTTCAAGAACTTGGACACCACCATAGACCGGAAGAGGTACACCAGCACCAAAGAGGGGCTGGACGCCACCCAGAACCACCAGAGCATCCCCGGCGTTGGAGGCCATTTCGCCGACACGTGTCCAGCGAAAGCCTC	vector
M00292:91:000000000-AHYF2:1:1102:13414:17490	AGAGACGCCGCAAAATGAATTTGTGTCTCTACTGTGGATCCGCTTCATTCTCTCGCGGCTGTTCTTCTGTCCCTTCTGGGTGGTCTGGTTCTCTCTGGCCAAATTTAACGCGAATTTTAACAAAATATTAACGTTTACAATTTTATGGTGCACTCTCAGTACAATCTGCTCTGATGCCGCATAGTTAAGCCATGGAGGCCATTTCGCCGACACGTGTCCAGCGAAAGCCTC	vector
M00292:91:000000000-AHYF2:1:1102:13423:21858	AGAGACGCCGCAAAATGAATTTGTGTCTCTACTGTGGCAAGCGGCCTCTGATCGAGACAAACGGGGAAAACGGGGAGATCGTGTGGGATAAGGGCCGGGTTTTTGCCCGCGTGCGGAAAGTGCTGAGCATGCCCCAAGTGAATATCGTGAAAAAGACCGAGGTGCAGACAGGCGGCTTCAGCAAAGAGACTATCCTGACCAAGAGGAACAGCGATAAGCTGAACGCAAAAAAGAAGGATGGAGGCCATTTCGCCGACACGTGTCCAGCGAAAGCCTC	vector
M00292:91:000000000-AHYF2:1:1102:13527:20793	AGAGACGCCGCAAAATGAATTTGTGTCTCTACTGTGGCGAACGTGGCGAGAAAGGAAGGGAAGAAAGCGAAAGAAGCGGGCGCTAAGGCGCTGGCAAGTGTAGCGGTCTGGAGGCCATTTCGCCGACACGTGTCCAGCGAAAGCCTC	vector
M00292:91:000000000-AHYF2:1:1102:13647:8909	AGAGACGCCGCAAAATGAATTTAAACCGCCTCTCCCCGCGCGTTGGCCGATTCATTAATGCAGCTGGCACGACAGGTTTCCCGATTGGAAAGCGGGCAGTGAGCGCAACGCAATTAATGTGAGTTAGCTCACTCATTAGGCACCCCAGGCTTTACACTTTATGCTTCCGGCTCGTATGTTGTGTGGAATTGTGAGCGGATAACAATTTCACGTGTCCAGCGAAAGCCTC	vector
M00292:91:000000000-AHYF2:1:1102:13670:5786	AGAGACGCCGCAAAATGAATTTGTGTCTCTACTGTGGCTACTAGTCCGTTATCAACTTGAAAAAGTGGCACCGAGTCGGTGCTTTTTTGTTTTAGAGCTAGAAATAGCAAGTTAAAATGGAGGCCATTTCGCCGACACGTGTCCAGCGAAAGCCTC	vector
M00292:91:000000000-AHYF2:1:1102:13812:9828	AGAGACGCCGCAAAATGAATTTGTGTCTCTACTGTGGCAAGGAGGTGCTGTTGTACCTCTTCCGCTCGAGGGTGGTGTCAAAGTACTTGAAGGCGGCGGGGGCGCCCAGAATAATAAGGAGAAACAGGTGGCTAAAATTCTCGGCGTGCTCACTGATGGGCTGGAGGCCATTTCGCCGACACGTGTCCAGCGAAAGCCTC	vector
M00292:91:000000000-AHYF2:1:1102:13858:19908	AGAGACGCCGCAAAATGAATTTGTGTCTCTACTGTGGCACAGCAGCAGGTCCACGATGGCCTTTCTCTGCTCGCCGCTCAGGAAGGCGGGCTTTCTCATTCCCTCGGTCACGTATTTCACTCTGCTGTTGCATCGTGGTTAGCAGGCGGGGGGTCGTGGAATTGGGTAACCCGGCTTGTTGCGCCAGTTCCGTGAGTGCCACACTGCCATTGGATTCGGCAATCCACTGCAGTAATGTCAGGCCACGCGTTAAAGACTGAACCTGTACGGTAAAAATCTGCGTGCTGCCGTCAGCCTCTTTGATCGTTGGAGGCCATTTCGCCGACACGTGTCCAGCGAAAGCCTC	vector
M00292:91:000000000-AHYF2:1:1102:13882:22908	AGAGACGCCGCAAAATGAATTTGTGTCTCTACTGTGGCAACCTCTGACTTGAGCGTCGATTTTTGTGATGCTCGTCAGGGGGGGCGGAGCCTATGGAAAGACGCCAGCAACGCGGCCTTTTTACGGTTCCTGGCCTTTTGCTGGCCTTTTGCTCACATGTTCTTTCCTGCGTTATCCCCTGATTCTGTGGATAACCGTATTACCGCCTTTGAGTGAGCTGATACCGCTCGCCGCATGGAGGCCATTTCGCCGACACGTGTCCAGCGAAAGCCTC	vector
M00292:91:000000000-AHYF2:1:1102:13935:2518	AGAGACGCCGCAAAATGAATTTGTGTCTCTACTGTGGCAATACCGACCTTCCGTTTTTTTTTTGGGGCTATCTTATCGTCATCGTCTTTGTAATCTATATCATGATCCTTGTAGTCTCCGTCGTGGTCCTTATAGTCCATGGTGGCACCGGTCAAACCTGAAAAAAAGTGATTTCAGGCAGGGGCTCCAAGTAATTAAACATTAATACCCCACCAACCAACCAAACCATAAACACTTACCTCTTGCTCATGGAGGCCATTTCGCCGACACGTGTCCAGCGAAAGCCTC	vector
M00292:91:000000000-AHYF2:1:1102:13951:5298	AGAGACGCCGCAAAATGAATTTGTGTCTCTACTGTGGCAACATCAAGAAGAACCTGATCGGAGCCCTGCTGTTCGACAGCGGCGAAACAGCCGAGGCCACCCGGCTGAAGAGAACCGCTGGAGGCCATTTCGCCGACACGTGTCCAGCGAAAGCCTC	vector
M00292:91:000000000-AHYF2:1:1102:13982:20474	AGAGACGCCGCAAAATGAATTTGTGTCTCTACTGTGGCAATGGTAACTGTCAGACCAAGTTTACTCATATATACTTTAGATTGATTTAAAACTTCATTTTTAATTTAAAAGGATCTAGGTGAAGATCCTTTTTGATAATCTGGAGGCCATTTCGCCGACACGTGTCCAGCGAAAGCCTC	vector
M00292:91:000000000-AHYF2:1:1102:14019:8303	AGAGACGCCGCAAAATGAATTTGTGTCTCTACTGACCAAGGCCGAGAGAGGCGGCCTGAGCGAACTGGATAAGGCCGGCTTCATCAAGAGACAGCTGGAGGCCATTTCGCCGACACGTGTCCAGCGAAAGCCTC	vector
M00292:91:000000000-AHYF2:1:1102:14163:14549	AGAGACGCCGCAAAATGAATTTGTGTCTCTACTGTGGCATCATGTACTGGGCACAATGCCAGGCGGGCCATTTACCGTCATTGACGTCAATAAGGGGCGTACTTGGCATATGATACACTTAATGTACTGCCAAGTGGGCGGTTTACCGGAAATACTCCACCCATTGACGTCAATGGAAAGTCCCTATTTGCGTTACTATTGTGGAGGCCATTTCGCCGACACGTGTCCAGCGAAAGCCTC	vector
M00292:91:000000000-AHYF2:1:1102:14173:18495	AGAGACGCCGCAAAATGAATTTGTGTCTCTACTGTGGCAAATCCAGCCGGAAGGGCCGAGCGCAGAAGTGGTCCTGCAACTTTATCCGCCTCCATCCAGTCTATTAATTGTTGCCGGGAAGCTAGAGTAAGTAGTTCGCCAGTTAATAGTTTTCGCAACGTGGTTGCCATTGCTACAGTGGAGGCCATTTCGCCGACACGTGTCCAGCGAAAGCCTC	vector
M00292:91:000000000-AHYF2:1:1102:14179:17775	AGAGACGCCGCAAAATGAATTTGTGTCTCTACTGTGGCAATGCGGAAAGTGCTGAGCATGCCCCAAGTGAATATCGTGAAAAAGACCGAGGTGCAGACAGGCGGCTTCAGCAAAGAGTCTATCCTGCCCAAGAGGTGGAGGCCATTTCGCCGACACGTGTCCAGCGAAAGCCTC	vector
M00292:91:000000000-AHYF2:1:1102:14285:2766	AGAGACGCCGCAAAATGAATTTGTGTCTCTACTGTGGCAACAACAGCGGTAAGATCCTTGAGAGTTTTCGCCCCGAAGAACGTTTTCCAATGATGAGCACTTTTAAAGTTCTGCTATGTGGCGCGGTATTGGAGGCCATTTCGCCGACACGTGTCCAGCGAAAGCCTC	vector
M00292:91:000000000-AHYF2:1:1102:14474:11011	AGAGACGCCGCAAAATGAATTTGTGTCTCTACTGTGGCAAAGGCACAGTCGAGGCTGATCAGCGAGCTCTAGGAATTCTTACTTTTTCTTTTTTGCCTGGCCGGCCTTTTTCGTGGCCGCCGGCCTTTTGTCGCCTCCCAGTGGAGGCCATTTCGCCGACACGTGTCCAGCGAAAGCCTC	vector
M00292:91:000000000-AHYF2:1:1102:14634:22423	AGAGACGCCGCAAAATGAATTTGTGTCTCTACTGTGGCAACGTATTGACGCCGGGCAAGAGCAACTCGGTCGCCGCATACACTATTCTCAGAATGACTTGGTTGAGTACTCACCAGTCACAGAAAAGCATCTTACGGATGGCATGACAGTAAGAGAATTATGCAGTGCTGCCATAACCATTGGAGGCCATTTCGCCGACACGTGTCCAGCGAAAGCCTC	vector
M00292:91:000000000-AHYF2:1:1102:14648:22407	AGAGACGCCGCAAAATGAATTTGTGTCTCTACTGGGGCAACGTATTGACGCCGGGGAAGAGCAACTCGGTCGCCGCATATACTATTCTCAGAATGACGTGGTTGAGTACTTACCAGTCACAGAAAAGCATCTTACGGATGTCATGACAGTAAGAGAATTATACAGTGATTCCATAACCATTGGAGGCCATTTCGCCGACACGTGTCCAGCGAAAGCCTC	vector
M00292:91:000000000-AHYF2:1:1102:14796:18776	AGAGACGCCGCAAAATGAATTTGTGTCTCTACTGTGGCAATAACGCGAATTTTAACAAAATATTAAAGTTTACAATTTTATGGTGCACTCTTAGTACAATCTGCTCTGATGCCGCATAGTTAAGCCATCCCCGACACCCGCCAACACTGGCGTTTATGGGGTTTTCCTCGAACAGCTGGTTGTAGGTCTGCACCAGCTGGATGAACAGCTTGTCCTCGTCGCTGATGTCGGGATGCAGGTCGCCCACGATCAGTACGTGGCCCCGGAACTTGGAGGCCATTTCGCCGACACGTGTCCAGCGAAAGCCTC	vector
M00292:91:000000000-AHYF2:1:1102:14870:18303	AGAGACGCCGCAAAATGAATTTGTGTCTCTACTGTGGCAACTCACCAGTCACAGAAAAGCATCTTACGGATTGTATGACAGTAAGAGAATTATGCAGTGCTGCCATAACCATGAGTGATAACACTGCGGCCAAGTTACTTCTGACAACGAGCGGAGGACCGAAGGAGCTAACCGCTTTTTTGCATAACATGGGGGTGGAGGCCATTTCGCCGACACGTGTCCAGCGAAAGCCTC	vector
M00292:91:000000000-AHYF2:1:1102:14898:14294	AGAGACGCCGCAAAATGAATTTGTGTCTCTACTGTGGCAAAACCCGAAAAGTGCCACCTGACGCGCCCTGTAGCGGCGCATTAAGCGCGGCGGGTGTGGTGGTTACGCGCATGGAGGCCATTTCGCCGACACGTGTCCAGCGAAAGCCTC	vector
M00292:91:000000000-AHYF2:1:1102:14917:2070	AGAGACGCCGCAAAATGAATTTGTGTCTCCAAAGGTCGCCCGACGCCCGGGCTTTGCCCGGGCGGCCTCAGTGAGCGAGCGAGCGCGCAGCTGCCTGCAGGGGCGCCTGATGTGGAGGCCATTTCGCCGAGACGTGTCCAGCGAAAGCCTC	vector
M00292:91:000000000-AHYF2:1:1102:15116:17222	AGAGACGCCGCAAAATGAATTTGTGTCTCTACTGTGGCAATCTTAGACGTCAGGTGGCACTTTTCGGGGAAATGTGCGCGGAACCCCTATTTGTCTATTTTTCTAAATACATTCAAATATGTATCCGCTCATGAGACAATAACCCTGATAAATGTGGAGGCCATTTCGCCGACACGTGTCCAGCGAAAGCCTC	vector
M00292:91:000000000-AHYF2:1:1102:15163:6876	AGAGACGCCGCAAAATGAATTTGTGTCTCTACTGTAAGCGAGTTCATGTACGGCGACTACAAGGTGTACGACGTGCGGAAGATGATGGAGGCCATTTCGCCGACACGTGTCCAGCGAAAGCCTC	vector
M00292:91:000000000-AHYF2:1:1102:15195:9253	AGAGACGCCGCAAAATGAATTTGTGTCTCTACTGTGGCAAGGGTAAAAATCTTCCTGCCGCCGCAGAATGGCGTGCAGCTCTCCCGGGGGGATCGGGTGGGGGATGCTGCCGTTGTCGAAGGTCCGCTGCTTCCGCAGCAGGTCCTCTCTGTTCAGCTTCACGAGCAGTTCCTCGGTGCCGTCCATCTTTTCCAGGATGGGCTTGATGAACTTGTAGAACTCTTCCTGGCTGGCTCCGCCGTCAATGTAGCCGGCGTAGCCGTTCTTGCTCTGGTCGAAGAAAATCTCTTTGTACTTCTCAGGCAGCTGCTGCTGAATGGAGGCCATTTCGCCGACACGTGTCCAGCGAAAGCCTC	vector
M00292:91:000000000-AHYF2:1:1102:15263:15932	AGAGACGCCGCAAAATGAATTTGTGTCTCTACTGTGGCAAGATCTGCTATCTGCAAGAGATCTTCAGCAACGAGATGGCCAAGGTGGACGACAGCTTCCTCCACAGACTGGTTGGAGGCCATTTCGCCGACACGTGTCCAGCGAAAGCCTC	vector
M00292:91:000000000-AHYF2:1:1102:15277:1981	AGAGACGCCGCAAAATGAATTTGTGTCTCTACTGTGGCAAGGAGTTGCTGGTGTTCCTCTTCCGGTCGATCCTGGTGTCAAAGTACGTGTAGGCGGCAGGGGCGCGCAGATTGGTCAGGGTAAACAGGTGGATGATATTCTCGGCCTGCCCTAGGATGGGCGGGAGGCCATTTCGACGACACGTGTCCAGCGAAAGCCTC	vector
M00292:91:000000000-AHYF2:1:1102:15411:4910	AGAGACGCCGCAAAATGAATTTGTGTCTCTACTGTGGCAATCCAGAGAAAGTTCGACAATCTGACCAAGGCCGAGAGAGGCGGCCTGAGCGAACTGGATAAGGCCGGCTTCATCAAGAGACAGCTGGTGGAAACCCGGCAGATCACAAAGCACGGGGGACAGATCCTGGACTCCCGGATGAACACTAAGTACGACGAGAATGACAAGCTGATCCGGGAAGTGAAAGTGATCACCCTGAAGTCCAAGCTGGTGTCTTGGAGGCCATTTCGCCGACACGTGTCCAGCGAAAGCCTC	vector
M00292:91:000000000-AHYF2:1:1102:15428:21285	AGAGACGCCGCAAAATGAATTTGTGTCTCTACTGTGGCAACGTATTGACGCCGGGCAAGAGCAACTCGGTCGCCGCATACCCTATTCTCAGAATGACTTGGTTGAGTACTCACCAGTCACAGAAAAGCATCTTACGGATGGCATGACAGTAAGAGAATTATGCAGTGCTGCCATAAGCATTGGAGGCCATTTCGCCGACACGTGTCCAGCGAAAGCCTC	vector
M00292:91:000000000-AHYF2:1:1102:15439:16037	AGAGACGCCGCAAAATGAATTTGTGTCTCTACTGTGGCAAACAGGACGTTCACATATTTGGAGGGCAGGGCCAGTTCGTTTCCCTTCTGCAGTTCGCCGGCAGGGACCAGCATTCTCTTCCGTCCGTTTTCCAGCTCGAACGGGGTGGATTTAGGCAGCTTGATGATCAGGTCCTTTTTCACTTCTTTGTTTTGAGTGGCGTAATTTTGCTCAACTTCCGCCACCATCAGTTGTTTCAATTCGTACTTTTCAAACACCGCGTAAATAAGACAGAGCCACGCCGCAAAACCGACTTAGGCCGTTACTGCGGCGATGGAGGCCATTTCGCCGACACGTGTCCAGCGAAAGCCTC	vector
M00292:91:000000000-AHYF2:1:1102:15513:5575	AGAGACGCCGCAAAATGAATTTGTGTCTCTCGGCGGAGCCAGCCAGGAAGAGTTCTACAAGTTCATCAAGCCCATCCTGGAAAAGATGGACGGCACCGAGGAACTGCTCGTGAAGCTGAACAGAGAGGACCTGCTGCGGAAGCAGGGGACCTTCGACAAAGGCAGCATCCCCCACCAAATCCACCTGGGAGAGCTGCACGCCATTCTGCGGCGGCAGGAAGATTTTTACCCATTCCTGAAGGACAACCGGGAAAAGATCGAGAAGAACCTGACCTTCCGCATCCCCTACTACGTGGGCCCTCTGGCCAGGGGAAACAGCAGATTCGCCTGGATACGTGTCCAGCGAAAGCCTC	vector
M00292:91:000000000-AHYF2:1:1102:15555:11069	AGAGACGCCGCAAAATGAATTTGTGTCTCTACTGTGGCAACAGTCCACTATTAAAGAACGTGGACTCCAACGTCAAAGGGCGAAAAACCGTCTATCAGGGCGATGGCCCACGTTGGAGGCCATTTCGCCGTCACGTGTCCAGCGAAAGCCTC	vector
M00292:91:000000000-AHYF2:1:1102:15558:11986	AGAGACGCCGCAAAATGAATTTGTGTCTCTACTGTGGCAACCGGCCTCAGTGAGCGAGCGAGCGCGCAGAGAGGGAGCGGCCGCATCCACGCCGGAGATTTCCACGGAGTCGAAGCACTCGATTTTCTTGAAGTAGTCCTCTTTCAGCTGCTTCCCGGTCACTTTCCGGTTGGTCTTGAACAGCAGGTCAACGATGGCCTTTTTCTGCTCGCCGCTCAGGAAGGCGGGCTTTCTCATTCCCCCGGTCACGTATTTCACCTTGGTCAGCTCGTTATACACGGTGAAGTACTTGGAGGCCATTTCGCCGACACGTGTCCAGCGAAAGCCTC	vector
M00292:91:000000000-AHYF2:1:1102:15570:11568	AGAGACGCCGCAAAATGAATTTGTGTCTCTACTGTGGCTATCCGGTAACTATCGTCTTGAGTCCAACCCGGTAAGACACGACTTATCGCCACTGGCAGCAGCCACTGGTAACAGGATTAGCAGAGCGAGGTATGTAGGCGGTGCTACAGAGTTCTTGAAGTGGAATGGAGGCCATTTCGCCGACACGTGTCCAGCGAAAGCCTC	vector
M00292:91:000000000-AHYF2:1:1102:15641:21787	AGAGACGCCGCAAAATGAATTTGTGTCTCTACTGTGGCAAGCAGCCTCGACTGTGCCTTCTAGTTGCCAGCCATCTGTTGGTTGCCCCTCCCCCGTGCCTTCCTTGACCCTGGAAGGTGCCACTCCCACTGTCCTTTCCTAATAAAATGTGGAAACTGCATCGCATTGTCTGAATAGGTGTCATTCTATTCTGGGGGGTGGGGTGGGGCAGGACAGCAAGGGGGAGGATTGGGAAGAGAATAGCAGGCATGCTGGGGAGCATGGAGGCCATTTCGCCGACACGTGTCCAGCGAAAGCCTC	vector
M00292:91:000000000-AHYF2:1:1102:15665:8573	AGAGACGCCGCAAAATGAATTTGTGTCTCTACTGTGGCAATATGGCATTTTGCCTTCCTGTTTTTGCTCACCCAGAAACGCTGGTGAAAGTAAAAGATGCTGAAGATCAGTTGGGTGCACGAGTGGGTTACATCGAACTGGATCTCAACAGCGGTAAGATCCTTGAGAGTTTTCGCCCCGAAGAACGTGTTCCAATGATGAGCACTTTTAAAGTTCTGCTATGTGGCTGGAGGCCATTTCGCCGACACGTGTCCAGCGAAAGCCTC	vector
M00292:91:000000000-AHYF2:1:1102:15673:5625	AGAGACGCCGCAAAATGAATTTGTGTCTCTACTGTGGCACTCGTGCGGCAGCAGCTGCCTGAGAAGTACAAAGAGATTTTCTTCGACCAGAGCAAGAACGGCTACGCCGGCTACATTGACGGCGGAGCTGGAGGCCATTTCGCCGACACGTGTCCAGCGAAAGCCTC	vector
M00292:91:000000000-AHYF2:1:1102:15763:2738	AGAGACGCCGCAAAATGAATTTGTGTCTCTACTGTGGCAGCACACAGCCCAGCTTGGAGCGAACGACCTACACCGAACTGAAATACCTACAGCGTGATCTATGAGAAAGCGCCACGCTTCCCGAAGGGAGAAAGGCGGACAGGTAGCCGGTAAGCGGCAGGGTCGGAACAGGAGAGCGCACGAGGGAGCTTCCAGGGGGAAACGCCTGCATGGAGGCCATTTCGCCGACACGTGTCCAGCGAAAGCCTC	vector
M00292:91:000000000-AHYF2:1:1102:15780:20566	AGAGACGCCGCAAAATGAATTTGTGTCTCTACTGTGGCTATCCGGTAACTATCGTCTTGAGTCCAACCCGGTAAGACACGACTTATCGCCACTGGCAGCAGCCACTGGTAACAGGATTAGCAGAGCGAGGTATGTAGGCGGTGCTACAGAGTTCTTGAAGTGGAATGGAGGCCATTTCGCCGACACGTGTCCAGCGAAAGCCTC	vector
M00292:91:000000000-AHYF2:1:1102:15836:22915	AGAGACGCCGCAAAATGAATTTGTGTCTCTACTGTGGCAAGCCACGCTGCCCGAAGGGAGAGAGGCGGACAGGTATCCGGTAAGTGGCAGGGTCGGAACAGGAGAGCGCAATGGAGGCCATTTCGCCGACACGTGTCCAGCGAAAGCCTC	vector
M00292:91:000000000-AHYF2:1:1102:15864:6663	AGAGACGCCGCAAAATGAATTTGTGTCTCTACTGTGGCAACGTCGAAGCGGGGGCGGTGTTCGCCGAGATCGTCCCGCGCATTGGAGGCCATTTCGCCGACACGTGTCCAGCGAAAGCCTC	vector
M00292:91:000000000-AHYF2:1:1102:15992:9285	AGAGACGCCGCAAAATGAATTTGTGTCTCTACTGTGGCAAAAGATCCTTTTTGATAATCTCATGACCAAAATCCCTTAACGTGAGTTTTCGTTCCACTGAGCGTCAGACCCCGTAGAAAAGATCAAAGGATCTTCTTGAGATCCTTTTTTTCTGCGCGTAATCTGCTGCTTGCAAACAAAAAAACATGGAGGCCATTTCGCCGACACGTGTCCAGCGAAAGCCTC	vector
M00292:91:000000000-AHYF2:1:1102:16020:8549	AGAGACGCCGCAAAATGAATTTGTGTCTCTACTGTGGCAACAGTCCACTATTAAAGAACGTGGACTCCAACGTCAAAGGGCGAAAAACCGTCTATCAGGGCGATGGCCCACGTTGGAGGCCATTTCGCCGTCACGTGTCCAGCGAAAGCCTC	vector
M00292:91:000000000-AHYF2:1:1102:16077:11307	AGAGACGCCGCAAAATGAATTTGTGTCTCTACTGTGGCAACGTATTGACGCCGGGCAAGAGCAACTCGGTCGCCGCATACACTATTCTCAGAATGACTTGGTTGAGTACTCACCAGTCACAGAAAAGCATCTTACGGATGGCATGACAGTAAGAGAATTATGCAGTGCTGCCATAACCATTGGAGGCCATTTCGCCGACACGTGTCCAGCGAAAGCCTC	vector
M00292:91:000000000-AHYF2:1:1102:16199:19377	AGAGACGCCGCAAAATGAATTTGTGTCTCTACTGTGGCAACTTTCTCATTCCCTCGGTCACGTATTTCACTTTGGTCAGCCCGTTATACACGGTGAAGATGGAGGCCATTTCGCCGACACGTGTCCAGCGAAAGCCTC	vector
M00292:91:000000000-AHYF2:1:1102:16263:2512	AGAGACGCCGCAAAATGAATTTGTGTCTCTACTGTGGCAATCGCTCTGCTAATCCTGTTAACAGTGGCTGCTGCCAGTGGCGATAAGTCGTGTCTTACCGGGTTGGACTCAAGACGTTAGTTACCGGATAAGGCGCAGCGGTCGGGCTGTCCGGGGGGTTCGTGCACACAGCCCAGCTTGGAGCGAACGACCTACACCGAACTGAGATACCTACAGCGTGAGCTATGAGAAAGCGCCACGCTTCCCGAAGGGAGAAAGGCGGACAGGTATCCGGTAAGATGGAGGCCATTTCGCCGACACGTGTCCAGCGAAAGCCTC	vector
M00292:91:000000000-AHYF2:1:1102:16278:8872	AGAGACGCCGCAAAATGAATTTGTGTCTCTACTGGTTCACGTAGTGGGCCATCGCCCTGATAGACGGTTTTTCGCCCTTTGACGTTGGAGTCCACGTTCTTTAATAGTGGACTCTTGTTCCAAACTGGAACAACACTCAACTCTATCTCGGGCTGTTTTTTTGATTTATGGAGGCCATTTCGCCGACACGTGTCCAGCGAAAGCCTC	vector
M00292:91:000000000-AHYF2:1:1102:16279:19259	AGAGACGCCGCAAAATGAATTTGTGTCTCTACTGTGGCAAGCCACGCTTCCCGAAGGGAGAAAGGCGGACAGGTATCCGGTAAGTGGCAGGGTCGGAACAGGAGAGCGCAATGGAGGCCATTTCGCCGACACGTGTCCAGCGAAAGCCTC	vector
M00292:91:000000000-AHYF2:1:1102:16399:5997	AGAGACGCCGCAAAATGAATTTGTGTCTCTACTGTGGCAAGCGTGACCGCTACACTTGCCAGCGCCTTAGCGCCCGCTCCTTTCGCTTTCTTCCCTTCCTTTCTCGCCACGTTCGCCGGCTTTCCCCGTCAAGCTCTAAATCGGGGGCTCCCTGGAGGCCATTTCGCCGACACGTGTCCAGCGAAAGCCTC	vector
M00292:91:000000000-AHYF2:1:1102:16687:20032	AGAGACGCCGCAAAATGAATTTGTGTCTCTACTGTGGCAAGGATCTCGAGCCCCAGCTGGTTCTTTCCGCCTCAGAAGCCATAGAGCCCACCGCATCCCCAGCATGGAGGCCATTTCGCCGACACGTGTCCAGCGAAAGCCTC	vector
M00292:91:000000000-AHYF2:1:1102:16694:4986	AGAGACGCCGCAAAATGAATTTGTGTCTCTACTGTGGCAAGTCCTCTTCCACCAGGAAGGACTCTTCCAGTCTGTGGAAGAAGCTGTCGTCCACCTTGGCCATCTCGTTGCTGAAGATCTCTTGCAGATAGCAGATCCGGTTCTTGTGGAGGCCATTTCGCCGACACGTGTCCAGCGAAAGCCTC	vector
M00292:91:000000000-AHYF2:1:1102:16734:22162	AGAGACGCCGCAAAATGAATTTGTGTCTCTACTGTGGCAATTGGAGTCCACGTTCTTTAATAGTGGACTCTTGTTCCAAACTGGAACAACACTCAACTCTATCTCGGGCTATTCTTTTGATTTATAAGGGATTTTGCCGATTTAGATCTATTTTTTAAAAAATGAGCTGATTTAACAAAAATTTAACGCGCATTTTAACAAATGGAGGCCATTTCGCCGACACGTGTCCAGCGAAAGCCTC	vector
M00292:91:000000000-AHYF2:1:1102:16745:24373	AGAGACGCCGCAAAATGAATTTGTGTCTCTACTGTGGCAATAACGTGCCCTCCGAAGAGGTCGTGAAGAAGATGAAGAACTACTGGCGGCAGCTGCTGAACGCCAAGCTGATTACCCAGAGAAAGTTCGACAATCTGACCAAGGCCGAGAGAGGCGGCCTGAGCGAACTGGATAAGGCCGGCTTCATCAAGAGACAGCTGGTGGTGGAGGCCATTTCGCCGACACGTGTCCAGCGAAAGCCTC	vector
M00292:91:000000000-AHYF2:1:1102:16798:22581	AGAGACGCCGCAAAATGAATTTGTGTCTCTACTGTGGCAACCCAGAGCATCACCGGCCTGTACGAGACACGGATCGACCTGTCTCAGCTGGGAGGCGACAAAAGGCCGGCGGCCACGAAAAAGGCCGGCCAGGCAAAAAAGAAAAAGTAAGAAAAACCCGGCGCTGCCGCCAATAACCAGCCCTAAAGTCGGCACCAGCAGCAGGCAGGCCATTACCAAACCCACCGACACGCGGGTCGCTGCCATCAGCCGCGCCTAATGTTATTTCATGAACTGTATAGTCCTCAACAGGATCGAAAGGGCGCTTCATAAATAAATTTAGCCGTAAACCTTTGGAGGCCATTTCGCCGACACGTGTCCAGCGAAAGCCTC	vector
M00292:91:000000000-AHYF2:1:1102:16841:22764	AGAGACGCCGCAAAATGAATTTGTGTCTCTACTGTGGCAAAAAAGCGGTTAGCTCCTTCGGTCCTCCGATCGTTGTCAGAAGTAAGTTGGCCGCAGTGTTATCACTCATGGTTATGGCAGCACTGCATACTTCTCTTACTGTCATGCCATCCGTAAGATGCTTTTCTGTGACTGGTGAGTACTCAACCAAGTCATTCTGAGAATAGTGTAAGCGGCGACCGAGTTGCTCATGCCCGGCGTCAATACGGGATAATACCGCGCCACATAGCAGTGGAGGCCATTTCGCCGACACGTGTCCAGCGAAAGCCTC	vector
M00292:91:000000000-AHYF2:1:1102:16967:6556	AGAGACGCCGCAAAATGAATTTGTGTCTCTACTGTGGCTACTAGTCCGTTATCAACTTGAAAAAGTGGCACCGAGTCGGTGCTTTTTTGTTTTAGAGCTAGAAATAGCAAGTTAAAATGGAGGCCATTTCGCCGACACGTGTCCAGCGAAAGCCTC	vector
M00292:91:000000000-AHYF2:1:1102:16977:6639	AGAGACGCCGCAAAATGAATTTGTGTCTCTACTGTGGCATCATGTACTGGGCACAATGCCAGGCGGGCCATTTACCGTCATTGACGTCACAATGGAGGCCATTTCGCCGACACGTGTCCAGCGAAAGCCTC	vector
M00292:91:000000000-AHYF2:1:1102:16984:3726	AGAGACGCCGCAAAATGAATTTGTGTCTCTACTGTGGCAAAGCATATGATAGTCCATTTTAAAACATAATTTTAAAACTGCAAACTACCCAAGAAATTATTACTTTCTACGTCATGGAGGCCATTTCGCCGACACGTGTCCAGCGAAAGCCTC	vector
M00292:91:000000000-AHYF2:1:1102:17006:20321	AGAGACGCCGCAAAATGAATTTGTGTCTCTACTGTGGCAACGCCCGACGCCCGGGCTTTGCCCGGGCGGCCCCAGTGAGCGAGCGAGCGCGCAGCTGCCTGCAGGGGCGCCTGATGGAGGCCATTTCGCCGACACGTGTCCAGCGAAAGCCTC	vector
M00292:91:000000000-AHYF2:1:1102:17032:10611	AGAGACGCCGCAAAATGAATTTGTGTCTCTACTGTGGCAATCATGGTTATGGCAGCACTGCATAATTCTCTTACTGTCATGCCATCCGTAAGATGCTTTTCTGTGACTGGTGAGTACTCAACCAAGTCATTCTGAGAATAGTGTATGCGGCGACCGAGTTGCTCTTGCCCGGCGTCAATACGGGATAATACCGCGCCACATAGCAGAACTTTAAAAGTGCTCATCATTGGAAAAGTGGAGGCCATTTCGCCGACACGTGTCCAGCGAAAGCCTC	vector
M00292:91:000000000-AHYF2:1:1102:17051:5989	AGAGACGCCGCAAAATGAATTTGTGTCTCTACTGTGCTGGCGTTTTTCCATAGGCTCCGCCCCCCTGACGAGCATCACAAAAATCGACGCTCAAGTCAGAGGTGGCGAAACCCGACAGGACTATAAAGATACCAGGCGTTTCCCCCTGGAAGCCCCCTCGTGCGCTCTCCTGTTCCGACCCCTCCGCTTACCGGATACCTGTCCGCCTTTCTACCTTCGGGAAGCGTGGCGCTTTCTCATAGCTCACGCTGTAGGTATCTCAGTGGAGGCCATTTCGCCGACACGTGTCCAGCGAAAGCCTC	vector
M00292:91:000000000-AHYF2:1:1102:17175:4009	AGAGACGCCGCAAAATGAATTTGTGTCTCTACTGTGGCAACCCTATCTCGGTCTATTCTTTTGTTTTATAAGGGATTTTGCCGATTTCGGCCTATTGGTTAAAAAATGAGCTGATTTAACAAAAATTTAACGCGAATTTTAACAAAATATTAAAGCTTACAATTTCCATTCGCCATTCAGGCTGCGCAACTGTTGGGAAGGGCGATCGGTGCGGGCCTCTTCGCTATTACGCCAGCTGGCGATGGAGGCCATTTCGCCGACACGTGTCCAGCGAAAGCCTC	vector
M00292:91:000000000-AHYF2:1:1102:17254:5827	AGAGACGCCGCAAAATGAATTTGTGTCTCTACTGTGGCAATCCACGGGGCGTTCTTTCAGGATCTGGCTGCCCATCTCTTTGATGCCCTCTTCGATCCGCTTCATTCTCTCGCGGCTGTTCTTCTGTCCCTTCTGGGTGGTCTGGTTCTCTCTGGCCATTTCGGTCACTGGAGGCCATTTCGCCGACACGTGTCCAGCGAAAGCCTC	vector
M00292:91:000000000-AHYF2:1:1102:17753:13061	AGAGACGCCGCAAAATGAATTTGTGTCTCTACTGTGGCACTCTCAGTACAATCTGCTCTGATGCCGCATAGTTAAGCCAGCCCCGACACCCGCCAACACCCGCTGACGCGCCCTGACGGGCTTGTCTGCTCCCGGCATCCGCTTACAGACAAGCTGTGACCGTCTCCGGGAGCTGCATGTGTCAGAATGGAGGCCATTTCGCCGACACGTGTCCAGCGAAAGCCTC	vector
M00292:91:000000000-AHYF2:1:1102:17792:15442	AGAGACGCCGCAAAATGAATTTGTGTCTCTACTGTGGCAAATGATCTCGTCCAGGTAGTGCTTGTGCTGTTCCACAAACAGCTGTTTCTGCTCATTATCCTCGGGGGAGCCCTTCAGCTTCTCATAGTGGCTGGCCAGGTACAGGAAGTTCACATATTTGGAGGGCAGGGCCAGTTCGTTCCCCTTCTGCAGTTCGCCGGCAGAGGCCAGCATTCTCTTCCTGCCGTTTTCCAGCTCGAACAGGGAGTACTTAGGCAGCTTGATGATCAGGTCCTTTTTCACTTCTTTGTAGCCCTTGGCTTCCAGAAAGTCGATGGGATTTATGGAGGCCATTTCGCCGACACGTGTCCAGCGAAAGCCTC	vector
M00292:91:000000000-AHYF2:1:1102:17864:15243	AGAGACGCCGCAAAATGAATTTGTGTCTCTACTGTGGCAAAGGCACAGTCGAGGCTGATCAGCGAGCTCTAGGAATTCTTACTTTTTCTTTTTTGCCCGGCCGGCCTTTTTCGTGGCCGCCGGCCTTTTGTCGCCTCCCAGTGGAGGCCATTTCGCCGACACGTGTCCAGCGAAAGCCTC	vector
M00292:91:000000000-AHYF2:1:1102:18002:12616	AGAGACGCCGCAAAATGAATTTGTGTCTCTACTGTGGCAAATGGGGGAGCGGCCGCAGGAACCCCTAGTGATGGAGTTGGCCACTCCCTCTCTGCGCGCTCGCTCGCTCACTGAGGCCGCCCGGGCATGGAGGCCATTTCGCCGACACGTGTCCAGCGAAAGCCTC	vector
M00292:91:000000000-AHYF2:1:1102:18271:6292	AGAGACGCCGCAAAATGAATTTGTGTCTCTATCCCCCACCAGATCCACCTGGGAGAGCTGCACGCCATTCTACGGCGGCAGGAGGATTTTTACCCATTCCTGAAGGACAACCGGGAAAAGATCGCGAAGATCCTGACCTTCCGAATCCCCTACTACGTGGGCCCTCTGGCCAGGGGAAACAGCAGATTCGCCTGGATGACCAGAAAGAGCGAGGAAACCATCACCCCCGGGAACTTCGAGGAAGTGGTGGACAAGGGCGCTTCCGCCCAGAGCCTCATCGAGCGGATGACCATGGAGGCCATTTCGCCGACACGTGTCCAGCGAAAGCCTC	vector
M00292:91:000000000-AHYF2:1:1102:18320:19668	AGAGACGCCGCAAAATGAATTTGTGTCTCTACTGTGGCAATTGATCGAAATGGCCAGAGAGAACCAGACCACCCAGAAGGTGGAGGCCATTTCGCCGACACGTGTCCAGCGAAAGCCTC	vector
M00292:91:000000000-AHYF2:1:1102:18442:7634	AGAGACGCCGCAAAATGAATTTGTGTCTCTACTGTGGCAAACAGCAGATTAAGCGCGGAAAAAAAGGCTCTCAAGACGTTCCTTTGCTCTTTTCTACGGGGTCTGACGCTCAGTGGAACGGAAACTCACGTTCAGGGATTTTGGTCATGAGATTATCAAAAAGGATCTTCACCTAGATCCTTTTAAATTAAAAATGAAGTTTTAAAGAAATCTAAAGGAGATAGGAGGAAGCTTGGTCTGGAAGTTACGAATGATCAATCAGTGATGGAGGCCATTTCGCCGACACGTGTCCAGCGAAAGCCTC	vector
M00292:91:000000000-AHYF2:1:1102:18465:21105	AGAGACGCCGCAAAATGAATTTGTGTCTCTACTGTGGCAAAATTCCACCTTCAGGAAGCGATCGCCGGGAACGGCGCTCACCCGTGCCGGGACCTGATCAATGCCGAGGCGCTGGCAGAGCACACCGTTCTGGTCAAATGGAGGCCATTCCGCCGACACGTGTCCAGCGAAAGCCTC	vector
M00292:91:000000000-AHYF2:1:1102:18494:14841	AGAGACGCCGCAAAATGAATTTGTGTCTCTACTGTGGCAAAGACCCCGTAGAAAAGATCAAAGGATCTTCTTGAGATCCTTTTTTTCTGCGCGTAATCTGCTGCTTGCAAACAAAAAAACCACCGCTACCAGCGGTGGTTTGTTTGCCGGAGCAAGAGCTACCAACTCTTTTTCCGAAGGTAACTGGCTTCAGCAGAGCGCAGATACCAAATACTGTTCTTCTAGTGTAGCCGTAGTTAGGCCACCACTTCAAGAACTCTGTAGCACCGCCTACATACCTCGCTCTGCTAATCCTGTTACCAGTGGCTGCTGCCAGTGGCGATAAGTCGTGAGGCCATTTCGCCGACACGTGTCCAGCGAAAGCCTC	vector
M00292:91:000000000-AHYF2:1:1102:18571:5467	AGAGACGCCGCAAAATGAATTTGTGTCTCTACTGTGGCAAGAGCACATTGCCGCTCTGGCCGCAGGCCCCGCCATTAAAAAGAGCATCCTGCAGACATCTAAGGTTGGAGGCCATTTCGCCGACACGTGTCCAGCGAAAGCCTC	vector
M00292:91:000000000-AHYF2:1:1102:18578:20841	AGAGACGCCGCAAAATGAATTTGTGTCTCTACTGTGGCAAGGCCAGGAACCGTAAAAAGGCCGCGTTGCTGGCGTTTTTCCATAGGCTCCGCCCCCCTGACGAGCATCACAAAAATCGACGCTCAAGTCAGAGGTGGCGAAACCCGACAGGACTATAAAGATACCAGGCGTTTCCCCCTGGAAGCTCCCTCGTGCGCTCTCCTGTTCCGACCCTGCCGCTTACCGGATACCTGTCCGCCTTTCTCCCTTCGGGAAGCGTGGCATGGAGGCCATTTCGCCGACACGTGTCCAGCGAAAGCCTC	vector
M00292:91:000000000-AHYF2:1:1102:18746:17981	AGAGACGCCGCAAAATGAATTTGTGTCTCTACTGTGGCAACCAAATTACCCTCAGTAGGTCAGAACAAATGTGACGAACCACCCTCAAATCTGTGACAGATAACCCTCAGACTATCCTGTCGTCATGGAAGTGATATCGCGGAAGGAAAATACGATAGGAGTCGTCTGGCGGCCTTTCTTTTTCTTTGAAGCCGTGTCAGCCGGGGATGAGCATGACCATTCATAACTGGTGTATTAACACACGAGCTCCGAGTTAGGACCTCTCCTAGTGCTTGCACCACTTCACCCAGCTTCAGACCTTGTCCAGACAGCCAAAGAGCTCAGCTTACAAACACTAAGAACACACACAATGGAGGCCATTTCGCCGACACGTGTCCAGCGAAAGCCTC	vector
M00292:91:000000000-AHYF2:1:1102:18771:9064	AGAGACGCCGCAAAATGAATTTGTGTCTCTACTGTGGCAAACGGATGGCATGACAGTAAGAGAATTATGCAGTGCTGCCATAACCATGAGTGATAACACTGCGGTGGAGGCCATTTCGCCGACACGTGTCCAGCGAAAGCCTC	vector
M00292:91:000000000-AHYF2:1:1102:18788:15360	AGAGACGCCGCAAAATGAATTTGTGTCTCTACTGTGGCAGTGCCAGCTGCATTAATGAATCGGCCAACGCGCGGGGAGAGGCGGTTTGCGTATTGGGCGCTCTTCCGCTTCCTCGCTCACTGACTCGCTGCGCTCGGTCGTTCGGCTGCGGCGAGCGGTATCAGCTCACTCAAAGGCGGTAATACGGTTATCCATGGAGGCCATTTCGCCGACACGTGTCCAGCGAAAGCCTC	vector
M00292:91:000000000-AHYF2:1:1102:18797:8735	AGAGACGCCGCAAAATGAATTTGTGTCTCTACTGTGGCAAGTCTGCCGGGTTTCCACCAGCTGTCTCTTGATGGAGCCGTCCTTATCCAGTTCGCTCAGGCCGCCTCTCTCGGCCTTGGTCAGATTGTCGAACTTTCTCTGGGTAATCAGCTTGGCGTTCAGCAGCTGCCGCCAGTAGGTCTTCATCGTCTTCACGACCGCTTCGGAGGGCACGTTGTCGCCCTTGCCCCGGTGCTTGTCGCTGGAGGCCATTTCGCCGACACGTGTCCAGCGAAAGCCTC	vector
M00292:91:000000000-AHYF2:1:1102:18879:12754	AGAGACGCCGCAAAATGAATTTGTGTCTCTACTGTGGCAATCGGCGAACGTGGCGAGAAAGGAAGGGAAGAAAGCGAAAGGAGCGGGCGCTAAGGCGCTGGCAAGTGTAGCGGTCACGCGCCGGCAGGGTCGGAACAGGAGAGCGCACGAGGGAGCTTCCAGGGGGAAACGCCTGGTATCTTTATAGTCCTGTCGGGTTTCGCCACCTCTGACTTGAGCAGGCTGGAGGCCATTCCGCCGACACGTGTCCAGCGAAAGCCTC	vector
M00292:91:000000000-AHYF2:1:1102:18901:21514	AGAGACGCCGCAAAATGAATTTGTGTCTCTACTGTGGCAATTAACCTATAAAAATAGGCGTATCACGAGGCCCTTTCGTCTCGCGCGTGTCGGTGATGACGGTGAAAACCTCTGACACATGATGGAGGCCATTTCGCCGACACGTGTCCAGCGAAAGCCTC	vector
M00292:91:000000000-AHYF2:1:1102:19046:2823	AGAGACGCCGCAAAATGAATTTGTGTCTCTACTGTGGCAAACGTATTTTGTACTAATATCTTTGTGTTTACAGTCAAATTAATTCCAATTATCTCTCTAACAGCCTTGTATCGTTTATGCAAATATGAAGGAATCATTGGAAATAGGCCCTCAAATGTGAGCAAAAGGACAACAAAAGGCCAAGAACCGTAAAAAGTCCGCGTTGCTGGCGTTTTTCCATAGGTTACGCCACCTCTAACTTGAGCGTCGAGTGGAGGCCATATCGCCGACACGTGTCCAGCGAAAGCCTC	vector
M00292:91:000000000-AHYF2:1:1102:19255:12979	AGAGACGCCGCAAAATGAATTTGTGTCTCTACTGTGGCAACTGGATAAGGCCGGCTTCATCAAGAGACAGCTGGTGGAAACCCGGCAGATCACAAAGCACGTGGCACAGATCCTGGACTCCCGGATGAACACTAAGTACGACGAGAATGACAAGCTGATCCGGGAAGTGAAAGTGATCACCCTTGGAGGCCATTTCGCCGACACGTGTCCAGCGAAAGCCTC	vector
M00292:91:000000000-AHYF2:1:1102:19344:9444	AGAGACGCCGCAAAATGAATTTGTGTCTCTACTGTGGCAAACATTAATACCCCACCAACCAACCATCCCTTAAACCCTTACCTCTTGCTCAGCTAATTACAGCCCGGAGGAGAAGGGCCGTCCCGCCCGCTCCCCTGTGGGAGTAACGCGGTCAGTCAGATGGAGGCCATTTCGCCGACACGTGTCCAGCGAAAGCCTC	vector
M00292:91:000000000-AHYF2:1:1102:19579:9536	AGAGACGCCGCAAAATGAATTTGTGTCTCTACTGTGGCAAACTGTTGCCCCTCTTCCGGCTGGGGCTGAGCTCCGGCGGCACGTACCAGCTTCAGCACGGTGCGCGTGGGCATAGCAAGACTGTCGGAGGCGTAAGGGAGGATACCGTTATCCCCCCAGCTACGGGAGCGAAGCTGATGGAGGCCATTTCGCCGACACGTGTCCAGCGAAAGCCTC	vector
M00292:91:000000000-AHYF2:1:1102:19754:5639	AGAGACGCCGCAAAATGAATTTGTGTCTCTACTGTGGCAATTAACCTATAAAAATAGGCGTATCACGAGGCCCTTTTGTCTCGCGCGTTTCGGTGATGACGGTGAAAACCTCTGACACATGATGGAGGCCATTTCGCCGACACGTGTCCAGCGAAAGCCTC	vector
M00292:91:000000000-AHYF2:1:1102:19774:7479	AGAGACGCCGCAAAATGAATTTGTGTCTCTACGTTGTAAAACGACGGCCAGTGAATTGTAATACGACTCACTATAGGGCGAGTTGGAGCTCCACCGCGGTGGCGGCCGCTCTAGCCTCGAGGCTAGAACTAGTGGATCTCGAGCCCCAGCGGGTTCTTTCTGCCGCAGAAGCCATAGAGCCCACCGCATCGGGAGGCCATTTCGCCGACACGTGTCCAGCGAAAGCCTC	vector
M00292:91:000000000-AHYF2:1:1102:19812:19594	AGAGACGCCGCAAAATGAATTTGTGTCTCTACTGTGGCAATTCGTCCTTTCCACAAGATATATAAAGCCAAGAAATCGAAATACTTTCAAGTTACGGTAAGCATATGATAGTCCATTTTAAAACATAATTTTAAAACTGCAAACTACCCAAGAAATTATTACTTTCTACGTCACGTATTTTGTACTAATATCTTTGTGTTTACAGTCAAATTAATTCCAATTATCTCTCTAACAGCCTTGTATCGTATTGGAGGCCATTTCGCCGACACGTGTCCAGCGAAAGCCTC	vector
M00292:91:000000000-AHYF2:1:1102:19828:7432	AGAGACGCCGCAAAATGAATTTGTGTCTCTACTGTGGCAGTCATTCTCGTCGTACTTAGTGTTCATCCGGGGGTCCAGGATCTGTGCCACGTGCTTCGTGATCTGCCGGGTTTCCACCAGCTGTCTCTTGATGAAGCCGGCCTTATCCAGTTCGCTCAGGCCGCCTCTCTCGGCCTTGGTCAGATTGTCGAACGTTCTCTGGGTAAGGGAGGCCAGTTCGCCGACACGTGTCCAGCGAAAGCCTC	vector
M00292:91:000000000-AHYF2:1:1102:19872:11029	AGAGACGCCGCAAAATGAATTTGTGTCTCTACTGTGGCTGTTAGAGAGATAATTGGAATTAATTTGACTGTAAACACAAAGATATTAGTACAAAATACGTGACGTAGAAAGTAATAATTTCTTGGGTAGTTTGCAGTTTTAAAATTATGTTTTAAAATGGACTATCATATGCTTACCGTAACTTGAAAGTATTTCGATTTCTTGGCTTTATATATCTTGTGGAAAGGACGAAACACCGTGTAATGGAGGCCATTTCGCCGACACGTGTCCAGCGAAAGCCTC	vector
M00292:91:000000000-AHYF2:1:1102:20009:5592	AGAGACGCCGCAAAATGAATTTGTGTCTCTACTGTGGCAAAATGGCCAGAGAGAACCAGACCACCCAGAAGGGACAGAAGAACAGCCGCGAGAGAATGAAGCGGATCGAAGAGGGCAAATGGAGGCCATTTCGCCGACACGTGTCCAGCGAAAGCCTC	vector
M00292:91:000000000-AHYF2:1:1102:20011:12871	AGAGACGCCGCAAAATGAATTTGTGTCTCTACTGTGGCACTCTCAGTACAATCTGCTCTGATACCGCATAGTTAAGCCAGCCCCGACACCCGCCAACACCCGCTGACGCGCCCTGACGGGCTTGTCTGCTCCCGGCATCCGCTTACAGACAAGCTGTGACCGTCTCCGGGAGCTGCATGTGTCAGAATGGAGGCCATTTCGCCGACACGTGTCCAGCGAAAGCCTC	vector
M00292:91:000000000-AHYF2:1:1102:20079:22417	AGAGACGCCGCAAAATGAATTTGTGTCTCTACTGTGGCAACTGCTGCAATGATACCGCGGCTTCCACGCTCACCGGCTCCAGATTTATAAGCAATAAACCAGCCAGCCGGAAGGGCCGAGCGCAGAAGTGGTCCTGCAACTTTATCCGCCTCCATCCAGTCTATTAATTTTTGCCGGGAAGCTAGAGTAAGTATTTCGCCATTTAATAGTTTGCGCAACGTTGTTGCCATTGCTACAGGCATCGTGGTGTCACGCTCGTCGTTTGGTATGGCTTCATTAATGGAGGCCATCTCGCCGACACGTGTCCAGCGAAAGCCTC	vector
M00292:91:000000000-AHYF2:1:1102:20100:7519	AGAGACGCCGCAAAATGAATTTGTGTCTCTACTGTGGCAGTAGTGGGCCATCACCCTAATCAAGTTTTTTGGGGTCGAGGTGCCGTAAAGCACTAAGTCGGAACCCTAAAGGGAGCCCCCGATTTAGAGCTTGACGGGGAAAGCCGGCGAACGTGGCGAGAAAGGAAGGGAAGAAAGCGAAAGGAGCGGGCGCTAGGGCGCTGGCAAGTGTAGCGGTTACGCGCCATTTCGCCGACACGTGTCCAGCGAAAGCCTC	vector
M00292:91:000000000-AHYF2:1:1102:20104:9521	AGAGACGCCGCAAAATGAATTTGTGTCTCTACTGTGGCAACATCCATAGTTGCCTGACTCCCCGTCGTGTAGATAACTACGATACGGGAGGGCTTACCATCTGGCCCCAGTGCTGGAGGCCATTTCGTCGACACGTGTCCAGCGAAAGCCTC	vector
M00292:91:000000000-AHYF2:1:1102:20123:10517	AGAGACGCCGCAAAATGAATTTGTGTCTCTACTGTGGCAAGAAACAGCTGTTTGTGGAACAGCACAAGCACTACCTGGACGAGATCATCGAGCAGATCAGCGAGTTCTCCAAGAGAGTGATCCTGGCCGACGCTAATCGAGGCCATTTCGCCGACACGTGTCCAGCGAAAGCCTC	vector
M00292:91:000000000-AHYF2:1:1102:20171:8805	AGAGACGCCGCAAAATGAATTTGTGTCTCTACTGTGGCGTCATGGTGTCTGGCCAGGTTCAGGGCGTTCACATATTTGGAGGGCAGGGCCATTTCGTTTCCCTTCTGCAGTTCGCCGGCAGGGGCCATCAGTCTCTTCCGTACGTTGTCCAACGCGAACAGGGAGTACTTAGGCAGCATGATGAGCAGGTCCATTTTCACTTCTTGGTAGCACTGGGCATGGAGGCCATTTCGCCGACACGTGTCCAGCGAAAGCCTC	vector
M00292:91:000000000-AHYF2:1:1102:20176:12749	AGAGACGCCGCAAAATGAATTTGTGTCTCTACTGTGGCAACTTCAGCAGAGCGCAGATACCAAATACTGTTCTTCTAGTGTAGCCGTAGTTAGGCCACCACTTCAAGAACTCTGTAGCACCGCCTACATACCTCGCTCTGCTAACCCTGTTACCTTCGGAAAAAGAGTTGGTAGCTCTTGATCCGGCAAACAAACCACCGCTACCGGAGGCCATTTCGCCGACACGTGTCCAGCGAAAGCCTC	vector
M00292:91:000000000-AHYF2:1:1102:20183:20385	AGAGACGCCGCAAAATGAATTTGTGTCTCTACTGTGGCAAAGCGGAAATCGGACACCAGCTTGGACTTCAGGGTGATCACTTTCACTTCCCGGATCAGCTTGCCATTCTCGTCGTACTGGAGGCCATTTCGCCGACACGTGTCCAGCGAAAGCCTC	vector
M00292:91:000000000-AHYF2:1:1102:20202:5767	AGAGACGCCGCAAAATGAATTTGTCTCTCTACTGTGGCGTTCGCTCCAAGCTTGGCTGTGTGCACGAACCCCTCGTTCAGCCCGACCGCTTCGCCTTATCCGGTAACTATCGTCTTGAGGCCAACCCGGTAAGACACGACTTATCGACACAGGCAGCAGCCAATGGTAACAGGATTAGTAGAGCGATGTATGTAGGCAGTGGAGGCCATTTCGCCGACACGTGTCCAGCGAAAGCCTC	vector
M00292:91:000000000-AHYF2:1:1102:20255:13446	AGAGACGCCGCAAAATGAATTTGTGTCTCTACTGTGGCAAGTGGATCTCAACAGCGGTAAGATCCTTGAGAGTTTTCGCCCCGAAGAACGTTTTCCAATGATGAGCACTTTTAAAGTTCTGCTATGTGGCGCGGTATTATCCCGTATTGACGCCGGGCAAGAGCAACTCGGTCGCCGCATACACTTGGAGGCCATTTCGCCGACACGTGTCCAGCGAAAGCCTC	vector
M00292:91:000000000-AHYF2:1:1102:20432:20201	AGAGACGCCGCAAAATGAATTTGTGTCTCTACTGTGGCAAAAAAGGTCGCCCGACGCCCGGGCTTTGCCCGGGCGGCCTCAGTGAGCGAGCGAGCGCGCAGCTGCCTGCAGGGGCGCCTGATGCGGTATTTTCTCCTTACGCATCTGTTGGAGGCCATTTCGCCGACACGTGTCCAGCGAAAGCCTC	vector
M00292:91:000000000-AHYF2:1:1102:20451:20936	AGAGACGCCGCAAAATGAATTTGTGTCTCTACTGTGGCAAAAGCGACCTTTGCCCGGGCGGCCTCGGTGAGCGAGCGAGCGCGCAGCTGCCTGCAGGGGCGCCTGATGCGGTATTTTCTCCTTACGCATCTGTGCGGTATTTCACACCGCATACGTCAAATAAACAAATAGGTTAGAGCTTGACGGGGAAAGCCGGCGAACGTGGCGAGAAAGGAAGGGAAGAACGCGAAAGGAGCGGGCGCTAAGGCGCTGGCAAGTGTAGCGGTCACGCTGCGCGTAACCACCACACCCGCCATGGAGGCCATTTCGCCGACACGTGTCCAGCGAAAGCCTC	vector
M00292:91:000000000-AHYF2:1:1102:20459:18230	AGAGACGCCGCAAAATGAATTTGAAGTAAGTTGGCCGCAGTGTTATCACTCATGGTTATGGCAGCACTGCATAATTCTCTCACTGTCATGCCATCCGTAAGATGCTTTTCTGTGAGAATGGAGGCCATTTCGCCGACACGTGTCCAGCGAAAGCCTC	vector
M00292:91:000000000-AHYF2:1:1102:20515:16892	AGAGACGCCGCAAAATGAATTTGTGTCTCTACTGTGGCAATTGCAAGCAGCAGATTACGCGCAGAAAAAAAGGATCTCAAGGAGATCCTTTGATCTTTTCTACGGGGTCTGACGCTCAGTGGAGGCCATTTCGCCGATACGTGTCCAGCGAAAGCCTC	vector
M00292:91:000000000-AHYF2:1:1102:20521:12307	AGAGACGCCGCAAAATGAATTTGTGTCTCTACTGTGGCAAGCGGTAAGATCCTTGAGAGTTTTCGCCCCGAAGAACGTTTTCCAATGATGAGCACTTTTAAAGTTCTGCTATGTGGCGCGGTATTATCCCGTATTGACGCCGGGCAAGAGCAACTCGGTCGCCGCATACACAATTTTCAGAATGACTTGGTTGAGTACTCACCAGTCACAGAAAAGCATCTTACGGATGGCATGACAGTAAGAGAATTATGCAGTGCTGCCATAACCATGAGTGATAACACTGCGGTATAACAGACCCCGTAGAAAAGATCAAAAGATCAAAGGATCTTCTTGAGACACGTGTCCAGCGAAAGCCTC	vector
M00292:91:000000000-AHYF2:1:1102:20528:5603	AGAGACGCCGCAAAATGAATTTGTGTCTCTACCGTGGCAAACATTTCCCCGAAAAGTGCCACCTGACGTCTAAGAAACCATTATTATCATGACATTAACCTATAAAAATAGGCGTATCACGAGGCCCTTTCGTCTCGCGCGTTTCGGTGATGACGGGGAAAAACTCTGACACACGCAGCTCCCGGAGACGGTCACAGCTTGTCTGTAAGCGGATGCCGGGAGCAGACAAGCCCGTCAGGGCGCGTCAGCGGGTGTTGGCGGGTGTCGGGGCTGGCTTTGGAGGCCATTTCGCCGACACGTGTCCAGCGAAAGCCTC	vector
M00292:91:000000000-AHYF2:1:1102:20624:11397	AGAGACGCCGCAAAATGAATTTGTGTCTCTACTGTGGCAAGCGCCCGACGCCCGGGCTTTGCCCGGGCGGCCTCAGTGAGCGAGCGAGCGCGCAGCTGCCTGCAGGGGCGCCTGATGCGGTATGGAGGCCATTTCGCCGACACGTGTCCAGCGAAAGCCTC	vector
M00292:91:000000000-AHYF2:1:1102:20775:21082	AGAGACGCCGCAAAATGAATTTGTGTCTCTACTGTGGCAAAGATAATTGGAATTAATTTGACTGTAAACACAAAGATATTAGTACAAAATACGTGACGTAGAAAGTAATAATGGAGGCCATTTCGCCGACACGTGTCCAGCGAAAGCCTC	vector
M00292:91:000000000-AHYF2:1:1102:20823:13800	AGAGACGCCGCAAAATGAATTTGTGTCTCTACTGTGGCAAATGACCGAGTACAAGCCCACGGTGCGCCTCGCCACCCGCGACGACGTCCCCAGGGCCGTACGCACCCTCGCCGCCGCGTTCGCCGACTACCCCTGGAGGCCATTTCGCCGACACGTGTCCAGCGAAAGCCTC	vector
M00292:91:000000000-AHYF2:1:1102:20854:4344	AGAGACGCCGCAAAATGAATTTGTGTCTCTACTGTGGCTACTAGTCCGTTATCAACTTGAAAAAGTGGCACCGAGTCGGTGCTTTTTTGTTTTAGAGCTAGAAATAGCAAGTTAAAATGGAGGCCATTTCGCCGACACGTGTCCAGCGAAAGCCTC	vector
M00292:91:000000000-AHYF2:1:1102:20905:15402	AGAGACGCCGCAAAATGAATTTGTGTCTCTACTGCGGCAATGCCGCCGTACTTCTGTGGGTCCCTGTCCTTGGGCGGGTGCGGCGCCCGGATGCCGTCCATCTGTTGCTGCGGCTCCAGCCGGGAACCGCACGACTCGGCCAGGCGGGGGCACGCCGCAGAGAACACCGCTCCCGCTACGACGCCAATATGGGGGCCATTTCGCCGACACGTGTCCAGCGAAAGCCTC	vector
M00292:91:000000000-AHYF2:1:1102:20916:9593	AGAGACGCCGCAAAATGAATTTGTGTCTCTACTGTGGCAACCGGCAACAATTAATAGACTGGATGGAGGCGGATAAAGTTGCAGGACCACTTCTGCGCTCGGCCCTTCCGGCTGGCTGGTTTATTGCTGATAAATCTGGAGCCGGTGATGGAGGCCATTTCGCCGACACGTGTCCAGCGAAAGCCTC	vector
M00292:91:000000000-AHYF2:1:1102:2094:13713	AGAGACGCCGCAAAATGAATTTGTGTCTCTACTGTGGCAAGCTCACCGCCACCATATCTATCAACAATAAGCCAGCCAGCCGGATGTGACGGGCGCAGAGGTGGGCCTGCAACTGTATGGAGGCCATTTCTCCGAAACGTGTCCAGCGAAAGCCTC	vector
M00292:91:000000000-AHYF2:1:1102:21108:2155	AGAGACGCCGCAAAATGAATTTGTGTCTCTACGGTGGCAAACGGATGGCATGACAGTAAGAGAATTATGCAGTGCTGCCATAACCATGAGTGATAACACTGCGGTGGAGGCCATTTCGCCGAAACGTGTCCAGCGAAAGCCTC	vector
M00292:91:000000000-AHYF2:1:1102:21189:9276	AGAGACGCCGCAAAATGAATTTGTGTCTCTACTGTGGCAATATCACCCAAATCAAGTTTTTTGGGGTCGAGGTGCCGTAAAGCACTAAATCGGAACCCTAAAGGGAGCCCCCGATTTAGAGCTTGACGGGGAAAGCCGGCGAACGTGGCGAGAAAGGAAGGGAAGAAAGCGAAAGGAGCGGGCGCTAAGGCGCTGGCAAGTGTAGCGGTCACGCTGCGCGTAACCACCACACCCGCCGCGCTTAATGCGCCCTTGGAGGCCATTTCGCCGACACGTGTCCAGCGAAAGCCTC	vector
M00292:91:000000000-AHYF2:1:1102:21404:23524	AGAGACGCCGCAAAATGAATTTGTGTCTCTACTGTGGCAAGATCCTTTGATCTTTTCTACGAGGTCTAACGATAAGTGGAACGAAAACTCACGTTAAGGGCTTTGGGTAATGGGATTATCAAAAAGGATCTTCACCTAGATCCTTTGAAATTAAAAATGAAGTTTTAAATCAATCTAAAGTATACAGGAGCAAACTTGGTCTGACAGTTACCAATGCTTAATCAGTGAGGATCCTAACTCAGCGCTCTGTCAAGTTCGATCATCCATAGTTGCCTGACTCCCCGCCGTTGGAGGCCATTTCGCCGACACGTGTCCAGCGAAAGCCTC	vector
M00292:91:000000000-AHYF2:1:1102:21476:7748	AGAGACGCCGCAAAATGAATTCGTGTCTCTACTGTGGCAAGCGGCCTCTGATCGCGACAAACGGCGAAACCGGGGAGATCGTGTGGGATAAGGGCCGGGATTTTGCCACCGTGCGGAAAGTGCTGAGCATGCCCCAAGTGAATATCGTGAAAAAGACCGAGGGGCAGACAGGCGGCTTCAGCAAAGAGTCTAGCCTGCCCAAGAGGAACAGCGATAAGCTGATCGCCAGAAAGAAGGATGGAGGCCATTTCGCCGACACGTGTCCAGCGAAAGCCTC	vector
M00292:91:000000000-AHYF2:1:1102:21487:6299	AGAGACGCCGCAAAATGAATTTGTGTTTCTACTGTGGCAAAAAAGCCCGGGCGGCCTCAGTGAGCGAGCGAGCGCGCAGCTGCCTGCAGGGGCGCCTGATGCGGTATTGTCTCCTTACGCATCTGTGCGGTATTTCACACCGCATACGTCAAAGTGGAGGCCATTTCGCCGACACGTGTCCAGCGAAAGCCTC	vector
M00292:91:000000000-AHYF2:1:1102:21519:24080	AGAGACGCCGCAAAATGAATTTGTGTCTCTACTGTGGCAAACAGAAGAACCGGATCTGCTATCTGCAAGAGATCTTCAGCAACGAGATGGCCAAGGTGGACGACAGCTTCTTCCACAGACTGGAAGAGTCCTTCCGGGTGTGGAGGCCATTTCGCCGACACGTGTCCAGCGAAAGCCTC	vector
M00292:91:000000000-AHYF2:1:1102:21527:15238	AGAGACGCCGCAAAATGAATTTGTGTCTCTACTGTGGCAATTGCTATTTCTAGCTCTAAAACCCATTGCCACAGTAGAGACACGGTGTTTCGTCCTTTCAACAAGATATATAAAGCAAAGAAATCGAAATACTTTCAAGTTACGGTAAGCATATGATAATCCAATTTAAAACATAATTTTAAAACTGCAAACTACCCAAGAAATTATTACTTTCTACGTCACGTATTTTTTACTAATATCTTTGTGTTTACAGTCAAATTAATTCCAATTATCTCTCTAACAGCCTTGTATCGTATATGCAAATATGAAGGAATCATGGGAAATAGGCCCTCACATGTGAGCAAAAGGCCAGCAAAAGTGGAGGCCATTTCGCCGACACGTGTCCAGCGAAAGCCTC	vector
M00292:91:000000000-AHYF2:1:1102:21571:12672	AGAGACGCCGCAAAATGAATTTGTGTCTCTACTGTGGCAAAGGCACGGGGGAGGGGCAAACAATAGATGGCTGGTAACTAGAAAAGACTGTGGAGGCTGCTGAGCGCGCCCTAGGAACGCTTACTTTTTCTTTTTTGCCTGGCTAGCCTTTTTCGTGACCCCCCGCCATGTGTCGCCGCCCAGATGAGACAGATTGGAGGCCATTTCGCCGACACGTGTCCAGCGAAAGCCTC	vector
M00292:91:000000000-AHYF2:1:1102:21599:11101	AGAGACGCCGCAAAATGAATTTGTGTCTCTACTGTGGCAACCCCACCAGATCCACCTGGGAGAGCTGCACGCCATTCTGCGGTGGCAGGAAGATTTTTACCCATTCCTGAAGGACAAATGGAGGCCATTTCGCCGACACGTGTCCAGCGAAAGCCTC	vector
M00292:91:000000000-AHYF2:1:1102:21916:7882	AGAGACGCCGCAAAATGAATTTGTGTCTCTACTGTGGCACCGTGTCTCTACTGTGGCAATGGGTTGTAGAGCTAGATATAGCAAGTAAAAAGAAGGCTAGTCCATTACCAATAGTGGCGGCCATTTCGCCGACACGTGTCCAGCGAAAGCCTC	vector
M00292:91:000000000-AHYF2:1:1102:21974:7642	AGAGACGCCGCAAAATGAATTTGTGTCTCTACTGTGGCATCGAGTTTTCCAAACTGCGCGAGGTCACCAACTACCACCACCCCCTCGGCGCCTACCTGAACGCCTGGAGGCCATTTCGCCGACACGTGTCCAGCGAAAGCCTC	vector
M00292:91:000000000-AHYF2:1:1102:21980:15074	AGAGACGCCGCAAAATGAATTTGTGTCTCTACTGTGGCAATTAACCTATAAAAATAGGCGTATCACGAGGCCCTTTCGTCTCGCGCGTTTCGGTGATGACGGTGAAAACCTCTGACACATGATGGAGGCCATTTCGCCGACACGTGTCCAGCGAAAGCCTC	vector
M00292:91:000000000-AHYF2:1:1102:22023:22375	AGAGACGCCGCAAAATGAATTTGTGTCTCTACTGTGGCAAGTGTTAACACTTATGGTTATGGCAGCACTGCAGAATTCTCTTACTTTCATGCCATCCGGAAGAAGCCTTTCAATGACTGGTGAGTACTCAACCTAGTCAATGGAGGCCATTTCGCCGACACGTGTCCAGCGAAAGCCTC	vector
M00292:91:000000000-AHYF2:1:1102:22124:16489	AGAGACGCCGCAAAATGAATTTGTGTCTCTACTGTGGCAAGTGGATCTCAACAGCGGTAAGATCCTTGAGAGTTTTCGCCCCGAAGAACGTTTTCCAATGATGAGCACTTTTAAAGTTCTGCTATGTGGCGCGGTATTATCCCGTATTGACGCCGGGCAAGAGCAACTCGGTCGCCGCATACACTTGGAGGCCATTTCGCCGACACGTGTCCAGCGAAAGCCTC	vector
M00292:91:000000000-AHYF2:1:1102:22163:15968	AGAGACGCCGCAAAATGAATTTGTGTCTCTACTGTGGCAAGCTGGTTTATTGCTGATAAATCTGGAGCCGGTGAGCGTGGAAGCCGCGGTATCATTGCAGCACTGGGGCCAGATGTGGAGGCCATTTCGCCGACACGTGTCCAGCGAAAGCCTC	vector
M00292:91:000000000-AHYF2:1:1102:22187:13735	AGAGACGCCGCAAAATGAATTTGTGTCTCTACTGTGGCAATTAATGTGAGTTAGCTCACTCATTAGGCACCCCAGGCTTTACACTTTATGCTTCCGGCTCGTATGTTGTGTGTGTTTATCAATGAGGGCAACAGCGATGCGCGGGTGATCCCTGTCGGCCCGCTGCATATCACCTCCGATGAACCGGGTCACTTCCGCTTGTTTGTGGATGGCGAGCAAATTGTCGATGCTGATTACCGCCTGTTTTATGTCCATCGCGGCATGGAGAAACTGCCAAGTTGGAGGCCATTTCGCCGACACGTGTCCAGCGAAAGCCTC	vector
M00292:91:000000000-AHYF2:1:1102:22193:5213	AGAGACGCCGCAAAATGAATTTGTGTCTCTACTGTGGCAACCAGCACCAAAGAGGTGCTGGACGCCACCCTGATCCACCAGAGCATCACCGGCCTGTACGAGACACGGATCGACCTGTCTCAGCTGGGAGGTGACAAAAGGCCAATGGAGGCCATTTCGCCGACACGTGTCCAGCGAAAGCCTC	vector
M00292:91:000000000-AHYF2:1:1102:22326:19984	AGAGACGCCGCAAAATGAATTTGTGTCTCTACTGTGGCAACATATTTGCATATACGATACAAGGCTGTTAGAGAGATAATTGGAATTAATTTGACTGTAAACACAAAGATATTAGTACAAAATACGTGACGTAGAAAGTAATAATTTCTTGGGTAGTTTGCAGTTTTAAAATTATGTTTTAAAATGGACTATCATATGCTTACCGTAACTTGAAAGTATTTCGATTTCTTGGCTTTATATATCTTGTGGAAAGGACGAAACGGCATCAGAGCAGATTGTACTGAGATAAGGCCGGCTTCATCAAGAGACAGCTGGTGGAAACCCGGCAGATCACAAAGCACGTGGCACAGATCCTGGACTCCCGGATGATGGAGGCCATTTCGCCGACACGTGTCCAGC…	vector
M00292:91:000000000-AHYF2:1:1102:22367:13675	AGAGACGCCGCAAAATGAATTTGTGTCTCTACTGTGGCAATCTTCAGCAACGAGATGGCCAAGGTGGACGACAGCTTCTTCCACAGACTGGAAGAGTCCTTCCTGGTGGAAGAGGATAAGAAGCACGATGGAGGCCATTTCGCCGACACGTGTCCAGCGAAAGCCTC	vector
M00292:91:000000000-AHYF2:1:1102:22376:9875	AGAGACGCCGCAAAATGAATTTGTGTCTCTACTGTGGCAATACAACCAGCTGTTCGAGGAAAACCCCATCAACGCCAGCGGCGTGGACGCCAAGGCCATCCTGTCTGCCAGACTGAGCAAGAGCAGACGGCTGGAAAATCTGATTGGAGGCCATTTCGCCGACACGTGTCCAGCGAAAGCCTC	vector
M00292:91:000000000-AHYF2:1:1102:22490:7842	AGAGACGCCGCAAAATGAATTTGTGTCTCTACTGTGGTCGACGCTCAAGTCAGAGGTGGCGAAACCCGACAGGACTATAAAGATACCAGGCGTGGAGGCCATTTCGCCGACACGTGTCCAGCGAAAGCCTC	vector
M00292:91:000000000-AHYF2:1:1102:22548:23267	AGAGACGCCGCAAAATGAATTTGTGTCTCTAAGGGAAGAAAGCGAAAGGAGCGGGCGCTAAGGCGCTGGCAAGTGTAGCGGTCACGCTGCGCGTAACCACCACACCCGCCGCGCTTAATGCGCCGCTACAGGGCGCGTACTATGGTTGCTTTGACGTATGCGGTGTGAAATACCGCACAGATGCGTAAGGAGAAAATACCGCATCAGGCGCCCCTGCAGGCAGCTGCGCGCTCGCTCGCTCACTGAGGCCTGGAGGCCATTTCGCCGACACGTGTCCAGCGAAAGCCTC	vector
M00292:91:000000000-AHYF2:1:1102:22627:11990	AGAGACGCCGCAAAATGAATTTGTGTCTCTACTGTGGCAAAAGCTGATCCGGGAAGTGAAAGTGATCACCCTGAAGTCCAAGCTGGTGTCCGATTTCCGGAAGGATTTCCAGTTTTACAAAGTGCGCGAGATCAACAACTACCACCACGCCCACGACGCCTACCTGAACGCCGTCGTGGGAACCGCCCTGATCAAAAAGTACCCTAAGCTGGAAAGCGAGTTCGTGTACGGCGACTACAAGGTGGACGACGTGCGGAAGATGATCGCCAAGAGCGAGCAGGAAATCGGCAAGGCTACCGCCAAGTACTTCTTCTACATGGAGGCCATTTCGCCGACACGTGTCCAGCGAAAGCCTC	vector
M00292:91:000000000-AHYF2:1:1102:22637:13045	AGAGACGCCGCAAAATGAATTTGTGTCTCTACTGTGGCAAGCTCATCATTGGAAAACGTTCTTCGGGGCGAAAACTCTCAAGGATCTTACCGCTGTTGAGATCCAGTTCGATGTAACCCACTCGTGCACCCAACTGATCTTCAGCATCTTTTACTTTCACCAGCGTTTCTGGGTGAGCAAAAACAGGAAGGCAAAATGCCGCAAAAAAGGGAATAAGGGCGACACGGAAATGTTGATGGAGGCCATTTCGCCGACACGTGTCCAGCGAAAGCCTC	vector
M00292:91:000000000-AHYF2:1:1102:22733:14703	AGAGACGCCGCAAAATGAATTTGTGTCTCTACTGTGGCAACATCCATAGTTGCCTGACTCCCCGTCGTGTAGATAACTACGATACGGGAGGGCTTACCATCTGGCCCCAGTGCTGGAGGCCATTTCGCCGACACGTGTCCAGCGAAAGCCTC	vector
M00292:91:000000000-AHYF2:1:1102:22751:7327	AGAGACGCCGCAAAATGAATTTGTGTCTCTACTGTGGCAATGAAGCAGAACGTGGGGCTCACCTCGACCATGGTAATAGCGATGACTAATACGCAGATGTACTGCCAAGTAGTGGAGGCCATTTCGCCGACACGTGTCCAGCGAAAGCCTC	vector
M00292:91:000000000-AHYF2:1:1102:22852:17306	AGAGACGCCGCAAAATGAATTTGTGTCTCTACTGTGGCAATTGATCAGGGCGGTTCCCACGACGGCGTTCAGGTAGGCGTCGTGGGCGTGGTGGTAGTTGTTGATCTCGCGCACTTTGTAAAACTGGAAATCCTTCCGGAAATCGGACACCAGCTTGGACTTCAGGGTGATCACTTTCACTTCCCGGATCAGCTTGTCATTCTCGTCGTACTTAGTGTTCATCCGGGAGTCCAGGATCTGTGCTGGAGGCCATTTCGCCGACACGTGTCCAGCGAAAGCCTC	vector
M00292:91:000000000-AHYF2:1:1102:22945:18231	AGAGACGCCGCAAAATGAATTTGTGTCTCTACTGTGGCAAAACCCGAAAAGTGCCACCTGACGCGCCCTGTAGCGGCACATTAAGAGATGAGGGTGTGGCGGTTACGTGCATGGAGGCCATTTCGCCGACACGTGTCCAGCGAAAGCCTC	vector
M00292:91:000000000-AHYF2:1:1102:22975:15335	AGAGACGCCGCAAAATGAATTTGTGTCTCTACTGTGGCAATACTCAGACAATGCGATGCAATTTCCTCATTTTATTAGGAAAGGACAGTGGGAGTGGCACCTTCCAGGGTCAAGGAAGGCACGGGGGAGGGGCAAACAACAGATGGCTGGCAACTAGAAGGCACAGTCGAGGCTGATCAGCGAGCTCTAGGAATTCTTACTTTTTCTTTTTTGCCTGGCCGGCCTTTTTCGTGGCCGCCGGCCTTTTGTCGCCTGGAGGCCATTTCGCCGACACGTGTCCAGCGAAAGCCTC	vector
M00292:91:000000000-AHYF2:1:1102:23040:6356	AGAGACGCCGCAAAATGAATTTGTGTCTCTACTGTGGCAATGTGCCTTCTAGTTGCCAGCCCTCTGTTGTTTGCCCCTCCCCCGTGCCTTCCTTGACCCTGGAAGGTGCCACTCCCACTGTCCTTTCCTAATAAAATGAGGAATGGAGGCCATTTCGCCGACACGTGTCCAGCGAAAGCCTC	vector
M00292:91:000000000-AHYF2:1:1102:23068:2152	AGAGACGCCGCAAAATGAATTTGTGTCTCTACTGTGGCAATGCGGAAAGTGCTGAGCATGCCCCAAGTGAATATCGTGAAAAAGACCGAGGTGCAGACAGGAGGCTTCAGCAAAGAGTCTATGCTGCGCAAGAGGTGGAGGCCATTTCGCCGACACGTGTCCAGCGAAAGCCTC	vector
M00292:91:000000000-AHYF2:1:1102:2311:16832	AGAGACGCCGCAAAATGAATTTGTGTCTCTTCCTTTTTTTCTGCGCGTAATCTGCTGCTTGCAAACAAAAAAACCACCGCGACCAGCTGTGGTTTGTTTGCCGGATCAAGAGCTACCAACTCTTTTTCCGAAGGTAACTGGCTTCAGCAGAGCTCAGATACCAAATACTGTTCTTCTAGTGTAGCCGTAGTTAGGCCACCACTTCAAGAAGTGGAGGCCATTTCGCCGACACGTGTCCAGCGAAAGCCTC	vector
M00292:91:000000000-AHYF2:1:1102:2318:11415	AGAGACGCCGCAAAATGAATTTGTGTCTCTACTGTGGCAACGAGGATAATGAGCAGAAACAGCTGTTTGTGGAACAGCACAAGCACTACCTGGACGAGATCATCGAGCAGATCAGCGAGTTCTCCAAGAGAGTGATCCTGGCCGACGCGAATCTGGACAAAGTGCTGTCCGCCTAGAACAAGCACCGGGATAAGGCCAACAGAGAGCGAGCAGCTGCCGGCAGGGACCCCTGATGTGGTATTTTCTCCTTACGCCCCTGTGCGGTATGGAGGCCATTTCGCCGACACGTGTCCAGCGAAAGCCTC	vector
M00292:91:000000000-AHYF2:1:1102:23458:20459	AGAGACGCCGCAAAATGAATTTGTGTCTCTACTGTGGCAATACTCAGACAATGCGATGCAATTTCCTCATTTTATGAGGAAAGGACAGTGGGAGTGGCACCTTCCAGGGTCAAGGAAGGCACGGGGGAGGGGCAAACAACAGATGGCTGGCAACTAAAAGGCACAGTCGAGGCTGATCAGCGAGCGCTAGGAATTCTTACTTTTTCTTTTTTGCCTGGCCGGCCTTTTTCGTGGCCGCCGGCCTTTTGTCGCCTGGAGGCCATTTCGCCGACACGTGTCCAGCGAAAGCCTC	vector
M00292:91:000000000-AHYF2:1:1102:23467:20478	AGAGACGCCGCAAAATGAATTTGTGTCTCTACTGTGGCAATACTCAGACAATGCGATGCAATTTCCTCATTTTATTAGGAAAGGACAGTGGGGGTGGCACCTTCCAGGGTCAAGGAAGGCACGGGGGAGGGGCAAACAACAGATGGCTGGCAACTAGAAGGCACAGTCGAGGCTGATCAGCGAGCTCTAGGAATTCTTACTTTTTCTTTTTTGCCTGGCCGGCCTTTTTCGTGGCCGCCGGCCTTTTGTCGCCTGGAGGCCATTTCGCCGACACGTGTCCAGCGAAAGCCTC	vector
M00292:91:000000000-AHYF2:1:1102:23473:10949	AGAGACGCCGCAAAATGAATTTGTGTCTCTACTGTGGCAACCCGCTCCGCCGCCGCCTCGCGCCGCCCGCCCCGGCTCTGACTGACCGCGTTACTCCCACAGGTGAGCGGGCGGGACGGCCCTTCTCCTCCGGGCTGTAATTAGCTGGGCAAGAGGTAAGGGTTTAAGGGATGGTTGGTTGGTGGGGTATTAATGTTTAATTACCTGGAGCACCTGCCTGAAATCACTTGGAGGCCATTTCGCCGACACGTGTCCAGCGAAAGCCTC	vector
M00292:91:000000000-AHYF2:1:1102:23527:16210	AGAGACGCCGCAAAATGAATTTGTGTCTCTACTGTGGCAATTCCTCATTTTATTAGGAAAGGACAGTGGGAGTGGCACCTTCCAGGGTCAAGGAAGGCACGGGGGAGGGGCAAACAACAGGTGGCTGGCAACTAGAAGGCACAGCCGAGGCTGATCAGCGAGCTCTAGTCGAGATCCGATGCATGGGGTCGTGCGCTGGAGGCCATTTCGCCGACACGTGTCCAGCGAAAGCCTC	vector
M00292:91:000000000-AHYF2:1:1102:23531:14107	AGAGACGCCGCAAAATGAATTTGTGTCTCTACTGTGGCAACACTACGATGCCTGTAGCAATGGCAACAACGTTGCGCAAACTATTAACTGGCGAACTACTTACTCTAGCTTCCCGGCAACAATTAATAGACTGGATGGAGGCGTGGAGGCATTTCGCCGACACGTGTCCAGCGAAAGCCTC	vector
M00292:91:000000000-AHYF2:1:1102:23656:24434	AGAGACGCCGCAAAATGAATTTGTGTCTCTACTGTGGCAACTTCAGCAGAGCGCAGGTACCAAATACTGTTCTTCTAGGGTAGCCGTAGTTAGGCCACCACGTCAAGAACTCTGTAGCACCGCCTACATACCTCGCTCTGCTAATCCTTTTCCCTTCGGAAAAAGAGTTGGTAGCTCTTGATCCGGCAAACAAACCACCGCTAACGGAGGCCATTTCGCCGACACGTGTCCAGCGAAAGCCTC	vector
M00292:91:000000000-AHYF2:1:1102:23739:6580	AGAGACGCCGCAAAATGAATTTGTGTCTCTACTGTGGCAAAAGGCCGGCCAGGCAAAAAAGAAAAAGTAAGAATTCCTAGAGCTCGCTGATCAGCCTCGACTGTGCCTTCAAGTTGCCAGCCATCTGTTGTTTGCCCCTCCCCCGTGCCTTCCTTGACCCTGGAAGGTGCCACTCCCACGGTCCTTTCCGAATAAAAGGAGGAAATTGCATCGCATTGTCTGAGACGGTGTCATTCTATTCTGGGGGTTGGGGTGGGGAAGGACAGCTGGAGGCCATTTCGCCGACACGTGTCCAGCGAAAGCCTC	vector
M00292:91:000000000-AHYF2:1:1102:23740:6562	AGAGACGCCGCAAAATGAATTTGTGTCTCTACTGTGGCAAAAGGCCGGCCAGGCAAAAAAGAAAAAGTAAGAATTCCTAGAGCTCGCTGATCAGCCTCGACTGTGCCTTCAAGTTGCCAGCCATCTGTTGTTTGCCCCTCCCCCGTGCCTTCCTTGACCCTGGAAGGTGCCACTCCCACTGTCCTTTCCTAATAAAATGAGGAAATTGCATGGCGTGGTCTGAGTACGTGTCGTTCTAGTCTGGGGGGTGGGGGGGGGCAGGACAGCTGGAGGCCATTTCGCCGACACGTGTCCAGCGAAAGCCTC	vector
M00292:91:000000000-AHYF2:1:1102:23759:5141	AGAGACGCCGCAAAATGAATTTGTGTCTCTACTGTGGCAAGCCCATCCTGGAAAAGATGGACGGCACCGAGGAACTGCTCGTGAGGCTGAACAGAGAAGACCTGTGGAGGCCATTTCGCCGACACGTGTCCAGCGAAAGCCTC	vector
M00292:91:000000000-AHYF2:1:1102:23804:21611	AGAGACGCCGCAAAATGAATTTGTGTCTCTACTGTGGCAATAACGTGCCCTCCGAAGAGGTCGTGAAGAAGATGAAGAACTACTGGCGTCAGCTGCTGAACGCCAAGCTGATTACCCAGAGAAAGTTCGACAATCTGCACAAGGCGGAGAGAGGCGGCCTGAGCGAACTGGAGAAGGCCGACTTCATCAAGAGACAGCTGGGGGTGGAGGCCATTTCGCCGACACGTGTCCAGCGAAAGCCTC	vector
M00292:91:000000000-AHYF2:1:1102:23823:19299	AGAGACGCCGCAAAATGAATTTGTGTCTCTACTGTGGCAATCGGAGGGCACGTTGTCGCTCTTGCCCCGGTTCTCGTCGCTTCTGGTCAGCACCTTGTTGTCGATGGAGTCGTCCTTCATGGAGGCCATTTCGCCGACACGTGTCCAGCGAAAGCCTC	vector
M00292:91:000000000-AHYF2:1:1102:23922:8491	AGAGACGCCGCAAAATGAATTTGTGTCTCTACTGTGGCAAAAAAGTGCTCATCATTGGAAAACGTTCTTCGGGGCGAAAACTCTCAAGGATCTTACCGCTGTTGAGATCCAGTTCGATGTAACCCACTCGTGCACCCAACTGATCTTCAGCATCTTTTACTTTCACCAGCGTTTCTGGGTGAGCAAAAACAGGAAGGCGCCTTGGAGGCCATTTCGCCGACACGTGTCCAGCGAAAGCCTC	vector
M00292:91:000000000-AHYF2:1:1102:24054:10403	AGAGACGCCGCAAAATGAATTTGTGTCTCTACTGTGGCAAACATTAATACCCCACCAACCAACCATCCCTTAAACCCTTACCTCTTGCTCAGCTAATTACAGCCCGGAGGAGAAGGGCCGTCCCACCCGCTCACCTGTAGGAGTAACGCGGTCAGTCAGATGGAGGCCATTTCGCCGACACGTGTCCAGCGAAAGCCTC	vector
M00292:91:000000000-AHYF2:1:1102:24104:22647	AGAGACGCCGCAAAATGAATTTGTGTCTCTACTGTGGCAAAGACCCCGTAGAAAAGATCAAAGGATCTTCTTGAGATCCTTTTTTTCTGGGGGAAATCTGCGGCTTGAAAAAAAGAAAACCACCGCTACCAGCGGTGGTTTGTTTGCCTGATCAAGAGCTACCAACTCTTTTTCCGAAGGTAACTGACTGTAGCATAGCGCAGATACCAAATACTGTTCTTCTAGTGTAGCCGTAGTTAGGCCACCACTTCCAGAACTCTGTAGCACCGCCTACATACCTCGCACTGCGAATCCTGTTACCAGTGGCTGCTGCCAGTGGCGATAAGTCGTGAGGCCATTTCGCCGACACGTGTCCAGCGAAAGCCTC	vector
M00292:91:000000000-AHYF2:1:1102:24172:7789	AGAGACGCCGCAAAATGAATTTGTGTCTCTACTGTGGCAAGAGCACATTGCCAATCTGGCCGGCAGCCCCGCCATTAAGAAGGGCATCCTGCAGACAGTGAAGGTTGGAGGCCATTTCGCCGACACGTGTCCAGCGAAAGCCTC	vector
M00292:91:000000000-AHYF2:1:1102:24256:17970	AGAGACGCCGCAAAATGAATTTGTGTCTCTACTGTGGCAATTGTAACTGTCTGAGCAAGTGTACTCATATATACTTTAGAATGATTTAAAAATACATCTATAATTTAAAAAGATCTATGTGAAGATCCTATTTTATAATCTGGAGGCCATTTCGCCGACACGTGTCCAGCGAAAGCCTC	vector
M00292:91:000000000-AHYF2:1:1102:24459:11756	AGAGACGCCGCAAAATGAATTTGTGTCTCTACTGTGGCGTCGGGCGACCTTTGGTCGCCCGGCCTCAGTGAGCGAGCGAGCGCGCAGCTGCCTTTCGCTTTCTTCCCTTCCTTTCTCGCCACGTTCGCCGGCTTGGAGGCCATTTCGCCGACACGTGTCCAGCGAAAGCCTC	vector
M00292:91:000000000-AHYF2:1:1102:24490:19304	AGAGACGCCGCAAAATGAATTTGTGTCTCTACTGTGGCAAATGAAAAAGGAAGAGTATGAGTATTCAACATTTCCGTGTCGCCCTTATTCCCTTTTTTGCGGCATTTTGCCTTCCTGTTTTTGCTCACCCAGAAACGCTGGTGAAAGTAAAAGATGCTGAAGATCAGTTGGGTGCACGAGTGGGTTACATCGTGGAGGCCATTTCGCCGACACGTGTCCAGCGAAAGCCTC	vector
M00292:91:000000000-AHYF2:1:1102:24615:23458	AGAGACGCCGCAAAATGAATCTGTGTCTCTACTGTGGCAAATGACCGAGTACAAGCCCACGGTGCGCCTCGCCACCCGCGACGACGTCCCCAGGGCCGTACGCACCCTCGCCGCCGCGTTCGCCGACTACCCCTGGAGGCCATTTCGCCGACACGTGTCCAGCGAAAGCCTC	vector
M00292:91:000000000-AHYF2:1:1102:24688:21132	AGAGACGCCGCAAAATGAATTTGTGTCTCTACTGTGGCAAAGCATATGATACTCCATTTTAAAACATAATTTTAAAACTGCACACTGCCCAAGAAATTATTGCTTTCTACGTCATGGAGGCCATTTCGCCGACACGTGTCCAGCGAAAGCCTC	vector
M00292:91:000000000-AHYF2:1:1102:24704:21123	AGAGACGCCGCAAAATGAATTTGTGTCTCTACTGTGGCAAAGCATATGATAGTCCATTTTAAAACATAATTTTAAAACTGCAAACTACCCAAGAAAGTATTACTTTCTACGTCATGGAGGCCATTTCGCCGACACGTGTCCAGCGAAAGCCTC	vector
M00292:91:000000000-AHYF2:1:1102:2484:16942	AGAGACGCCGCAAAATGAATTTGTGTCTCTACCGTGGCAACCAGGAAGAGGTCTACAAGTTAATCAAGCCCATACTGGAAAAGATGGACGGCACCGAGGAATGGAGGCCATTTCGCCGACACGTGTCCAGCGAAAGCCTC	vector
M00292:91:000000000-AHYF2:1:1102:2489:12002	AGAGACGCCGCAAAATGAATTTGTGTCTCAGAATTATGCAGTGCTGCCATAACCATGAGTGATAACACTGCGGCCAACTTACTTCTGACAACGATCGGAGGAACGAAGGAGCTAACCGCTTCTTTGCACAACATGGGGGATCATGTAACTCGCCTTGATCGTTGGGAACCGGAGCTGAATGAAGCCATACCAAACGGCCATTTCGCCGACACGTGTCCAGCGAAAGCCTC	vector
M00292:91:000000000-AHYF2:1:1102:25034:11382	AGAGACGCCGCAAAATGAATTTGTGTCTCTACTGTGGCATCATGTACTGGGCACAATGCCAGGCGGGCCATTTACCGTCATTGACGTCAATAGGGGGCGTACTTGGCATATGATACACTTAATGTACTGCCAAGTGGGCAGTTTACCGTAAATACTCCACCCATTGACGTCAATGGAAAGTCCCTATTGGCGTTACTATTGTGGAGGCCATTTCGCCGACACGTGTCCAGCGAAAGCCTC	vector
M00292:91:000000000-AHYF2:1:1102:25042:18885	AGAGACGCCGCAAAATGAATTTGTGTCTCTACTGTGGCAAGATTGGGGGTGGGGCGGGGGGGGAGATGGGGAGAGTGAAGCTTAACGTGGCGCTCACCACGACCATGGTAATAGCGATGACTAATACGTAGATGTACTGCCAAGTAGGAAAGTCCCATAAGGTCATGTACTGTGCACAATGCCAGTCTGGCCATGGAGGCCATTTCGCCGACACGTGTCCAGCGAAAGCCTC	vector
M00292:91:000000000-AHYF2:1:1102:25104:14104	AGAGACGCCGCAAAATGAATTTGTGTCTCTACTGTGGCAATCCTCCGATCGTTGTCAGAAGTAAGTTGGCCGCAGTGTTATCACTCATGGTTATGGGAGCACTGCATAATTCTCTTACTGTCATGCCATTGGAGGCCATTTCGCCGACACGTGTCCAGCGAAAGCCTC	vector
M00292:91:000000000-AHYF2:1:1102:25135:6549	AGAGACGCCGCAAAATGAATTTGTGTCTCTACTGTGGCAAGCTGGGGATCACCATCATGGAAAGAAGCAGCTTCGAGAAGAATCCCATCGACTTTCTGGAAGCCAAGAGCTACAAAGAAGTGAAAAAGGACCTGATCATCAAGCTGCCTAAGTACTCCCTGTTCGAGCTGGAAAACGGCCGGAAGAGATGGAGGCCATTTCGCCGACACGTGTCCAGCGAAAGCCTC	vector
M00292:91:000000000-AHYF2:1:1102:25220:19615	AGAGACGCCGCAAAATGAATTTGTGTCTCTACTGTGGCAAGTCCTCTTCCACCAGGAAGGACTCTTCCAGTCTGTGGAAGAAGCTGTCGTCCACCTTGGCCATCTCGTTGCTGAAGATCTCTTGCAGATAGCAGATCCGGTTCTTGTGGAGGCCATTTCGCCGACACGTGTCCAGCGAAAGCCTC	vector
M00292:91:000000000-AHYF2:1:1102:25295:7824	AGAGACGCCGCAAAATGAATTTGTGTCTCTACTGTGGCAAGCAGGACGTGACAAATGGAAGTAGCACGTCTCACTAGTCTCGTGCAGATGGACAGCACCGCTGAGCAATGGAAGCGGGTAGGCCTTTGGGGCAGCGGCCAATAGTGGAGGCCATTTCGCCGACACGTGTCCAGCGAAAGCCTC	vector
M00292:91:000000000-AHYF2:1:1102:25390:19601	AGAGACGCCGCAAAATGAATTTGTGTCTCTACTGCAGCTTCTCGTTCTGCAGCTGGTGTTTTCCACGGGGTGTTTTTTCAGGATCTGGCTGCCCAGCTCTTTGATGCCGTCTTCGATCCGCTTCAGTCTCTCGCGGCTGTTCTTCAGTCCCTTCTGGGTGGTCTGGTTCTCTCTGGCCATTTCGATCTGGAGGCCATTTCGCCGACACGTGTCCAGCGAAAGCCTC	vector
M00292:91:000000000-AHYF2:1:1102:25417:13457	AGAGACGCCGCAAAATGAATTTGTGTCTCTACTGTGGCAATCGGCGAACGTGGCGAGAAAGGAAGGGAAGAAAGCGAAAGGAGCGGGGGCTAAGGCGCTGGCAAGTGTAGCGGTCACGCGCCGGCAGGGTCGGGACAGGAGCGCGCACGAGGGTGCTTACAGGGGGAAACGCCTGGTATATATATAGTCCTGTCGGGTTGCGCCAGCGCTGACTTGAGCAGGCTGGAGGCCATTTCGCCGACACGTGTCCAGCGAAAGCCTC	vector
M00292:91:000000000-AHYF2:1:1102:25477:21782	AGAGACGCCGCAAAATGAATTTGTGTCTCTACTGTGGCTACTAGTCCGTTATCAACTTGAAAAAGTGGCACCGAGTCGGTGCTTTTTTGTTTTAGAGCTAGAAATAGCAAGTTAAAATGGAGGCCATTTCGCCGACACGTGTCCAGCGAAAGCCTC	vector
M00292:91:000000000-AHYF2:1:1102:25608:23104	AGAGACGCCGCAAAATGAATTTGTGTCTCTACTGTGGCAAGACCCCCAACTTCAAGAGCAACTTCGACCGGGCCGAGGATGCCAAACTGCAGCTGAGCAAGGACACCTACGACGAAGACCTGGACAACCTGCTGGACCAGATCGGCGACCAGTAGCCCCACCAGTTTCTGGGCGCAAAAAACCGGTCCGACGCCAAACTGCAGGCTGACATCCTAAGGGTGAAAATGGAGGCCATTTCGCCGACACGTGTCCAGCGAAAGCCTC	vector
M00292:91:000000000-AHYF2:1:1102:25654:6857	AGAGACGCCGCAAAATGAATTTGTGTCTCTACTGTGGCAATTCACCAGTCACAGAAAAGCAGCTTACGGATGGGATGACAGTAAGAGCATTAGGCAGTGCCGCCATACCCATGAGTGATAACACTGCGGGCAACATACTTCTGACAAAGAACGGAGGACCGAAGGAACTAACCGCTTTTTTGCACAACAGGAGTTTGGAGGCCATTTCGCCGACACGTGTCCAGCGAAAGCCTC	vector
M00292:91:000000000-AHYF2:1:1102:25656:10084	AGAGACGCCGCAAAATGAATTTGTGTCTCTACTGTGGCCTGGCGAACTACTTACTCTAGCATCCCGGCAACAATTAATAGACTGGATTGGAGGCCATTTCGCCGACACGTGTCCAGCGAAAGCCTC	vector
M00292:91:000000000-AHYF2:1:1102:25664:5040	AGAGACGCCGCAAAATGAATTTGTGTCTCTACTGTGGCAATTATCCCTCACTAAAGGGAACAAAAGCTGGTACCGGGCCCCCCCTCGAGTTCGACTGTATCGATAAGCTTGATATCTAGTTAATTCTTCGACCTCGAAATTCTACCGGGTAGGGAGGGCGCATTTCCCGAGGCAGTCTGGAGCATGCGCTGGAGGCCATTTCGCCGACACGTGTCCAGCGAAAGCCTC	vector
M00292:91:000000000-AHYF2:1:1102:25883:5484	AGAGACGCCGCAAAATGAATTTGTGTCTCTACTGTGGCAAGCCGGTGATGCTCTGGTGGATCAGGGTGGCGTCCAGCACCGCTGGAGGCCATTTCACCGACACGTGTCCAGCGAAAGCCTC	vector
M00292:91:000000000-AHYF2:1:1102:25923:19363	AGAGACGCCGCAAAATGAATTTGTGTCTCTACTGCGGCAACCTACCGGTGGATGTGGAATGTGTGCGAGGCCAGAGGCCACTTGTGTAGCGCCAAGTGCCCGGCGGGGCTGCTAAAGCGCAATGGAGGCCATTTCGCCGACACGTGTCCAGCGAAAGCCTC	vector
M00292:91:000000000-AHYF2:1:1102:26153:11011	AGAGACGCCGCAAAATGAATTTGTGTCTCTACTGTGGCAATTAGATGTACTGCCAAGTAGGAAAGTCCCATAAGGTCATGTACTGGGCACAATGCAATGGAGGCCATTTCGCCGACACGTGTCCAGCGAAAGCCTC	vector
M00292:91:000000000-AHYF2:1:1102:26169:11020	AGAGACGCCGCAAAATGAATTTGTGTCTCTACTGTGGCAATTAGATGTACTGCCAAGTAGGAAAGTCCCATAAGGTCATGTACTGGGCACAATGCCATGGAGGCCATTTCGCCGACACGTGTCCAGCGAAAGCCTC	vector
M00292:91:000000000-AHYF2:1:1102:26273:15004	AGAGACGCCGCAAAATGAATTTGTGTCTCTACTGTGGCAAAGCATATGATAGTCCATTTTAAAACATAATTTTAAAACTGCAAACTACCCAAGAAATTATTACTTTCTACGTCATGGAGGCCATTTCGCCGACACGTGTCCAGCGAAAGCCTC	vector
M00292:91:000000000-AHYF2:1:1102:26301:6818	AGAGACGCCGCAAAATGAATTTGTGTCTCTACTGTGGCAAGGGGCGGGGCGGGGCGAGGCGGAGAGGTGCGGCGGCAGCCATGGAGGCCATTTCGCCGGAACGTGTCCAGCGAAAGCCTC	vector
M00292:91:000000000-AHYF2:1:1102:26319:5661	AGAGACGCCGCAAAATGAATTTGTGTCTCTACTGTGGCAGGTCAGGGCGCGTCAGCGGGTGTTGGCGGGTGTCGGGGCTGGCTTAACTATGCGGCATCAGAGCAGATTGTACGGAGTGTGCACCATAAAATTGTAAACGTGAATATTTTGTTAAAATTCGCGTTAAATTTATGTTAAAGCAGCTCAGTTTATAACCAATAGACCGATGTAGGCCATTTCGCCGACACGTGTCCAGCGAAAGCCTC	vector
M00292:91:000000000-AHYF2:1:1102:26383:14379	AGAGACGCCGCAAAATGAATTTGTGTCTCTACTGTGGCACAAGAACTCTGTAGCACCGCCTACATACCTCGCTCTGCTAATCCTGTTACCAGTGGCTGCTGCCAGTGGCGATAAGTCGTGTCTTACCGGGTTGGACTCAAGACGATAGTTACCGGATAAGGCGCAGCGGTCGGGCTGAACGGTGGAGGCCATTTCGCCGACACGTGTCCAGCGAAAGCCTC	vector
M00292:91:000000000-AHYF2:1:1102:26418:16868	AGAGACGCCGCAAAATGAATTTGTGTCCCTACTGTGGCAATCGGAGGGCACGTTGTCGCTCTTGCTCCGGTTGTTGTCGCTTCTGGTGAGCACCTTGTTGTCGATGGAGTCGTCCTTCATGGAGGCCATTTCGCCGACACGTGTCCAGCGAAAGCCTC	vector
M00292:91:000000000-AHYF2:1:1102:26435:16876	AGAGACGCCGCAAAATGAATTTGTGTCCCTACTGTGGCAATCGGAGGGCACGTTGTCGCTCTTGCCCCGGTTCTTGTCGCTTCTGGTCAGCACCTTGTTGTCGATGGAGTCGTCCTTCATGGAGGCCTTTTCGCCGACACGTGTCCAGCGAAAGCCTC	vector
M00292:91:000000000-AHYF2:1:1102:26570:6967	AGAGACGCCGCAAAATGAATTTGTGTCTCTACTGTGGCAATCTTCAGCAACGAGATGGCCAAGGTGGACGACAGCTTCTTCCACAGACTGGAAGAGTCCTTCCTGGTGGAAGAGGATAAGAAGCACGATGGAGGCCATTTCGCCGACACGTGTCCAGCGAAAGCCTC	vector
M00292:91:000000000-AHYF2:1:1102:26785:10242	AGAGACGCCGCAAAATGAATTTGTGTCTCTACTGTGGCAATCTTCAGCAACGAGATGGCCAAGGTGGACGACAGCTTCTTCCACAGACTGGAAGAGTCCTTCCTGGTGGAAGAGGATAAGAAGCACGATGGAGGCCATTTCGCCGACACGTGTCCAGCGAAAGCCTC	vector
M00292:91:000000000-AHYF2:1:1102:26824:20832	AGAGACGCCGCAAAATGAATTTGTGTCTCTACTGTGGCAAGCGAGGTATGTAGGCGGTGCTACAGAGTTCTTGCAGTGGTGGCCTAACTACGGCTACACTAGAAGAACAGTATTTGGTATCTGCGCTCTGCTGAAGCCAGTTACCTTCGGAAAAAGAGTTGGTAGCTCTTGATCCGGCAAACAAACCACCGCTGGTAGCGGTGGTTTTTTTGTTTGCAAGCAGCAGATTACGCGCAGAAAAAAAGGATCTCCTCGTTGGAGGCCATTTCGCCGACACGTGTCCAGCGAAAGCCTC	vector
M00292:91:000000000-AHYF2:1:1102:26881:9087	AGAGACGCCGCAAAATGAATTTGTGTCTCTACTGTGGCAACAGTCCACTATTAAAGAACGTAGACTCCAACGTCAAAGGGCGAAAAACCGTCTATCAGGGCGATGGCCCACGTTGGAGGCCATTTCGCCGACACGTGTCCAGCGAAAGCCTC	vector
M00292:91:000000000-AHYF2:1:1102:26909:6985	AGAGACGCCGCAAAATGAATTTGTGTCTCTACTGTGGCAATTGGGTGTACTGCAAAGTGGGAAGGTCCCAAAAGGTCATGTACTGGGTACATGGCCATGGAGGCCATTTCGCCGACACGTGTCCAGCGAAAGCCTC	vector
M00292:91:000000000-AHYF2:1:1102:26924:19976	AGAGACGCCGCAAAATGAATTTGTGTCTCTACTGTGGCAACCCGCTCCGCCGCCGCCTCGCGCCGCCCGCACGGGCTCTGACTGAGCGCGTTACTCCCACAGGTGAGCGGGCGGGACGGCCCTTCTCCTCCGGGCTGTAATTAGATGAGAAAGCGGTAAGGGGTCAAGGGAGGGTTGGTTGGTGGGGTACTAATGTTCAATTAACTGGAGTACCTGCCTGAAATCACTTGGAGGCCATTTCGCCGACACGTGTCCAGCGAAAGCCTC	vector
M00292:91:000000000-AHYF2:1:1102:26929:11196	AGAGACGCCGCAAAATGAATTTGTGTCTCTACTGTGGCAAGGAGGTGCTGGTGTACCTCGTCCGGTCGATGGTGGTGTCAAAGTACTTGAAGGCGGCAGGGGCTCCCAGATTGGTCAGGGTAAACAGGTGGATGATATTCTCGGCCTGCTCTCTGATGGGCTGGAGGCCATTTCGCCGACACGTGTCCAGCGAAAGCCTC	vector
M00292:91:000000000-AHYF2:1:1102:27010:18555	AGAGACGCCGCAAAATGAATTTGTGTCTCTACTGTGGCAAAGCCAGCGGGAAGGGCCGAGCTCAGAGGTGGTCCTGCAACTTTATCCGCCTCCATCCAGTCTATTAGTTGTTGCCGGGAAGCTAGAGTAAGTAGTTCGCCAGTTAAGAGTTTGCGCAACGTTGTTGCCATTGCTACAGTGGAGGCCATTTCGCCGACACGTGTCCAGCGAAAGCCTC	vector
M00292:91:000000000-AHYF2:1:1102:27022:14016	AGAGACGCCGCAAAATGAATTTGTGTCTCTACTGTGGCAGAGCCTATGGAAAAACGCCAGCAACGCGGCCTTTTTACGGTTCCTGGCCTTTTGCTGGCCTTTTGCTCACATGTGAGGGCCTATTTCCCATGATTCCTTCATATTTGCATATACGTTACAAGGCTGTTAGAGAGATAATTGGAATTAATTTGACTGTAAACACAAAGATATTAGTACAAAATACGTGACGTAGAAAGTATGGAGGCCATTTCGCCGACACGTGTCCAGCGAAAGCCTC	vector
M00292:91:000000000-AHYF2:1:1102:27052:16566	AGAGACGCCGCAAAATGAATTTGTGTCTCTACTGTGGCAACGTATTGACGCCGGGCAAGAGCAACTCGGTCGCCGCATACACTATTCTCAGAATGACTTGGTTGAGTACTCACCAGTCACAGAAAAGCATCTTACGGATGGCATGACAGTAAGAGAATTATGCAGTGCTGCCATAACCATTGGAGGCCATTTCGCCGACACGTGTCCAGCGAAAGCCTC	vector
M00292:91:000000000-AHYF2:1:1102:27130:10131	AGAGACGCCGCAAAATGAATTTGTGTCTCTACTGTGGCAACGTATTGACGCCGGGCAAGAGCAACTCGGTCGCCGCATACACTATTCTCAGAATGACTTGGTTGAGTACTCACCAGTCACAGAAAAGCATCTTACGGATGGCATGACAGTAAGAGAATTATGCAGTGCTGCCATAACCATTGGAGGCCATTTCGCCGACACGTGTCCAGCGAAAGCCTC	vector
M00292:91:000000000-AHYF2:1:1102:27275:12776	AGAGACGCCGCAAAATGAATTTGTGTCTCTACTGTGGCAATGTGCCCAGGGAGGCGTTGAACCGATCTTCCACGCCGGAGATTTCCACGGAGTCGAAGCACGCGATTTTCTTGAAGTAGTCCTCTTTCAGCTGCTTCACGGTCACTTTCCGGTTGGTCTTGAACAGCAGGTCCACGATGGCCTTTGTCTGCTCGCCGTGGAGGCCATTTCGCCGACACGTGTCCAGCGAAAGCCTC	vector
M00292:91:000000000-AHYF2:1:1102:27407:15741	AGAGACGCCGCAAAATGAATTTGTGTCTCTACGGTGGCTATCCGGTAACTATCGTCTTGAGTCCAACCCGGTAAGACACGACTTATCGCCACTGGCAGCAGCCACTGGTAACAGGATTAGCAGAGCGAGGTACGTAGGCAGTGCTACAGAGTTCTTGAAGTGGAATGGAGGCCATTTCGCCGACACGTGTCCAGCGAAAGCCTC	vector
M00292:91:000000000-AHYF2:1:1102:27428:12206	AGAGACGCCGCAAAATGAATTTGTGTCCCTACTGTGGCTACTCAGACAATGCGGTGCAATTTCCTCGTTTTATTAGGAAATGGCAGTGGTAGTGGCGCCATGGAGGCCATTTCGCCGACACGTGTCCAGCGAAAGCCTC	vector
M00292:91:000000000-AHYF2:1:1102:2748:16040	AGAGACGCCGCAAAATGAATTTGTGTCTCTACTGTGGCGCCGGAACCCCTATTTGTTTATTTTTCTAAATACATTCAAATATGTATCCGCTCATGAGACAATAACCCTGATAAATGCTTCAATAATATTGAAAAAGGAAGAGTATGAGTAATGGAGGCCATTTCGCCGACACGTGTCCAGCGAAAGCCTC	vector
M00292:91:000000000-AHYF2:1:1102:27491:20615	AGAGACGCCGCAAAATGAATTTGTGTCTCTACTGTGGCAATGCGGAAAGTGCTGAGCATGCCCCAAGTGAATATCGTGAAAAAGACCGAGGTGCAGAGAGACGGCTTCAGCAAAGAGTCTATCCTGCCTAAGAATTGGAGGCCATTTCGCCGACACGTGTCCAGCGAAAGCCTC	vector
M00292:91:000000000-AHYF2:1:1102:27691:19524	AGAGACGCCGCAAAATGAATTTGTGTCTCTACTGTGGCAAAAACGAAAACTCACGTTAAGGGATTTTGGTCATGAGATTATCAAAAAGGATCTTCACCTAGATCCTTTTAAATTAAAAATGAAGTTTTAAATCAATCTAAAGTATATATGAGTAAACTTGGTCTGACAGTTACCAATGCTTAATCAGTGAGGCACCTATCTCAGCGATGATGGAGGCCATTTCGCCGACACGTGTCCAGCGAAAGCCTC	vector
M00292:91:000000000-AHYF2:1:1102:27831:14275	AGAGACGCCGCAAAATGAATTTGTGTCTCTACTGTGGCAATTAACTTTTACAATTTTATGGTGCACTCTCAGTACAATATGCTCTGATGCCGCGTAGTTAAGCCAGCACCGACACCCGCGAACACGCGCTGACGCGCCCTGAAGGGCTGGTCTGGTCCCGGATGGAGGCCATTTCGCCGACACGTGTCCAGCGAAAGCCTC	vector
M00292:91:000000000-AHYF2:1:1102:27902:18301	AGAGACGCCGCAAAATGAATTTGTGTCTCTACTGTGGCAACTGGTGTATCTTCTTCTGGCGGTTCTCTTCAGCCGGGTGGCCTCGGCTGTTTCGCCGCTGTCGAACAGCAGGGCTCCGAAATGGAGGCCATTTCGCCGACACGTGTCCAGCGAAAGCCTC	vector
M00292:91:000000000-AHYF2:1:1102:27974:18411	AGAGACGCCGCAAAATGAATTTGTGTCTCTACTGTGGCAAACGGAAGAAACGGATCTGCTATCTGCAAGACATCTTCAGAAACGAGGTAGCCGAGGTGGACGACAGCTTCTACCACAGACTGGATGTGTCCTGCCTCGTTTGGAGGCAATTTCGCCGACACGTGTCCAGCGAAAGCCTC	vector
M00292:91:000000000-AHYF2:1:1102:27988:7912	AGAGACGCCGCAAAATGAATTTGTGTCTCTACTGTGGCAAGACAGCGGCGAAACGGCCGAGGCCACCCGGCTGAAGGGCACCGCCAGAAGAAGATACTCCCGAGGGACGAACCGGATCTGCTATCTGCGAAAGATCTGCAGCAACTATGAGTTCTGCATCATCCAAATAATCTAAGTTGGATGCGCAACTGCAAACCTGGAGGCCATTTCGCCGACACGTGTCCAGCGAAAGCCTC	vector
M00292:91:000000000-AHYF2:1:1102:28191:12857	AGAGACGCCGCAAAATGAATTTGTGTCTCTACTGTGGCATCTGCTCATTATCCTCGGGGGAGCCCTTCAGCTTCTCATAGTGGCTGGCCAGGTACAGGAAGTTCACATATTTGGAGGGCAGGGCCAGTTCGTTTCCCTTCTGCAGTTCGCCGGCAGAGGCCAGCATTCTCTTCCGGCCGTTTTCCAGCTCGAACAGGGAGTACTTAGGCAGCTTGATGATCAGGTCCGGAGGCCATTTCGCCGACACGTGTCCAGCGAAAGCCTC	vector
M00292:91:000000000-AHYF2:1:1102:28211:12865	AGAGACGCCGCAAAATGAATTTGTGTCTCTACTGTGGCATCTGCTCATTATCCTCGGGGGAGCCCTTCAGCTTCTCATAGTGGCTGGCCAGGTACAGGAAGTTCACATATTTGGAGGGCAGGGCCAGTTCGTTTCCCTTCTGCAGTTCGCCGGCAGAGGCCAGCATTCTCTTCCGGCCGTTTTCCAGCTCGAACAGGGAGTACTTAGGCAGCTTGATGATCAGGTCCGGAGGCCATTTCGCCGACACGTGTCCAGCGAAAGCCTC	vector
M00292:91:000000000-AHYF2:1:1102:28319:11510	AGAGACGCCGCAAAATGAATTTGTGTCTCTACTGTGGCAACTTTCTCATTCCCTCGGTCACGTATTTCACTTTGGTCAGCTCGTTATACACGGTGAAGATGGAGGCCATTTCGCCGACACGTGTCCAGCGAAAGCCTC	vector
M00292:91:000000000-AHYF2:1:1102:28527:14324	AGAGACGCCGCAAAATGAATTTGTGTCTCTAGCTTCGCCGTCAATGTAGCCGGCGTAGCCGTTCTTGCTCTGGTCTAACAAAATCTCTTTGTACTTCTCAGGAAGCTGCTGCCGCACGAGAGCTTTCAGCAGGGTCAGGTCCTGGTGGTGCCCGTCGTATCTCTTCGCCGACACGTGTCCAGCGAAAGCCTC	vector
M00292:91:000000000-AHYF2:1:1102:28586:8713	AGAGACGCCGCAAAATGAATTTGTGTCTCTACTGTGGCAAAACGAAATAGACAGATCGCTGAGATAGATGCCTCACTGATTAAGCATTGGTAACTGTCAGACCAAGTTTACTCATATATACTTTCGATTGATTTAAAACTTCATTTTTAATTTAAAAGGATCTAGGTGAAGTACCTTTTAGATAATCTCATTACCAAAATCCCTTAACCTGAGAGTTCGTTCCACTGAGAGTCAGACCCCGTAGTAAAGATCAAAGGGACGTCTTGAGGTCCTTTTGTGCTGCGCTTAATCTACTGCTTGCAAACAAAAAAAACCATGGAGGCCATTTCGCCGACACGTGTCCAGCGAAAGCCTC	vector
M00292:91:000000000-AHYF2:1:1102:28587:14746	AGAGACGCCGCAAAATGAATTTGTGTCTCTACTGTGGCAAGCCACGCTTCCCGAAGGGAGAAAGGCGGACAGGTATCCGGTAAGTGGCAGGGTCGGAACAGGAGAGCGCAATGGAGGCCATTTCGCCGACACGTGTCCAGCGAAAGCCTC	vector
M00292:91:000000000-AHYF2:1:1102:28655:16863	AGAGACGCCGCAAAATGAATTTGTGTCTCTACTGTTTTTTGGGGTCGAGGTGCCGTAAAGCACTAAATCGGAACCCTAAAGGGAGCCCCCGATTTAGGGCTTGACGGGGAAAGCCGGCGAACGTGGCGGGAAAGGAAGGGAAGAAAGCGAAAGGGGCGGGCGCTAAGGCGCTGGCAAGGGTAGCGGGCACGCTGCGCGGAACCACCACACCCGCCGCGCTTAATGCGCCTCTACAGGGCGCGTACTAGGGTTGCGTTTACGTATGCGGTGTGGAATACCGCACAGATGCGTAAGGAGAAAATACCGCATCAGGCGCCCCTGCAGGCAGCTGCGCGCTCGCTCGCTCACTGAGGCCGCCCGGGGATTCAGCTTATAAGTTATGCCGACACGTGTCCAGCG…	vector
M00292:91:000000000-AHYF2:1:1102:28676:11691	AGAGACGCCGCAAAATGAATTTGTGTCTCTACTGTGGCAACCGTTTGTCTCGATCAGAGGCCGCTTCCGGATCTCGCCGGTGGCCAGGGTAATCTCGGTCTTGAAAAAGTTCATGATGTTGCTGTAGAAGAAGTACTTGGCGGTAGCCTTGCCGATTTCCTGCTCGATCTTGGCGAGAATCTTCCGCACGTCGTACACCTTGTAGTCGCTTTTGTAGGCCACTTCGCCGACACGTGTCCAGCGAAAGCCTC	vector
M00292:91:000000000-AHYF2:1:1102:28689:11679	AGAGACGCCGCAAAATGAATTTGTGTCTCTACTGTGTCAACCGTTTGTCTCGATAAGAGGCCGCTTCCGGATCTCGACGTTGGCCAGGGTACTCGCGGTCTTGAAAACGTTCATGATGTTGCTGTAGAAGAATTACTTGGCTGTAGCCTTGCCGTTTTCCTGCTCGCTCTTGGCGATCATCTTCCGCACGTCGTACCCCTTGTAGTCGCTTTTGGAGGCCATTTCGCCGACACGTGTCCAGCGAAAGCCTC	vector
M00292:91:000000000-AHYF2:1:1102:28731:12921	AGAGACGCCGCAAAATGAATTTGTGTCTCTACTGTGGCAAAGGCACGGGTGGGGGGCACTCTACTGATGGGTGGCAACTGGAATGTACAGGCGAGGCTGATCCGAGAACTCTAGGAAGTCTTCCCTTTTCTATTTTGCCTTGACGGCCATTGTCGTGGCCGCCGGCCTTTTGTCGCCTCCCAGCTGAGACAGGTTGGAGGCCATTTCGCCGACACGTGTCCAGCGAAAGCCTC	vector
M00292:91:000000000-AHYF2:1:1102:28846:12238	AGAGACGCCGCAAAATGAATTTGTGTCTCTACTGTGGCAACCTACCGGTGGATGTGGAATGTGTGCGAGGCCAGAGGCCACTTGTGTAGCGCCAAGTGCCCAGCGGGGCTGCTAAAGCGCAATGGAGGCCATTTCGCCGACACGTGTCCAGCGAAAGCCTC	vector
M00292:91:000000000-AHYF2:1:1102:28908:9909	AGAGACGCCGCAAAATGAATTTGTGTCTCTACTGTGGCAAGCCCGGCCTCAGTGAGCGAGCGAGCGCGCAGCTGCCTGCAGGGGCGCCTGATGCGGTATTTTCTCCTTACGCATCTGTGCGGTATTTCACACCGCATACGTCAAAGCAACCATAGTACGCGCCCTGTAGCGGCGCATTAAGCGCGGCGGGTGTGGTGGTTACGCTGGAGGCCATTCCGCCGACACGTGTCCAGCGAAAGCCTC	vector
M00292:91:000000000-AHYF2:1:1102:28947:8822	AGAGACGCCGCAAAATGAATTTGTGTCTCTACTGTGGCAATCGAATGGCATGTCAGTAAGAGAATTATGCAATGCTGGCATAACTATGATTGATAACTCTGCGGTGGAGGCCATTTCGCCGACACGTGTCCAGCGAAAGCCTC	vector
M00292:91:000000000-AHYF2:1:1102:29348:13279	AGAGACGCCGCAAAATGAATTTGTGTCTCTACTGTGGCAACCAGGAAGAGTTCTACAAGTTCAGCAAGCCCATCCTGGAAAAGATGGACGGCACCGAGGAATGGAGGCCATTTCGCCGACACGTGTCCAGCGAAAGCCTC	vector
M00292:91:000000000-AHYF2:1:1102:29389:14602	AGAGACGCCGCAAAATGAATTCGTGTCTCTACTGTGGCAAGTGCAGTGCCTCGGTGCCGTCCAACTTGTCCAGGATGGACTTTAAGAACCTGTAGAACTCTTCCTGGCTGATTACGCCGGCTATGGAGGCCATTTCGCCGACACGTGTCCAGCGAAAGCCTC	vector
M00292:91:000000000-AHYF2:1:1102:2996:13506	AGAGACGCCGCAAAATGAATTTGTGTCTCTACTGTGGCAAGTGTGGGATAAGGGCCGGGATTTTGCCACCGTGCGGAAAGTGCTGAGCATGCCTCAAGTGAATATCGTGAAAAAGACCGAGGCGCAGACAGGCGGCTTCAGCAAAGAGTCTATCCTGCCCAAGAGGAACAGCGATAAGCTGATCGCCAGAAAGTGGAGGCCATTTCGCCGACACGTGTCCAGCGAAAGCCTC	vector
M00292:91:000000000-AHYF2:1:1102:3071:14745	AGAGACGCCGCAAAATGAATTTGTGTCTCTACTGTGGCAAACCCCCAGGCTCAGGGCAATCAGGTTTCCGAACAGGCCATTCTTCTTCTCGCCGGGCAGCTGGGCGATCAGATTTCCCAGCCGTCTGCTCTTGCTCAGTCTGGCAGACAGGATGGCCTTGGCGTCCACGCCGCTGGCGTTGATGGGGTTTTCCTCGAACAGCTGGTTGTAGGGCTGCACCAGCTGGATGAATGGAGGCCATTTCGCCGACACGTGTCCAGCGAAAGCCTC	vector
M00292:91:000000000-AHYF2:1:1102:3194:7290	AGAGACGCCGCAAAATGAATTTGTGTCTCTACTGTGGCATTCCTCACGCGCGTCGGGCTCGACATCGGCAAGGTGTGGGTCGAGGCCATTTCGCCGACACGTGTCCAGCGAAAGCCTC	vector
M00292:91:000000000-AHYF2:1:1102:3267:14805	AGAGACGCCGCAAAATGAATTTGTGTCTCTACTGTGGCAAAAGATCCTTTTTGATAATCTCATGACCAAAATCCCTTAACGTGAGTTTTCGTTCCACTGAGCGTCAGACCCCGTAGAAAAGATCAAAGGATCTTCTTGAGATCCTTTTTTTCTGCGCGTAATCTGCTGCTTGCAAACAAAAAAACATGGAGGCCATTTCGCCGACACGTGTCCAGCGAAAGCCTC	vector
M00292:91:000000000-AHYF2:1:1102:3405:7500	AGAGACGCCGCAAAATGAATTTGTGTCTCTTCCTTTTTTTCTGCGCGTTTCGTGTTGCTTGCTAACACTAAAGCCCCCGCTCCCTGCTGTGGTTTGTTTTCCGGATCAGGAGCCACCCACTCTGTTATCGAAGGTTCTTGGCTTCAGAAGAGCGCAGAGACTAAATGAGACTCATATAGGGTAGCCGGAGATATTCTACCACTACAATAAGTGGAGGCCATTTCGCCGACACGTGTCCAGCGAAAGCCTC	vector
M00292:91:000000000-AHYF2:1:1102:3452:16968	AGAGACGCCGCAAAATGAATTTGTGTCTCTACTGTGGCAATTAACCTATAAAAATAGGCGTATCACGAGGCCCTTTCGTCTCGCGCGTTTCGGTGATGACGGTGAAAACCTCTGACACATGATGGAGGCCATTTCGCCGACACGTGTCCAGCGAAAGCCTC	vector
M00292:91:000000000-AHYF2:1:1102:3633:9165	AGAGACGCCGCAAAATGAATTTGTGTCTCTACTGTGGCTGCACTCTCAGTACAATCTGCTCTGATGCCGCATAGTTAAGCCAGCCCCGACACCCGCCAACACCCGCTGACGCGCCCTGACGGGCTTGTCTGCTCCCGGCATCCGCTTACAGACAAGCTGTGACCGTCTCCGGGAGCTGCATGTGTCAGAGGTTTTCACCGTCATTGGAGGCCATTTCGCCGACACGTGTCCAGCGAAAGCCTC	vector
M00292:91:000000000-AHYF2:1:1102:3673:8344	AGAGACGCCGCAAAATGAATTTGTGTCTCTACTGTGGCAACCGGCTTTCCCCGTCAAGCTCTAAATCGGGGGCTCCCTTTAGGGTTCCGATTTAGTGCTTTACGGCACCTCGACCCCAAAAAACTTGATTTGGGTGATGGTTCATCACATGTTCTTTCCTGCGTTATTTGGAGGCCATTTCGCCGACACGTGTCCAGCGAAAGCCTC	vector
M00292:91:000000000-AHYF2:1:1102:3768:16695	AGAGACGCCGCAAAATGAATTTGTGTCTCTACTGTGGCAACCACCAGGAAGGACTCTTCCAGTCTGTGGAAGAAGCTGTCGTCCACCTTGGCCATCTCGTTGCTGAAGATCTCTTGCAGATAGCAGATCCGGTTCTTCCGTCTGGTGTATCTTGGAGGCCATTTCGCCGACACGTGTCCAGCGAAAGCCTC	vector
M00292:91:000000000-AHYF2:1:1102:3911:19741	AGAGACGCCGCAAAATGAATTTGTGTCTCTACTGTGGCAATTAGATGTACTGCCAAGTAGGAAAGTCCCATAAGGTCATGTACTGGGCACAATGCCATGGAGGCCATTTCGCCGACACGTGTCCAGCGAAAGCCTC	vector
M00292:91:000000000-AHYF2:1:1102:4098:11782	AGAGACGCCGCAAAATGAATTTGTGTCTCTACTGTGGCATCATGTACTGGGCACAATGCCAGGCGGGCCATTTACCGTCATTGACGTCACAATGGAGGCCATTTCGCCGACACGTGTCCAGCGAAAGCCTC	vector
M00292:91:000000000-AHYF2:1:1102:4139:11066	AGAGACGCCGCAAAATGAATTTGTGTCTCTACTGTGGCAAAGCATATGATAGTCCATTTTAAAACATAATTTTAAAACTGCAAACTACCCAAGAAATTATTACTTTCTACGTCATGGAGGCCATTTCGCCGACACGTGTCCAGCGAAAGCCTC	vector
M00292:91:000000000-AHYF2:1:1102:4401:14689	AGAGACGCCGCAAAATGAATTTGTGTCTCTACTGTGGCAACCAGCACCAAAGAGGTGCTGAACGCTACCCTGATCCACCAGAGCATCATGGGCATGTACGAGACACGGATCGACCTGTATAAGCTGGGAGGCGACACAAGGCAAATGGAGGCCATTTCGCCGACACGTGTCCAGCGAAAGCCTC	vector
M00292:91:000000000-AHYF2:1:1102:4420:11358	AGAGACGCCGCAAAATGAATTTGTGTCTCTACTGTGGCAAACGTATTTTGTACTAATATCTTTGTGTTTACAGTCAAATTAATTCCAATTATCTCTCTAACAGCCTTGTATCGTATATGCAAATATGAAGGAATCATGGGAAATAGGCCCTCACATGTGAGCAAAAGGCCAGCAAAAGGCCAGGAACCGTAAAAAGGCCGCGTTGCTGGCGTTTTTCCATAGGTTTCGCCACCTCTGACTTGAGCGTCGAGTGGAGGCCATTTCGCCGACACGTGTCCAGCGAAAGCCTC	vector
M00292:91:000000000-AHYF2:1:1102:4570:20727	AGAGACGCCGCAAAATGAATTTGTGTCTCTACTGTGGCAACGTCGAAGCGGGGGCGGTGTTCGCCGAGATCGGCGCGCGCATTGGAGGCCATTTCGCCGACACGTGTCCAGCGAAAGCCTC	vector
M00292:91:000000000-AHYF2:1:1102:4594:7490	AGAGACGCCGCAAAATGAATTTGTGTCTCTACTGTGGCTACTAGTCCGTTATCAACTTGAAAAAGTGGCACCGAGTCGGTGCTTTTTTGTTTTAGAGCTAGAAATAGCAAGTTAAAATGGAGGCCATTTCGCCGACACGTGTCCAGCGAAAGCCTC	vector
M00292:91:000000000-AHYF2:1:1102:4643:15093	AGAGACGCCGCAAAATGAATTTGTGTCTCTACTGTGGCAATGCGGAAAGTGCTGAGCATGCCCCAAGTGAATATCGTGAAAAAGACCGAGGTGCAGACAGGCGGCTTCAGCAAAGAGTCTATTCTGCCCAAGAGGTGGAGGCCATTTCGCCGACACGTGTCCAGCGAAAGCCTC	vector
M00292:91:000000000-AHYF2:1:1102:4747:13745	AGAGACGCCGCAAAATGAATTTGTGTCTCCAAAGGTCGCCCGACGCCCGGGCTTTGCCCGGGCGGCCTCAGTGAGCGAGCGAGCGCGCAGCTGCCTGCAGGGGCGCCTGATGTGGAGGCCATTTCGCCGACACGTGTCCAGCGAAAGCCTC	vector
M00292:91:000000000-AHYF2:1:1102:4943:19016	AGAGACGCCGCAAAATGAATTTGTGTCTCTACTGTGGCAAGGTACAAGGTGCCCAGCAAGAAATTCAAGGTGCTGGGCAACACCGACCGGCACAGCATCAAGAAGAACCTGATCGGAGCCCTGCTGTTCGACAGCGGCGAAACAGCCGGGGCCACCCGGCTGAAGAGAACCGCCAGAAGAAGATACACCAGACGGAAGAACCGGATCTGCTAGCTGCAAGAGATCTTCAGCAACGAGATGGCCAAGGTGGACGACAGCTTCTTCCACTGGAGGCCATTTCGCCGACACGTGTCCAGCGAAAGCCTC	vector
M00292:91:000000000-AHYF2:1:1102:5067:11498	AGAGACGCCGCAAAATGAATTTGTGCCTCTACTGTGGCAATCCAGAGAAAGTTCGACAATCTGACCAAGGCCGAGGGAGGCGGCCTGAGCGAACTGGATAAGGCCGGCTTCATCAAGAGACAGCTGGTGGAAACCCGGCAGATCACAAAGCACGTGGCACAGATCCTGGACTCCCGGATGAACACTAAGTACGACGAGAATGACAAGCTGATCCGGGAAGTGAAAGTGATCACCCTGAAGTCCAAGCTGGTGTCTTGGAGGCCATTTCGCCGACACGTGTCCAGCGAAAGCCTC	vector
M00292:91:000000000-AHYF2:1:1102:5103:12634	AGAGACGCCGCAAAATGAATTTGTGTCTCTACTGTGGCAAAGCAGGATGGCGTCGGACAGGTTCTTGGCGGCCAGAAACAGGTCGGCGTACTGGTCGCCGATCTGGGCCAGCAGGTTGTCCAGGTCGTCGTCGTAGGTGTCCTTGCTCAGCTGCAGTTTGGCATCCTCGGTCCGGTCGAAGTTGCTCTTGAAGTATATGACTTGGAGGCCATTTCGCCGACACGTGTCCAGCGAAAGCCTC	vector
M00292:91:000000000-AHYF2:1:1102:5146:22142	AGAGACGCCGCAAAATGAATTTGTGTCTCTACTGTGGCAAACGGATGGCATGACAGTAAGAGAATTATGCAGTGCTGCCATAACCATTAGTGATGACACTGCGGTGGAGGCCATTTCGCCGACACGTGTCCAGCGAAAGCCTC	vector
M00292:91:000000000-AHYF2:1:1102:5341:11599	AGAGACGCCGCAAAATGAATTTGTGTCTCTACTGTGGCAAGAAAGGGGGCCCCCGATTTAGAGCTTGACGGGGAACGCCGTCGAACGTGGCGTGGAGGCCATTTCGCCGACACGTGTCCAGCGAAAGCCTC	vector
M00292:91:000000000-AHYF2:1:1102:5351:22492	AGAGACGCCGCAAAATGAATTTGTGTCTCTACTGTTGCAGTCGGAGGCTACGTTGTCGCGCTTGCACCGGGTATTGTCGATTCTGGTTAGCACCTTGTGGTCGATGGAGTCGTCCTTCCTGGAGGCCATTTCGCCGACACGTGTCCAGCGAAAGCCTC	vector
M00292:91:000000000-AHYF2:1:1102:5389:21997	AGAGACGCCGCAAAATGAATTTGTGTCTCTACTGTGGCAACCGGCTTTCCCAGTCAAGCTCTAAATCGGGGTCTCCCTTTAGGGTTCCGATTTAGTGCTGTACGGCACCTCGACCCCCAACAACTTAATTTGGGTGATGGTTCATCACATGTTTTTTCCTGCGTTATTTGGAGGCCATTTCGCCGACACGTGTCCAGCGAAAGCCTC	vector
M00292:91:000000000-AHYF2:1:1102:5396:16249	AGAGACGCCGCAAAATGAATTTGTGTCTCTACTGTGGCAACTTTCTCATTCCCTCGGTCACGTATTTCACTTTGGTCAGCTCGTTATACACGGTGAAGATGGAGGCCATTTCGCCGACACGTGTCCAGCGAAAGCCTC	vector
M00292:91:000000000-AHYF2:1:1102:5412:13182	AGAGACGCCGCAAAATGAATTTGTGTCTCTACTGTGGCAAAGTCCGTTTTTAGCGCGTGCGCCAATTCTGCAGACAAATGGCTCTAGAGGTAAATGGAGGCCATTTCGCCGACACGTGTCCAGCGAAAGCCTC	vector
M00292:91:000000000-AHYF2:1:1102:5428:10299	AGAGACGCCGCAAAATGAATTTGTGTCTCTACTGTGCCACGCGCCCGACGCCCGGGCTTTGCCCGGGCGGCCTCAGTAATCGAGCGAGCCGGCAGATGCGTATAAGGGCGCCTGAGGCGGTATGGAGGCCATTTCGCCGACACGTGTCCAGCGAAAGCCTC	vector
M00292:91:000000000-AHYF2:1:1102:5491:9121	AGAGACGCCGCAAAATGAATTTGTGTCTCTACTGTGGCAAAATGGCCAGAGAGAACCAGACCACCCAGAAGGGACAGAAGAACAGCCGCGAGAGAATGAAGCGGATCGAAGAGGGCAAATGGAGGCCATTTCGCCGACACGTGTCCAGCGAAAGCCTC	vector
M00292:91:000000000-AHYF2:1:1102:5499:5308	AGAGACGCCGCAAAATGAATTTGTGTCTCTACTGTGGCAAGCCACGCTTCCCGAAGGGAGAAAGGCGGACAGGTATCCGGTAAGTGGCAGGGTCGGAACAGGAGAGCGCAATGGAGGCCATTTCGCCGACACGTGTCCAGCGAAAGCCTC	vector
M00292:91:000000000-AHYF2:1:1102:5555:8014	AGAGACGCCGCAAAATGAATTTGTGTCTCTACTGTGGCAAAGTGCGGTATTTCACACCGCATACGTCAAAGCAACCATAGTACGCGCCCTGTAGCGGCGCATTAAGCGCGGCGGGTGTGGTGGTTACGCGCAGCGTGACCGCTACACTTGCCAGCGCCTTAGCGCCCGCTCCTTTCGCTTTCTTCCCTTCCTTTCTGGAGGCCATTTCGCCGACACGTGTCCAGCGAAAGCCTC	vector
M00292:91:000000000-AHYF2:1:1102:5591:16935	AGAGACGCCGCAAAATGAATTTGTGTCTCTACTGTGTCTGTACAGTAGAGACCTTTTTATGGCCGCCAAGAACCTGTCCGACGCCATCCTGCTGAGCGACATCCTGAGAGTGAACACCGAGATCACCAAGGCCCCCTGAGCGCCTCTATGATCAAGAGAAACGACGAGCTCCACCAGGACATGACCTTTTGCCGGCCTTTTGCTCAAATGTTCTTTCCTGCGTTATCCCCTGATTCTGTGGATAACCGTATTACCGCCTTGGAGTGAGCTGATACCGCTCGCCGCAGCCGAACCACCGAGCGCAGCGGGTCAGTGAGCGAGGAAGCGGAAGAGCGCCCAATACGCAAACCGCCTCTCCCCGCGCGTTGGTGATGGAGGCCATTTCGCCGACACGTGTCC…	vector
M00292:91:000000000-AHYF2:1:1102:5602:11351	AGAGACGCCGCAAAATGAATTTGTGTCTCTACTGTGGCAAGGTCGCCCGACGCCCGGGCTTTGCCCGGGCGGCCTCAGTGAGCGAGCGAGCGCGCAGCTGCCTGCAGGGGCGCCTGATGCGGTATTTTCTCCTTACGCATCTGTGCGGTATTTCACACCGCATACGTCAAAGCAACCATAGTACGCGCCCGCCGACACGTGTCCAGCGAAAGCCTC	vector
M00292:91:000000000-AHYF2:1:1102:5609:13232	AGAGACGCCGCAAAATGAATTTGTGTCTCTACTGTGGCAAATGGGGGAGCGGCCGCAGGAACCCCTAGTGATGGAGTTGGCCACTCCCTCTCTGCGCGCTCGCTCGCTCACTGAGGCCGCCCGGGCATGGAGGCCATTTCGCCGACACGTGTCCAGCGAAAGCCTC	vector
M00292:91:000000000-AHYF2:1:1102:5746:3861	AGAGACGCCGCAAAATGAATTTGTGTCTCTACTGTGGTGCGTGGGGGGGTAGTAGGCGAACGCGGCGGCGAGGGTGCGTACGGGACGGGGGACGGTGTCGGGGGGGGCGAGGGTGACGGTGGGCTTGTACTCGGTCATGGTAAGCCGATCTAGATGGATGCAGGTAGAAAGGCCCGGAGAGGAGGAAGAGGAGAACAGCGCGGCAGACGTGGGCATTTGAAGCGTGCAGAAAGCCGGGCCGCCGGGGGACCTTCTGACGCCCGCCCCCCCCCCGGGGCGCCATTTCGCCGACACGTGTCCAGCGAAAGCCTC	vector
M00292:91:000000000-AHYF2:1:1102:5757:13228	AGAGACGCCGCAAAATGAATTTGTGTCTCTACTGTGGCAACAGCCTGCTGTACGAGTACTTCACCGTGTATAACGAGCTGACCAAAGTGAAATACGTGACCGAGGGAGGCCATTTCGCCGACACGTGTCCAGCGAAAGCCTC	vector
M00292:91:000000000-AHYF2:1:1102:5763:15308	AGAGACGCCGCAAAATGAATTTGTGTCTCTACTGTGGCAAGCGCCCGACGCCCGGGCTTTGCCCGGGCGGCCTCAGTGAGCGAGCGAGCGCGCAGCTGCCTGCAGGGGCGCCTGATGCGGTATGGAGGCCATTTCGCCGACACGTGTCCAGCGAAAGCCTC	vector
M00292:91:000000000-AHYF2:1:1102:5783:12255	AGAGACGCCGCAAAATGAATTTGTGTCTCTACTGTGGCAAAGCATATGATAGTCCATTTTAAAACATAATTTTAAAACTGCAAACTACCCAAGAAATTATTACTTTCTACGTCATGGAGGCCATTTCGCCGACACGTGTCCAGCGAAAGCCTC	vector
M00292:91:000000000-AHYF2:1:1102:5801:11392	AGAGACGCCGCAAAATGAATTTGTGTCTCTACTGTGGCAACTTTCTCATTCCCTCGGTCACGTATTTCACTTTGGTCAGCTCGTTATACACGGTGAAGATGGAGGCCATTTCGCCGACACGTGTCCAGCGAAAGCCTC	vector
M00292:91:000000000-AHYF2:1:1102:5829:6341	AGAGACGCCGCAAAATGAATTTGTGTCTCTACTGTGGCAAACATTAATACCCCACCAACCAACCATCCCTTAAACCCTTACCTCTTGCTCAGCTAATTACAGCCCGGAGGAGAAGGGCCGTCCCGCCCGCTCACCTGTGGGAGTAACGCGGTCAGTCAGATGGAGGCCATTTCGCCGACACGTGTCCAGCGAAAGCCTC	vector
M00292:91:000000000-AHYF2:1:1102:5859:11498	AGAGACGCCGCAAAATGAATTTGTGTCTCTACTGTGGCAAGGTGAGGGCCTATTTCCCATGATTCCTTCATATTTGCATATACGATACAAGGCTGTTAGAGAGATAATTGGAATTAATTTGACTGTAAACACATGGAGGCCATTTCGCCGACACGTGTCCAGCGAAAGCCTC	vector
M00292:91:000000000-AHYF2:1:1102:5860:15979	AGAGACGCCGCAAAATGAATTTGTGTCTCTACTGTGGCAACAAGTTTTTTGGGGTCGAGGTGCCGTAAAGCACTAAATCGGAACCCTAAAGGGAGCCCCCGATTTAGAGCTTGACGGGGAAAGCCGGAGAACGGGGCGAGAAAGGAAGGGAAGAAAGCGAAAGGAGCGGGGGCCAAGGCGCTGGCAAGTGTAGCGGGCACGCGGCGCTTAACCACCACACCCGCCTCGCTTAATGCGCCGCTACAGGGGGCGTACTATGGTTGCTTTGACGTATGCGGCGCGAAATACCGAACAGATGCGTAAGGAGAAAATACCGCATCAGGCGCCCCTGCAGGCAGCTGCGCGCTCGCTCGCTCACTGGGGCCTGGAGGCCATTTCGCCGACACGTGTCCAGCGAAA…	vector
M00292:91:000000000-AHYF2:1:1102:5935:19808	AGAGACGCCGCAAAATGAATTTGTGTCTCTACTGTGGCAAATGACCGAGTACAAGCCCACGGTGCGCCTCGCCACCCGCGACGACGTCCCCAGGGCCGTACGCACCCTCGCCGCCGCGTTCGCCGACTACCCCTGGAGGCCATTTCGCCGACACGTGTCCAGCGAAAGCCTC	vector
M00292:91:000000000-AHYF2:1:1102:5967:4306	AGAGACGCCGCAAAATGAATTTGTGTCTCTACTGTGGCAACAGCTCTTTCACACTCTTCAGTTTCTTGGACTTGCCCTTTTCCACTTTGGCCACCACCAGCACAGAATAGGCCACGGTGGGGCTGTCGAAGCCGCCGTACTTCTTTGGAGGCCATTTCGCCGACACGTGTCCAGCGAAAGCCTC	vector
M00292:91:000000000-AHYF2:1:1102:6018:14221	AGAGACGCCGCAAAATGAATTTGTGTCTCTACTGTGGCAAACAGCTGTTTCTGCTCATTATCCTCGGGGGAGCCCTTCAGCTTCTCATAGTGGCTGGCCAGGTACAGGAAGTTCACATATTTGGAGGGCAGGGCCAGTTCGTTTCCCTTCTGCAGTTCGCCGGCAGAGGCCAGCATTCTCTTCCGGCCGTTTTCCAGCTCGAACAGGGAGTACTTAGGCAGCTTGATGATCAGGTCCTTTTTCACTTCTGGAGGCCATTTCGCCGACACGTGTCCAGCGAAAGCCTC	vector
M00292:91:000000000-AHYF2:1:1102:6153:16396	AGAGACGCCGCAAAATGAATTTGTGTCTCTACTGTGGCTACTCAGACAATGCGATGCAATTTCCTCATTTTATTAGGAAAGGACAGTGGGAGTGGCACCATGGAGGCCATTTCGCCGACACGTGTCCAGCGAAAGCCTC	vector
M00292:91:000000000-AHYF2:1:1102:6174:17639	AGAGACGCCGCAAAATGAATTTGTGTCTCTACTGTGGCAACTGCACCATAATATTGTAAACGTTAATATTTTGTTAAAATTCGCGTTAAATTTTTGTTAAATCAGCTCATTTTTTAACCAATAGACCGAAATCGGCAAAATCCCTTATAAATCAAAAGAATAGCCCGAGATAGAGTTGAGTGTTGTTCCAAACGGAGACCATGTCGCCGAAACGTGTCCAGCGAAAGCCTC	vector
M00292:91:000000000-AHYF2:1:1102:6339:9698	AGAGACGCCGCAAAATGAATTTGTGTCTCTACTGTGGCTGCACTCTCAGTACAATCTGCTCTGATGCCGCATAGTTAAGCCAGCCCCGACACCCGCCAACACCCGCTGACGCGCCCTGACGGGCTTGTCTGCTCCCGGCATCCGCTTACAGACAAGCTGTGACCGTCTCCGGGAGCTGCATGTGTCAGAGGTTTTCACCGTCATTGGAGGCCATTTCGCCGACACGTGTCCAGCGAAAGCCTC	vector
M00292:91:000000000-AHYF2:1:1102:6439:20598	AGAGACGCCGCAAAATGAATTTGTGTCTCTACTGTGGCAATAACGTGCCCTCCGAAGAGGTCGTGAAGAAGATGAAGAACTACTGGCGGCAGCTGCTGAACGCCAAGCTGATTACCCAGAGAAAGTTCGACAATCTGACCAAGGCCGAGAGAGGCGGCCTGAGCGAACTGGATAAGGCCGGCTTCATCAAGAGACAGCTGGTGGTGGAGGCCATTTCGCCGACACGTGTCCAGCGAAAGCCTC	vector
M00292:91:000000000-AHYF2:1:1102:6510:14625	AGAGACGCCGCAAAATGAATTTGTGTCTCTACTGTGGCAACGGTACAGCTTCATGAAGAACCTGATCGGATCCCTGCTGTTCGACAGCGGCGAAACAGCCGACACCAACCGGCTGAAGGGCACGGCCAGAAGTAGGTACATCAGAGAGAGAAACCGGAACTGAAATCTGTATGTGTACTTCATTGGAGGCCATTTCGCCGACACGTGTCCAGCGAAAGCCTC	vector
M00292:91:000000000-AHYF2:1:1102:6784:21346	AGAGACGCCGCAAAATGAATTTGTGTCTCTACTGTGGCAAATCGCCACGTTCGCCGGCTTTCCCTGTCAAGCTCTAAATCGGGGGCTCCCTTTAGGGTTCCGATTGGAGGCCATTTCGCCGACACGTGTCCAGCGAAAGCCTC	vector
M00292:91:000000000-AHYF2:1:1102:6785:12031	AGAGACGCCGCAAAATGAATTTGTGTCTCTACTGTGGCAATCTTCAGCAACGAGATGGCCAAGGTGGACGACAGCTTCTTCCACAGACTGGAAGAGTGCTTCCTGGTGGAAGAGGATAAGAAGCACGATGGAGGCCATTTCGCCGACACGTGTCCAGCGAAAGCCTC	vector
M00292:91:000000000-AHYF2:1:1102:6941:21481	AGAGACGCCGCAAAATGAATTTGTGTCTCTACTGTGGCAAATGTTTAATTACCTCGAGCGCCTGCCTGAAATCACTTTTTTTCAGGTTGGACCGGTGCCACCATGGACTATAAGGTCTGGAGGCCATTTCGCCGACACGTGTCCAGCGAAAGCCTC	vector
M00292:91:000000000-AHYF2:1:1102:6963:3364	AGAGACGCCGCAAAATGAATTTGTGTCTCTACTGTGGATTTCCTGAAGTCCGACGGCTTCGCCAACAGAAACTTCATGCAGCTGATCCACGACGACAGCCTGACCTTTAAAGAGGACATCCAGAAAGCCCAGGTGTCCGGCCAGGGCGATAGCCTGCACGAGCACATTGCCAAACTGGCCGGCAGCCCCGCCATTAAGAAGGGCATCCTGCAGACAGTGAAGGTGGTGGACGGGTGGAGGCCATTTCGCCCACACGTGTCCAGCGAAAGCCTC	vector
M00292:91:000000000-AHYF2:1:1102:6981:3378	AGAGACGCCGCAAAATGAATTTGTGTCTCTACTGTGGATTTCCTGAAGTCCGACGGCTTCGCCAACAGAAACTTCATGCAGCTGATCCACGACGACAGCCTGACCTTTAAAGAGGACATCCAGAAAGCCCAGGGGTCCGGCCAGGGCGATAGACTGAACTAGCACATTGCCAATCTGGCGGACAGCCCCGCCATTAAGAAGGGCATCCTGCTGACTGTGAAGGTGGTGGACGGGTGGAGGCCATTTCGCCGACACGTGTCCAGCGAAAGCCTC	vector
M00292:91:000000000-AHYF2:1:1102:7137:23540	AGAGACGCCGCAAAATGAATTTGTGTCTCTACTGTGGAAAAGCATATGATAGTCCATTTTAAAACATAATTTTAAAACTGCAAACTACCCAAGAAATTATTACTTTCTACGCCATGGAGGCCATTTCGCCGACACGTGTCCAGCGAAAGCCTC	vector
M00292:91:000000000-AHYF2:1:1102:7191:9618	AGAGACGCCGCAAAATGAATTTGTGTCTCTACTGTGGCAACATCGACAACAAGGTGCTGACCAGAAGCGACAAGAACCGGGACAAGAGCGACAACGTGCCCTCCGAAGAGGTCGTGAAGAAGATGAAGAACTACTGGCGGCAGCTGCTGAACGCCAAGCTGATTACCCAGAGAAAGTTCGACAATCTGACCAAGGCCGAGAGAGGCGGCCTGAGCGAACTGGATAAGGCCGGCTTCATCAAGAGACAGCTGGTGGAAACCCGGTGGAGGCCATTTCGCCGACACGTGTCCAGCGAAAGCCTC	vector
M00292:91:000000000-AHYF2:1:1102:7202:6330	AGAGACGCCGCAAAATGAATTTGTGTCTCTACTGTGGCAAAAACTTTCGGAGCGCGCCGCTCTGATTGGCTGCCGCCGCACCTCTCCGCCTCGCCCCGCCCCGCTGGAGGCCATTTCGCCGACACGTGTCCAGCGAAAGCCTC	vector
M00292:91:000000000-AHYF2:1:1102:7233:21089	AGAGACGCCGCAAAATGAATTTGTGTCTCTACTGTGGCAAACGGATGGCATGACAGTAAGAGAATTATGCAGTGCTGCCATAACCATGAGTGGTAACACTGCGGTGGAGGCCATTTCGCCGACACGTGTCCAGCGAAAGCCTC	vector
M00292:91:000000000-AHYF2:1:1102:7240:13019	AGAGACGCCGCAAAATGAATTTGTGTCTCTACTGTGGCAAGAGCACATTGCCAATCTGGCCGGCAGCCCCGCCATTAAGAAGGGCATCCTGCAGACAGTGAAGGTTGGAGGTCATTTCGCCGACACGTGTCCAGCGAAAGCCTC	vector
M00292:91:000000000-AHYF2:1:1102:7266:3024	AGAGACGCCGCAAAATGAATTTGTGTCTCTACTGTGGCAAAGTTAATAGTTTGCGCAACGTTGTTGCCATTGCTACAGGCATCGTGGTGTCACGCTCGTCGTTTGGTTTGGCTTCATTCAGCTCCGGTTCCCATCGTTCAAGTCGATTTAAATGAACCCCCATGTTGTGAAAAAAAGCGGTTAACTCCTTCGTTCCTCCGAGCGTTGGTAAAAGAAAGTTGGCCGCCGTGTTATCACCCATGGTTATCGCAGCACTGCATAATTCTCTTAGGAGGCCATTTCGCCGACACGTGTCCAGCGAAAGCCTC	vector
M00292:91:000000000-AHYF2:1:1102:7296:22469	AGAGACGCCGCAAAATGAATTTGTGTCTCTACTGTGGCAATTAGGAAAGGACAGTAGGAGTGGCACCTTCCAGGGTCAAGGAAGTGGAGGCCATTTCGCCGACACGTGTCCAGCGAAAGCCTC	vector
M00292:91:000000000-AHYF2:1:1102:7317:10190	AGAGACGCCGCAAAATGAATTTGTGTCTCTACTGTGGCAACCAGGAAGAGTTCTACAAGTTCATCAAGCCCATCCTGGAAAAGATGGACGGCACCGAGGAATGGAGGCCATTTCGCCGACACGTGTCCAGCGAAAGCCTC	vector
M00292:91:000000000-AHYF2:1:1102:7553:4941	AGAGACGCCGCAAAATGAATTTGTGCCTCTACTGTGGCAACCTCGCGCCGCCCGCCCCGGCTCTGACTGACCGCGTTACTCCCACAGGTGAGCGGGCGGGACGGCCCTTCTCCTCCGGGCTGTAATTAGCTGAGTGGAGGCCATTTCGCCGACACGTGTCCAGCGAAAGCCTC	vector
M00292:91:000000000-AHYF2:1:1102:7599:14110	AGAGACGCCGCAAAATGAATTTGTGTCTCTACTGTGGCAAAATTCCACCTTCAGGAAGCCATCGCCTGGAACGGCGCTCACCCGTGCCGGGACCTGATCAATGCCGAGGCGATGGCAGAGCACACCGTTCTGGTCAAATGGAGGCCATTTCGCCGACACGTGTCCAGCGAAAGCCTC	vector
M00292:91:000000000-AHYF2:1:1102:7658:17645	AGAGACGCCGCAAAATGAATTTGTGTCTCTACTGTGGACTCAAGACGATAGTTACCGGATAAGGCGCAGCGGTCGGGCTGAACGGGGGGTTCAATGGAGGCCATTTCGCCGACACGTGTCCAGCGAAAGCCTC	vector
M00292:91:000000000-AHYF2:1:1102:7705:13650	AGAGACGCCGCAAAATGAATTTGTGTCTCTACTGTGGCAATCGGCGAACGTGGCGAGAAAGGAAGGGAAGAAAGCGAAAGGAGCGGGCGCTAAGGCGCTGGCAAGTGTAGCGGTCACGCGCCGGCAGGGTCGGAACAGGAGAGCGCACGAGGGAGCTTCCAGGGGGAAACGCCTGGTATCTTTATAGTCCTGTCGGGTTTCGCCACCTCTGACTTGAGCAGGCTGGAGGCCATTTCGCCGACACGTGTCCAGCGAAAGCCTC	vector
M00292:91:000000000-AHYF2:1:1102:7749:18660	AGAGACGCCGCAAAATGAATTTGTGTCTCTACTGTGGCAAGCTCCCGGAGACGGTCACAGCTTGTCTGTAAGCGGATGCCGGGAGCAGACAAGCCCGTCAGGGCGCGTCAGCTGGTGTTGGCGGGTGTCGGGGCTGGCTTAACTATGCGGCATCAGAGCAGATTGTACTGAGAGTGCACCATAATGGAGGCCATTTCGCCGACACGTGTCCAGCGAAAGCCTC	vector
M00292:91:000000000-AHYF2:1:1102:7763:13542	AGAGACGCCGCAAAATGAATTTGTGTCTCTACTGTGGCAACCCTATTGACGTCAATGACGGTAAATGGCCCGCCTGGCATTGTGCCCAGTACATGACCTTATGGGACTTTCCTTTGGAGGCCATTTCGCCGACACGTGTCCAGCGAAAGCCTC	vector
M00292:91:000000000-AHYF2:1:1102:7868:16112	AGAGACGCCGCAAAATGAATTTGTGTCTCAGAATTATGCAGTGCTGCCATAACCATGAGTGATAACACTGCGTCCAACTTACTTCTGACAACGATCGGAGGACCGAAGGAGCTAACCGCTTTTTTGCACAACATGGGGGATCATGTAACTCCCCTTGATCGTTGGGAACCGGAGCTGAATGAAGCCATACCAAACGGCCATTTCGCCGACACGTGTCCAGCGAAAGCCTC	vector
M00292:91:000000000-AHYF2:1:1102:7886:4348	AGAGACGCCGCAAAATGAATTTGTGTCTCTGCTGTGGCAATCGGCGAACGTGGCGAGAAAGGAAGGGAAGAAAGCGAAAGGAGCGGGCGCTAAGGTGCTGGCAAGTGTAGCGGTCACGCGCCGGCAGGGTCGGAACAGGAGAACGCACGAGGGAGCTTCCAGGGGGAAACGCCTGGTATCTTTATAGTCCTGTCGGGTTTCGCCACCTCTGACTTGAGCAGGCTGGAGGCCATTTCGCCGACACGTGTCCAGCGAAAGCCTC	vector
M00292:91:000000000-AHYF2:1:1102:7914:10869	AGAGACGCCGCAAAATGAATTTGTGTCTCTTCCTTTTTTTCTGCGCGTAATCTGCTGCTTGCAAACAAAAAAACCACCGCTACCAGCGGTGGTTTGTTTGCCGGATCAAGAGCTACCAACTCTTTTTCCGAAGGTAACTGGCTTCAGCAGAGCGCAGATACCAAATACTGTTCTTCTAGTGTAGCCGTAGTTAGGCCACCACTTCAAGAAGTGGAGGCCATTTCGCCGACACGTGTCCAGCGAAAGCCTC	vector
M00292:91:000000000-AHYF2:1:1102:8041:8649	AGAGACGCCGCAAAATGAATTTGTGTCTCTACTGTGGCAACCTTTTTTTCTGCGCGTAATCTGCTGCTTGCAAACAAAAAAACCACCGCTACCAGCGGTGGTTTGTTTGCCGGATCAAGAGCTACCAACTCTTTTTCCGAAGGTAACTGGCTTCAGCAGAGCGCAGATACCAATGGAGGCCATTTCGCCGACACGTGTCCAGCGAAAGCCTC	vector
M00292:91:000000000-AHYF2:1:1102:8107:15931	AGAGACGCCGCAAAATGAATTTGTGTCTCTACTGTGGCAACTGCACCATAAAATTGTAAACGTTAATATTTTGTTAAAATTCGCGTTAAATTTTTGTTAAATCAGCTCATTTTTTAACCAATAGACCGAAATCGGCAAAATCCCTTATAAATCAAAAAAATAGCCCGAGATAGAGTTGAGTGTTGTTCCAAACGGAGGCCATTTCGCCGACACGTGTCCAGCGAAAGCCTC	vector
M00292:91:000000000-AHYF2:1:1102:8108:14977	AGAGACGCCGCAAAATGAATTTGTGTCTCTACTGTGGCAACCTACCGGTGGATGTGGAATGTGTGCGAGGCCAGAGGCCACTTGTGTAGCGCCAAGTGCCCAGCGGGGCTGCTAAAGCGCAATGGAGGCCATTTCGCCGACACGTGTCCAGCGAAAGCCTC	vector
M00292:91:000000000-AHYF2:1:1102:8134:5441	AGAGACGCCGCAAAATGAATTTGTGTCTTTACTGTGGCAAATCACTCTCTTGGAGAACTCGCTGATCTGCTCGATGATCTCGTCCAGGTAGTGCTTGTGCTGTTCCACAAACAGCTGTTTCTGCTCATTATCCTCGGGGGAGCCTTCAGCTTCTCATAGTGGCTGGCCAGGTACAGGAAGTTCACATATTTGGAGGGCAGGGCCAGTTCGTTTCCCTTCTGCAGTTCGCCGGCAGAGGCCAGCATTCTCTTCCGGCCGTTTCCAGCTCGAACAGGGAGTACTTAGGCAGCTTGATGATCTGGAGGCCATTTCGCCGACACGTGTCCAGCGAAAGCCTC	vector
M00292:91:000000000-AHYF2:1:1102:8158:9403	AGAGACGCCGCAAAATGAATTTGTGTCTCTACTGTGGCAACCTTTTTTTCTGCGCGTAATCTGCTGCTTGCAAACAAAAAAACCACCGCTACCAGCGGTGGTTTGTTTGCCGGATCAAGAGCTACCAACTCTTTTTCCGAAGGTAACTGGCTTCAGCAGAGCGCAGATACCAATGGAGGCCATTTCGCCGACACGTGTCCAGCGAAAGCCTC	vector
M00292:91:000000000-AHYF2:1:1102:8265:3542	AGAGACGCCGCAAAATGAATTTGTGTCTCTACTGTGGCAAGGCGGTAATACGGTTATCCACAGAATCAGGGGATAACGCAGGAAAGAACATGTGAGCAAAAGGCCAGCAAAAGGCCAGGAACCGTAAAAAGGCCGCGTTGCTGGCGTTTTTCCATAGGCTCCGCCCCCCTGACGAGCATCACAAAAATCGACGCTCAAGTAAGAATTAAGTTCTTATTAATTCTTACTTGATGTAATGGAGGCCATTTCGCCGACACGTGTCCAGCGAAAGCCTC	vector
M00292:91:000000000-AHYF2:1:1102:8274:4998	AGAGACGCCGCAAAATGAATTTGTGTCTCTACTGTGGCAATGAGACAGGTCGATCCGTGTCTCGTACAGGCCGGTGATGCTCTGGTGGAACAGGGTGACGTCCAGCACCTCTTTGGTGCTGGTGTACCTCTTCCGGGCGATGGTGGTGTCAAAGTTGGAGGCCATTTCGCCGACACGTGTCCAGCGAAAGCCTC	vector
M00292:91:000000000-AHYF2:1:1102:8322:22772	AGAGACGCCGCAAAATGAATTTGTGTCTCTACTGTGGCAGAGCCTATGGCAAAACGCCAGCAAGGCTGCCTTTTTACGTTCCCTCGCTTTTTTCTTGCCTCTTGCGTACATGAGCGGGTCTTTTTGCCATGATTCCCTCATATTTGCATATAACATACGATGCAGTTAGAGAAACAATTGGAATTAATTGGACACTAAACACAAAAGTAATAGTACAAAATACTTAGAGTAGAAAATGTGGAGGCCATTTCGCCGACACGTGTCCAGCGAAAGCCTC	vector
M00292:91:000000000-AHYF2:1:1102:8474:8501	AGAGACGCCGCAAAATGAATTTGTGTCTCTACTGTGGCAACTGGTGGAAACCCGGCAGATCACAAAGCACGTGGCACAGATCCTGGACTCCCGGATGAACACTAAGTACGACGAGAATGACAAGCTGATCCGGGATGGAGGCCATTTCGCCGACACGTGTCCAGCGAAAGCCTC	vector
M00292:91:000000000-AHYF2:1:1102:8492:16336	AGAGACGCCGCAAAATGAATTTGTGTCTCTACTGTGGCAATTAGATGTACTGCCAAGTAGGAAAGTCCCATAAGGTCATGTACTGGGCACAATGCCATGGAGGCCATTTCGCCGACACGTGTCCAGCGAAAGCCTC	vector
M00292:91:000000000-AHYF2:1:1102:8523:23491	AGAGACGCCGCAAAATGAATTTGTGTCTCTACTGTGGCAAGCTCATCATTGGAAAACGTTCTTCGGGGCGAAAACTCTCAAGGATCTTACCGCTGTTGAGATCCAGTTCGATGTAACCCACTCGTGCACCCAACTGATCTTCAGCATCTTTTACTTTCGCCAGCGTTTCTGGGTGAGCAAAAACAGGAAGGCAAAATGCCGCAAAAAAGGGAATAAGGGCGACACGGAAATGTTGATGGAGGCCATTTCGCCGACACGTGTCCAGCGAAAGCCTC	vector
M00292:91:000000000-AHYF2:1:1102:8538:15376	AGAGACGCCGCAAAATGAATTTGTGTCTCTACTGTGGCAAACTCGGTGCCACTTTTTCAAGTTGATAACGGACTAGCCTTATTTTAACTTGCTATTTCTAGCTCTAAAACCCATTGCCACAGTAGAGACACGGTGTTTCGTCCTTTCCACAAGATATATAAAGCCAAGAAATCGAAATACTTTCAAGTTACGGTAAGCATATGATAGTCCATTTTAAAATTGGAGGCCATTTCGCCGACACGTGTCCAGCGAAAGCCTC	vector
M00292:91:000000000-AHYF2:1:1102:8577:8553	AGAGACGCCGCAAAATGAATTTGTGTTTCTACTGTGGCAAAGCCCGGGCGGCCTCAGTGAGCGAGCGAGCGCGCAGCTGCCTGCAGGGGCGCCTGATGCGGTATTTTCTCCTTACGCATCTGTGCGGTTGGAGGCCATTTCGCCGACACGTGTCCAGCGAAAGCCTC	vector
M00292:91:000000000-AHYF2:1:1102:8752:11191	AGAGACGCCGCAAAATGAATTTGTGTCTCTACTGTGACAAATGTTTAATTACCTGGAGCACCTGCCTGAAATCACTTTTTTTCAGGTTGGACCGGTGCCACCATGGACTATAAGGACTGGAGGCCATTTCGCCGACACGTGTCCAGCGAAAGCCTC	vector
M00292:91:000000000-AHYF2:1:1102:8752:17450	AGAGACGCCGCAAAATGAATTTGTGTCTCTACTGTGGCAAAGGAACAGCGATACGCTGATCGCCAGAAAGAAGGACTGGGACCCTAAGAAGTACGGCGGCTTCTACATCCCCACCATGGCCTATTCTGTGCTGGTGGTGGCCAAATTGTTGGAGGCCATTTCGCCGACACGTGTCCAGCGAAAGCCTC	vector
M00292:91:000000000-AHYF2:1:1102:8854:8030	AGAGACGCCGCAAAATGAATTTGTGTCTCTACTGTGGCAACCCAGCCTCTGAGCCCAGAAAGCGAAGGAGCAAAGCTGCTATGGGCCGCTGCCCCAAAGGCCTACCCGCTTCCATTTGGAGGCCATTTCGCCGACACGTGTCCAGCGAAAGCCTC	vector
M00292:91:000000000-AHYF2:1:1102:8962:16278	AGAGACGCCGCAAAATGAATTTGTGTCTCTACTGTGGCAAATGGGGGAGCGGCCGCAGGAACCCCTAGTGATGGAGTCGGCCACTCCCTCTCTGCGCGCACGCTCGCTCACTGAGGCCGCCCGGGCATGGAGGCCATTTCGCCGACACGTGTCCAGCGAAAGCCTC	vector
M00292:91:000000000-AHYF2:1:1102:9045:11672	AGAGACGCCGCAAAATGAATTTGTGTCTCTACTGTGGCAGTACATCAAGTGTATCATATGCCAAGTACGCCCCCTATTGACGTCAATGACGGTAAATGGCCCGCCTGGCATTGTGCCCAGTACATGACCTTATGGGACTTTCCTACTTGGCAGTACATCTACGTATTAGTCATCGCTATTACCATGGTCGAGATGAGCCCCCCGTTCTGCTTCCCCCCCCCCATCTCCCCCCCCCCCCCCCCCCCAATTTTGTGTTTATTTATTTTTTAATTATTTTGTGCCGCGCTGGGGGGGGGGGGGGGGGGGGCGCGCGCCAGGTGGAGGCCATTTCGCCGACACGTGTCCAGCGAAAGCCTC	vector
M00292:91:000000000-AHYF2:1:1102:9060:10067	AGAGACGCCGCAAAATGAATTTGTGTCTCTACTGTGGCAATTGGGGGTCGATTTTTGTGATGCTCGTCAGGGGGGCGGAGCCTATGGAAAAACGCCAGCAACGCGGCCTTTTTACGGTTCCTGGCCTTTTGCTGGCCTTTTGCTCACATGTTCTTTCCTGCGTTATCCCCTGATTCTGTGGATAACCGTATTACCGCCTTTGAGTGAGCTGATACCGCTCGCCGCAGCCGAACGACCGGGCGCAGCGAGTCAGTGAGCGTGGAGGCCATTTCGCCGACACGTGTCCAGCGAAAGCCTC	vector
M00292:91:000000000-AHYF2:1:1102:9089:6445	AGAGACGCCGCAAAATGAATTTGTGTCTCTACTGTGGCAAAAAAGCCCGGGCGGCCTCAGTGAGCGAGCGAGCGCGCAGCTGCCTGCAGGGGCGCCTGATGCGGTATTTTCTCCTTACGCATCTGTGCGGTATTTCACACCGCATACGTCAAAGTGGAGGCCATTTCGCCGACACGTGTCCAGCGAAAGCCTC	vector
M00292:91:000000000-AHYF2:1:1102:9192:7417	AGAGACGCCGCAAAATGAATTTGTGTCTCTACTGTGGCAACAGCTTCACGAGCAGTTCCTCGGTGCCGTCCATCTTTTCCAGGATGGGCTTGATGAACTTGTAGAACTCTTCCTGGCTGGCTCCGCCGTCAATGTAGCCGGCGTAGCCGTTCTTGCCCTGGTCGAAGAAAATCTCTTTGTACTTCTCAGGCAGCTGCTGCCGCACGAGAGCTTTCAGCAGGGTCAGGTCCTGGTGGTGCTCTGGAGGCCATTTCGCCGACACGTGTCCAGCGAAAGCCTC	vector
M00292:91:000000000-AHYF2:1:1102:9210:22157	AGAGACGCCGCAAAATGAATTTGTGTCTCTACTGTGGCAAGTCGTCCTTCAGAAAGCTCTGAGGCACGATATGGTCCACATCGTAGTCGGACAGCCGGTTGATGTCCAGTTGGAGGCCATTTCGCCGACACGTGTCCAGCGAAAGCCTC	vector
M00292:91:000000000-AHYF2:1:1102:9310:20640	AGAGACGCCGCAAAATGAATTTGTGTCTCTACTGTGGCAAATCACTCTCTTGGAGAACTCGCTGATCTGCTCGATGATCTCGTCCAGGTAGTGCTTGTGCTGTTCCACAAACAGCTGTTTCTGCTCATTATCCTCGGGGGAGCCTTCAGTTTCTCATAGTGGCTGGCCAGGTACAGGAAGTTCACAAATTTGGAGGGCAGGGCCAGTTCGTTGCCCTTCTGCAGTTCGCCGGCAGAGGCCAGCATTCTCTTCCGGCCGTTTTCCAGCTCGAACAGGGAGTACTTAGGCAGCTTGATGATCTGGGGGCCATTTCGCCGACACGTGTCCAGCGAAAGCCTC	vector
M00292:91:000000000-AHYF2:1:1102:9373:10399	AGAGACGCCGCAAAATGAATTTGTGTCTCTACTGTGGCAAAAGGTCGGTATCCACGGAGTCCCAGCAGCCGACAAGAAGTACAGCATCGGCCTGGACATCGGCACCAACTCTGTGGGCTGGGCCGTGATCACCGACGAGTACAAGGTGCTTGGAGGCCATTTCGCCGACACGTGTCCAGCGAAAGCCTC	vector
M00292:91:000000000-AHYF2:1:1102:9376:23155	AGAGACGCCGCAAAATGAATTTGTGTCTCTACTGTGGCAAGTCTTAAACGTCGCAGTGAAAGCTTGTTAAACCAACACATTTTTTAACCAATAGGCCGAAAACCTGGAGGCCATTTCGCCGACACGTGTCCAGCGAAAGCCTC	vector
M00292:91:000000000-AHYF2:1:1102:9386:2679	AGAGACGCCGCAAAATGAATTTGTGTCTCTACTGTGGCATTTTATAGGGGTGGACAGCACCGACAAGGCCGACCTGCGGCTGATCTATCTGGCCCTGGCCCTGGAGGCCATTTCGCCGACACGTGTCCAGCGAAAGCCTC	vector
M00292:91:000000000-AHYF2:1:1102:9434:2058	AGAGACGCCGCAAAATGAATTTGTGTCTCTACTGTGGCAATGAGACAGGTCGATCCGTGTCTCGTACAGGCCGGTGTTGCTCTGGTGGATCAGGGTGGCGTCCAGCACCTCTTTGGTGCAGGTGTACCTCTTCCGGTGGATGGTGGAGGCAAAGTTGGAGGCCATATCGCCGACACGTGTCCAGCGAAAGCCTC	vector
M00292:91:000000000-AHYF2:1:1102:9439:23359	AGAGACGCCGCAAAATGAATTTGTGTCTCTACTGTGGCATCCATAACCAATAGGCCGAAATCGGCGAAATCCCTTATAAATCAAAAGAATAGACCGAGATAGGGTTGAGTGTTGTTCCAGTTTGGAACAAGAGTCCACTATTAAAGAACGTGGACTCCAACGTCAAAGGGCGAAAAGCCGTCTATCAGGGCGATGGCCCACTACGTGAACCATCACCCTAATCAAGTTTTTTGGGGTCGAGGTGCCGTAAAGCACTAAATCGGAACCCTAAAGGGAGCCGACACGTGTCCAGCGAAAGCCTC	vector
M00292:91:000000000-AHYF2:1:1102:9509:21321	AGAGACGCCGCAAAATGAATTTGTGTCTCTACTGTGGCAACACCAGTTTCTTGCTCAGCGGTTAGATGGTGGGGTACTTCTCGTGGTAGGCCACCTCGTCCACGCTGTTGCCGAAGATGGTATGCCGCTGGTGCTTCTTGTCCTCTTCCACCAGGAAGGAACCTTCCAGTTGGAGGCCATTTCGCCGACACGTGTCCAGCGAAAGCCTC	vector
M00292:91:000000000-AHYF2:1:1102:9519:18864	AGAGACGCCGCAAAATGAATTTGTGTCTCTACTGTGGCAAAGACCCCGTAGAAAAGATCAAAGGATCTTCTTGAGATCCTTTTTTTCTGCGCGTAATCTGCTGCTTAAAAAAAAAAAAACCACCGCTACCAGCGGTGGTTTGTTTGCCGGATCAAGAGCTACCAACTCTTTTTCCGAAGGAAACTGGCTTCAGCAGAGCGCAGATACCAAATACTGTTCTTCTAGTGTAGCCGTAGTTAGGCCACCACTTCAAGAACTCTGTAGCACCGCCTACATACCTCGCTCTGCTAATCCTGTTACCAGTGGCTGCTGCCAGTGGCGATAAGTCGTGAGGCCATTTCGCCGACACGTGTCCAGCGAAAGCCTC	vector
M00292:91:000000000-AHYF2:1:1102:9598:17436	AGAGACGCCGCAAAATGAATTTGTGTCTCTACTGTGGCAAGGATCTCAAGAAGATCCTTTGATCTTTTCTACGGGGTCTGACGCTCAGTGGAACGAAAACTCACGTTAAGGGATTTTGGTCATGAGATTATCAAAAAGGATCTTCACCTAGATCCTTTTAAATTAAAAATGAAGTTTTAAATCAATTTAAAGTATATATGAGTAAACTTGGTCTGAAAGTTACCAATGCTTAATCAGTGAGGCACCTATCACAGCGATCTGTCTATTTCGTTCATCCATAGTTGCCTGACTCCCCGTCGTGTAGATAACTACGATACGGGAGGGCCTACCATCTGGCCCTGGAGGCCATTTCGCCGACACGTGTCCAGCGAAAGCCTC	vector
M00292:91:000000000-AHYF2:1:1102:9615:24510	AGAGACGCCGCAAAATGAATTTGTGTCTCTACTGTGGCAATTAACCACCACACCCGCCGCGCTTAATGCGCCGCTACAGGGCGCGTACTATGGTTGCTTTGACGTATGCGGTGTGAAATACCGCACAGATGCGTAAGGAGAAAATACCGCATCAATCTGAACTGGAAAGGAAAGTGAAACATCTGACAGAAATGGTGAGACAGCACAAAGCGGGCAAAACAAATGGAATTTATGCCGTTTGTTCCGCACATATCTGGAAGCCATTTCGCCGACACGTGTCCAGCGAAAGCCTC	vector
M00292:91:000000000-AHYF2:1:1102:9632:19269	AGAGACGCCGCAAAATGAATTTGTGTCTCTACTGTGGCAACGTTCTCAGGTGGTAGATGGTGGGGTACTTCTCGTGGTAGGCCACCTCGTCCACGATGTTGCCGAAGATGGGGTGCCGCTTGGAGGCCATTTCGCCGACACGTGTCCAGCGAAAGCCTC	vector
M00292:91:000000000-AHYF2:1:1102:9739:11856	AGAGACGCCGCAAAATGAATTTGTGTCTCTACTGTTTTTTGGGGTCGAGGTGCCGTAAAGCACTAAATCGGAACCCTAAAGGGAGCCCCCGATTTAGAGCTTGACGGGGAAAGCCGGCGAACGTGGTGAGAAAGGAAGGGAAGAAGGCGAAAGGAGGGGGCGCTAAGGCGCTGGCAAGTGTGGCGGTCACGCTGCGGGTAACCACCACGCCCGCCGGGCTTAATGCCCCGTTACAGGGCGCGTTCTATGGTTGCTTTGACGTGGGCGGTGGGAAATACCGCACAGATGGGTAAGGAGAAAATACCGCATCAGGTGCACCTGCAGGCAGCTGCGCGCTCGCTCGCTCACTGAGGCCGCCCGGGGATTCAGCTTATAAGTTATGCCGACACGTGTCCAGCG…	vector
M00292:91:000000000-AHYF2:1:1102:9842:6193	AGAGACGCCGCAAAATGAATTTGTGTCTCTACTGTGGCAACCTACCGGTGGATGTGGAATGTGTGCGAGGCCAGAGGCCACTTGTGTAGCGCCAAGTGCCCAGCGGGGCTGCTAGAGCGCAATGGAGGCCATTTCGCCGACACGTGTCCAGCGAAAGCCTC	vector
M00292:91:000000000-AHYF2:1:1102:9904:9259	AGAGACGCCGCAAAATGAATTTGTGTCTCTACTGTGGCAATTAGGAAAGGACAGTGGGAGTGGCACCTTCCAGGGTCAAGGAAGTGGAGGCCATTTCGCCGACACGTGTCCAGCGAAAGCCTC	vector
M00292:91:000000000-AHYF2:1:1103:10044:14316	AGAGACGCCGCAAAATGAATTTGTGTCTCTACTGTGGCAAAAGCGACCTTTGCCCGGGCGGCCTCAGTGAGCGAGCGAGCGCGCAGCTGCCTGCAGGGGCGCCTGATGCGGTATTTTCTCCTTACGCATCTGTGCGGTATTTCACACCGCATACGTCAAATAAACAAATAGGTTAGAGCTTGACGGGGAAAGCCGGCGAACGTGGCGAGAAAGGAAGGGAAGAAAGCGAAAGGAGCGGGCGCTAAGGCGCTGGCAAGTGTAGCGGTCACGCTGCGCGTAACCACCACACCCGCCATGGAGGCCATTTCGCCGACACGTGTCCAGCGAAAGCCTC	vector
M00292:91:000000000-AHYF2:1:1103:10088:22151	AGAGACGCCGCAAAATGAATTTGTGTCTCTACTGTGGTCGACGCTCAAGTCAGAGGTGGCGAAACCCGACAGGACTATAAAGATACCAGGCGTGGAGGCCATTTCGCCGACACGTGTCCAGCGAAAGCCTC	vector
M00292:91:000000000-AHYF2:1:1103:10098:15694	AGAGACGCCGCAAAATGAATTTGTGTCTCTACTGTGGCAAATCGGACCTACAACCAGCTGTTCGAGGAAAACCCCATCAACGCCAGCGGCGTGGACGCCGAGGCCATCCTGTCTGCCAGACTGAGCAAGAGCAGACGGCTGGAAAATCTGATCGCCCAGCTGCCCGGCGAAAAGAAGAATGGCCTGTTCGGAAACCTGATTGCCCTGAGCCTGGGCCTGACCCCCAACTGCAAGGGCAACTTCGACCTGGCAGAGCATGCCTGGAGGCCATTTCGCCGACACGTGTCCAGCGAAAGCCTC	vector
M00292:91:000000000-AHYF2:1:1103:10125:13846	AGAGACGCCGCAAAATGAATTTGTGTCTCTACTGTGGCACCGTGTCCCTACTGTGGCAATGGGTTTTAGAGCTAGCAGTAGCACGTTAAAATAATGCTATTCCGTTATCAATAATGGAGGCCATTTCGCCGACACGTGTCCAGCGAAAGCCTC	vector
M00292:91:000000000-AHYF2:1:1103:10163:11025	AGAGACGCCGCAAAATGAATTTGTGTCTCTACTGTGGCAGAGCCTATGGAAAAACGCCAGCAACGTGGCCTTTTTACGGTTCCTGGCCTTTTGCTGGCCTTTTGCTTACATGTGAGGGCCTATTTCCCATGATTCCTTCATATTTGCATATAAGACAAAAGGATGTTAGAGAGATAATTGGAATGAATTTGACTGTAAACACAAAGATATTAGTACAAAATACGTGACGTAGAAAGTGTGGAGGCCATTTCGCCGACACGTGTCCAGCGAAAGCCTC	vector
M00292:91:000000000-AHYF2:1:1103:10173:11007	AGAGACGCCGCAAAATGAATTTGTGTCTCTACTGTGGCAGCGCCTATGGAAAAACGCCAGCAACGCGGCCTTTTTACGGTTCCTGGCCTTTTTTTGGTCTTTTGCTCACATGTGAGGGCCTATTTCCCATGATTCCTTCATATTTTCATATAAGACAAAAGGCTGTTAGAGAGATAATTGGAATAAATTTGACAGTGAAAACAAAGAAATTAGTACAAAATACCTAACGTAGAAAGTATGGAGGCCATTTCGCCGACACGTGTCCAGCGAAAGCCTC	vector
M00292:91:000000000-AHYF2:1:1103:10180:8926	AGAGACGCCGCAAAATGAATTTGTGTCTCTACTGGTTCACGTAGTGGGCCATCGCCCTGATAGACGGTTTTTCGCCCTTTGACGTTGGAGTCCACGTTCTTTAATAGTGGACTCTTGTTCCAAACTGGAACAACACTCAACTCTATCTCGGGCTATTCTTTTGATCTATGGAGGCCATTTCGCCGACACGTGTCCAGCGAAAGCCTC	vector
M00292:91:000000000-AHYF2:1:1103:10402:22644	AGAGACGCCGCAAAATGAATTTGTGTCTCTACTGTGGCTGCACTCTCAGTACAATCTGCTCTGATGCCGCATAGTTAAGCCAGCCCCGACACCCGCCAACACCCGCTGACGCGCCCTGACGGGCTTGTCTGCTCCCGGCATCCGCTTACAGACAAGCTGTGACCGTCTCCGGGAGCTGCATGTGTCAGAGGTTTTCACCGTCATTGGAGGCCATTTCGCCGACACGTGTCCAGCGAAAGCCTC	vector
M00292:91:000000000-AHYF2:1:1103:10405:11033	AGAGACGCCGCAAAATGAATTTGTGTCTCTACTGTGGCAAATCACTCTCTTGGAGAACTCGCTGATCTGCTCGATGATCTCGTCCAGGTAGTGCTTGTGCTGTTCCACAAACAGCTGTTTCTGCTCATTATCCTCGGGGGAGCCTTCAGCTTCTCATAGTGGCTGGCCAGGTACAGGAAGTTCACATATTTGGAGGGCAGGGCCAGTTCGTTTCCCTTCTGCAGTTCGCCGGCAGAGGCCAGCATTCTCTTCCGGCCGTTTTCCAGCTCGAACAGGGAGTACTTAGGCAGCTTGATGATCTGGAGGCCATTTCGCCGACACGTGTCCAGCGAAAGCCTC	vector
M00292:91:000000000-AHYF2:1:1103:10414:24114	AGAGACGCCGCAAAATGAATTTGTGTCTCTACTGTGGCAAACATTTCCCCGAAAAGTGCCACCTGACGTCTAAGAAACCATTATTATCATGACATTAACCTATAAAAATAGGCGTATCACGAGGCCCTTCGTCTCGCGCGTTTCGGTGTTGACGGTGAAAACCTCTGACCCATGAAGCGCCCGGAGACGGTCACAGCTTGTCGGTAAGCGGATGCCGGGAGCAGACAAGCCCGCCAGGGCGCGTCAGCGGGTGTTGGCGGGTGTCGGGGCTGGCTTTGGAGGCCACTTCGCCGACACGTGTCCAGCGAAAGCCTC	vector
M00292:91:000000000-AHYF2:1:1103:10514:3991	AGAGACGCCGCAAAATGAATTTGTGTCTCTACTGTGGCAAGAAACAGCTGTTTGTGGGACAGCACAAGCACTACCTGGACGAGATCATCGAGCAGATCAGCGAGTTCTCCAAGAGAGTGATCCTGGCCGACGCTAATCGAGGCCATTTCGCCGACACGTGTCCAGCGAAAGCCTC	vector
M00292:91:000000000-AHYF2:1:1103:10728:1893	AGAGACGCCGCAAAATGAATTTGTGTCTCTACTGTGGCGCCGGAACCCCTATTTGTTTATTTTTCTAAATACATTCAAATATGTATCCGCTCATGAGACAATAACCCTGATAAATGCTTCAATAATATTGAAAAAGGAAGAGTATGAGTAATGGAGGCCATTTCGCCGACACGTGTCCAGCGAAAGCCTC	vector
M00292:91:000000000-AHYF2:1:1103:10731:18437	AGAGACGCCGCAAAATGAATTTGTGTCTCTACTGTGGCTATCCGGTAACTATCGTCTTGAGTCCAACCCGGTAAGACACGACTTATCGCCACTGGCAGCAGCCACTGGTAACAGGATTAGCAGAGCGAGGTATGTAGGCGGTGCTACAGAGTTCTTGAAGTGGAATGGAGGCCATTTCGCCGACACGTGTCCAGCGAAAGCCTC	vector
M00292:91:000000000-AHYF2:1:1103:11002:18563	AGAGACGCCGCAAAATGAATTTGTGTCTCTACTGTGCTGGCGTTTTTCCATAGGCTCCGCCCCCCTGACGAGCATCACAAAAATCGACGCTCAAGTCAGAGGTGGCGAAACCCGACAGGACTATAAAGATACCAGGCGTTTCCCCCTGGAAGCTCCCTCGTGCGCTCTCCTGTTCCGACCCTGCCGCTTACCGGATACCTGTCCGCCTTTCTCCCTTCGGGAAGCGTGGCGCTTTCTCATAGCTCACGCTGTAGGTATCTCAGTGGAGGCCATTGCGCCGACACGTGTCCAGCGAAAGCCTC	vector
M00292:91:000000000-AHYF2:1:1103:11005:20651	AGAGACGCCGCAAAATGAATTTGTGTCTCTACTGTTTTTTGGGGTCTAGGTGCCGTAAAGCACTAAATCGGAACCCTAACGGGAGCCCCCGATTTAGAGCTTGACGGGGAAAGCCGGCGAACGTGGCGAGCAAGGGAGGGAAGAAAGCGAAAGGAGGGGGCGCTAAGGCGGTGGGAAGTGTAGCGGTCTCGCGGCGCGGAACCACCACACCCGGCGCGCTGAATGCGCCGCTACAGGGCGCGTCCTATGGTTGGTTTGACGGATGCGGTGTGAAATACCGCATAGATGAGTAAGGTGAAAAGAACGGACCGGGGGGGATTGCAGGCAGCTGCGCGCTGGAACGCGCACTGAGGCCGCTAGGGTGTTAAGCGTATAAGTTACGCCGACACGTGTCCAGCG…	vector
M00292:91:000000000-AHYF2:1:1103:11020:10911	AGAGACGCCGCAAAATGAATTTGTGTCTCTACTGTGGCAAAAACGAAAACTCACGTTAAGGGATTTTGGTCATGAGATTATCAAAAAGGATCTTCACCTAGATCCTTTTAAATTAAAAATGAAGTTTTAAATCAATCTAAAGTATATATGAGTAAACTTGGTCTGACAGTTACCAATGCTTAATCAGTGAGGCACCTATCTCAGCGATGATGGAGGCCATTTCGCCGACACGTGTCCAGCGAAAGCCTC	vector
M00292:91:000000000-AHYF2:1:1103:11182:4230	AGAGACGCCGCAAAATGAATTTGTGTCTCTACTGTGGCAAACGAACTCAGATACCTACAGCGTGGGCTATGACAAAGCGCCACGCTTCCCGAAGGAGGAAGGGCGAGGAGGTATACGGTAATCGGCTGGGTCGGGAAATGGAGGCCATTTCGCCGACACGTGTCCAGCGAAAGCCTC	vector
M00292:91:000000000-AHYF2:1:1103:11192:11659	AGAGACGCCGCAAAATGAATTTGTGTCTCTACTGTGGCAAAGCCTGCCCCAGCCGGTGTATCTCCGCCGCTTCAGCTGCTTCATCACTTTGTCGTCGAACAGGTGGGCATAGGTTTTCAGCCGTTCCTCGATCATCTCTCTGTCCTCAAACAGTGTCAGGGTCAGCACGATATCTTCCAGAATGTCCTCGTTTTCCTCATTGTCCAGGAAGTCCTTGTCCTTGATAATTTTCAGCAGATCGTGGTATGTGCCCAGGGAGGCGTTGATGGAGGCCATTTCGCCGACACGTGTCCAGCGAAAGCCTC	vector
M00292:91:000000000-AHYF2:1:1103:11251:5632	AGAGACGCCGCAAAATGAATTTGTGTCTCTACTGTGGCAAAAAAGCGGTTAGCTCCTTCGGTCCTCCGATCGTTGTCAGAAGTAAGTTGGCCGCAGTGTTATCACTCATGGTTATGGCAGCACTGCATAATTCTCTTACTGTCATGCCATCCGTAAGATGCTTTTCTGTGACTGGTGAGTACTCAACCAAGTCATTCTGAGAATAGTGTATGCGGCGACCGAGTTGCTCTTGCCCGGCGTCAATACGGGATAATACCGCGCCACATAGCAGTGGAGGCCATTTCGCCGACACGTGTCCAGCGAAAGCCTC	vector
M00292:91:000000000-AHYF2:1:1103:11292:23783	AGAGACGCCGCAAAATGAATTTGTGTCTCTACTGTGGCAAACGGACTAGCCTTATTTTAACTTGCTATTTCTAGCTCTAAAACAAAAAAGCACTTGCCTGGAGGCCATTTCGCCGACACGTGTCCAGCGAAAGCCTC	vector
M00292:91:000000000-AHYF2:1:1103:11296:16339	AGAGACGCCGCAAAATGAATTTGTGTCTCTACTGTGGCTGTTCTTCTGTCCCTTCTGGGTGGTCTGGTTCTCTCTGGCCATTTCGATCACGATGTTCTCGGGCTTGTGCCGGCCCATCACTTTCACGAGCTCGTCCATGGAGGCCATTTCGCCGACACGTGTCCAGCGAAAGCCTC	vector
M00292:91:000000000-AHYF2:1:1103:11416:21349	AGAGACGCCGCAAAATGAATTTGTGTCTCTACTGTGGCAAATGGGGGAGCGGCCGCAGGAACCCCTAGTGATGGAGTTGGCCACTCTCTCTCTGCGCGCTCGCTCGCTCACTGAGGCCGCCCGGGCATGGAGGCCATTTCGCCGACACGTGTCCAGCGAAAGCCTC	vector
M00292:91:000000000-AHYF2:1:1103:11558:9873	AGAGACGCCGCAAAATGAATTTGTGTCTCTACTGACCAAGGCCGAGAGAGGCGGCCTGAGCGAACTGGATAAGGCCGGCTTCATCAAGAGACAGCTGGAGGCCATTTCGCCGACACGTGTCCAGCGAAAGCCTC	vector
M00292:91:000000000-AHYF2:1:1103:11590:9368	AGAGACGCCGCAAAATGAATTTGTGTCTCTACTGTGGCAGCATCCGCGCCCGTCAGGGCGCGTCAGCGGGTGTTGGCGGGTGTCGGGGCTGGCTTAACTATGCGGCATCAGAGCAGATTGTACTGAGAGTGCACCATAAAATTGTAAACGTTAATATTTTGTTAAAATTCGCGTTAAATTTTTGTTAAATCAGCTCATTTTTTAACCAATAGACCGAAATCTGGAGGCCATTCCGCCGACACGTGTCCAGCGAAAGCCTC	vector
M00292:91:000000000-AHYF2:1:1103:11651:6537	AGAGACGCCGCAAAATGAATTTGTGTCTCTACTGTGGCAAAGACCCCGTAGAAAAGATCAAAGGATCTTCTTGAGATCCTTTTTTTCTGCGCGTAATCTGCTGCTTGCAAACAAAAAAACCACCGCTACCAGCGGTGGTTTGTTTGCCGGATCAAGAGCTACCAACTCTTTTTCCGAAGGTAACTGGCTTCAGCAGAGCGCAGATACCAAATACTGTTCTTCTAGTGTAGCCGTAGGTAGGCCACCACTTCAAGAACTCCGTAGCACCGCCTACATACCTCGCTCTGCTAATCCTGTTACCAGTGGCTGCTGCCAGTGGCGATAAGTCGTGAGGCCATTTCGCCGACACGTGTCCAGCGAAAGCCTC	vector
M00292:91:000000000-AHYF2:1:1103:11681:19656	AGAGACGCCGCAAAATGAATTTGTGTCTCTACTGTGGCAACTCACCAGTCACAGAAAAGCATCTTACGGATGGCATGACAGTAAGAGAATTATGCAGTGCTGCCATAACCATGAGTGATAACACTGCGGCCAACTTACTTCTGACAACGATCGGAGGACCGAAGGAGCTAACCGCTTTTTTGCACAACATGGGGGTGGAGGCCATTTCGCCGACACGTGTCCAGCGAAAGCCTC	vector
M00292:91:000000000-AHYF2:1:1103:11695:24226	AGAGACGCCGCAAAATGAATTTGTGTCTCTACTGTGGCAAGCAGGACGTGACAAATGGAAGTAGCACGACTCACTGGTCGCGTGCAGATGGACAGAACCGCAGAGCAACGGAAGCGGGTAAGCCTTTGGGGCTGCGGTCAATAGTGGAGGCCATTTCGCCGACACGTGTCCAGCGAAAGCCTC	vector
M00292:91:000000000-AHYF2:1:1103:11726:21586	AGAGACGCCGCAAAATGAATTTGTGTCTCTACTGTGGCAACATAGTGGCTGGCCAGGTACAGGAAGTTCACATATTTGGAGGGCAGGGCCAGTTCGTTTCCCTTCTGCAGTTCGCCGGCAGAGGCCAGCATTCTCTTCCGGCCGTTTTCCAGCTCGAACAGGGAGTACTTAGGCAGCTTGATGATCAGGTCCTTTTTCACTTCTTTGTAGCCCTTGGAATGGAGGCCATTTCGCCGACACGTGTCCAGCGAAAGCCTC	vector
M00292:91:000000000-AHYF2:1:1103:11740:21570	AGAGACGCCGCAAAATGAATTTGTGTCTCTACTGTGGCAACATAGTGGCTGTCAAGGTACAGGAAGTTCACATAATTTGAGGGCAGGGCCAGTTCGTTTCCCTTCTGCAGTTCGCCGGCAGAGACCAGGATTCTCTTAGGGCGGTTTTCCAACCCGAACAGTGTGTATAAAGGAAGGTTGATGACCAGGGACTTATTAAGTTCCTTGAATGCCTCAGTATGGAGGCCATTTCGCCGACACGTGTCCAGCGAAAGCCTC	vector
M00292:91:000000000-AHYF2:1:1103:11758:7217	AGAGACGCCGCAAAATGAATTTGTGTCTCTACTGTGGCAATACCAGCGGTGGTTTTTTTGTTTGCAAGCAGCAGATTACGCGCAGAAAAAAAGGATCTCAAGAAGATCCTTTGATCTTTTCTACGGGGTCTGACGCTCAGTGGAACGAAAACTCACGTTAAGGGATTTTGGTCATGAGATTATCAAAAAGGATCTTCACCTAGATCCTTATGGAGGCCATTTCGCCGACACGTGTCCAGCGAAAGCCTC	vector
M00292:91:000000000-AHYF2:1:1103:11764:4206	AGAGACGCCGCAAAATGAATTTGTGTCTCTACTGTGGCAACAACAGCGGTAAGATCCTTGAGAGTTTTCGCCCCGAAGAACGTTTTCCAATGATGAGCACTTTTAAAGTTCTGCTATGTGGCGCGGTATTGGGGGCCATTTCGCCGACACGTGTCCAGCGAAAGCCTC	vector
M00292:91:000000000-AHYF2:1:1103:11777:16756	AGAGACGCCGCAAAATGAATTTGTGTCTCTACTGTGGCAAAAACTCTCAAGGATCTTACCGCTGTTGAGATCCAGTTCGATGTAACCCACTCGTGCACCCAACTGATCTTCAGCATCTTTTACTTTCACCAGCGTTGGAGGCCATTTCGCCGACACGTGTCCAGCGAAAGCCTC	vector
M00292:91:000000000-AHYF2:1:1103:11809:14451	AGAGACGCCGCAAAATGAATTTGTGTCTCTACTGTGGCAACTCCGTTCTTTGGTGGCCCCTTCGCGCCACCTTCTACTCCTCCCCTAGTCAGGAAGTTCCCCCCCGCCCCGCAGCTCGCGTCGTGCAGGACGTGACAAATGGAAGTAGCACGTCTCACTAGTCTCGTGCAGATGGACAGCACCGCTGAGCAATGGAAACGGGTAGGCCTTTGGGGCAGCGGATGGAGGCCATTTCGCCGACACGTGTCCAGCGAAAGCCTC	vector
M00292:91:000000000-AHYF2:1:1103:11833:9462	AGAGACGCCGCAAAATGAATTTGTGTCTCTACTGTGGCAACGCCCATCAGGGCGATGGCCCACTACGTGAACCATCACCCAAATCAAGTTTTTTGGGGTCGAGGTGCCATAAAGCACTAAATCGGAACCCTAAAGGGAGGATTGGGAAGACAATAGCAGGCATGCTGGGGATGCGGTGGGCTCTATGGCTTCTGAGGCGGAAAGAACCAGCTGGGGCTCGAGATCCACTAGTTCTAGCCTCAATGGAGGCCATTTCGCCGACACGTGTCCAGCGAAAGCCTC	vector
M00292:91:000000000-AHYF2:1:1103:11843:8967	AGAGACGCCGCAAAATGAATTTGTGTCTCTACTGTGGCAAGAAACAGCTGTTTGTGGAACAGCACAAGCACTACCTGGACGAGATCATCGAGCAGATCAGCGAGTTCTCCAAGAGAGTGATCCTGGCCGACGCTAATCGAGGCCATTTCGCCGACACGTGTCCAGCGAAAGCCTC	vector
M00292:91:000000000-AHYF2:1:1103:11878:15445	AGAGACGCCGCAAAATGAATTTGTGCCTGATAGACGGCTTTTCGCCCTTTGACGTTGGAGTCCACGTTCTTTAATAGTGGGCTCTTGTTCCAAACTGGAACAACACTCAACCCTATCTCGGTCTATTCTTTTGATTTATAAGGGATTTTGCCGATTTGGGCCTATTAGTTAAAAAATGAGCTGATTTAACAAAAATTTAACGCGAATTTTAACAAAATATTAACGCTTACAATTTCCATTCGGCATTCAGGCTGCGCAACTGTTGGGAAGGGCGATCGGTGCGGGCCTCTTCGCTATTACGCCAGCTGGCGAAAGGGGGATGTGCTGCAAGGCGATGGAGGCCATTTCGCCGACACGTGTCCAGCGAAAGCCTC	vector
M00292:91:000000000-AHYF2:1:1103:11913:9179	AGAGACGCCGCAAAATGAATTTGTGTCTCTACTGTGGCAAAGCCAGCCGGAAGGGCCGAGCGCAGAAGTGGTCCTGCAACTTTATCCGCCTCCATCCAGTCTATTAATTGTTGCCGGGAAGCTAGAGTAAGTAGTTCGCCAGTTAATAGTTTGCGCAACGTTGTTGCCATTGCTACAGTGGAGGCCATTTCGCCGACACGTGTCCAGCGAAAGCCTC	vector
M00292:91:000000000-AHYF2:1:1103:12074:4609	AGAGACGCCGCAAAATGAATTTGTGTCTCTGGATAAGGCCGGCTTCATCAAGAGACAGCTGGTGGAAACCCGGCAGATCACAAAGCACGTGGCACAGATCCTGGACTCCCGGATGAACACTAAGTACGACGAGAATGACAAGCTGATCCGGGAAGTGAAAGTGATCACCCTGATGGAGGCCATTTCGCCGACACGTGTCCAGCGAAAGCCTC	vector
M00292:91:000000000-AHYF2:1:1103:12254:12062	AGAGACGCCGCAAAATGAATTTGTGTCTCTACTGTGGCAAAGGGCCTCGTGATACGCCTATTTTTATAGGTTAATGTCATGATAATAATGGTTTCTTAGACGTCAGGTGGCACTTTTCGGGGAAATGTGCGCGGAACCCCTATTTGTTTATTTTTCTAAATACATTCAAATATGTATCCGCTCATGAGACAATAACCCTGATAAATGCTTCAATAATATTGAAAAAGGAAGAGTATGAGTATTGGAGGCCATTTCGCCGACACGTGTCCAGCGAAAGCCTC	vector
M00292:91:000000000-AHYF2:1:1103:12283:1946	AGAGACGCCGCAAAATGAATTTGTGTCTCTACTGTGGCAATCATGGTTATGGCGGCACTGCATAATTCTCTTACTGTCATGCCATCCGTAAGATGCTTTTCTGTGACTGGTGAGTACTCACCCAAGTCATTCTGAGAATAGTGTATGCTGAGACCGAGTTTCTATTGCCCGGCGTCAAAACGGGATAATACCACGCCACAAAGCAGAACTGTAAAAGTGCCTATAATAGGAAAAGTGGAGGCCATTTCGCCGACACGTGTCCAGCGAAAGCCTC	vector
M00292:91:000000000-AHYF2:1:1103:12317:3687	AGAGACGCCGCAAAATGAATTTGTGTCTCTACTGTGGCAACTTTCCCAAGGCAGTCTGGAGCATGCGCTTTAGCAGCCCCGCTGGGCACTTGGCGCTACACAAGTGGCCTCTGGCCTCGCACACATTCCACATCCTGGAGGCCATTTCGCCGACACGTGTCCAGCGAAAGCCTC	vector
M00292:91:000000000-AHYF2:1:1103:12321:9525	AGAGACGCCGCAAAATGAATTTGTGTCTCTACTGTGGCAATCGGCGAACGTGGCGAGAAAGGAAGGGAAGAAAGCGAAAGGAGCGGGCGCTAAGGCGCTGGCAAGTGTAGCGGTCACGCGCCGGCAGGGTCGGAACAGGAGAGCGCACGAGGGAGCTTCCAGGGGGAAACGCCTGGTATCTTTATAGTCCTGTCGGGTTTCGCCACCTCTGACTTGAGCAGGCTGGAGGCCATTTCGCCGACACGTGTCCAGCGAAAGCCTC	vector
M00292:91:000000000-AHYF2:1:1103:12392:19300	AGAGACGCCGCAAAATGAATTTGTGTCTCTACTGTGGCAAAATGGCCAGAGAGAACCAGACCACCCAGAAGGGACAGAAGAACAGCCGCGAGAGAATGAAGCGGATCGAAGAGGGCAAATGGAGGCCATTTCGCCGACACGTGTCCAGCGAAAGCCTC	vector
M00292:91:000000000-AHYF2:1:1103:12637:11994	AGAGACGCCGCAAAATGAATTTGTGTCTCTACTGTGGCAACCTCAATAAACTGAACGTTATTGAAGAGGGCTGGCGTCTGCTGGAGGCCATTTCGCCGACACGTGTCCAGCGAAAGCCTC	vector
M00292:91:000000000-AHYF2:1:1103:12761:4180	AGAGACGCCGCAAAATGAATTTGTGTCTCTACTGTGGCAAGGGGAGCGGCCGCAGGAACCCCTAGTGATGGAGTTGGCCACTCCCTCTCTGCGCGCTCGCTCGCTCACTGAGGCCGGGCGACCTGGAGGCCATTTCGCCGACACGTGTCCAGCGAAAGCCTC	vector
M00292:91:000000000-AHYF2:1:1103:12846:19721	AGAGACGCCGCAAAATGAATTTGTGTCTCTACTGTGGCACTCTCAGTACAATCTGCTCTGATGCCGCATAGTTAAGCCAGCCCCGACACCCGCCAACACCCGCTGACGCGCCCTGACGGGCTTGTCTGCTCCCGGCATCCGCTTACAGACAAGCTGTGACCGTCTCCGGGAGCTGCATGTGTCAGAATGGAGGCCATTTCGCCGACACGTGTCCAGCGAAAGCCTC	vector
M00292:91:000000000-AHYF2:1:1103:12911:4716	AGAGACGCCGCAAAATGAATTTGTGTCTCTACTGTGGCAAAAGGCCGGCCAGGCAAAAAAGAAAAGGTAAGAATTCCTAGAGCTCGCTGATCAGCCTCGACTGTGCTTTCTAGTTGCCAGCCATCTTTTGTTTGCCCCTCCCCCGTGCCTTCCTTGACCCTGGAATGTGCCACTCCCACTGTCCTTTCCTAATAAAAGGAGGAAATTGCATCGCATTGTCTGAGTAGGTGTCATTCTATTCTGGGGGGTGGGGGGGGGCAGGACAGCTGGAGGCCCTTTCGCCGACACGTGTCCAGCGAAAGCCTC	vector
M00292:91:000000000-AHYF2:1:1103:13086:18926	AGAGACGCCGCAAAATGAATTTGTGTCTCTACTGTGGCATTTTATAGGGGTGGACAGCACCGACAAGGCCGACCTGCGGCTGATCTATCTGGCCCTGGCCCTGGAGGCCATTTCGCCGACACGTGTCCAGCGAAAGCCTC	vector
M00292:91:000000000-AHYF2:1:1103:13154:21648	AGAGACGCCGCAAAATGAATTTGTGTCTCTACTGTGGCAAGCGATGCAATTTCCTCATTTTATTAGGAAAGGACAGTGATGGGGGCCATTTCGCCGACACGTGTCCAGCGAAAGCCTC	vector
M00292:91:000000000-AHYF2:1:1103:13189:11711	AGAGACGCCGCAAAATGAATTTGTGTCTCTACTGTGGCAACTGGTGTATCTTCTTCTGGCGGTTCTCTTCAGCCGGGTGGCCTCGGCTGTTTCGCCGCTGTCGAACAGCAGGGCTCCGAAATGGAGGCCATTTCGCCGACACGTGTCCAGCGAAAGCCTC	vector
M00292:91:000000000-AHYF2:1:1103:13259:10465	AGAGACGCCGCAAAATGAATTTGTGTCTCTACTGTGGCGTTCGCTCCAAGCTGGGCTGTGTGCACGAACCCCCCGTTCAGCCCGACCGCTGCGCCTTATCCGGTAACTATCGTCTTGAGTCCAACCCGGTAAGACACGACTTATCGCCACTGGCAGCAGCCACTGGTAACAGGATCAGCAGAGCGAGGTATGTAGGCGGTGGAGGCCATTTCGCCGACACGTGTCCAGCGAAAGCCTC	vector
M00292:91:000000000-AHYF2:1:1103:13338:2643	AGAGACGCCGCAAAATGAATTTGTGTCTAGATCGGCCCGCGCATGGCCGAGTTGAGCGGTTCCCGGCTGGCCGCGCAGCAACAGATGGAAGGCCTCCTGGCGCCGCACCGGCCCTGGAGGCCATTTCGCCGACACGTGTCCAGCGAAAGCCTC	vector
M00292:91:000000000-AHYF2:1:1103:13371:2986	AGAGACGCCGCAAAATGAATTTGTGTCTCTACTGTGGCAAGCCACGCTTCCCGAAGGGAGAAAGGCGGACAGGTATCCGGTAAGTGGCAGGGTCGGAACAGGAGAGCGCAATGGAGGCCATTTCGCCGACACGTGTCCAGCGAAAGCCTC	vector
M00292:91:000000000-AHYF2:1:1103:13385:18728	AGAGACGCCGCAAAATGAATTTGTGTCTCTACTGTGGCTGCACTTGCCCCAGTTCTTGTCGCTTCTGGTCAGCACCTTGTTGTCGATGGAGTCGTCCTTCAGAAAGCTCTGAGGCACGATATGATCCACATCGTATTCGGACTGCCGGTTAATGTCCAGTTCCGCCGACACGTGTCCAGCGAAAGCCTC	vector
M00292:91:000000000-AHYF2:1:1103:13405:8143	AGAGACGCCGCAAAATGAATTTGTGTCTCTACTGTGGCAATTTCCAGTCTGTGGAAGAAGCTGTCGTCCACCTTGGCCATCTCGTTGCTGAAGATCTCTTGCAGATAGCAGATCCGGTTCTTCCGTCTGGTGTATCTTCTTCTGGCGGTTGTGTTCGGCCGGGTGGGTGGCGGGTGGGGGGGCGCACCGTGGGCCGAACAGGGAGGACTTAGGCAGCTTGATGATCAGGCCCGTTTTCACTTCGTGGTAGCCCTTGGCTTCCAGAAAGTCGATGGGCAGCCGCGCGCTCGCTCGCTCACTGAGGCCGGGCGACCAAAGGTCGCCCGACGCCCATTTCGCCGACACGTGTCCAGCGAAAGCCTC	vector
M00292:91:000000000-AHYF2:1:1103:13433:19824	AGAGACGCCGCAAAATGAATTTGTGTCTCTACTGTGGCAGTCAACGCCACCCCGGGCACATACCACGATCTGCTGAAAATTATCACGGACAAGGACTTCCTGGACAATGAGGCAAACGAGGACATTCTGGAAGATTTCGTGCTGACCCTAACACTGTCTGAGGACAGAGAGATGATCGAGGAACGGCTGAAAACCTATGCCCACCTGTTCGAAGACAAAGTGATGAAGCAGCTGATGCGGCGGAGTAACTCCGGCGGGGGTGGAGGCCATTTCGCCGACACGTGTCCAGCGAAAGCCTC	vector
M00292:91:000000000-AHYF2:1:1103:13453:2294	AGAGACGCCGCAAAATGAATTTGTGTCTCTACTGTGGCAGTCAACGCCTCCCTGGGTACATACCACGATCTGCTGAAAATTATCAAGGACAAGGACTTCCTGGACAATGAGGAAAACGAGGACATTCTGTAAGATATCGTTCTTACCCTGACACTGTTTGAGGAAAGAGAGAAGATCGAGGAACGTCTGAAAACCTAAGCACACCTGTTCGACGACAAAGTGATGAAGCAGCAGAGGCGGCGGAGATACACCGGCCGGGGTGGAGGCCATTTCGCCGACACGTGTCCAGCGAAAGCCTC	vector
M00292:91:000000000-AHYF2:1:1103:13560:10337	AGAGACGCCGCAAAATGAATTTGTGTCTCTACTGTCACCCACTCGTGCACCCAACTGATCTTCAGCATCTTTTACTTTCACCAGCGTTTCTGGGTGAGCAAAAACAGGAAGGCAAAATGCCGCAAAAAAGGGAATAAGGGCGACACGGAAATGTTGAATACTCATACTCTTCCTTTTTCAATATTATTGAAGCATTTATCAGGGTTATTGTCTCATGAGCGGATACATATTTGAATGTATTTAGAAAAATAAACAAATAGGGGTTCCGCGAACATTTCCCCGAAAAAGTGCCATTGGAGGCCATTTCGCCGACACGTGTCCAGCGAAAGCCTC	vector
M00292:91:000000000-AHYF2:1:1103:13619:5426	AGAGACGCCGCAAAATGAATTTGTGTCTCTACTGTGGACTCAAGACGATAGTTACCGGATAAGGCGCAGCGGTCGGGCTGAACGGGGGGTTCAATGGAGGCCATTTCGCCGACACGTGTCCAGCGAAAGCCTC	vector
M00292:91:000000000-AHYF2:1:1103:13623:7605	AGAGACGCCGCAAAATGAATTTGTGTCTCTACTGTGGCAAAAGGCCGGCCAGGCAAAAAAGAAAAAGTAAGTATTCCTAGGGCTCGCTGATCAGCCTCGACTGTGCCTTCTAGTTGCCAGCCATCTGTTGTTTGCCCCCCCCCCGTGCCTTCCTTGACCCTGGAAGGTGCCACTCCCACTGTCCTTTCCTAATAAAATGAGGAAAGTGCATCGCAGTGTCTGAGTAGGGGTCATTCTATTCTGGGGGGGGGGGGGGGGCAGGACAGCTGGAGGCCATTTCGCCGACACGTGTCCAGCGAAAGCCTC	vector
M00292:91:000000000-AHYF2:1:1103:13666:3709	AGAGACGCCGCAAAATGAATTTGTGTCTCTACTGTGGCAAGTGTTATCACTCATGGTTATGGCAGCACTGCGTAATTCTCTTACTGTCATGCCATCCGTAAGATGCTTTTCTGTGACTGATGAGTACTCAACCAAGTCATTGGAGGTCATTTCGCCGAAACGTGTCCAGCGAAAGCCTC	vector
M00292:91:000000000-AHYF2:1:1103:13701:20819	AGAGACGCCGCAAAATGAATTTGTGTCTCTACTGTGGCAAAAGGATCTTCACCTAGATCCTTTTAAATTAAAAATGAAGTTGGAGGCCATTTCGCCGACACGTGTCCAGCGAAAGCCTC	vector
M00292:91:000000000-AHYF2:1:1103:13732:3562	AGAGACGCCGCAAAATGAATTTGTGTCTCTACTGTGGTCGACGCTCAAGTCAGAGGTGGCGAAACCCGACAGGACTATAAAGATACCAGGCGTGGAGGCCATTTCGCCGACACGTGTCCAGCGAAAGCCTC	vector
M00292:91:000000000-AHYF2:1:1103:13796:17820	AGAGACGCCGCAAAATGAATTTGTGTCTCTACCGTGGCAAAGATGCGTAAGGAGAAAATACCGCATCAGGCGCCCCTGCAGGCAGCTGCGCGCTCGCTCGCTCACTGAGGCCGCCCTGGAGGCCATTTCGCCGACACGTGTCCAGCGAAAGCCTC	vector
M00292:91:000000000-AHYF2:1:1103:13904:19370	AGAGACGCCGCAAAATGAATTTGTGTCTCTTCTGTGGCAACTGGTGGAAACCCGGCAGATCACAAAGCACGTGGCACAGATCCTGGACTCCCGGATGAACACTAAGTACGACGAGAATGACAAGCTGATCCGGGATGGAGGCCATTTCGCCGACACGTGTCCAGCGAAAGCCTC	vector
M00292:91:000000000-AHYF2:1:1103:13950:7610	AGAGACGCCGCAAAATGAATTTGTGTCTCTACTGTGGCAAAAAACCGACTCAACGAGAAGGTGCTGCCAAAGCACAGCCTGCTGTACGAGTACTTCACCGGGTATGGAGGCCATTTCGCCGACACGTGTCCAGCGAAAGCCTC	vector
M00292:91:000000000-AHYF2:1:1103:13960:17340	AGAGACGCCGCAAAATGAATTTGTGTCTCTACTGTGGCAATAGAAGTACAAAGAGATTTTCTTCGACCAGAGCAAGAACGGATGGAGGCCATTTCGCCGACACGTGTCCAGCGAAAGCCTC	vector
M00292:91:000000000-AHYF2:1:1103:14002:21030	AGAGACGCCGCAAAATGAATTTGTGTCTCTACTGTGGCAAAATGGCCAGAGAGAACCAGACCACCCAGAAGGGACAGAAGAACAGCCGCGAGAGAATGAAGCGGATCGAAGAGGGCAAATGGAGGCCATTTCGCCGACACGTGTCCAGCGAAAGCCTC	vector
M00292:91:000000000-AHYF2:1:1103:14048:24332	AGAGACGCCGCAAAATGAATTTGTGTCTCTACTGTGGCAAAGAAAGCTCTGAGGCACGATATGGTCCACATCGTAGTCGGATAGCCGGTTAACAATTTCACACAGGAAACAGCTATGACCATGATTACGCCAAGCTCGAAATTAACCCTCACTAAAGGGAACAAAAGATAGTAACGGGCCCCCCCTCGAGGTCGACGGTATATGTATGTATACATATGGAGGCCATTTCGCCGACACGTGTCCAGCGAAAGCCTC	vector
M00292:91:000000000-AHYF2:1:1103:14062:4909	AGAGACGCCGCAAAATGAATTTGTGTCTCTACTGTGGCAATGTCAGGGTCAGCACGATATCTTCCAGAATGTCCTCGTTTTCCTCATTGTCCCACCCCCAATTTTGTATTTATTTATTTTTTAATTATTTTGTGCAGCGATGCAGTAGTTCTTCATCTTCTTCACGACTGGAGGCCATTTCGCCGACACGTGTCCAGCGAAAGCCTC	vector
M00292:91:000000000-AHYF2:1:1103:14120:3336	AGAGACGCCGCAAAATGAATTTGTGTCTCTACTGCGGCAACCTACCGGTGGATGTGGAATGTGTGCGAGGCCAGAGGCCACTTGTGTAGCGCCAAGTGCCCAGCGGGGCTGCTAAAGCGCAATGGAGGCCATTTCGCCGACACGTGTCCAGCGAAAGCCTC	vector
M00292:91:000000000-AHYF2:1:1103:14151:23737	AGAGACGCCGCAAAATGAATTTGTGTCTCTACTGTGGCAATGAGACAGGTCGATCCGTGTCTCGTACAGGCCGGTGATGCTCTGGTGGATCAGGGTGGCGTCCAGCACCTCTTTGGTGCTGGTGTACCTCTTCCGGTCGTTGGTGGTGTCAAAGTTGGAGGCCATTTCGCCGACACGTGTCCAGCGAAAGCCTC	vector
M00292:91:000000000-AHYF2:1:1103:14211:9641	AGAGACGCCGCAAAATGAATTTGTGTCTCTACTGTGGCGATCCTCCGATCGTTGTCAGAAGTAAGTTGGCCGCAGTGTTATCACTCATGGTTATGGCAGCACTGCATAATTCTCTTACTGTCATGCCATTGGAGGCCATTTCGCCGACACGTGTCCAGCGAAAGCCTC	vector
M00292:91:000000000-AHYF2:1:1103:14229:8075	AGAGACGCCGCAAAATGAATTTGTGTCTCTAGTGTGGCAAGCCGGTGATGCTCTGGTGGATCAGGGTGGCGTCCAGCACCTCTGGAGGCCATTTCGCCGACACGTGTCCAGCGAAAGCCTC	vector
M00292:91:000000000-AHYF2:1:1103:14277:21449	AGAGACGCCGCAAAATGAATTTGTGTCTCTACTGTGGCAAGCGGCCACGAAAAAGGCCGGCCAGGCAAAAAAGAAAAAGTAAGAATTCCTATGGAGGCCATTTCGCCGACACGTGTCCAGCGAAAGCCTC	vector
M00292:91:000000000-AHYF2:1:1103:14355:4165	AGAGACGCCGCAAAATGAATTTGTGTCTCTACTGTGGCCAAGCCCTACGCTCGGGCGTTGCCCGGCCGGCTTCAGTGAGCGAGCGAGCGCGCAGCTGCCTGCAGAGGCGCCTTGTGTCTGTCATTTCGCCGACACGTGTCCAGCGAAAGCCTC	vector
M00292:91:000000000-AHYF2:1:1103:14439:16578	AGAGACGCCGCAAAATGAATTTGTGTCTCTACTGTGGCAATCGGAGGGCACGTTGTCGCTCTTGCCCCGGTTCTTGTCGCTTCTGGTCAGCACCTTGTTGTCGATGGAGTCGTCCTTCATGGAGGCCATTTCGCCGACACGTGTCCAGCGAAAGCCTC	vector
M00292:91:000000000-AHYF2:1:1103:14470:8136	AGAGACGCCGCAAAATGAATTTGTGTCTCTACTGCGGCAACAACAGCGGTAAGATCCTTGAGAGTTTTCGCCCCGAAGAACGTTTTCCAATGATGAGCACTTTTAAAGTTCTGCTATGTGGCGCGGTATTGGAGGCCATTTCGCCGACACGTGTCCAGCGAAAGCCTC	vector
M00292:91:000000000-AHYF2:1:1103:14474:3764	AGAGACGCCGCAAAATGAATTTGTGTCTCTACTGTGGCAATGACACCTGTTCAGACAATGCTTTGCAATTTCTTCATTTTATGATGAATAGACAGAGGGCGTGGCCCATGCCAGGGTCAAGGAAGGCACGGGCAGGTGGCAAACAGCAGAAGGAAGGCAACAAAAAAGGAAAGTGGATGCTGATCAGCGAGGCTGGAGGCCATTTCGCCGACACGTGTCCAGCGAAAGCCTC	vector
M00292:91:000000000-AHYF2:1:1103:14507:24338	AGAGACGCCGCAAAATGAATTTGTGTCTCTACTGTGGCAATTGGGGTCGAGGTGCCGTAAAGCACTAAATCGGAACCCTAAAGGGAGCCCCCGATTTAGAGCTTGACGGGGAAAGCCGGCGAACGTGGCGAGAAAGGAAGGGAAGAAAGCGAAAGGAGCGGGCGCTAAGGCGCTGGCAAGTTGGAGGCCATTTCGCCGACACGTGTCCAGCGAAAGCCTC	vector
M00292:91:000000000-AHYF2:1:1103:14521:23744	AGAGACGCCGCAAAATGAATTTGTGTCTCTACTGTGGCAAGAGCACATTGCCAATCTGGCCGGCAGCCCCGCCATTAAGAAGGGCATCCTGCAGACAGTGAAGGTTGGAGGCCATTTCGCCGACACGTGTCCAGCGAAAGCCTC	vector
M00292:91:000000000-AHYF2:1:1103:14574:14393	AGAGACGCCGCAAAATGAATTTGTGTCTCTACTGTGGCAAACGAACAGTTAGATCTGCCGCAGGTAAGCCTTGTCGGTGCTGTCCACCTGTGTCTTTTTGGAGGCCATTTCGCCGACACGTGTCCAGCGAAAGCCTC	vector
M00292:91:000000000-AHYF2:1:1103:14701:7537	AGAGACGCCGCAAAATGAATTTGTGTCTCTACTGTGGCAAGCTCACCGGCTCCAGATTTATCCGCAATAAACCAGCCAGACGGAAGGGCCGGGCGCAGAAGTGGTCCTGCAACTTTATGGAGGCCATTTCGCCGACACGTGTCCAGCGAAAGCCTC	vector
M00292:91:000000000-AHYF2:1:1103:14715:7522	AGAGACGCCGCAAAATGAATTTGTGTCTCTACTGTAGCAAGCGCACCGGATCCAGATTTATCAGCAATACACCAGCCAGACGGAAGGGCCGAGAGCAGAAGTAGTCCTGCAACTGTATAGAAACCAGTTCGCCGACACGTGTCCAGCGAAAGCCTC	vector
M00292:91:000000000-AHYF2:1:1103:14920:8728	AGAGACGCCGCAAAATGAATTTGTGTCTCTACTGTGGCAACCCAGCTCTTTGATGCCCTCTTCGATCCGCTTCATTCTCTCGCGGCTGTTCTTCTGTCCCTTCTGGGTGGTCTGGTTCTCTCTGGCCATTTCGATCACGATGTCCTCGGGCTTGTGCCGGCCCATCACTTTCACGAGCTCGTCCACCACCTTCACTGTCTGCAGGAGGCCCTGCTTAATGGCGGGGCTGCCGGCCAGATTGGCAATGTGCTGGAGGCCACTTCGCCGACACGTGTCCAGCGAAAGCCTC	vector
M00292:91:000000000-AHYF2:1:1103:14937:22605	AGAGACGCCGCAAAATGAATTTGTGTCTCTACTGTGGCAACGTGACCGCTACACTTGCCAGCGCCTTAGCGCCCGCTCCTTTCGCTTTCTTCCCTTCCTTTCTCGCCAGGTTCGCCGGCTTTCCCCGTCAAGCTCTAAATCGGGGGCTCCCTTTAGGGTTAACCACCACACCCTCCACGCTTTATGCGCCGCTACAGTGCGCGTACACGGGTTGCTTTAACGTGTGCGGTGGGAAATACCGCACAGATGCGTAATCAGAACATAACGCACCAGGGGCACCCGCAGGCCGCTGCGCGCTCGCTCGCTCTCTGGAGGCCATTTCGCCGACACGTGTCCAGCGAAAGCCTC	vector
M00292:91:000000000-AHYF2:1:1103:14955:18583	AGAGACGCCGCAAAATGAATTTGTGTCTCTACTGTGGCAAGTCGTCCTTCAGAAAGCTCTGAGGCACGATATGGTCCACATCGTAGTCGGACAGCCGGTTGATGTCCAGTTGGAGGCCATTTCGCCGACACGTGTCCAGCGAAAGCCTC	vector
M00292:91:000000000-AHYF2:1:1103:14979:21260	AGAGACGCCGCAAAATGAATTTGTGTCTCTACTGTGGCAGGTAGGGGAGGCGCTTTTCCCAAGGCAGTCTGGAGCATGCGCTTTAGCAGCCCCGCTGGGCACTTGGCGCTACACAAGTGGCCTCTGGCCTCGCACACATTCCACATCCACCGGTAGGCGCCAACCGGCTCCGTTCTTTGGTGGCCCCTTCGCGCCACCTTCTACTCCTCCCCTAATGGAGGCCATTTCGCCGACACGTGTCCAGCGAAAGCCTC	vector
M00292:91:000000000-AHYF2:1:1103:15040:10228	AGAGACGCCGCAAAATGAATTTGTGTCTCTACTGTGGCAAAGCAGGATGGCGTCGGACAGGTTCTTGGCGGCCAGAAACAGGTCGGCGTACTGGTCGCCGATCTGGGCCAGCAGGTTGTCCAGGTCGTCGTCGTAGGTGTCCTTGCTCAGCTGCAGTTTGGCATCCTCGGTCCGGTCGAAGTTGCTCTTGAAGTATATTACTTGGAGGCCATTTCGCCGACACGTGTCCAGCGAAAGCCTC	vector
M00292:91:000000000-AHYF2:1:1103:15151:8681	AGAGACGCCGCAAAATGAATTCGTGTCTCTACTGTGGCAAGGGCAGTTCCTCGGTGCCGTCCATCTTTTCCAGGATGGGCTTGATGAACTTGTAGAACTCTTCCTGGCTGGCTACGCCGGCTATGGAGGCCATTTCGCCGACACGTGTCCAGCGAAAGCCTC	vector
M00292:91:000000000-AHYF2:1:1103:15211:4256	AGAGACGCCGCAAAATGAATTTGTGTCTCTACTGTGGCAAAAGGATCTTACCGCTGTTGAGATCCAGTTCGATGTAACCCACTCGTGCACCCAACTGATCTTCAGCATGGAGGCCATTTCGCCGACACGTGTCCAGCGAAAGCCTC	vector
M00292:91:000000000-AHYF2:1:1103:15250:12596	AGAGACGCCGCAAAATGAATTTGTGTCTCTACTGTGGCAACTTTCTCATTCCCTCGGTCACGTATTTCACTTTGGTCAGCTCGTTATACACGGTGAAGATGGAGGCCATTTCGCCGACACGTGTCCAGCGAAAGCCTC	vector
M00292:91:000000000-AHYF2:1:1103:15281:10850	AGAGACGCCGCAAAATGAATTTGTGTCTCTAATGTGGCAACAACAGCGGTAAGATCCTTGAAAGTTTTCGCCCCGAAGAACGTTATCCAATGATGAGCACTTTTAAAGTTCTGCTATGTGGCGGGGTATTGGAGGCCATTTCGCCGACACGTGTCCAGCGAAAGCCTC	vector
M00292:91:000000000-AHYF2:1:1103:15396:22407	AGAGACGCCGCAAAATGAATTTGTGTCTCTACTGTGGCAATCGCCCGCCGGCTTTCCCCGTCAAGCTCTAAATCGGGGGCTCCCTTTAGGGTTCCGTTTTAGTGCTTTACGGCACCTCGACCCCAAAAAACTTGATTTGGGTGATGGTTCACGTAGTGGGCTATCGCCCTGATAGACGGGTTTTCGCCCTTTGACGTTAGAGTCCACGTTCTTTAATAGTGGACGCTTGTTCCAAACTGGAACAACACTCAACTCTATCCCGGGCTATTCTTTTGATTTAGAAGGGATTTTGCCGATATGGAGGCCATTTCGCCGACACGTGTCCAGCGAAAGCCTC	vector
M00292:91:000000000-AHYF2:1:1103:15432:7144	AGAGACGCCGCAAAATGAATTTGTGTCTCTACTGTGGCAATGAGACAGGTCGATCCGTGTCTCGTACAGGCCGGTGATGCTCTGGTGGATCAGGGTGGCGTCCAGCACCTCTTTGGTGCTGGTGTACCTCTTCCGGTCGATGGTGGTGTCAAAGTTGGAGGCCATTTCGCCGACACGTGTCCAGCGAAAGCCTC	vector
M00292:91:000000000-AHYF2:1:1103:15510:19119	AGAGACGCCGCAAAATGAATTTGTGTCTCTACTGTGGCAATGTGCCTTCTAGTTGCCAGCCATCTGTTGTTTGCCCCTCCCCCGTGCCTTCCTTGACCCTGGAAGGTGCCACTCCCACTGTCCTTTCCTAATAAAATGGGAAATGGAGGCCATTTCGCCGACACGTGTCCAGCGAAAGCCTC	vector
M00292:91:000000000-AHYF2:1:1103:15572:4752	AGAGACGCCGCAAAATGAATTTGTGTCTCTACAGTGGACCTGCTGCGGAAGCAGCGGACCTTCGACAACGGCAGCATCCCCCACCAGATCCACCTTGGAGAGCTGCACGCCATTCTGCGGTGGCAGGAAGATTCTTACCCACTCCTGAAGGAAAACCGGGAAAAGATCGAGAAAATTGGAGGCCATTTCGCCGACACGTGTCCAGCGAAAGCCTC	vector
M00292:91:000000000-AHYF2:1:1103:15774:18684	AGAGACGCCGCAAAATGAATTTGTGTCTCTACTGTGGCTTCTTCCACAGACTGGAAGAGTCCTTCCTGGTGGTAGAGGATAAGAAGCACGAGCGGCACCCCATCTTCGGCAACATCGTGGACGAGGTGGCCTACCACGAGAAGTACCCCACCATCTACGGCGAAACAGCCGAGGCCTGGAGGCCATTTCGCCGACACGTGTCCAGCGAAAGCCTC	vector
M00292:91:000000000-AHYF2:1:1103:15780:8264	AGAGACGCCGCAAAATGAATTTGTGTCTCTACTGTGGCAAAAATAATCTTGAAAAAGGAAGTGTTTTAGTTTTCAACATTTCCGTGTCGCCCTTCTTCCCTTTTTTTGGGCATTTGGCCTGCCTGTTTTTGATCAGCGAGAGAGGCTCGTAAAAAAAAAAAATGCTGAAGAACAGGTGGGAAATGGAGGCCATTTCGCCGACACGTGTCCAGCGAAAGCCTC	vector
M00292:91:000000000-AHYF2:1:1103:15839:14465	AGAGACGCCGCAAAATGAATTTGTGTCTCTAAGGGAAGAAAGCGAAAGGAGCGGGCGCTAAGGCGCTGGCAAGTGTAGCGGTCACGCTGCGCGTAACCACCACACCCGCCGCGCTTAATGCGCCGCTACAGGGCGCGTACTATGGTTGCTTTGACGTATGCGGTGTGAAATACCGCACAGATGCGTAAGGAGAAAATACCGCATCAGGCGCCCCTGCAGGCAGCTGCGCGCTCGCTCGCTCACTGAGGCCTGGAGGCCATTTCGCCGACACGTGTCCAGCGAAAGCCTC	vector
M00292:91:000000000-AHYF2:1:1103:15862:19863	AGAGACGCCGCAAAATGAATTTGTGTCTCTACTGTGACAGGGGCGGGGCGGGCGCCCGAAGGTCCTCCGGAGGCCCGGCATTCTGCACGCTTCCCCATAGCTCACGCTGTAGGTATCTCAGTTCGGTGTAGGTCGTTCGCTCCAAGCTGGGCTGTGTGCACGAACCCCCCGTTCAGCCCGACCGGTGGAGGCCATTTCGCCGACACGTGTCCAGCGAAAGCCTC	vector
M00292:91:000000000-AHYF2:1:1103:15916:10360	AGAGACGCCGCAAAATGAATTTGTGTCTCTACTGTGGCAACTGCACCATAAAATTGTAAACGTTAATATTTTGTTAAAATTCGCGTTAAATTTTTGTTAAATCAGCTCATTTTTTAACCAATAGACCGAAATCGGCAAAATCCCTTATAAATCAAAAGAATAGCCCGAGATAGAGTTGAGTGTTGTTCCAAACGGAGGTCATTTCGCCGACACGTGTCCAGCGAAAGCCTC	vector
M00292:91:000000000-AHYF2:1:1103:16059:23961	AGAGACGCCGCAAAATGAATTTGTGTCTCTACTGTGGCAAAGCAGGCTGGCGTCGGACAGGTTCTTGGCGGGTAGAGACAGGTCGGCTTGTTGTTCGCCGAGCTGGGCCAGCAGGTTGTCCAGGGCGTCGGCGTAGGTGTCCTTGCTCAAGTACAGTTAGGCATCCTCGGTCCGAACTGAGTTGGTCTTGAAATATAATAATTGGAGGCCATTTCGCCGACACGTGTCCAGCGAAAGCCTC	vector
M00292:91:000000000-AHYF2:1:1103:16118:12044	AGAGACGCCGCAAAATGAATTTGTGTCTCTACTGTGGCAACCGTTTGTCTCGATCAGAGGCCGCTTCCGGATCTCGCCGTTGGCCAGGGTAATCTCGGTCTTGAAAAAGTTCATGATGTTGCTGTAGAAGAAGTACTTGGCGGTAGCCTTGCCGATTTCCTGCTCGCTCTTGGCGATCATCTTCCGCACGTCGTACACCTTGTAGTCGCTTTTGGAGGCCATTTCGCCGACACGTGTCCAGCGAAAGCCTC	vector
M00292:91:000000000-AHYF2:1:1103:16122:11545	AGAGACGCCGCAAAATGAATTTGTGTCTCTACTGTGGCAATCGGAGGGCACGTTGTCGCCCTTGCCCCGGTTCTTGTCGCTTCTGGTCAGCACCTTGTTGTCGATGGAGTCGTCCTTCATGGAGGCCATTTCGCCGACACGTGTCCAGCGAAAGCCTC	vector
M00292:91:000000000-AHYF2:1:1103:16123:24374	AGAGACGCCGCAAAATGAATTTGTGTCTCTACTGTGGCTCGGTCTTTTTCACGATATTCACTTGGGGCATGCTCAGCACTTTCCGCACGGTGGCAAAATCCCGGCCCTTATCCCACACGATCTCCCCGGTTTCGCCGTTTGTCTCGATCAGAGGCCGCTTCCGGATCTCGCCGTTGGCCAGGGTAATCTCGGTCTTGAAAAAGTTCATGATGTTGCTGTAGATGGAGGCCATTTCGCCGACACGTGTCCAGCGAAAGCCTC	vector
M00292:91:000000000-AHYF2:1:1103:16173:14401	AGAGACGCCGCAAAATGAATTTGTGTCTCTACTGTGGCAATATGGCATTTTGCCTTCCTGTTTTTGCTCACCCAGAAACGCTGGTGTAAGTAAAAGATGCTGAAGATCAGTTGGGTGCACGAGTGGGTTACATCGAACTGGATCTCAACAGCGGTAAGATCCTTGAGAGTTTTCGCCCCGAAGAACGTTTTCCAATGATGAGCACTTTTAAAGTTCTGCTATGTGGCTGGAGGCCATTTCGCCGACACGTGTCCAGCGAAAGCCTC	vector
M00292:91:000000000-AHYF2:1:1103:16243:20658	AGAGACGCCGCAAAATGAATTTGTGTCTCTACTGTGGCAATGGGACTTTCCTACTTGGCAGTACATCTACGTATTAGTCATCGTGGAGGCCATTTCGCCGACACGTGTCCAGCGAAAGCCTC	vector
M00292:91:000000000-AHYF2:1:1103:16288:9582	AGAGACGCCGCAAAATGAATTTGTGTCTCTACTGTGGCAACAGCTCTTTCACACTCTTCAGTTTCTTGGACTTGCCCTTTTCCACTTTGGCCACCACCAGCACAGAATAGGCCACGGTGGGGCTGTCGAAGCCGCCGTACTTCTTTGGAGGCCATTTCGCCGACACGTGTCCAGCGAAAGCCTC	vector
M00292:91:000000000-AHYF2:1:1103:16426:17429	AGAGACGCCGCAAAATGAATTTGTGTCTCTACTGTGGCAAAGATGCGTAAGGAGAAAATACCGCATCAGGCGCCCCTGCAGGCAGCTGCGCGCTCGCTCGCTCACTGAGGCCGCCCTGGAGGCCATTTCGCCGACACGTGTCCAGCGAAAGCCTC	vector
M00292:91:000000000-AHYF2:1:1103:16436:4620	AGAGACGCCGCAAAATGAATTTGTGTCTCTACTGTGGCAACGCCGCAGGTCGGCCTTGTCGGTGCTGTCCACCAGTTTCTTTCTCAGGTGGTAGATGGTGGGGTACTTCTCGTGGTAGGCCACCTCGTCCACGATGTTGCCGAAGATGGGGTGCCGCTCGTGCTTCTTATCCTCTTCCACCAGGAAGGACTCTTCCATGGAGGCCATTTCGCCGACACGTGTCCAGCGAAAGCCTC	vector
M00292:91:000000000-AHYF2:1:1103:16459:7245	AGAGACGCCGCAAAATGAATTTGTGTCTCTACTGTGGCAAAACCCGAGAAGTGCCACCTGACGCGCCCTGTAGCGGCGCATTAAGCGCGGCGGGTGTGGTGGTTACGCGCATGGAGGCCATTTCGCCGACACGTGTCCAGCGAAAGCCTC	vector
M00292:91:000000000-AHYF2:1:1103:16627:5566	AGAGACGCCGCAAAATGAATTTGTGTCTCTACTGTGGCAACAACAGCGGTAAGATCCTTGAGAGTTTTCGCCCCGAAGAACGTTTTCCAATGATGAGCACTTTTAAAGTTCTGCTATGTGGCGCGGTATTGGAGGCCATTTCGCCGACACGTGTCCAGCGAAAGCCTC	vector
M00292:91:000000000-AHYF2:1:1103:16882:23590	AGAGACGCCGCAAAATGAATTTGTGTCTCTACTGTGGCAAGGGGGTGGGGAGGGGGGGGAGATGGGGAGAGTGAAGCAGAACGTGGGGCTCACCTCGACCATGGTAATAGCGATGACTAATACGTAGATGTACTGCCAAGTAGGAAAGTACCATAGTGTCAAGAACTGGGCACAATGCCAGGCTGGCCATGTACCGTCATTGACGTCAATAGGGGGGTTACTTGGTAGATGATACACTTGGTGTACTGCCAATTGGGTAGTTTACCGTAAAAATTCACCCCATTGACGTCAATGGAAAGTTCCTATTGGCGTTACTATTGACGTCAGTTGGCGTGTGTCGTTGGGCGGTCAGCCAGGCGGGCCATTTACCGTAAGTTATGTAACGGGTACCTCTAGACT…	vector
M00292:91:000000000-AHYF2:1:1103:16893:9629	AGAGACGCCGCAAAATGAATTTGTGTCTCTACTGTGGCAAGTCGTCCTTCAGAAAGCTCTGAGGCACGATATGGTCCACATCGTAGTCGGACAGCCGGTTGATGCCCAGCTGGAGGCCATTTCGCCGACACGTGTCCAGCGAAAGCCTC	vector
M00292:91:000000000-AHYF2:1:1103:16923:3436	AGAGACGCCGCAAAATGAATTTGTGTCTCTACTGTGGCAAAAAACCTGCCCAACGAGAAGGTGCTGCCCAAGCACAGCCTGCTGTACGAGTACTTCACCGTGTATGGAGGCCATTTCGCCGACACGTGTCCAGCGAAAGCCTC	vector
M00292:91:000000000-AHYF2:1:1103:17189:17844	AGAGACGCCGCAAAATGAATTTGTGTCTCTACTGTGGCATTCCTCACGCGCGTCGGGCTCGACATCGGCAAGGTGTGGGTCGAGGCCATTTCGCCGACACGTGTCCAGCGAAAGCCTC	vector
M00292:91:000000000-AHYF2:1:1103:17242:11926	AGAGACGCCGCAAAATGAATTTGTGTCTCTACTGTGGCAATTGCTGATAAATCTGGAGCCGGTGAGCGTGGGTCTCGCGGTATCATTGCAGCACTGGGGCCAGATGGTAAGCCCTCCCGTATCGTAGTTATCTACACGACGGGGAGTCAGGCAACTATGGATGTGGAGGCCATTTCGCCGACACGTGTCCAGCGAAAGCCTC	vector
M00292:91:000000000-AHYF2:1:1103:17258:7507	AGAGACGCCGCAAAATGAATTTGTGTCTCTACTGTGGCAAAGGACTGGGACCCTAAGAAGTACGGCGGCCTCGACAGCCCCACCGTGGCCTATTCTGTGCTGGTGGTGGCCAAAGTGGAAAAGGTGGAGGCCATTTCGCCGACACGTGTCCAGCGAAAGCCTC	vector
M00292:91:000000000-AHYF2:1:1103:17330:21058	AGAGACGCCGCAAAATGAATTTGTGTCTCTACTGTGGCAATCGTGCGGCAGCAGCTGCCTGAGAAGTACAAAGAGATTTTCTTCGACCAGAGCAAGAACGGCTACGCCGGCTACATTGACGGCGGAGCTGGAGGCCATTTCGCCGACACGTGTCCAGCGAAAGCCTC	vector
M00292:91:000000000-AHYF2:1:1103:17341:17994	AGAGACGCCGCAAAATGAATTTGTGTCTCTACTGTGGCAAGAGCCCAGTGCCAATCTGGCCGGCAGCCCCTCCATTTAGAAGGGCATCCTGCAGACAGTGAAGGTTTGGGGCCATTTCGCCGGCACGTGTCCAGCGAAAGCCTC	vector
M00292:91:000000000-AHYF2:1:1103:17646:22268	AGAGACGCCGCAAAATGAATTTGTGTCTCTACTGTGGCAAATAGTGGACTCTTGTTCCAAACTGGAACAACACTCAACTCTATCTCGGGCTATTCTTTTGATTTATAAGGGATTTTGCCGATTTCGGTCTATTGGTTAAAAAATGAGCTGATTTAACAAAAATTTAACGCGAATTTTAACAAAATATTAACGTTTAATGGAGGCCATTTCGCCGACACGTGTCCAGCGAAAGCCTC	vector
M00292:91:000000000-AHYF2:1:1103:17670:7011	AGAGACGCCGCAAAATGAATTTGTGTCTCTACTGTGGCAAGCTCACCGGCTCCAGATTTATCAGCAATAAACCAGCCAGCCGGAAGGGCCGAGCGCAGAAGTGGTCCTGCAACTTTATGGAGGCCATTTCGCCGACACGTGTCCAGCGAAAGCCTC	vector
M00292:91:000000000-AHYF2:1:1103:17736:14365	AGAGACGCCGCAAAATGAATTTGTGTCTCTACTGTGGCAACCTACCGGTGGATGTGGAATGTGTGCGAGGCCAGAGGCCACTTGTGTAGCGCCAAGTGCCCAGCGGGGCTGCTAAAGCGCAATGGAGGCCATTTCGCCGACACGTGTCCAGCGAAAGCCTC	vector
M00292:91:000000000-AHYF2:1:1103:17763:21142	AGAGACGCCGCAAAATGAATTTGTGTCTCTACTGTGGCAATATAAAGATACCAGGCGTTTCCCCCTGGAAGCTCCCTCGTGCGCTCTCCTGTTCCGACCCTGCCGCTTACCGGATACCTGTCCGCCTTTCTCCCTTCGGGAAGCGTGGCGCTTTCTCATAGCTCACGCTGTAGGTATCTCAGTTCGGTGTAGTTGGAGGCCATTTCGCCGACACGTGTCCAGCGAAAGCCTC	vector
M00292:91:000000000-AHYF2:1:1103:17800:5862	AGAGACGCCGCAAAATGAATTTGTGTCTCTACTGTGGCAATCGATCGAGATGGCCAGAGAGAACCAGACCACCCAGAAGGTGGAGGCCATTTCGCCGACACGTGTCCAGCGAAAGCCTC	vector
M00292:91:000000000-AHYF2:1:1103:17827:17447	AGAGACGCCGCAAAATGAATTTGTGTCTCTACTGTGGCAACCCTATCTCGGTCTATTCTTTTGATTTATAAGGGATTTTGCCGATTTCGGCCTATTGGTTAAAAAATGAGCTGATTTAACAAAAATTTAACGCGAATTTTAACAAAATATTAACGCTTACAATTTCCATTCGCCATTCAGGCTGCGCAACTGTTGGGAAGGGCGATCGGTGCGGGCCTCTTCGCTATTACGCCAGCTGGCGATGGAGGCCATTTCGCCGACACGTGTCCAGCGAAAGCCTC	vector
M00292:91:000000000-AHYF2:1:1103:17941:17225	AGAGACGCCGCAAAATGAATTTGTGTCTCTCGGCGGAGCCAGCCAGGAAGAGTTCTACAAGTTCATCAAGCCCATCCTGGAAAAGATGGACGGCACCGAGGAACTGCTCGTGAAGCTGAACAGAGTGGACCTGCTGCGGAAGCAGCGGACCTTCGACAACGGCAGCATACCCCACCAGATCCACCTGGGAGAGCTGCACGCCATTCTGCGGCGGCAGGAAGATTTTTACCCATTCCTGAAGGACAACCGGGAAAAGATCGAGAAGATCCTGACCTTCCGCATCCCCTACTACGTGGGCCCTCTGGCCAGGGGAAACAGCAGATTCGCCTGGATACGTGTCCAGCGAAAGCCTC	vector
M00292:91:000000000-AHYF2:1:1103:18126:5754	AGAGACGCCGCAAAATGAATTTGTGTCGCTACTGTGGCAACAACAGCGGTAAGATCCTTGAGAGTTTTCGCCCCGAAGAACGTTTTCCAATGATGAGCACTTTTAAAGTTCTGCTATGTGGCGCGGTATTGGAGGCCATTTCGCCGACACGTGTCCAGCGAAAGCCTC	vector
M00292:91:000000000-AHYF2:1:1103:18197:10082	AGAGACGCCGCAAAATGAATTTGTGTCTCTACTGTGGCAACCAGGTAGGCGTCGTGGGCGTGATGGTAGTAGTTGATCTAGCGCACTTTGTACAACTGAAAATCCTTCCGGGAATCTGGAGGCCATTTCGCCGACACGTGTCCAGCGAAAGCCTC	vector
M00292:91:000000000-AHYF2:1:1103:18305:22692	AGAGACGCCGCAAAATGAATTTGTGTCTCTACTGTGGCAACCGGCCTCAGTGAGCGAGCGAGCGCGCAGAGAGGGAGCTGCCGCATCCACGCCGGAGATTTCCACGGAGTCGAAGCACTCGATTTTCTTGAAGTAGTCCTCTTTGATCTGCTTCACGGTCACTTTACGGTTGGGTTTGAAAAGTAGGTCCACGATGGCCTTTTTCTGCTCGCCGCTCAGGAAGGCGGGCCTTCCCATTCCCTCGATCACGTAATTCACATCGGTCAGCTAGTTATACACGGTGATGTACTTGGAGGCCATTTCGCTGACACGTGTCCAGCGAAAGCCTC	vector
M00292:91:000000000-AHYF2:1:1103:18337:22278	AGAGACGCCGCAAAATGAATTTGTGTCTCTACCGTGGCAAGGTGAGGGCCTATTTCCCATGATTCCTTCATATTTGCATATACGATACAAGGCTGTTAGGGAGATAATTGGAATTAATTTGACTGTAACCACATGGAGGCCATTTCGCCGACACGTGTCCAGCGAAAGCCTC	vector
M00292:91:000000000-AHYF2:1:1103:18372:14615	AGAGACGCCGCAAAATGAATTTGTGTCTCTACGTTGTAAAACGACGGCCAGTGATTTGTAATACGGCTTACTATAGGGCGAATTGGAGCTCCACCGCGGAGGCGTCCGCTCTAGCCTCGGGGCTAGAACTAGTGGGTCTCGAGCACCAGCTGGTTCTTTGCGCCCCAAAAGCCAGAAACCCCACCGCATATGGCGGCCATTTCGCCGACACGTGTCCAGCGAAAGCCTC	vector
M00292:91:000000000-AHYF2:1:1103:18373:13924	AGAGACGCCGCAAAATGAATTTGTGTCTCTACTGTGGCAATTAGGAAAGGACAGTGGGAGTGGCACCTTCCAGGGTCAAGGAAGTGGAGGCCATTTCGCCGACACGTGTCCAGCGAAAGCCTC	vector
M00292:91:000000000-AHYF2:1:1103:18440:15112	AGAGACGCCGCAAAATGAATTTGTGTCTCTACTGTGGCAACCTCGCGCCGCCCGCCCCGGCCCTGGCTGACCGCGTTACTCCCACAGGTGAGCGGGCGGGACGGCCCTTCACCTCCGGGCTGTAATTAGCTGAGTGGAGGCCATTTCGCCGACACGTGTCCAGCGAAAGCCTC	vector
M00292:91:000000000-AHYF2:1:1103:18555:23150	AGAGACGCCGCAAAATGAATTTGTGTCTCTACTGTGGCAAAGACCCCGTAGAAAAGATCAAAGGATCTTCTTGAGATCCTTTTTTTCTGCGCGTAATCTGCTGCTTGCAAACAAAAAAACCACGCTAACAGCGGTGGTTTGTTTGCCGGATAAAGAGCTACCAAACCTTTTTCCGAAGGTAACTGGCTTCAGCAAAGCGCAGATACCAAATGCTTGTCTTCCAGTGGAGCCGTAGTTAGGCCACCACTTCAAGAACTCTGTAGCACCGCCTACATACCTCGCTCTGCTAATCCTGTTACCAGTGGCTGCTGCCAGTGGCGATAAGTCGTGAGGCCATTTCGCCGACACGTGTCCAGCGAAAGCCTC	vector
M00292:91:000000000-AHYF2:1:1103:18579:6229	AGAGACGCCGCAAAATGAATTTGTGTCTCTACTGTGGCAAAGCATATGATAGTCCATTTTAAAACATAATTTTAAAACTGCAAACTACCCAAGAAATTATTACTTTCTACGTCATGGAGGCCATTTCGCCGACACGTGTCCAGCGAAAGCCTC	vector
M00292:91:000000000-AHYF2:1:1103:18585:6728	AGAGACGCCGCAAAATGAATTTGTGTCTCTACTGTGGCAACAAACTCTCAAGGATCTTACCGCTGTTGAGATCCAGTTCGATGTAACCCACTCGTGCACCCAACTGATCTTCAGCATCTTTTACTTTCACCAGCGTTTCTGGGTGAGCAAAAACAGGAAGGCTGGAGGCCATTTCGCCGACACGTGTCCAGCGAAAGCCTC	vector
M00292:91:000000000-AHYF2:1:1103:18607:16594	AGAGACGCCGCAAAATGAATTTGTGTCTCTACTGTGAAACACTCTGTGCCACTTTTTAACATTGATAACGGCCTAGCCTTATTTTACCTTTCTTTTTCTAGCTCTAAAACCCATTGCCACACTAGAGACACGGTGTTTCGTTATTTCCACAAGATAAAAAAAACCAACAAATCGAAATACGTTCAAGTGAGGGGAAGCAAAATAAAGTCCAGTTTAAACTGTGAGGCCATTTCGCCGACACGTGTCCAGCGAAAGCCTC	vector
M00292:91:000000000-AHYF2:1:1103:18633:18309	AGAGACGCCGCAAAATGAATTTGTGTCTCTACTGTGGCAAGCTCATCATTGGAAAACGTTCTTCGGGGCGAAAACTCTCAAGGATCTTACCGCTGTTGAGATCCAGTTCGATGTAACCCACTCGTGCACCCAACTGATCTTCAGCATCTTTTACTTTCACCAGCGTTTCTGGGTGAGCAAAAACAGGAAGGCAAAATGCCGCAAAAAAGGGAATAAGGGCGACACGGAAATGTTGATGGAGGCCATTTCGCCGACACGTGTCCAGCGAAAGCCTC	vector
M00292:91:000000000-AHYF2:1:1103:18844:18753	AGAGACGCCGCAAAATGAATTTGTGTCTCTACTGTGCCTCCCCTACCCGGTAGAATTTCGAGGTCGACGAATTAATTCGATATCAAGCTTATCGATACCGTCGACCTCGAGGGGGGGCCCGGTACCAGCTTTTGTTCCCTTTAGTGAGGGTTAATTTCGAGCTTGGCGTAATCATGGTCATAGCTGTTTCCTGTGTGGAATTGTGAGCGGATAACAACGTGTCCAGCGAAAGCCTC	vector
M00292:91:000000000-AHYF2:1:1103:18936:13084	AGAGACGCCGCAAAATGAATTTGTGTCTCTACTGTGGCAACATAGTGGCTGGCCAGGTACGGGAAGTTCACATATTTGGAGGGCAGGGCCAGTTCGTTTCCCTTCTGCAGTTCGCCGGCAGAGGCCAGCATTCTCTTCCGGCCGTTTTCCAGCTCGAACAGGGAGTACTTAGGCAGCTTGATGATCAGGTCCTTTTTCACTTCTTTGTAGCCCTTGGAATGGAGGCCATTTCGCCGACACGTGTCCAGCGAAAGCCTC	vector
M00292:91:000000000-AHYF2:1:1103:19003:19085	AGAGACGCCGCAAAATGAATTTGTGTCTCTACTGTGGCAAGATCTGCTATCTGCAAGAGATCTTCAGCAACGAGATGGCCAAGGTGGACGACAGCTTCTTCCACAGACTGGTTGGAGGCCATTTCGCCGACACGTGTCCAGCGAAAGCCTC	vector
M00292:91:000000000-AHYF2:1:1103:19017:20036	AGAGACGCCGCAAAATGAATTTGTGTCTCTACTGTGGCAACCCGCTCCGCCGCCGCCTCGCGCCGCCCGCCCCGGCTCTGACTGACCGCGTTACTCCCACAGGTGAGCGGGCGGGACGGCCCTTCTCCTCCGGGCTGTAATTAGCTGAGCAAGAGGTAAGGGTTTAAGGGATGGTTGGTTGGTGGGGTATTAATGTTTAATTACCTGGAGCACCTGCCTGAAATCACTTGGAGGCCATTTCGCCGACACGTGTCCAGCGAAAGCCTC	vector
M00292:91:000000000-AHYF2:1:1103:19081:14050	AGAGACGCCGCAAAATGAATTTGTGTCTCTACTGTGGCAAAAAGCGAGTTCGTGTACGGGGACTACAAGGTGTACGACGTGCGGAAGATGATCGCCTAACATCTTTGAAATGCAGCTGTACACAGTTCAGCTAAATCATTACATTACCCATAAACTCAAATTTATATATCTCGGCGGCATGCTAAAAACTGACCCCGTTTTGCGTCTGGAGAAATTTGGAGGCCATTTCGCCGACACGTGTCCAGCGAAAGCCTC	vector
M00292:91:000000000-AHYF2:1:1103:19141:18587	AGAGACGCCGCAAAATGAATTTGTGTCTCTGGATAAGGCCGGCTTCATCAAGAGACAGCTGGTGGAAACCCGGCAGATCACAAAGCACGTGGCACAGATCCTGGACTCCCGGATGAACACTAAGTACGACGAGAATGACAAGCTGATCCGGGAAGTGAAAGTGATCACCCTGATGGAGGCCATTTCGCCGACACGTGTCCAGCGAAAGCCTC	vector
M00292:91:000000000-AHYF2:1:1103:19171:13692	AGAGACGCCGCAAAATGAATTTGCGTCTCTACTGTGGCAACTGGGAGAGCTGCACGCCATTCTGCGGCGGCAGGAAGATTTTTACCCATTCCTGAAGGACAACCGGGAAAGGATCGAGATGGAGGCCATTTCGCCGACACGTGTCCAGCGAAAGCCTC	vector
M00292:91:000000000-AHYF2:1:1103:19180:3360	AGAGACGCCGCAAAATGAATTTGTGTCTCTACTGTGGCTACTAGTCCGTTATCAACTTGAAAAAGTGGCACCGAGTCGGTGCTTTTTTGTTTTAGAGCTAGAAATAGCAAGTTAAAATGGAGGCCATTTCGCCGACACGTGTCCAGCGAAAGCCTC	vector
M00292:91:000000000-AHYF2:1:1103:19221:21075	AGAGACGCCGCAAAATGAATTTGTGTCTCTACTGTGGCACAAGAACTCTGTAGCACCGCCTACATACCTCGCTCTGCTAATCCTTTTACCAGTGGCTGCTGCCAGTGGCGATAAGTCGTGTCTTACCGGGTTGGACTCAAGACGATAGTTACCGGATAAGGCGCAGCGGTCGGGCTGAACGGTGGAGGCCATTTAGCCGAAACGTGTCCAGCGAAAGCCTC	vector
M00292:91:000000000-AHYF2:1:1103:19239:4701	AGAGACGCCGCAAAATGAATTTGTGTCTCTACTGTGGCAAAGGGCCAGATAGATCAGCCGCAGGTCGGCCTTGTCGGTGCTGTCCACCAGTTTCTTTATGGAGGCCATTTCGCCGACACGTGTCCAGCGAAAGCCTC	vector
M00292:91:000000000-AHYF2:1:1103:19326:16956	AGAGACGCCGCAAAATGAATTTGTGTCTCTACTGTGGCAATATAAAGATACCGGGCGTTTCCCCCTGGAAGCTCCCTCGTGCGCTCTCCTGTTCCGACCCTGCCGCTTACCGGATACCTGTCCGCCTTTCTCCCTTCGGGATGCGTGGCGCTTTCTCATAGCGCACGCTGTAGGTATCTCAGTTCGGTGTAGTTGGAGGCCATTTCGCCGACACGTGTCCAGCGAAAGCCTC	vector
M00292:91:000000000-AHYF2:1:1103:19367:18939	AGAGACGCCGCAAAATGAATTTGTGTCTCGGGCGTCGGGCGACCTTTGGTCGCCCGGCCTCAGTGAGCGAGCGAGCGTGCAGCTGCCTGCAGGGGCGCCTGATGCGGTATTTTCTCCTTACGCATCTGTGCTGGAGGCCATTTCGCCGACACGTGTCCAGCGAAAGCCTC	vector
M00292:91:000000000-AHYF2:1:1103:19429:23019	AGAGACGCCGCAAAATGAATTTGTGTCTCTACTGTGGCAAAAATAATATTGAAAAAGGAAGAGTATGAGTATTCAACATTTCCGTGTCGCCCTTATTCCCTTTTTTGCGGCATTTTGCCTTCCTGTTTTTGCTCACCCAGAAACGCTGGTGAAAGTAAAAGATGCTGAAGATCAGTTGGGTGCTGGAGGCCATTTCGCCGACACGTGTCCAGCGAAAGCCTC	vector
M00292:91:000000000-AHYF2:1:1103:19454:14053	AGAGACGCCGCAAAATGAATTTGTGTCTCCACTGTGGCGAACGTGGCGAGAAAGGAAGGGAAGAAAGCGAAAGGAGCGGGCGCTAAGGCGCTGGCAAGTGTAGCGGTCTGGAGGCCATTTCGCCGACACGTGTCCAGCGAAAGCCTC	vector
M00292:91:000000000-AHYF2:1:1103:19577:5645	AGAGACGCCGCAAAATGAATTTGTGTCTCTACTGTGGCAAGCTGGTTTACTGCTGATAAATCTGGAGCCGGTGAGCGTGGAAGCCGCGGTATCATTACAGCACTGGGGCCAGATGTGGAGGCCATTTCGCCGACACGTGTCCAGCGAAAGCCTC	vector
M00292:91:000000000-AHYF2:1:1103:19625:4990	AGAGACGCCGCAAAATGAATTTGTGTCTCTACTGTGGCAAATGTTTAATTACCTGGAGCACCTGCCTGAAATCACTTTTTTTCAGGTTGGACCGGTGCCACCATGGACTATAAGGACTGGAGGCCATTTCGCCGACACGTGTCCAGCGAAAGCCTC	vector
M00292:91:000000000-AHYF2:1:1103:19739:18368	AGAGACGCCGCAAAATGAATTTGTGTCTCTACTGTGGCAGTCAACGCCTCCCTGGGCACATACCACGATCTGCTGAAAATTATCAAGGACAAGGACTTCCTGGACACTGAGGAAAACGAGGACATTCTGGAAGATATCGTGCTGACCCTGACACTGTTTGAGGACAGAGAGATGATCGAGGAACGGCTGAAAACCTATGCCCACCTGTTCGACGACAAAGTGATGAAGCAGCTGAAGCGGCGGAGATACACCGGCTGGGGTGGAGGCCATTTCGCCGACACGTGTCCAGCGAAAGCCTC	vector
M00292:91:000000000-AHYF2:1:1103:19777:21337	AGAGACGCCGCAAAATGAATTTGTGTCTCTACTGTGGCAAAACGAAATAGACAGATCGCTGAGATAGGTGCCTCACTGATTAAGCATTGGTAACTGTCAGACCAAGTTTACTCATATATACTTTAGATTGATTTAAGACTTCATTTCTAATTTAAAAAGATCTAGGTGAAGATCCTTTTTGATAATCTCATGACCAAAATCCCTTAACGTGAGGTTTTGTTCCACTGAGCGTCAGACCCCGTACAAAAGATCAAAGGATCTTCTTGAGATCCTTTTTTTCTGCGCGTAATCTGCTGCTTGCAAACAAAAAAAACCATGGAGGCCATTTCGCCGACACGTGTCCAGCGAAAGCCTC	vector
M00292:91:000000000-AHYF2:1:1103:19815:2814	AGAGACGCCGCAAAATGAATTTGTGTCTCTACTGTGGCAACAGCTCTTTCACACTCTTCAGTTTCTTGGACTTGCCCTTTTCCACTTTGGCCACCACCAGCACAGAATAGGCCACGGTGGGGCTGTCGAAGCCGCCGTACTTCTTTGGAGGCCATTTCGCCGACACGTGTCCAGCGAAAGCCTC	vector
M00292:91:000000000-AHYF2:1:1103:19880:21521	AGAGACGCCGCAAAATGAATTTGTGTCTCTACTGTGGCAATAACGTGCCCTCCGAAGAGGTCGTGAAGAAGATGAAGAACTACTGGCGGCAGCTGCTGAACGCCAAGCTGATTACCCAGAGAAAGTTCGACAATCTGACCAAGGCCGAGAGAGGCGGCCTGAGCGAACTGGATAAGGCCGGCTTCATCAAGAGACAGCTGGTGGTGGAGGCCATCTCGCCGACACGTGTCCAGCGAAAGCCTC	vector
M00292:91:000000000-AHYF2:1:1103:19891:7730	AGAGACGCCGCAAAATGAATTTGTGTCTCTACTGTGGCCTGGCGAACTACTTACTCTAGCTTCCCGGCAACAATTAATAGACTGGATTGGAGGCCATTTCGCCGACACGTGTCCAGCGAAAGCCTC	vector
M00292:91:000000000-AHYF2:1:1103:19893:12140	AGAGACGCCGCAAAATGAATTTGTGTCTCTACTGTGGCATAAGAACCTGCCCAACGAGAAGGTGCTGCGCAAGCACAGCCGGCTGTACGAGTACTTCACCGTGTATAACGAGCGGACCAAAGTGAAATACGTGACCGAGGGAATAAGAAAGCCCACCTTCCTGAGCGGCGAGCAGAAAAAGGCCATCGTGGACCTGCAGATCAAGACCAACCGGAAAATGACCGTGAAGCATCTGGAAAATGGAGGCCATTTCGCCGACACGTGTCCAGCGAAAGCCTC	vector
M00292:91:000000000-AHYF2:1:1103:19902:17302	AGAGACGCCGCAAAATGAATTTGTGTCTCTACTGGTTCACGTAGTGGGCCGTCGCCCTGATAGACGGTTTTTCGCCCTTTGACGTTGGAGTCCACGTTCTTTAATAGTGGACTCTTGTTCCAAACTGGAACAACACTCAACTCTATCTCGGGCTATTCTTTTGATTTATGGAGGCCATTTCGCCGACACGTGTCCAGCGAAAGCCTC	vector
M00292:91:000000000-AHYF2:1:1103:19920:19785	AGAGACGCCGCAAAATGAATTTGTGTCTCTACTGTGGCAAGTTGCTCTTGCCCGGCGTCAATACGGGATAATACCGCGCCACACAACAGAACTTTAAAAGTGCTCATCATTGGAAAACGTTCCTCGGGGCGTAAACTCTCAAGGATCTTACCGCTGTTGAGAACTAGTTCGATGTAACCCACCAGCTTTCACCAGAATAGCGGCTTCATCTTTATCAATCAGCCCCTTCACCAGTGCGTTGTGCGCCCGTTCATCCAGACGGGTAAACGGCAGGTTTTTACCCAGCTCTTTACAGATCCGCTGATGAATTGGGTCGGCGGCAATCACATCCACCAGCGCCTCTTCCAGCAAGCCAACCGGATTATGCTCGCTCGGCGTCAGGTATGGAGGCCATTTCGC…	vector
M00292:91:000000000-AHYF2:1:1103:19930:15656	AGAGACGCCGCAAAATGAATTTGTGTCTCTACTGTGGCAAAGGGCCAGATAGATCAGCCGCAGGTCGGCCTTGTCGGTGCTGTCCACCAGTTTCTTTATGGAGGCCATTTCGCCGACACGTGTCCAGCGAAAGCCTC	vector
M00292:91:000000000-AHYF2:1:1103:19938:13586	AGAGACGCCGCAAAATGAATTTGTGTCTCTACTGTGGCCAGCTTGGACTTCAGGGTGATCACTTTCACTTCCCGGATCAGCTTGTCATTCTCGTCGTACTTAGTGTTCATCCGGGAGTCCAGGATCTGTGCCACGTGCTTTGTGATCTGCCGGGTTTCCACCAGCTGTCTCTTGATGAAGCCGGCCTTATCCAAATGGAGGCCATTTCGCCGACACGTGTCCAGCGAAAGCCTC	vector
M00292:91:000000000-AHYF2:1:1103:20010:12461	AGAGACGCCGCAAAATGAATTCGTGTCTCTACTGTGGCAAAGCCTGCCCCAGCCGGTGTATCTCCGCCGCTTCAGCTGCTTCATCACTTTGTCGTCGAACAGGTGGGCATAGGTTTTCAGCCGTTCCTCGATCATCTCTCTGTCCTCAAACAGTGTCAGGGTCAGCACGATATCTTCCAGAATGTCCTCGTTTCCCTCATTGTCCAGGAAGTCCTTGTCCTTGATAATTTTCAGCAGATCGTGGTATGTGCCCAGGGAGGCGTTGATGGAGGCCATTTCGCCGACACGTGTCCAGCGAAAGCCTC	vector
M00292:91:000000000-AHYF2:1:1103:20061:15062	AGAGACGCCGCAAAATGAATTTGTGTCTCTACTGTGGCAAAGCCCGGGCGGCCTCAGTGAGCGAGCGAGCGCGCAGCTGCCTGCAGGGGCGCCTGATGCGGTATTTTCTCCTTACGCGTCTGTGCGGTTGGAGGCCATTTCGCCGACACGTGTCCAGCGAAAGCCTC	vector
M00292:91:000000000-AHYF2:1:1103:20111:23068	AGAGACGCCGCAAAATGAATTTGTGCCTCTACTGTGGCACTGGTTACTTGCTGATAAATCTGGAGCCGGTGAGGGTGTAAGCCGCGGTATCATTGCAGCACTGGGGCGGGATGGTAATCCCTCCCGTTTCGAAGTTATCTACACGACCGGGAGTCAGGAAAATATGAATAAACAAACTAGACAGATCGATGAGAAAGGTGCCACACTCATGAAGACGCAGCCGGTTAATACACAGCAGGAACAGTGGCTATGGAGGCCATTTCGCCGACACGTGTCCAGCGAAAGCCTC	vector
M00292:91:000000000-AHYF2:1:1103:20112:17467	AGAGACGCCGCAAAATGAATTTGTGTCTCTACTGTGTCAATCTTCAGCAACGAGATGGCCAAGGTGGACGACAGCTTCTTCCACAGACTGGGAGAGTCCTTCCTGGTGGAAGAGGATAAGAATCACGATGGAGGCCATTTCGCCGACACGTGTCCAGCGAAAGCCTC	vector
M00292:91:000000000-AHYF2:1:1103:20131:24064	AGAGACGCCGCAAAATGAATTTGTGTCCCTACTGTGGCAATCATGGTAAGCTGATCTAGATGGATGCAGGTCGAAAGGCCCGGAGATGAGGAAGAGGAGAACAGCGCGGCAGACGTGGAACTTGGGGCTCACCTCGACCATGGTAATAGCGATAACTAATACGTAGATGTAAATGGAGGCCATTTCGCCGACACGTGTCCAGCGAAAGCCTC	vector
M00292:91:000000000-AHYF2:1:1103:20140:13665	AGAGACGCCGCAAAATGAATTTGTGTCTCTACTGTGGCAAAGCTGGATGGCGTCGGACAGGTTCTTGGAGGCCAGTATCAGTTCTGCGTACTGGGCGCTGGTCTGCGCCGGGAGGTTGTCCAGGTCGATGTCGGAGGTGTCCTTGCTCAGCTGCAGTTTGGCATCCTGGGTCCGGACGAAGTTGCGCTTGAAGTATAGTACTTGGAGGCCATTTCGCCGACACGTGTCCAGCGAAAGCCTC	vector
M00292:91:000000000-AHYF2:1:1103:20221:7399	AGAGACGCCGCAAAATGAATTTGTGTCTCTACTGTGGCAAGAAACAGCTGTTTGTGGAACAGCACAAGCACTACCTGTACGAGATCATCGAGAAGATCAGCGAGTTCTCCAAGAGAGTGATCCTGGCCGACGCTAATCGAGGCCATTTCGCCGACACGTGTCCAGCGAAAGCCTC	vector
M00292:91:000000000-AHYF2:1:1103:20264:18085	AGAGACGCCGCAAAATGAATTTGTGTCTCTACTGTGGCACAAGAACTCTGTAGCACCGCCTACATACCTCGCTCTGCTAATCCTGTTACCAGTGTCTGCTGCCAGTGGCGATAAGTCGTGTCTTACCGGGTTGGACTCAAGACGATAGTTACCGGATAAGGCGCAGCAGTCGGGCTGAACGGTGGAGGCCATTTCGCCGACACGTGTCCAGCGAAAGCCTC	vector
M00292:91:000000000-AHYF2:1:1103:20451:4789	AGAGACGCCGCAAAATGAATTTGTGTCTCTACTGTGGCAAGGCCACTCCCTCTCTGCGCGCTCGCTCGCTCACTGAGGCCGGGCGACCAAAGGTCGCCCGACGCCCGGGCAAATGGAGGCCATTTCGCCGACACGTGTCCAGCGAAAGCCTC	vector
M00292:91:000000000-AHYF2:1:1103:20470:12812	AGAGACGCCGCAAAATGAATTTGTGTCTCTACTGTGTCTGTACAGTAGAGACCTTTTTATGGCCGCCAAGAACCTGTCCGACGCCATCCTGCTGAGCGACATCCTGAGAGTGAACACCGAGATCACCAAGGCCCCCTGAGCGCCTCTATGATCAAGAAATACGACGAGCACCACCAGTAAAAGACCTTTTGTTGGCCTTTTGCTCAAATGTTCTTTCCTGCGTTATCCCCTGATTCTGTGGATAACCGTATTACCGCCGTTGGGTGAGCTGATACCGCTCGCCGCAGCCGAACGACCGAGCGCAGCGAGTCAGTGAGCGAGGAAGCGGAAGAGCGCCCAATACGCAAACCGCCTCTCCCCGCGCGTTGGTGATGGAGGCCATTTCGCCGACACGTGTCC…	vector
M00292:91:000000000-AHYF2:1:1103:20482:11345	AGAGACGCCGCAAAATGAATTTGTGTCTCTACTGTGGCAACTCACCAGTCACAGAAAAGTATCTTACGGATGGCATGACAGTAAGAGAATTATGCAGTGCTGCCATAACCATGAGTGATGACACTGCGGCCAACTTACTTCTGACAACGATCGGAGGACCGAAGGAGCTAACCGCTTTTTTGCACGACATGGGGGTGGAGGCCATTTCGCCGACACGTGTCCAGCGAAAGCCTC	vector
M00292:91:000000000-AHYF2:1:1103:20594:17581	AGAGACGCCGCAAAATGAATTTGTGTCTCAACTGTGGCAACTGGGGGAGCGGCCGCAGGAACCCCTAGTGCTGGAGTTGGCCACTCCCTCTCTGCGCGCTCGCTCGCTCACTGAGGCCGCCCGGGCATGGAGGCCATTTCGCCGACACGTGTCCAGCGAAAGCCTC	vector
M00292:91:000000000-AHYF2:1:1103:20648:11149	AGAGACGCCGCAAAATGAATTTGTGTCTCTACTGTGGCAAGCCCGGGCGGCCTCAGTGAGCGAGCGAGCGCGCAGCTGCCTGCAGGGGCGCCTGATGCGGTATTTTCTCCTTACGCATCTGTGCGGTATTTCACACCGCATACGTCAAAGCAACCATAGTACGCGCCCGGTAGCGGCGCATTAAGCGCGGCGGGTGTGGTGGTTACGCGCAGCGTGACCGCTACACTTGCCAGCGCCATAGCGCCCGCTCCTTTCGCTGGAGGCCATTTCGCCGACACGTGTCCAGCGAAAGCCTC	vector
M00292:91:000000000-AHYF2:1:1103:20671:3198	AGAGACGCCGCAAAATGAATTTGTGTCTCTACTGTGGCAACCCCACCAGATCCACCTGGGAGAGCTGCACGCCATTCTGCGGCGGCAGGAAGATTTTTACCCATTCCTGAAGGACAAATGGAGGCCATTTCGCCGACACGTGTCCAGCGAAAGCCTC	vector
M00292:91:000000000-AHYF2:1:1103:20686:9559	AGAGACGCCGCAAAATGAATTTGTGTCTCTACTGTGGCTCGACGCTCAAGTCAGAGGTGGCGAAACCCGACAGGACTATAAAGATACCAGGCGTTTCCCCCTGGAAGCTCCCTCGTGCGCTCTCCTGTTCCGACCCTGCCGCTTACCGGATACCTGTCCGCCTTTCTCCCTTCGGGAAGCGTGGCGCTTTCTCATAGCTCACGCTGTAGGTATCTCAGTTCGGTGTAGGTCGTGGAGACCATTTCGCCGACACGTGTCCAGCGAAAGCCTC	vector
M00292:91:000000000-AHYF2:1:1103:20842:23471	AGAGACGCCGCAAAATGAATTTGTGTCTCTACTGTGGCAACAAACTCTCAAGGATCTTACCGCTGTTGAGATCCAGTTCGATGTAACCCACTCGTGCACCCAACTGATCTTCAGCATCTTTTACTTTCACCAGCGTTTCTGGGTGAGCAAAAACAGGAAGGCTGGAGGCCATTTCGCCGACACGTGTCCAGCGAAAGCCTC	vector
M00292:91:000000000-AHYF2:1:1103:20885:16481	AGAGACGCCGCAAAATGAATTTGTGTCTCTACTGTGGCAAGCTCATCATTGGAAAACGTTCTTCGGGGCGAAAACTCTCAAGGATCTTACCGCTGTTGAGATCCAGTTCGATGTAACCCACTCGTGCACCCAACTGATCTTCAGCATCTTTTACTTTCACCAGCGTTTCTGGGTGAGCAAAAACAGGAAGGCAAAATGCCGCAAAAAAGGGAATAAGGGCGACACGGAAATGTTAATGGAGGCCATTTCGCCGACACGTGTCCAGCGAAAGCCTC	vector
M00292:91:000000000-AHYF2:1:1103:20891:12585	AGAGACGCCGCAAAATGAATTTGTGTCTCTACTGTGGCAAGGCGGTAATACGGTTATCCACAGAATCAGGGGATAACGCAGGAAAGAACATGTGAGCAAAAGGCCAGCAAAAGGCCAGGAACCGTAAAAAGGCCGCGTTGCTGGCGTTTTTCCATAGGCTCCGCCCCCCTGACGAGCATCACAAAAATCGACGCTCAAGTAAGAATTAAGTTCTTATTAATTCTTACTTGATGTAGTGGAGGCCATTTCGCCGACACGTGTCCAGCGAAAGCCTC	vector
M00292:91:000000000-AHYF2:1:1103:20918:17382	AGAGACGCCGCAAAATGAATTTGTGTCTCTACTGTGGCAAAATTCCACCTTCAGGAAGCGATCGCCGGGAACGGCGCTCACCCGTGCCGGGACCTGATCAATGCCGAGGCGCTGGCAGAGCACACCGTTCTGGTCAAATGGAGGCCATTTCGCCGACACGTGTCCAGCGAAAGCCTC	vector
M00292:91:000000000-AHYF2:1:1103:20933:4369	AGAGACGCCGCAAAATGAATTTGTGTCTCTACTGTGGCAAGGGCGACACGGAAATGTTGAATACTCATACTCTTCCTTTTTCAATATTATTGAAGCATTTATCTGGAGGCCATTTCGCCGACACGTGTCCAGCGAAAGCCTC	vector
M00292:91:000000000-AHYF2:1:1103:20969:6151	AGAGACGCCGCAAAATGAATTTGTGTCTCTACTGTGGCAACCGCCGCCGCCTCGCGCCGCCCGCCCCGGCTCTGACTGACCGCGTTACTCCCACAGGTGAGCGGGCGGGACGATGGAGGCCATTTCGCCGACACGTGTCCAGCGAAAGCCTC	vector
M00292:91:000000000-AHYF2:1:1103:21163:5918	AGAGACGCCGCAAAATGAATTTGTGTCTCTACTGTGGCAACTGGTGGAAACCCGGCAGATCACAAAGCACGTGGCACAGATCCTGGACTCCCGGATGAACACTGAGTACGACGAGAATGACAAGCTGATCCGGGAAGGAGGCCATTTCGCCGACACGTGTCCAGCGAAAGCCTC	vector
M00292:91:000000000-AHYF2:1:1103:21181:16924	AGAGACGCCGCAAAATGAATTTGTGTCTCTACGGTGGCAACCGGCCTCAGTGAGCGAGCGAGCGCGCAGAGAGGGAGCGGCCGCATCCACGCCGGAGATTTCCACGGAGTCGAAGCACTCGATTTTCTTGAAGTAGTCCTCTTTCAGCTGCTTCCCGGTCACTTTCCGGTTGGTCTTGAACAGCAGGTCCACGATGGCCTTTTTCTGCTCGCCGCTCAGGAAGGCGGGCTTTCTCATTCCCTCGGTCACGTATTTCACTTTGGTCAGCTCGTTATACACGGTGAAGTACTTGGAGGCCATTTCGCCGACACGTGTCCAGCGAAAGCCTC	vector
M00292:91:000000000-AHYF2:1:1103:21200:14923	AGAGACGCCGCAAAATGAATTTGTGTCTCTACTGTGGCAATGAAGCAGAACGTGGGGCTCACCTCGACCATGGTAATAGCGATGACGAATACGTAGATGTACTGCCAAGTAGTGGAGGCCATTTCGCCGACACGTGTCCAGCGAAAGCCTC	vector
M00292:91:000000000-AHYF2:1:1103:21259:17021	AGAGACGCCGCAAAATGAATTTGTGTCTCTACTGTGGCAATGAGACAGGTCGATCCGTGTCTCGTACAGGCCGGTGATGCTCTGGTGGATCAGGGTGGCGTCCAGCACCTCTTTGGTGCTGGTGTACCTCTTCCGGTCGATGGTGGTGTCAAAGTTGGAGGCCATTTCGCCGACACGTGTCCAGCGAAAGCCTC	vector
M00292:91:000000000-AHYF2:1:1103:21330:8633	AGAGACGCCGCAAAATGAATTTGTGTCTCTACTGTGGCAAGCTGGTTTATTGCTGATAAATCTGGAGCCGGTGAGCGTGGAAGCCGCGGTATCATTGCAGCACTGGGGCCAGATGTGGAGGCCATTTCGCCGACACGTGTCCAGCGAAAGCCTC	vector
M00292:91:000000000-AHYF2:1:1103:21353:18284	AGAGACGCCGCAAAATGAATTTGTGTCTCTACTGTGGCAAATTAATTCGATATCAAGCTTATCGATACCGTCGACCTCGAGGGGGGGCCCGGTACCAGCTTTTGTTCCCTTTAGTGAGGGTTAATTTCGAGCTTGGCGTAATGGAGGCCATTTCGCCGACACGTGTCCAGCGAAAGCCTC	vector
M00292:91:000000000-AHYF2:1:1103:21355:9254	AGAGACGCCGCAAAATGAATTTGTGTCTCTACTGTGGCAATTAACCCTTACTAAAGGGAACAAAAGCTGGTACCGGGCCCCCCCTCGGGGTCCACGGTATCGATAAGCTTGGTATCGAATTCATTCGTCGGCCGCGAAAATCTGACAGGTAGGCGAGGCACTTTTCCCATGGCAGTCTAGAGCATGAACTGGAGGCCATTTCGCCGACACGTGTCCAGCGAAAGCCTC	vector
M00292:91:000000000-AHYF2:1:1103:21399:23735	AGAGACGCCGCAAAATGAATTTGTGTCTCTACTGTGGCAATCTTCAGTTTCTTGGACTTGCCCTTTTCCACTTTGGTCACCACCAGCACAGAATAGGCCACGGTGGGGCTGTCGAAGCCGCCGTACTTCTTAGGGTCCATGGAGGCCATTTCGCCGACACGTGTCCAGCGAAAGCCTC	vector
M00292:91:000000000-AHYF2:1:1103:21509:20732	AGAGACGCCGCAAAATGAATTTGTGTCTCTACTGTGGCAACAGTCCACTATTAAAGAACGTGGACTCCAACGTCAAAGGGCGAAAAACCGTCTATCAGGGCGATGGCCCACGTTGGAGGCCATTTCGCCGACACGTGTCCAGCGAAAGCCTC	vector
M00292:91:000000000-AHYF2:1:1103:21516:17023	AGAGACGCCGCAAAATGAATTTGTGTCTCTACTGTGGCAACCCTATCTCGGTCTATTCTTTTGATTTATAAGGGATTTTGCCGATTTCGGCCTATTGGTTAAAAAATGAGCTGATTTAACAAAAATTTAACGCGAATTTTAACAAAATATTAACGCTTACAATTTCCATTCGCCATTCAGGCTGCGCAACTGTTGGGAAGGGCGATCGGTGCGGGCCTCTTCGCTATTACGCCAGCTGGCGATGGAGGCCATTTCGCCGACACGTGTCCAGCGAAAGCCTC	vector
M00292:91:000000000-AHYF2:1:1103:21810:11096	AGAGACGCCGCAAAATGAATTTGTGTCTCTACTGTGGCAATCATGGTTATGGCAGCACTGCATAATTCTCTTACTGTCATGCCATCCGTAAGATGCTTTTCTGTGACTGGTGAGTACTCAACCAAGTCATTCTGAGAATAGTGTATGCGGCGACCGAGTTGCTCTTGCCCGGCGTCAATACGGGATAATACCGCGCCACATAGCAGAACTTTAAAAGTGCTCATCATTGGAAAAGTGGAGGCCATTTCGCCGACACGTGTCCAGCGAAAGCCTC	vector
M00292:91:000000000-AHYF2:1:1103:21861:16028	AGAGACGCCGCAAAATGAATTTGTGTCTCTACTGTGGCAAAAAAGGTCGCCCGACGCCCGGGCTTTGCCCGGGCGGCCTCAGTGAGCGAGCGAGCGCGCAGCTGCCTGCAGGGGCGCCTGATGCGGTATTTTCTCCTTACGCATCTGTTGGAGGCCATTTCGCCGACACGTGTCCAGCGAAAGCCTC	vector
M00292:91:000000000-AHYF2:1:1103:21912:8408	AGAGACGCCGCAAAATGAATTTGTGTCTCTACTGTGGCAACATCAAGAAGAACCTGATCGGAGCCCTGCTGTTCGACAGCGGCGAAACAGCCGAGGCCACCCGGCTGAAGAGAACCGCTGGAGGCCATTTCGCCGACACGTGTCCAGCGAAAGCCTC	vector
M00292:91:000000000-AHYF2:1:1103:21921:24138	AGAGACGCCGCAAAATGAATTTGTGTCTCTACTGTGGCAAAGGCTAGTCCGTTATCAACTTGAAAAAGTGGCACCGAGTCGGTGCTTTTTTGTTTTAGAGCTGGAGGCCATTTCGCCGACACGTGTCCAGCGAAAGCCTC	vector
M00292:91:000000000-AHYF2:1:1103:21981:22442	AGAGACGCCGCAAAATGAATTTGTGTCTCTACTGTGGCAACCCGCCTTCCTGAGCGGCGAGCAGAAAAAGGCCATCGTGGACCTGCTGTTCAAGACCAACCGGAAAGTGACCGTGGAGGCCATTTCGCCGACACGTGTCCAGCGAAAGCCTC	vector
M00292:91:000000000-AHYF2:1:1103:22011:7869	AGAGACGCCGCAAAATGAATTTGTGTCTCTACTGTGGCAAGACGGGCTTGTCTGCTCCCGGCATCCGCTTACAGACGAGCTGTGACCGTCTCCGGGAGCTGCATGTGTCAGAGGTTTTCACCGTCATCACCGAAACGCGCGAGACGAAAGGGCCTCGTGATACGCCTATTTTTAGAGGTTAATGTCATGATAATAATGGTTTCTTAGACGTCAGGTGGCACTTTTCGGGGAAATGTGCGCGGAACCCCTATTTGTTTATTTGTCTAAATACATTCAAATATGTATCCGCTCATGGATGGAGGCCATTTCGCCGACACGTGTCCAGCGAAAGCCTC	vector
M00292:91:000000000-AHYF2:1:1103:22097:19039	AGAGACGCCGCAAAATGAATTTGTGTCTCTACTGTGGCAAAGCCAGCCGGAAGGGCCGAGCGCAGAAGTGGTCCTGCAACTTTATCCGCCTCCATCCAGTCTATTAATTGTTGCCGGGAAGCTAGAGTAAGTAGTTCGCCAGTTAATAGTTTGCGCAACGTTGTTGCCATTGCTACAGTGGAGGCCATTTCGCCGACACGTGTCCAGCGAAAGCCTC	vector
M00292:91:000000000-AHYF2:1:1103:22286:12190	AGAGACGCCGCAAAATGAATTTGTGTCTCTACTGTGGCAACCCGCCTTCCTGAGCGGCGAGCAGAAAAAGGCCATCGTGGACCTGCTGTTCAAGACCAACCGGAAAGTGACCGTGGAGGCCATTTCGCCGACACGTGTCCAGCGAAAGCCTC	vector
M00292:91:000000000-AHYF2:1:1103:22369:12668	AGAGACGCCGCAAAATGAATTTGTGTCTCTACTGTGGCAACACCCCGTGGAAAACACCCAGCTGCAGAACGAGAAGCTGTACCTGTACTACCTGCAGAATGGGCGGGATATGTACGTGGACCAGGAACTGGACATCAACCGGCTGTCCGACTACGATGTGGACCATATCAATGGAGGCCATTTCGCCGACACGTGTCCAGCGAAAGCCTC	vector
M00292:91:000000000-AHYF2:1:1103:22537:3538	AGAGACGCCGCAAAATGAATTTGTGTCTCTACTGTGGCAATACAAAGACGATGACGATAAGATGGCCCCAAAGAAGAAACGGAAGGTCGGTATCCACGGAGTCCCAGAAGCCGACAAGAAGTACAGCATCGGCCTGGACATCGGCACCAACTCTGTGTGGAGGCCATTTCGCCGACACGTGTCCAGCGAAAGCCTC	vector
M00292:91:000000000-AHYF2:1:1103:22537:9147	AGAGACGCCGCAAAATGAATTTGTGTCTCTACTGTGGCAAAGACCCCGTAGAAAAGATCAAAGGATCTTCTTGAGATCCTTTTTTTCTGCGCGTAATCTGGTGCTTGCAAACAAAAAAACCACCGCTACCAGCGGTGGTTTGTTTGCCGGTTGAAGAGTTACCAACTCTTTTGTCGAAGGTAACTGGCTTCAGCAGAGCGCAGATACCAAATACTGTTCTTCTAGTGTAGCCGTAGTTAGGCCACCACTTCAAGAACTCTGTAGCACCGCCTACATACCTCGCTCTGCTAATCCTGTTACCAGTGGCTGCTGCCAGTGGCGATAGGTCGTGAGGCCATTTCGCCGACACGTGTCCAGCGAAAGCCTC	vector
M00292:91:000000000-AHYF2:1:1103:22616:3621	AGAGACGCCGCAAAATGAATTTGTGTCTCTACTGTGGCAACCCAGATCGGCGACCAGTACGCCGACCTGTTTCTGGCCGCCAAGAACCTGTCCGACTGGAGGCCATTTCGCCGACACGTGTCCAGCGAAAGCCTC	vector
M00292:91:000000000-AHYF2:1:1103:22645:14745	AGAGACGCCGCAAAATGAATTTGTGTCTCTACTGTGGCCTGGCGAACTACTTACTCTAGCTTCCCGGCAACAATTAATAGACTGGATTGGAGGCCATTTCGCCGACACGTGTCCAGCGAAAGCCTC	vector
M00292:91:000000000-AHYF2:1:1103:22661:13225	AGAGACGCCGCAAAATGAATTTGTGTCTCTACTGTGGCAACACAAACAGCTGTTTCTGCTCATTATCCTCGGGGGAGCCCTTCAGCTTCTCATAGTGGCTGGCCAGGTACAGGAAGTTCACATATTTGGAGGGCAGGGCCAGTTCGTTGGAGGCCATTTCGCCGACACGTGTCCAGCGAAAGCCTC	vector
M00292:91:000000000-AHYF2:1:1103:22745:21702	AGAGACGCCGCAAAATGAATTTGTGTCTCTACTGTAAGCGAGTTCGTGTACGGCGACTACAAGGTGTACGACGTGCGGAAGATGATGGAGGCCATTTCGTCGACACGTGTCCAGCGAAAGCCTC	vector
M00292:91:000000000-AHYF2:1:1103:2281:11715	AGAGACGCCGCAAAATGAATTTGTGTCTCTTCCTTTTTTTCTGCGCGTAATCTGATGCTTGCAAACAAAAAAACCACCGCTACCAGCGGTGGTTTGTTTGCCGGATCAAGAGCTACCAACTCTTTTTCCGAAGGTAACTGGCTTCAGCAGAGCGCAGATACCAAATACTGTTCTTCTAGTGTAGCCGTAGTTAGGCCACCACTTCAAGAAGTGGAGGCCATTTCGCCGACACGTGTCCAGCGAAAGCCTC	vector
M00292:91:000000000-AHYF2:1:1103:22885:7600	AGAGACGCCGCAAAATGAATTTGTGTCTCTACTGTGGCAAATGAAAAAGGAAGAGTATGAGTATTCAACATTTCCGTGTCGCCCTTATTCCCTTTTTTGCGGCATTTTGCCTTCCTGTTTTTGCTCACCCAGAAACGCTGGTGAAAGTAAAAGATGCTGAAGATCAGTTGGGTGCACGAGCGGGTTACATCGTGGAGGCCATTTCGCCGACACGTGTCCAGCGAAAGCCTC	vector
M00292:91:000000000-AHYF2:1:1103:22924:7931	AGAGACGCCGCAAAATGAATTTGTGTGTCTACTGTAGACAGCTGGTGGAAACCCGGCAGATCACAAAGCACGTGGCACAGATCCTGGACTCCCGGATGAACACTAAGTACGACGAATGGAGGCCATTTCGCCGACACGTGTCCAGCGAAAGCCTC	vector
M00292:91:000000000-AHYF2:1:1103:23051:14444	AGAGACGCCGCAAAATGAATTTGTGTCTCTACTGTGGCAAGGAGGTGCTGGTGTACCTCTTCCGGTCGATGGTGGTGTCAAAGTACTTGAAGGCGGCAGGGGCTCCCAGATTGGTCAGGGTAAACAGGTGGATGATATTCTCGGCCTGCTCTCTGATGGGCTGGAGGCCATTTCGCCGACACGTGTCCAGCGAAAGCCTC	vector
M00292:91:000000000-AHYF2:1:1103:23055:2461	AGAGACGCCGCAAAATGAATTTGTGTCTCTACTGTGGCAAGCCGGTGATGCTCTGGTGGATCAGGGTGGCGTCCAGCACCTCTGGAGGCCATTTCGCCGACACGTGTCCAGCGAAAGCCTC	vector
M00292:91:000000000-AHYF2:1:1103:23098:12054	AGAGACGCCGCAAAATGAATTTGTGTCTCTACTGTGGCAAGGTACAAGGTGCCCAGCAAGAAATTCAAGGTGCTGGGCAACACCGACCGGCACAGCATCAAGAAGAACCTGATCGGAGCCCTGCTGTTCGACAGCGGCGAAACAGCCGAGGCCACCCGGCTGAAGAGAACCGCCAGAAGAAGATACACCAGACGGAAGAACCGGATCTGCTAGCTGCAAGAGATCTTCAGCAACGAGATGGCCAAGGTGGACGACAGCTTCGGCCACTGGAGGCCATTTCGCCGACACGTGTCCAGCGAAAGCCTC	vector
M00292:91:000000000-AHYF2:1:1103:23149:21158	AGAGACGCCGCAAAATGAATTTGTGTCTCTACTGTGGCAATTAAGCTGATCGCCAGAAAGAAGGACTGGGACCCTACGAAGTACGGCGGCTTCGACAGCCCCACCGTGGCCTATTCTTTGCTGGTGGTGGCCCAAGGGGAAAAGGGCAAGTCCAAGAAACTGAAGAGCGTGAAAGAGCTGCTGGGGAGCACCATCATGGCAAGAAGCAGCGTCGAGAAGAATCCCATCGACGTGCTGGAAGCCAAGGGCATGGAGGCCATTTCGCCGACACGTGTCCAGCGAAAGCCTC	vector
M00292:91:000000000-AHYF2:1:1103:23251:15013	AGAGACGCCGCAAAATGAATTTGTGTCTCTACTGTGGCAAAAGAGGTCCTGGTGTACCTCTTCCGGTCGATGGTCGTGTGAAAATACTTGACAGCGGCAGGGGCTCACAGGATGGTCAGGGTAAACAGGGGGTGGAGGCCATTTCGCCGACACGTGTCCAGCGAAAGCCTC	vector
M00292:91:000000000-AHYF2:1:1103:2331:14243	AGAGACGCCGCAAAATGAATTTGTGTCTCTACTGTGGCAATGGGACTTTCCTACTTGGCAGTACATCTACGTATTAGTCATCGTGGAGGCCATTTCGCCGACACGTGTCCAGCGAAAGCCTC	vector
M00292:91:000000000-AHYF2:1:1103:23360:17233	AGAGACGCCGCAAAATGAATTTGTGTCTCTACTGTGGCAAATGATCTCGTCCAGGTAGTGCTTGTGCTGTTCCCCAAACAGCTGTTTCTGCTCATTATCCTCGGGGGAGCCCTTCAGCTTCTCATAGTGGCTGGCCAGGTACAGGAAGTTCACATATTTGGAGGGCAGGGCCAGTTCGTTTCCCTTCTGCAGTTCGCCGGCAGAGGCCAGCATTCTCTTCCTGCCGTTTTCCAGCTCGAACAGGGAGTACTTAGGCAGCTTGATGATCAGGTCCTTTTTCACTTCTTTGTAGCCCTTGGCTTCCAGAAAGTCGATGGGATTTATGGAGGCCATTTCGCCGACACGTGTCCAGCGAAAGCCTC	vector
M00292:91:000000000-AHYF2:1:1103:23424:15340	AGAGACGCCGCAAAATGAATTTGCGTCTCTACTGTGGCAAAAAAGCCCGGGCGGCCTCAGTGAGCGAGCGAGCGCGCAGCTGCCTGCAGGGGCGCCTGATGCGGTATTTTCTCCTTACGCATCTGTGCGGTATTTCACACCGCATACGTCAAAGTGGAGGCCATTTCGCCGACACGTGTCCAGCGAAAGCCTC	vector
M00292:91:000000000-AHYF2:1:1103:23527:13054	AGAGACGCCGCAAAATGAATTTGTGTCTCTACTGTGCACATGGTCAAGTTCCGGGGCCACTTCCTGGTCGGGGGCGACCTGATCCCCGACAACAGCGCCGTGGACCAGGTGTTCATCCAGCTGGTGCAGACCTCCGACCAGCTGTTCGAGGAAAACCCCATCAACGCCAGCGGCGGGGACGCCAAGGCCATCCTGTCTGCCAGACTGAGCAAAATGCTGTCCTTGGAGGCCGTTTCGCCGACACGTGTCCAGCGAAAGCCTC	vector
M00292:91:000000000-AHYF2:1:1103:23586:18716	AGAGACGCCGCAAAATGAATTTGTGTCTCAGAATTATGCAGTGCTGCCATAACCATGAGTGATAACACTGCGGCCAACTTACTTCTGACAACGATCGGAGGACCGAAGGAGCTAACCGCTTTTTTGCACAACATGGGGGATCATGTAACTCGCCTTGATCGTTGGGAACCGGAGCTGAATGAAGCCATACCAAACGGCCATTTCGCCGACACGTGTCCAGCGAAAGCCTC	vector
M00292:91:000000000-AHYF2:1:1103:23592:22661	AGAGACGCCGCAAAATGAATTTGTGTCTCTACTGTGGCAAGCGATGCAATTTCCTCATTTTATTAGGAAAGGACAGTGATGGAGGCCATTTCGCCGACACGTGTCCAGCGAAAGCCTC	vector
M00292:91:000000000-AHYF2:1:1103:23634:9995	AGAGACGCCGCAAAATGAATTTGTGTCTCTACTGTGGCAAAGGGCCTCGTGATACGCCTATTTTTATAGGTTAATGTCATGATAATAATGGTTTCTTAGACGTCAGGTGGCACTTTTCGGGGAAATGTGCGCGGAACCCCTATTTGTTTATTTTTCTAAATACATTCAAATATGTATCCGCTCATGAGACAATAACCCTGATAAATGCTTCAATAATATTGAAAAAGGAAGAGTATGAGTATTGGAGGCCATTTCGCCGACACGTGTCCAGCGAAAGCCTC	vector
M00292:91:000000000-AHYF2:1:1103:23721:16772	AGAGACGCCGCAAAATGAATTTGTGTCTCGGGCGTCGGGCGACCTTTGGTCGCCCGGCCTCAGTGAGCGAGCGAGCGCGCAGCTGCCTGCAGGGGCGCCTGATGCGGTATTTTCTCCTTACGCATCTGTGCTGGAGGCCATCTCGCCGACACGTGTCCAGCGAAAGCCTC	vector
M00292:91:000000000-AHYF2:1:1103:23832:12063	AGAGACGCCGCAAAATGAATTTGTGTCTCTACTGTGGCAGCATCCGCGCCCGTCAGGGCGCGTCAGCGGGTGTTGGCGGGTGTCGGGGCTGGCTTAACTATGCGGCATCAGAGCAGATTGTATTGAGAGTGCACCATAAAATTGTAAACGTTAATATTTTGTTAAAATTCGCGTTAAATTTTTGTTAAATCAGCTCATTTTTTAACCAATAGACCGAAATCTGGAGGCCATTTCGCCGACACGTGTCCAGCGAAAGCCTC	vector
M00292:91:000000000-AHYF2:1:1103:23849:16696	AGAGACGCCGCAAAATGAATTTGTGTCTCTACTGTGGCAACTCACCAGTCACAGAAAAGCATCTTACGGATGGCATGACAGTAAGAGAATTATGCAGTGCTGCCATAACCATGAGTGATAACACTGCGGCCAACTTACTTCTGACAACGATCGGAGGACCGAAGGAGCTAACCGCTTTTTTGCACAACATGGGGGTGGAGGCCATTTCGCCGACACGTGTCCAGCGAAAGCCTC	vector
M00292:91:000000000-AHYF2:1:1103:23888:21958	AGAGACGCCGCAAAATGAATTTGTGTCTCTACTGTGGCAAGTGTGGGATAAGGGCCGGGATTTTGCCACCGTGCGGAAAGTGCTGAGCATGCCCCACGTGAATATCGTGAAAAAGACCGAGGTGCAGACAGGCGGCTTCAGCAAAGAGTCTATCCTGCCCAAGAGGAACAGCGATAAGCTGATCGCCAGAAAGTGGAGGCCATTTCGCCGACACGTGTCCAGCGAAAGCCTC	vector
M00292:91:000000000-AHYF2:1:1103:23910:8684	AGAGACGCCGCAAAATGAATTTGTGTCTCTACTGTGGCAATTAACCTATAAAAATAGGCGTATCACGAGGCCCTTTCGTCTCGCGCGTTTCGGTGATGACGGTGAAAACCTCTGACACATGATGGAGGCCATTTCGCCGACACGTGTCCAGCGAAAGCCTC	vector
M00292:91:000000000-AHYF2:1:1103:23969:19902	AGAGACGCCGCAAAATGAATTTGTGTCTCTACTGTGGCAAGGGCGACGCGGAAATGTTGAAGACTCATACTCTTCCTTTTTCTGTATTATTGAAGCATTTATCTGGAGGCCATTTCGCCGACACGTGTCCAGCGAAAGCCTC	vector
M00292:91:000000000-AHYF2:1:1103:24340:16140	AGAGACGCCGCAAAATGAATTTGTGTCTCTACTGTGGCAACAGTCCACTATTAAAGAACGTGGACTCCAACGTCAAAGGGCGAAAGACCGTCTATCAGGGCGATGGCCCACGTTGGAGGCCATTTCGCCGACACGTGTCCAGCGAAAGCCTC	vector
M00292:91:000000000-AHYF2:1:1103:24422:5230	AGAGACGCCGCAAAATGAATTTGTGTCTCTACTGTGGCAATACAAAGACGATGACGATAAGATGGCTCCAAAGAAGAAGCGGTAGCTCGGTATCCACGGAGTCCCAGCAGCCGACAAGAAGTACAGCATCGGCATGTACATCGGCACCAACCCTGTGTGGAGGCCATTTCGCCGACACGTGTCCAGCGAAAGCCTC	vector
M00292:91:000000000-AHYF2:1:1103:24514:10909	AGAGACGCCGCAAAATGAATTTGTGTCTCTACTGTGGCAAAGGAGGTGGGGGTCGGACACGTTGTTGGCGGCCAGGAGCAGTTCGGCGTACGGGTGGCCGATCTGGGCCAGCAGGTTGACCAGGTCGCTGTTCTAGGTGTCCTTTCTCATCTGCGGTATGGCATCCTGGGTCCGGTCGAAGTTGCGCTTCAAGTATATTACTTGGAGGCCATTTCGCCGACACGTGTCCAGCGAAAGCCTC	vector
M00292:91:000000000-AHYF2:1:1103:24590:7753	AGAGACGCCGCAAAATGAATTTGTGTCTCTACTGTGGCAAGAAAATACCGCATCAGGCGCCCCTGCAGGCAGCTGCGCGCTCGCTCGCTCACTGAGGCCGCCCGGGCAAAGCCCGGGCGTCGGGCGACCTTAAGTGCTCATCATTGGAAAACGTTCTTCGGGGCGAAAACTCTCAAGGATCTTACCGCTGCTGAAATCCCGTTCGATGTAACCCACTCGTGACCCCAACAGAACCCCACCAACCTTTACTGTCCGCAGCGTTTCTGGGTGGGAAAACACAGGAAGGCAAAATGCCGCAAAAAAGGGAATAAGGGCGACACGGAAATGTTGAATACTCATACTCTTCCTTTTTCAATATTATTGAAGCATTTATCAGGGTTATTGTCTCATGAGCGTTAC…	vector
M00292:91:000000000-AHYF2:1:1103:24606:22068	AGAGACGCCGCAAAATGAATTTGTGTCTCTACTGTGGCAAAAAGAACGTGGACTCCAACGTCAAAGGGCGAAAAACCGTCTATCAGGGCTGGAGGCCATTTCGCCGACACGTGTCCAGCGAAAGCCTC	vector
M00292:91:000000000-AHYF2:1:1103:24645:21547	AGAGACGCCGCAAAATGAATTTGTGTCTCTACTGTGGCAAATCGCCACGTTCGCCGGCTTTCCCCGTCAAGCTCTAAATCGGGGGCTCCCTTTAGGGTTCCGATTGGAGGCCATTTCGCCGACACGTGTCCAGCGAAAGCCTC	vector
M00292:91:000000000-AHYF2:1:1103:24686:21059	AGAGACGCCGCAAAATGAATTTGTGTCTCTACTGTGGCAAGCCTCGGCTGTTTCGCCGCTGTCGAACAGCAGGGCTCCGATCAGGTTCTTCTTGATGCTGTGCCGGTCGGTGTTGCCCAGCACCTTGAATTTCTTGCTGGGCACCTTGTACTCGTCGGTGATCACGGCCCAGCCCACAGAGTTGGTGCCGATGTCCAGGCCATGGAGGCCATTTCGCCGACACGTGTCCAGCGAAAGCCTC	vector
M00292:91:000000000-AHYF2:1:1103:24699:3506	AGAGACGCCGCAAAATGAATTTGTGTCTCTACTGTGGCAACTGGTGTATCTTCTTCTGGCGGTTCTCTTCAGCCGGGTGGCCTCGGCTGTTACGCCGCTGGCGAACAGCAGGGCTCCGAAGTGGAGGCCATTTCGCCGACACGTGTCCAGCGAAAGCCTC	vector
M00292:91:000000000-AHYF2:1:1103:24859:7649	AGAGACGCCGCAAAATGAATTTGTGTCTCTACTGTGGCAACTGGTGGAAACCCGGCAGATCACAAAGCACGTGGCACAGATCCTGGACTCCCGGATGAACACTAAGTACGACGAGAATGACAAGCTGATCCGGGATGGAGGCCATTTCGCCGACACGTGTCCAGCGAAAGCCTC	vector
M00292:91:000000000-AHYF2:1:1103:25004:23520	AGAGACGCCGCAAAATGAATTTGTGTCTCTACTGTGGCAAATGATCTCGACCAGGTAGTGCTCGTGCTGTTCCACAAACAGCTGTTTCTGCGCATTATCCTCGGGGGAGCACTTCAGCTTCTCATAGTGGCTGGCCAATGACAGGAAGTTCACATTTTTGGAGGGCAGGGCACGTTCGTTTGCCTTCTGCATGTCGCCGGCAGAGGCCAGCATTCTCTTCCTGGCGTTTGCCACCGCGAACAGGGAGTACTGAGGCAGCTGGATGATCAGGTCCTGTGTCACTTCTTTGTAGCCCTTGGCTTCCAGAAAGTCAATGGGATTTATGGAGGCCATTTCGCCGACACGTGTCCAGCGAAAGCCTC	vector
M00292:91:000000000-AHYF2:1:1103:25023:12897	AGAGACGCCGCAAAATGAATTTGTGTCTCTACTGTGGCAACGCCCATCAGGGCGATGGCCCACTACGTGAACCATCACCCAAATCAAGTTTTTTGGGGTCGAGGTGCCGTAAAGCACTAAATCGGAACCCTAAAGGGAGGATTGGGAAGACAATAGCAGGCATGCTGGGGATGCGGTGGGCTCTATGGCTTCTGAGGCGGAAAGAACCAGCTGGGGCTCGAGATCCACTAGTTCTAGCCTCAATGGAGGCCATTTCGCCGACACGTGTCCAGCGAAAGCCTC	vector
M00292:91:000000000-AHYF2:1:1103:25042:7768	AGAGACGCCGCAAAATGAATTTGTGTTTCTACTGTGGCAATCACCGTGTATAACGAGCTGACCAAAGTGAAATACGTGACCGGGGGAATGGGAAAGCCCGCCTTCCTGAGCGGCGAGCAGAAAAAGGCCATCGTGGACCTGCTGTTCAAGACCAACCGGAAAGTGACCGTGAAGCAGCTGAAAGAGAACTACTTCAAGAAAATCGAGTGCTTCGACTCCGTGGAAATCTCCGATGGAGGCCATTTCGCCGACACGTGTCCAGCGAAAGCCTC	vector
M00292:91:000000000-AHYF2:1:1103:25047:5360	AGAGACGCCGCAAAATGAATTTGTGTCTTGGCATCAGGGTCTGGTGTGTAAACACAAAGATATTAGTACAAAATACGTGACGTAGAAAGTAATAATTTCTGGGGTAGTTTGCAGTTTTAAAATTATGTTTTAAAATGGACTATCATATGCTTACCGTAACTTGAAAGTATTTCGATTTCTTGGCTTTATATATCTTGTGGAAAGGACGAAACACCGTGTCTCTACTGTGGCAATGTGGAGGCCATTTCGCCGACACGTGTCCAGCGAAAGCCTC	vector
M00292:91:000000000-AHYF2:1:1103:25059:14371	AGAGACGCCGCAAAATGAATTTGTGTCTCTACTGTGGCAATTTTGCCTGGCCGGCCTTTTTCGTGGCCGCCGGCCTTTTGTCGCCTCCCAGCTGAGACAGGTCGATCCGTGTCTCGTGGAGGCCATTTCGCCGACACGTGTCCAGCGAAAGCCTC	vector
M00292:91:000000000-AHYF2:1:1103:25202:6671	AGAGACGCCGCAAAATGAATTTGTGTCTCTACTGTGGCAACATCAAGAAGAACCTGATCGGAGCCCTGCTGTTCGACAGCGGCGAAACAGCCGAGGCCACCCGGCTGAAGAGAACCGCTGGTGGCCATTTCGCCGACACGTGTCCAGCGAAAGCCTC	vector
M00292:91:000000000-AHYF2:1:1103:2525:17869	AGAGACGCCGCAAAATGAATTTGAAGTAAGTTGGCCGCAGTGTTATCATTCATGGTTATAGCAGCACTGCATAATTCTCTTACTGTCATGCCATCCGTAAGATGCTTTTCTGTGAGAATGGAGGCCATTTCGCCGACACGTGTCCAGCGAAAGCCTC	vector
M00292:91:000000000-AHYF2:1:1103:2543:15304	AGAGACGCCGCAAAATGAATTTGTGTCTCTACTGTGGCAACAAGTTTTTTGGGGTCGAGGTGCCGTAAAGCACTAAATCGGAACCCTAAAGGAAGCCCCCGATTTAGAGCTTGACGGGGAAAGCCGGCGAACGGGGCGAGAAAGGAAGGGAAGAAAGCGAAAGGGGGGGGCGCTAAGGGGGTGGCAAGGGTGGGGGTCACTCTGCGCGTAACCACCACACCCGCCGCGCTTAATGCGCCGCTACAGGGCGCGTACTATGGTGGCTTTGACGTATGCGGTGGGAAATACCCCCCAGATGCGTAAGGAGAAAATAACGCAGCAGGCGCCCCTGCAGGCAGCTGCGCGCTCGCTCGCTAACTGAGGCCTGGAGGCCATTTCGCCGACACGTGTCCAGCGAAA…	vector
M00292:91:000000000-AHYF2:1:1103:25545:17809	AGAGACGCCGCAAAATGAATTTGTGTCTCTACTGTGGCTACTCAGAGAATGAGATGCAATTTCCTGCTTTTATTAGGAAAGGAGACTGGGTGTGGGCCAATGGAGGCCATTTCGCCGACACGTGTCCAGCGAAAGCCTC	vector
M00292:91:000000000-AHYF2:1:1103:25591:16626	AGAGACGCCGCAAAATGAATTTGTGTCTCTACTGTGGCATGTCCGCCTACAACAAGCACCGGGATAAGCCCATCAGAGAGCAGGCCGAGAATATCATCCACCTGTTTACCCTGACCAATCTGGGAGCCCCTGCCGCCTTCAAGTACTTTGACACCACCATCGACCGGAAGAGGTACACCAGCACCAAAGAGGTGCTGGACGCCACCCTGATCCACCAGAGCATCACCGGCCTGTACGAGACACGGATCGACCTGTCTCAGCTGGGAGGCGACGAAAGGCCGGCATGGAGGCCATTTCGCCGACACGTGTCCAGCGAAAGCCTC	vector
M00292:91:000000000-AHYF2:1:1103:25621:9813	AGAGACGCCGCAAAATGAATTTGTGTCTCTACTGTGGCAACCGGCCTCAGTGAGCGAGCGAGCGCGCAGAGAGGGAGCGTCCGCATCCACGCCGGAGATTACCACGGCGTCGAAGCTGGCGATTTTCTTGAAGTAGTTCTCTTTCAGCTGCTTCACGGTCACTTTCCGGTTGGTGTTTAACAGCAGGTCCACGAAGGCCTTTTTCTGCTCGCCGCGCAGGAAGGCGGGGTAGCTCATGCCGACGGTCACGTATTTCACTTAAGACAGACCCTTATACACGGTGAAGTAATTGGAGGCCATTTCGCCGACACGTGTCCAGCGAAAGCCTC	vector
M00292:91:000000000-AHYF2:1:1103:25668:13203	AGAGACGCCGCAAAATGAATTTGTGTCTCTACTGTGGCAACGGGAGCAGACAAGCCCGTCAGGGCGCGTCAGCGGGTGTTGGCGGGTGTCGGGGCTGGCTTAACTATGCGGCATCAGAGCAGATTGTACTGAGAGTGCACCATAAAATTGTAAACGTTAATATTTTGTTAAAATTCGCGTTAAATTTTTGTTAATGGAGGCCATTTCGCCGACACGTGTCCAGCGAAAGCCTC	vector
M00292:91:000000000-AHYF2:1:1103:25690:16209	AGAGACGCCGCAAAATGAATTTGTGTCTCTACTGTGGCAAACGGAAGAACCGGATCTGCTATCTGCAAGAGATCTTCAGCAACGAGATGGCCAAGGTGGACGACAGCTTCTTCCACAGACTGGAAGAGTCCTTCCTGGTGTGGAGGCCATTTCGCCGACACGTGTCCAGCGAAAGCCTC	vector
M00292:91:000000000-AHYF2:1:1103:25701:19792	AGAGACGCCGCAAAATGAATTTGTGTCTCTACTGTGGCAACTTCAGCAGAGCGCAGATACCAAATACTGTTCTTCTAGTGTAGCCGTAGTTAGGCCACCACTTCAAGAACTCTGTAGCACCGCCTACATACCTCGCTCTGCTAATCCTGTTACCTTCGGAAAAAGAGTTGGTAGCTCTTGATCCGGCAAACAAACCACCGCTACCGGAGGCCATTTCGCCGACACGTGTCCAGCGAAAGCCTC	vector
M00292:91:000000000-AHYF2:1:1103:25867:12580	AGAGACGCCGCAAAATGAATTTGTGTCTCTACTGTGGCAACCGGCCTCAGTGAGCGAGCGAGCGCGCAGAGAGGGAGCGGCCGCATCCACGCCGGAGATTTCCACGGAGTCGAAGCACTCGATTTTCTTGAAGTAGTCCTCTTTCAGCTGCTTCACGGTCACTTTCCGGTTGGGCTTGAACAGCAGGTCCACGATGGCCTTTTTCTGCTCGCCGCGCAGGAAGGCGGGCTTTCTCATTCCCTCGGTCTCGTATTTCACTTTGGTCAGCTCGTTATACACGGTGAAGTACTTGGAGGCCATTTCGCCGACACGTGTCCAGCGAAAGCCTC	vector
M00292:91:000000000-AHYF2:1:1103:26045:7135	AGAGACGCCGCAAAATGAATTTGTGTCTCTACTGTGGCAACTAGTCGAAACCCGGTAGATCGCACAGCAGGTGGCACAGATCCTTGTCTGCAACAGGAACACTAAGTACGACGAGAATGACAAGCTAATCCGGGAAGGAGGCCATTTCGCCGACACGTGTCCAGCGAAAGCCTC	vector
M00292:91:000000000-AHYF2:1:1103:26138:19451	AGAGACGCCGCAAAATGAATTTGTGTCTCTACTGTGGCAACCGCCGCCGCCTCGCGCCGCCCGCCCCGGCTCTGACTGACCGCGTTACTCCCACAGGTGAGCGGGCGGGACGATGGAGGCCATTTCGCCGACACGTGTCCAGCGAAAGCCTC	vector
M00292:91:000000000-AHYF2:1:1103:26352:5573	AGAGACGCCGCAAAATGAATTTGTGTCTCTACTGTGGCAATCCAGAGAAAGTTCGACAATCTGACCAAGGCCGAGAGGGGCGGCCTGAGCGAACTGGATAAGGCCGGCTTCATCAAGAGACAGCTGGTGGAAACCCGGCAGATCACAAAGCACGTGGCACAGATCCTGGACTCCCGGATGAACACTAAGTACGACGAGAATGACAAACTGATCCGGGAAGTGAAAGTGATCACCCTGAAGTCCAAGTTGGTGTCTTGGAGGCCATTTCGCCGACACGTGTCCAGCGAAAGCCTC	vector
M00292:91:000000000-AHYF2:1:1103:26413:17521	AGAGACGCCGCAAAATGAATTTGTGTCTCTACTGTGGAGTCAAGACGATAGTTACCGGATAAGGCGCAGCGGTCGGGCTGAACGGGGGGTTCAATGGAGGCCATTTCGCCGACACGTGTCCAGCGAAAGCCTC	vector
M00292:91:000000000-AHYF2:1:1103:26514:17358	AGAGACGCCGCAAAATGAATTTGTGTCTCTACTGTGGACCTGCTGCGGAAGCAGCGGACCTTCGACAACGGCAGCATCCCCCACCAGATCCACCTGGGAGAGCTGCACGCCATTCTGCGGCGGCAGGAAGATTTTTACCCATTCCTGAAGGACAACCGGGAAAAGATCGAGAAGATTGGAGGCCATTTCGCCGACACGTGTCCAGCGAAAGCCTC	vector
M00292:91:000000000-AHYF2:1:1103:26518:7890	AGAGACGCCGCAAAATGAATTTGTGTCTCTACTGTGGCAATTACCCTGACCAATCTGGGAGCCCCTGCCGCCTTCAAGTACTTTGACACCACCATCGACCGGAAGAGGTACACCAGCACCAAAGAGGTGCTGGACGCCACCCTGATCCACCAGAGCATCACCGGCTGGAGGCCATTTCGCCGACACGTGTCCAGCGAAAGCCTC	vector
M00292:91:000000000-AHYF2:1:1103:26535:7886	AGAGACGCCGCAAAATGAATTTGTGTCTCTACTGTGGCAATTTACCTGACCAATCTGGGAGACCCTGCCGCCTTCAAGTTCTTTTACACCACCCTCGACCGGAGTAAGTACACCAGCAGCAAATAGGTGCTGCACGCCAACCTGTTCCACCAAAACATCACCGGCTGGAGGCCATTTCGCCGACACGTGTCCAGCGAAAGCCTC	vector
M00292:91:000000000-AHYF2:1:1103:2658:17142	AGAGACGCCGCAAAATGAATTTGTGTCTCTACTGTGGCAAGCTCACCGGCTCCAGATTTATCAGCAATAAACCAGCCAGCCGGAAGGGCCGAGCGCAGAAGTGGTCCTGCAACTTTATGGAGGCCATTTCGCCGACACGTGTCCAGCGAAAGCCTC	vector
M00292:91:000000000-AHYF2:1:1103:26665:10242	AGAGACGCCGCAAAATGAATTTGTGTCTCCAAAGGTCGCCCGACGCCCGGGCTTTGCCCGGGCGGCCTCAGTGAGCGAGCGAGCGCGCAGCTGCCTGCAGGGGCGCCTGATGTGGAGGCCATTTCGCCGACACGTGTCCAGCGAAAGCCTC	vector
M00292:91:000000000-AHYF2:1:1103:26835:6022	AGAGACGCCGCAAAATGAATTTGTGTCTCTACTGTGGCAATTTGTTTATTTTTCTAAATACATTCAAATATGTATCCGCTCATGAGACAATAACCCTGATAAATGCTTCAATAATATTGTAAAAGGAAGAGTATGAGTATTCAACATTTCCGTGTCGCCCTTTTTCCCTTTTTTGCGGCATTTTGCCTTGGAGGCCATTTCGCCGACACGTGTCCAGCGAAAGCCTC	vector
M00292:91:000000000-AHYF2:1:1103:2684:11755	AGAGACGCCGCAAAATGAATTTGTGTCTCTACTGTGGCAAAGGGATCTTACCGCTGTTGAGATCCAGTTCGATGTAACCCACTCGTGCACCCAACTGATCTTCAGCATGGAGGCCATTTCGCCGACACGTGTCCAGCGAAAGCCTC	vector
M00292:91:000000000-AHYF2:1:1103:2703:8933	AGAGACGCCGCAAAATGAATTTGTGTCTCTACTGTGGCAATTGATCAGGGCGGTTCCCACGACGGCGTTCAGGTAGGCGTCGTGGGCGTGGTGGTAGTTGTTGATCTCGCGCACTTTGTAAAACTGGAAATCCTTCCGGAAATCGGACACCAGCTTGGACTTCAGGGTGATCACTTTCACTTCCCGGATCAGCTTGTCATTCACGTCGTACTTAGTGTTCATCCGGGAGTCCAGGATCTGTGCTGGAGGCCATTTCGCCGACACGTGTCCAGCGAAAGCCTC	vector
M00292:91:000000000-AHYF2:1:1103:27097:14568	AGAGACGCCGCAAAATGAATTTGTGTCTCTACTGTGGCAACACCCCGTGGAAAACACCCAGCTGCAGAACGAGAAGCTGTACCTGTACTACCTGCAGAATGGGCGGGATATGTACGTGGACCAGGAACTGGACATCAACCGGCTGTCCGACTACGATGTGGACCATATCAATGGAGGCCATTTCGCCGACACGTGTCCAGCGAAAGCCTC	vector
M00292:91:000000000-AHYF2:1:1103:27328:17950	AGAGACGCCGCAAAATGAATTTGTGTCTCTACTGTGGTCGACGCTCAAGTCAGAGGTGGCGAAACCCGACAGGACTATAAAGATACCAGGCGTGGAGGCCATTTCGCCGACACGTGTCCAGCGAAAGCCTC	vector
M00292:91:000000000-AHYF2:1:1103:27618:15659	AGAGACGCCGCAAAATGAATTTGTGTCTCTACTGTAGACAGCTGGTGGAAACCCGGCAGATCACAAAGCACGTGGCACAGATCCTGGACTCCCGGATGAACACTAAGTACGACGAATGGAGGCCATTTCGCCGACACGTGTCCAGCGAAAGCCTC	vector
M00292:91:000000000-AHYF2:1:1103:27762:10243	AGAGACGCCGCAAAATGAATTTGTGTCTCTACTGTGGCAACCCTATCGCGGTCTATACGTTTGATTAATGAGGGGTTTTGCTGTTTTCAGACTTTTGGTTAAAAAATGAGTTGTTTTAACAAAATTTTAACGCGCATTTTAACAAAATAAGAACGCTTACAAAGTCCATTCGCCATTAAGGCTACGTAAATGTAGGAAAGGGCGAACGGCCGCGGCCTCTTCGTGTGTACGCAAGCTGGTGATGGAGGCCATTTCGCCGACACGTGTCCAGCGAAAGCCTC	vector
M00292:91:000000000-AHYF2:1:1103:27879:11151	AGAGACGCCGCAAAATGAATTTGTGTCTCTACTGTGGCAAGCCCATCCTGGAAAAGATGGACGGCACCGAGGAACTGCTCGTGAGGCTGAACAGAGAAGACCTGTGGAGGCCATTTCGCCGACACGTGTCCAGCGAAAGCCTC	vector
M00292:91:000000000-AHYF2:1:1103:2809:8591	AGAGACGCCGCAAAATGAATTTGTGTCTCTACTGTGGCAACTGGTGTATCTTCTTCTGGCGGTTCTCTTCAGCCGGGTGGCCTCGGCTGTTTCGCCGCTGTCGAACAGCAGGGCTCCGAAATGGAGGCCATTTCGCCGACACGTGTCCAGCGAAAGCCTC	vector
M00292:91:000000000-AHYF2:1:1103:28196:10506	AGAGACGCCGCAAAATGAATTTGTGTCTCTACTGTGGCAATCGGCAACACGAACTCGCTTTCCAGCTTAGGGTACTTTTTGATCAGGGCGCTTCCAACGACGGCGTTCAGGTAGGCGTCGTGGTGGAGGCCATTTCGCCGACACGTGTCCAGCGAAAGCCTC	vector
M00292:91:000000000-AHYF2:1:1103:28396:12014	AGAGACGCCGCAAAATGAATTTGTGTCTCTACTGTGGCAACTTTCTCATTCCCTCGGTCACGTATTTCACTTTGGTCAGCTCGTTATACACGGTGAAGATGGAGGCCATTTCGCCGACACGTGTCCAGCGAAAGCCTC	vector
M00292:91:000000000-AHYF2:1:1103:28533:11893	AGAGACGCCGCAAAATGAATTTGTGTCTCTACTGTGGCAACCACCAGGAAGGACTCTTCCAGTCTGTGGAAGAAGCTGTCGTCCACCTTGGCCATCTCGTTGCTGAAGATCTCTTGCAGATAGCAGATCCGGTTCTTCCGTCTGGTTTATCTTGGAGGCCATTTCGCCGACACGTGTCCAGCGAAAGCCTC	vector
M00292:91:000000000-AHYF2:1:1103:28659:12394	AGAGACGCCGCAAAATGAATTTGTGTCTCTACTGTGGCAAGAAAGGGAGCCCTCGATTTAGAGCTTGACGGGGAAAGCCGGCGAACGTGGCGTGGAGGCCATTTCGCCGACACGTGTCCAGCGAAAGCCTC	vector
M00292:91:000000000-AHYF2:1:1103:2866:15846	AGAGACGCCGCAAAATGAATTTGTGTCTCTACTGTGGCAACTTCAGCAGAGCGCAGATACCAAATACTGTTCTTCTAGTGTAGCCGTAGTTAGGCCACCACTTCAAGAACTCTGTAGCACCGCCTACATACCTCGCTCTGCTAATCCTGTTACCTTCGGAAAAAGAGTTGGTAGCTCTTGATCCGGCAAACAAACCACCGCTACCGGAGGCCATTTCGCCGACACGTGTCCAGCGAAAGCCTC	vector
M00292:91:000000000-AHYF2:1:1103:28709:14139	AGAGACGCCGCAAAATGAATTTGTGTCTCTACTGTGGCAATTGATCGTGTCGGGTCCCACGACGGTGTTCAGGTAGGCGTCGTGGGCGTGGAGGTCGTGGTTGGTCTAGCGCACTGTGTAATATGTGACATCCTTCCGGAAATCGGACACCAGCTTGGAATTCAGGGTGATGACTGTCACATCCCGGATAAACGTGTCAGAGACAGCGTACTTAATGTTAATCAGTGAGTCCAGGATCTGTGCTAAAGGCCATTTCGCCGACACGTGTCCAGCGAAAGCCTC	vector
M00292:91:000000000-AHYF2:1:1103:2873:17850	AGAGACGCCGCAAAATGAATTTGTGTCTCTACTGTGGCAACCCAGCCTCTGAGCCCAGAAAGCGAAGGAGCAAAGCTGCTATTGGCCGCTGCCCCAAAGGCCTACCCGCTTCCATTTGGAGGCCATTTCGCCGACACGTGTCCAGCGAAAGCCTC	vector
M00292:91:000000000-AHYF2:1:1103:28851:14522	AGAGACGCCGCAAAATGAATTTGTGTCTCTACTGTGGCAACTTGGTCTGACAGTTACCAATGCTTAATCAGTGAGGCACCTATCTCAGCGATCTGTCTATTTCGTTCATCCATAGTTGCCTGACTCCCCGTCTTGTAGATAACTACGATAAGGGAGGGGTTACCATCTGTCCCCAGGACTGCAATGATACCGCGGCTTCCACGCTCACCTGGTCCAGCTTTATCAGCACTGGAGAGTTTTCAAAGACAAAAGAGGACCAGGGAAGGTGACATGTAGGCAGCTAGAACATGCAGTGGATCTGGACCCTAGGAGTCTGGGGTAGGAAGTGCCGGTGATCCACCAGCATCTCAGACACTCGATGAAGGCCAGTTCGCCGACACGTGTCCAGCGAAAGCCTC	vector
M00292:91:000000000-AHYF2:1:1103:28883:10706	AGAGACGCCGCAAAATGAATTTGTGTCTCTACTGTGGCAACGGTCGACCGGCCTCAGTGAGCGAGCGAGCGCGCGGAGGGGGAGTGGCCAACTGGAGGCCATTTCGCCGACACGTGTCCAGCGAAAGCCTC	vector
M00292:91:000000000-AHYF2:1:1103:29488:15213	AGAGACGCCGCAAAATGAATTTGTGTCTCGACTGTGGCTATCCGGTAACTATCGTTGTGAGTCCACCCCGGTAAGACACGACTTTTCGACACTGGCAGCAGCCACTGGTAACAGGAGTAGCAGAGTGAGGCATGTAGGCGGTGCTACAGAGTTTTTGAAGTGGAATGGAGGCCATTTCGCCGACACGTGTCCAGCGAAAGCCTC	vector
M00292:91:000000000-AHYF2:1:1103:3145:9134	AGAGACGCCGCAAAATGAATTTGTGTCTCTACTGTGGCAACCAGGAAGAGTTCTACAAGTTCATCAAGCCCATCCTGGAAAAGATGGACGGCACCGAGGAATGGAGGCCATTTCGCCGACACGTGTCCAGCGAAAGCCTC	vector
M00292:91:000000000-AHYF2:1:1103:3185:19402	AGAGACGCCGCAAAATGAATTTGTGTCTCTACTGTGACAAGAAACAGCTGTTCGTCGAACAGCACAAGCACTACCTGGACGAGATCGTCGAGCAGATCAGCGAGTTCTCCAAGAGAGTGATCCTGGCCGACGCTGATCAAGGCCATTTCGCCGACACGTGTCCAGCGAAAGCCTC	vector
M00292:91:000000000-AHYF2:1:1103:3266:15227	AGAGACGCCGCAAAATGAATTTGTGTCTCTACTGTGGCAAGCTGGTTTATTGCTGATAAATCTGGAGCCGGTGAGCGTGGAAGCCGCGGTATCATTGCAGCACTGGGGCCAGATGTGGAGGCCATTTCGCCGACACGTGTCCAGCGAAAGCCTC	vector
M00292:91:000000000-AHYF2:1:1103:3312:11740	AGAGACGCCGCAAAATGAATTTGTGTCTCTACTGTGGCAAAAGGATCTTACCGCTGTTGAGATCCAGCTAGACGTAAACCACTCGTGCACCCAACTGATCTTCAGCATGGAGGCCATTTCGCCGACACGTGTCCAGCGAAAGCCTC	vector
M00292:91:000000000-AHYF2:1:1103:3326:11751	AGAGACGCCGCAAAATGAATTTGTGTCTCTACTGTGGCTCGACGCTCAAGTCAGAGGTGGCGAAACCCGACAGGACTATAAAGATACCAGGCGTTTCCCCCTGGAAGCTCCCTCGTGCGCTCTCCTGTTCCGACCCTGCCGCTTACCGGATACCTGTCCGCCTTTCTCCCTTCGGGAAGCGTGGCGCTTTCTCATAGCTCACGCTGTAGGTATCTCAGTTCGGTGTAGGTCGTGGAGGCCATTTCGCCGACACGTGTCCAGCGAAAGCCTC	vector
M00292:91:000000000-AHYF2:1:1103:3333:13498	AGAGACGCCGCAAAATGAATTTGTGTCTCTACTGTGGCAAGCAGGACGTGACAAATGGAAGTAGCACGTCTCACTAGTCTCGTGCAGATGGACAGCACCGCTGAGCAATGGAAGCGGGTAGGCCTTTGGGGCAGCGGCCAATAGTGGAGGCCATTTCGCCGACACGTGTCCAGCGAAAGCCTC	vector
M00292:91:000000000-AHYF2:1:1103:3341:7409	AGAGACGCCGCAAAATGAATTTGTGTCTCTACTGTGGCAACGCCCACTGGGGCGATGGCCCACTACGTCAACCTACTCCTATATCGAGTTCGTTGCGTTCGAGGTGCCGTAAAGCACTAAATCGGATCCCTATAGGGGGGATTGGGAAAACAAAAGAAGACAAGCTGGGGATGAGGGGCAATGTAGGGCGTCTGAAGCGGAAAGAAACAAGAGGGACACAGAAACCACTAGTTGACGCCTGAATGGAGGCCATTTCGCCGACACGTGTCCAGCGAAAGCCTC	vector
M00292:91:000000000-AHYF2:1:1103:3353:9214	AGAGACGCCGCAAAATGAATTTGTGTCTCTACTGTGGCACAGCAGCAGGTCCACGATGGCCTTTTTCTGCTCGCCGCTCAGGAAGGCGGGCTTTCTCATTCCCTCGGTCACGTATTTCACTCTGCTGTTGCATCGTGGTTAGCAGGCGGTGGGTCGTGGAATTGGGTAACCCGGCTTGTTGCGCCAGTTCCGTGAGTGCCACACTGCCATTGGATTCGGCAATCCACTCCAGTAATTTCAGGCCACGCGTTAAAGACTGAACCTGTACGGTAAAAATCTGCGTGCTGCCGTCAGCCTCTTTGATCGTTGGAGGCCATTTCGCCGACACGTGTCCAGCGAAAGCCTC	vector
M00292:91:000000000-AHYF2:1:1103:3618:9026	AGAGACGCCGCAAAATGAATTTGTGTCTCTACTGTGGCAAATATAATATATAATATTATTATACATTAAAAAAATGTAGCCGGCGTAGCCAGCCAGGAAGAGTTCTACAAGTTCATCAAGCCCATCCTGGAAAAGATGGACGGCACCGAGGAACTGCCCGTGAAGCTGAACAGAGAGGACCTGCTGCGGAAGCAGCGGACCTTCAACAACGGCAGCATCCCCCCCCAGATCCACCATGGCGCGCTGGAGGCCATTTCGCCGACACGTGTCCAGCGAAAGCCTC	vector
M00292:91:000000000-AHYF2:1:1103:3665:8104	AGAGACGCCGCAAAATGAATTTGTGTCTCTACTGTGGCAAAAGCCCGGGCGGCCTCAGTGAGCGAGCGAGCGCGCAGCTGCCTGCAGGGGCGCCTGATGCGGTATTTTCTCCTTACGCATCTGTGCGGTGTTGGAGGCCATTTCGCCGACACGTGTCCAGCGAAAGCCTC	vector
M00292:91:000000000-AHYF2:1:1103:3704:10642	AGAGACGCCGCAAAATGAATTTGTGTCTCTACTGTGGCTGCACTCTCAGTACAATCTGCTCTGATGCCGCATAGTTAAGCCAGCCCCGACACCCGCCAACACCCGCTGACGCGCCCTGACGGGCGTGTCTGCTCCCGGCGTCCGCTTACAGACAAGCTGTGACCGTCTCCGGGAGCTGCATGTGTCAGAGGTTTTCACCGTCATTGGAGGCCATTTCGCCGACACGTGTCCAGCGAAAGCCTC	vector
M00292:91:000000000-AHYF2:1:1103:3852:16298	AGAGACGCCGCAAAATGAATTTGTGTCTCTACTGTGGCAAGGAGAAAATACCGCATCAGGCGCCCCTGCAGGCAGCTGCGCGCTCGCTCGCTCACTGAGGCCGCCCGGGCTTTTGGAGGCCATTTCGCCGACACGTGTCCAGCGAAAGCCTC	vector
M00292:91:000000000-AHYF2:1:1103:3876:19794	AGAGACGCCGCAAAATGAATTTGTGTCTCTACTGTGGCAAGCAGCAGATTACGCGCAGAAAAAAAGTATCTCAAGAAGATCCTTTGATCTTTTGTACGGGGTCTGACGCTCAGTGGAACGAAAACTCACGTTAAGGGATTTTGGTCATGAGATTATCAAAAAGGATCTTCACCTAGATCCTTTTAAATTAAAAATGAAGTTATAAATCAATCTAAAGGATAGACGAGTAAACTTGGTCTGACAGAGACCAAGGCTTAATCAGTGATATGAGCATTTGCTTCTACACGTGTCCAGCGAAAGCCTC	vector
M00292:91:000000000-AHYF2:1:1103:4090:11587	AGAGACGCCGCAAAATGAATTTGTGTCTCTACTGTGGCAAGCTCCCGGAGACGGTCACAGCTTGTCTGTAAGCGGATGCCGGGAGCAGACAAGCCCGTCAGGGCGCGTCAGCGGGTGTTGGCGGGTGTCGGGGCTGGCTTAACTATGCGGCATCAGAGCAGATTGTACTGAGAGTGCACCATAATGGAGGCCATTTCGCCGACACGTGTCCAGCGAAAGCCTC	vector
M00292:91:000000000-AHYF2:1:1103:4283:11132	AGAGACGCCGCAAAATGAATTTGTGTCTCTACTGTGGCACTTGGGGTCGAGGTTCCGTAAAGCACTAAATCGGAATCCTAAAGGGAGCCCCCGATTTAGAGCTTGACGGGGAAAGCCGGCGAACGTGGCGAGAAAGGAAGGGAAGAAAGCGAAAGGAGCGGGCGCTAAGGCGCCGGCAAGTTGGAGGCCATTTCGCCGACACGTGTCCAGCGAAAGCCTC	vector
M00292:91:000000000-AHYF2:1:1103:4388:7327	AGAGACGCCGCAAAATGAATTTGTGTCTCTACTGTGGCAATACCATTTCATATGCAATTTCATATGAAATACCATTTCATATGTATTTCATATGAAATATGAATTTCATATGAAATACCATTTCGCCGACACGTGTCCAGCGAAAGCCTC	vector
M00292:91:000000000-AHYF2:1:1103:4611:18322	AGAGACGCCGCAAAATGAATTTGTGTCTCTACTGTGGCAAAGACCCCGTAGAAAAGATCAAAGGATCTTCTTGAGATCCTTTTTTTCTGCGCGTAATCTGCTGCTTGCAAACAAAAAAACCACCGCTACCAGCGGTGGTTTGTTTGCCGGATCAAGAGCTACCAACTCTTTTTCCGAAGGTAACTGGCTTCAGCAGAGCGCAGATACCAAATACGGGTCTTCTAGTGTAGCCGTAGTTAGGCCACCACTTCAAGAACTCTGTAGCACCGCCTACATACCTCGCTCTGCTAAGCCTGTTACCAGTGGCTGCTGCCAGTGGCGATAAGTCGTGAGGCCATTTCGCCGACACGTGTCCAGCGAAAGCCTC	vector
M00292:91:000000000-AHYF2:1:1103:4645:5422	AGAGACGCCGCAAAATGAATTTGTGTCTCTACTGTGGCAACAGTCGAGGCTGATCAGCGAGCTCTAGGAATTCTTACTTTTTCTTTTTTGCCTGGCCGGCCTTTTTCGTGGCCGCCGGCCTTTTGTCGCCTCCCTGCTGAGACAGGTCGATCCGTGTCTCGTACAGGCCGGTGATGCTCTGGTGGATCAGGGTGGCGTATGGAGGCCATTTCGCCGACACGTGTCCAGCGAAAGCCTC	vector
M00292:91:000000000-AHYF2:1:1103:4685:21704	AGAGACGCCGCAAAATGAATTTGTGTCTCTACTGTGGCAAGATCCTTTTATCTTTTCTACGGGGTCTGACGATCAGTGGAACGAAAACTTACGTTAATGGATTTTGGTCATGAGATTTTCAAAAAGGATCTTCAGCTAGCTCCTTTTAAATTAAAAATGAAGTTGTAAATCAATCTAAAGTATATATGAGTAAACTTGGTCTGACAGTGACCAATGCTTAATCATTTAAGCACCTAACTCAGCGATCTGACTATTTCGTTCATCCATTGTTGCCTGTCTCCCCGTCGTTGGAGGCCATTTCGCCGACACGTGTCCAGCGAAAGCCTC	vector
M00292:91:000000000-AHYF2:1:1103:4702:21698	AGAGACGCCGCAAAATGAATTTGTGTCTCTACTGTGGCAAGATCCTTTGATCTTTTCTACGGGGTCTGACGATCAGTGGAACGAAAACTCACGTTAAGGGATTTTGGTCATGAGATTATCAAAAAGGATCTTCACCTAGATCCTTTTAAATTAAAAATGAAGTTTTAAATCAAGCTAAAGTATATATGAGTAAACTTGGTCTGACAGTTACCAATGCTTAATCAGTGAGGCACCTATCTCAGCGATCTGTCTATTTCGTTCATCCATAGTTGCCTGACTCCCCGTCGTTGGAGGCCATTTCGCCGACACGTGTCCAGCGAAAGCCTC	vector
M00292:91:000000000-AHYF2:1:1103:4791:6775	AGAGACGCCGCAAAATGAATTTGTGTCTCTACTGTGGCAGTAGTGGGCCATCACCCTAATCAAGTTTTTTGGGGTCAAGGTGCCGTAAAGCACTAAATCGGAACCCTAAAGGGAGCCCCCGATTTAGAGCTTGACGGGGAAAGCCGGCGAACGTGGCGAGAAAGGAAGGGAAGAAAGCGAAAGGAGCGGGCGCTAGGGCGCTGGCAAGTGTAGCGGTTACGCGCCATTTCGCCGACACGTGTCCAGCGAAAGCCTC	vector
M00292:91:000000000-AHYF2:1:1103:4812:15600	AGAGACGCCGCAAAATGAATTTGTGTCTCTACTGTGGCAACCGGCCTCAGTGAGCGAGCGAGCGCGCAGAGAGGGAGCGGCCGCATCCACGCCGGAGATTTCCACGGAGTCGAAGCACTCGATTTTCTTGAAGTAGTCCTCTTTCAGCTGCTTCACGGTCACTTTCCGGTTGGTCTTGAACAGCAGGTCCACGATGGCCTTTTTCTGCTCGCCGCTCAGGAAGGCGGGCTTTCTCATTCCCTCGGTCACGTATTTCACGTTGGTCAGCTCGTTATACACAGTGAAGTACTTGGAGGCCATTTCGCCGACACGTGTCCAGCGAAAGCCTC	vector
M00292:91:000000000-AHYF2:1:1103:4814:13672	AGAGACGCCGCAAAATGAATTTGTGTCTCTACTGTGGCAAAAGAGCAACGAGATGGCCAAGGTGGACGACAGCTTCTTCCACAGATGGGAAGAGTCCTTCCTGGTGGAAGAGGATAAGAAGCACGAGCGGCACCCCATCTTCGGCAACATCGTGGACGAGGTGGCCTACCACGAGAAGTACCCCACCATCTACCACCGGAGAAAGAAACTGGGCGACAGCGCCGACAAGGCCGACCAGCCGCTGACCCATCTGGCCCTGCCCCGCATGAACGAGTTCCGGGGCTGGAGGCCATTTCGCCGACACGTGTCCAGCGAAAGCCTC	vector
M00292:91:000000000-AHYF2:1:1103:4977:11695	AGAGACGCCGCAAAATGAATTTGTGTCTCTACTGTGGCAAAGGTCGTTCGCTCCAAGCTGGGCTGTGTGCACGAACCCCCCGTTCAGCTGGAGGCCATTTCGCCGACACGTGTCCAGCGAAAGCCTC	vector
M00292:91:000000000-AHYF2:1:1103:5094:10116	AGAGACGCCGCAAAATGAATTTGTGTCTCTATTGTGGCAATAACGTGCCCTCCGAAGAGGTCGTGAAGAAGATGAAGAACTACTGGCGGCAGCTGCTGAACGCCAAGCTGATTACCCAGAGAAAGTTCGACAATCTGACCAAGGCCGAGAGAGGCGGCCTGAGCGAACTGGATAAGGCCGGCTTCATCAAGAGACAGCTGGTGGTGGAGGCCATTTCGCCGACACGTGTCCAGCGAAAGCCTC	vector
M00292:91:000000000-AHYF2:1:1103:5278:9424	AGAGACGCCGCAAAATGAATTTGTGTCTCTACTGTGGCCCGGTTTTTTTCACGTTATTCTTTTTGGGCATGCTCAGCACTTTCCGCACGGTGGCAAAATCCCGGCCCTTATCCCACACGATCTCCCCGGTTTCGCCGTTTGTCTCGATCAGAGGCCGCTTCCGGAACTCGCCGTTGGCCAGGGTAATCTCGAGCTTGAAAAAGGTCATGATGATGCTCTAGAAGAAGGCTTTGTCTCCGACACGTGTCCAGCGAAAGCCTC	vector
M00292:91:000000000-AHYF2:1:1103:5365:19141	AGAGACGCCGCAAAATGAATTTGTGTCTCTTCCTTTTTTTCTGCGCGTAATCTGCTGCTTGCAAACAAAAAAACCACCGCTACCAGCGGGGGTTTGTTTGCCGGATCAAGAGCTACCAACTCTTTTTCCGAAGGTAACTGGCTTCAGCAGAGCGCAGATACCAAATACTGTTCTTCTAGTGTAGCCGTAGTTAGGCCACCACTTCAAGAAGTGGAGGCCATTTCGCCGACACGTGTCCAGCGAAAGCCTC	vector
M00292:91:000000000-AHYF2:1:1103:5375:12895	AGAGACGCCGCAAAATGAATTTGTGTCTCTACTGTGGCAAAGCAGGATGGCGTCGGACAGGTTCTTGGCGGCCAGAAACAGGTCGGCGTACTGGTCGCCGATCTGGGCCAGCAGGTTGTCCAGGTCGTCGTCGTAGGTGTCCTTGCTCAGCTGCAGTTTGGCATCCTCGGTCCGGTCGAAGTTGCTCTTGAAGTATATTACTTGGAGGCCATTTCGCCGACACGTGTCCAGCGAAAGCCTC	vector
M00292:91:000000000-AHYF2:1:1103:5384:5906	AGAGACGCCGCAAAATGAATTTGTGTCTCTACTGTGGCAAGTGGTCGCGTGTGGGGGGATATCCCGGACAACAGTGTCCAGCCGGGAGCCGGAAATGGCGAACCGGTCACGGCAGAGGTGCTGGCACAGCGGCAGGCTGAATGGAGGCCATTTCGCCGACACGTGTCCAGCGAAAGCCTC	vector
M00292:91:000000000-AHYF2:1:1103:5441:20673	AGAGACGCCGCAAAATGAATTTGTGTCTCTACTGTGGCGTTCGCTCCAAGCTGGGCTGTGTGCACGAACCCCCCGTTCAGCCCGACCGCTGCGCCTTATCCGGTAACTATCGTCTTGAGTCCAACCCGGTAAGACACGACTTATCGCCACTGGCAGCAGCCACTGGTAACAGGATTAGCAGAGCGAGGTATGTAGGCGGTGGAGGCCATTTCGCCGACACGTGTCCAGCGAAAGCCTC	vector
M00292:91:000000000-AHYF2:1:1103:5561:8974	AGAGACGCCGCAAAATGAATTTGTGTCTCTACTGTGGCAATGGGACTTTCCTACTTGGCAGTACATCTACGTATTAGTCATCGTGGAGGCCATTTCGCCGACACGTGTCCAGCGAAAGCCTC	vector
M00292:91:000000000-AHYF2:1:1103:5618:17934	AGAGACGCCGCAAAATGAATTTGTGTCTCTACTGTGGCATTTTATAGGGGTGGACAGCACCGACAAGGCCGACCTGCGGCTGATCTATCTGGCCCTGGCCCTGGAGGCCATTTCGCCGACACGTGTCCAGCGAAAGCCTC	vector
M00292:91:000000000-AHYF2:1:1103:5630:7239	AGAGACGCCGCAAAATGAATTTGTGTCTCTACTGTGGCAAGGAGTGGCACCTTCCAGGGTCAAGGAAGGCACGGGGGAGGGGCAAACAACAGATGGATGGCAACTAGAAGGCACAGTCGAGGCTGATCAGCGAGCTCTAGGAATTCTTACTTTTTCTTTTTTGCCTGGCCGGCATTTTTCGTGGCCGCCGGCCTTTTGTCGCCTCTGGAGGCCATTTCGCCGACACGTGTCCAGCGAAAGCCTC	vector
M00292:91:000000000-AHYF2:1:1103:5670:11629	AGAGACGCCGCAAAATGAATTTGTGTCTCTACTGTGGCAAGCCGGTGATGCTCTGGTGGATCAGGGTGGCGTCCAGCACCTCTGGAGGCCATTTCGCCGACACGTGTCCAGCGAAAGCCTC	vector
M00292:91:000000000-AHYF2:1:1103:5793:4974	AGAGACGCCGCAAAATGAATTTGTGTCTCTACTGTGGCAAGTCGTCCTTCAGAAAGCTCTGAGGCACGATATGGTCCACATCGTAGTCGGACAGCCGGTTGATGTCCAGTTGGAGGCCATTTCGCCGACACGTGTCCAGCGAAAGCCTC	vector
M00292:91:000000000-AHYF2:1:1103:5911:11019	AGAGACGCCGCAAAATGAATTTGTGTCTCTACTGTGGCAAAAACTCTCAAGGATCTTACCGCTGTTGAGATCCAGTTCGATGTAACCCACTCGTGCACCCAACTGATCTTCAGCATCTTTTACTTTCACCAGCGTTGGAGGCCATTTCGCCGACACGTGTCCAGCGAAAGCCTC	vector
M00292:91:000000000-AHYF2:1:1103:5934:18593	AGAGACGCCGCAAAATGAATTTGTGTCTCTACTGTGGCAAGACAGCGGCGAAACAGCCGAGGCCACCCGGCTGAAGAGAACCGCCAGAAGAAGATACACCAGACGGAAGAACCGGATCTGCTATCTGCAAGAGATCTTCAGCAACGATGAGTTCTGCATCATCCAACTTATCTAAGTTGGATGAGCAACTGCAGATCTGGAGGCCATTTCGCCGACACGTGTCCAGCGAAAGCCTC	vector
M00292:91:000000000-AHYF2:1:1103:5952:18495	AGAGACGCCGCAAAATGAATTTGTGTCTCTACTGTGGCAAGCGATGCAATTTCCTCATTTTATTAGGAAAGGACAGTGATGGAGGCCATTTCGCCGACACGTGTCCAGCGAAAGCCTC	vector
M00292:91:000000000-AHYF2:1:1103:5957:6328	AGAGACGCCGCAAAATGAATTTGTGTCTCTACTGTGGCAATGATGCATGGGGTCGTGCGCTCCTTTCGGTCGGGCGCTGCGGGTGGAGGCCATTTCGCCGACACGTGTCCAGCGAAAGCCTC	vector
M00292:91:000000000-AHYF2:1:1103:5965:12903	AGAGACGCCGCAAAATGAATTTGTGTCTCTACTGTGGCTACTCAGACAATGCGATGCAATTTCCTCATTTTATTAGGAAAGGACAGTGGGAGTGGCACCATGGAGGCCATTTCGCCGACACGTGTCCAGCGAAAGCCTC	vector
M00292:91:000000000-AHYF2:1:1103:5986:16799	AGAGACGCCGCAAAATGAATTTGTGTCTCTACTGTGGCACTATCCGCCTCCATCCAGTCTATTAATTGTTGCCGGGAAGCTAGAGTAAGTAGTTCGCCAGTTAATAGTTTGCGCAACGTTGTTGCCATTGCTACAGGCATCGTGGTGTCACGCTCGTCGTTTGGTATGGCTTCATTCAGCTCCGGTTCCCAACGATCAAGGCGAGTTACATGATCCCCCATGTTGTGCAAAAAAGCGGTTAGCTCCTTCGGTCCTCCATGGAGGCCATTTCGCCAACACGTGTCCAGCGAAAGCCTC	vector
M00292:91:000000000-AHYF2:1:1103:6124:14248	AGAGACGCCGCAAAATGAATTTGTGTCTCTACTGTGGCAAATACCGCACAGATGCGTAAGGGGAAAATACCGTATCAGGCGCCCCTGCAGGCAGCTGCGCGCTCGCTCGCTCACTGAGGGCGCCCGGGCTTCATTGCTGAAGATTTCGGAGAATATGGTGCATCCGGGAGGATTCGAACCTCCGACCGCTCGGTTCGTAGCCGAGTACTCTATCCAGCTGGAGGCCATTTCGCCGACACGTGTCCAGCGAAAGCCTC	vector
M00292:91:000000000-AHYF2:1:1103:6156:19958	AGAGACGCCGCAAAATGAATTTGTGTCTCTACTGTGGCAAGAGCACATTGCCAATCTGGCCGGCAGCCCCGCCATTAAGAAGGGCATCCTGCAGACAGTGAAGGTTGGAGGCCATTTCGCCGACACGTGTCCAGCGAAAGCCTC	vector
M00292:91:000000000-AHYF2:1:1103:6180:16134	AGAGACGCCGCAAAATGAATTTGTGTCTCTACTGTGGCAAAAGATCCTTATTGATACTCCAATGATCAAGATCCCTCAACGTGAGTCTTCGTTCCATTGAGCGTCAGACCCGGCAGAAAAGATCAAAGGATCTCCTCGTGATCTTTTTTTCTGCGCAAAAGCTGCTGCTTGCAAACAAAAAAACATGGAGGCCATTTCGCCGACACGTGTCCAGCGAAAGCCTC	vector
M00292:91:000000000-AHYF2:1:1103:6299:23166	AGAGACGCCGCAAAATGAATTTGTGTCTCTACTGTGGCAACAGCCTGCTGTACGAGTACTTCACCGTGTATAACGAGCTGACCAAAGTGAAATACGTGACCGAGGGAGGCCATTTCGCCGACACGTGTCCAGCGAAAGCCTC	vector
M00292:91:000000000-AHYF2:1:1103:6391:4040	AGAGACGCCGCAAAATGAATTTGTGTCTCTACTGTGGCAACCAGGTAGGCGTCGTGGGCGTGGTGGTAGTTGTTGATCTCGCGCACTTTGTAAAACTGGAAATCCTTCCGGAAATCTGGAGGCCATTTCGCCGACACGTGTCCAGCGAAAGCCTC	vector
M00292:91:000000000-AHYF2:1:1103:6436:18762	AGAGACGCCGCAAAATGAATTTGTGTCTCTACTGTGGCAACCACCAGGAAGGACTCTTCCAGTCTGTGGAAGAAGCTGTCGTCCACCTTGGCCATCTCGTTGCTGAAGATCTCTTGCAGATAGCAGATCCGGTTCTTCCGTCTGGTGTATCTTGGAGGCCATTTCGCCGACACGTGTCCAGCGAAAGCCTC	vector
M00292:91:000000000-AHYF2:1:1103:6469:6678	AGAGACGCCGCAAAATGAATTTGTGTCTCTACTGTGGCAAAAGCCCGAGCGGCCTCAGCGAGCGGGCGAGCGCGCAGCTGCCTGCAGAGGCGCCTGATGCGGTATTTTCTTCTTACGCATCTGTGCGGTGTTGGAGGCCATTTCGCCGACACGTGTCCAGCGAAAGCCTC	vector
M00292:91:000000000-AHYF2:1:1103:6513:22001	AGAGACGCCGCAAAATGAATTTGTGTCTCTACTGTGGCAACCCTATTGACGTCAATGACGGTAAATGGCCCGCCTGGCATTGTGCCCAGTACATGACCTTATGGGACTTTCCTTGGAGGCCATTTCGCCGACACGTGTCCAGCGAAAGCCTC	vector
M00292:91:000000000-AHYF2:1:1103:6522:13667	AGAGACGCCGCAAAATGAATTTGTGTCTCTACTGTGGCAACGGCACAGCATCAAGAAGAACCTGATCGGAGCCCTGCTGTTCGACAGCGGCGAAACAGCCGAGGCCACCCGGCTGAAGAGAACCGCCAGAAGAAGATACACCAGACGGAAGAACCGGATCTGCTATCTGCAAGAGATCTTCAATGGAGGCCATTTCGCCGACACGTGTCCAGCGAAAGCCTC	vector
M00292:91:000000000-AHYF2:1:1103:6567:5112	AGAGACGCCGCAAAATGAATTTGTGTCTCTACTGTGGCAATGAAGCAGAACGTGGGGCTCACCTCGACCATGGTAATAGCGATGACTAATACGTAGATGTACTGCCAAGTAGTGGAGGCCATTTCGCCGACACGTGTCCAGCGAAAGCCTC	vector
M00292:91:000000000-AHYF2:1:1103:6615:4929	AGAGACGCCGCAAAATGAATTTGTGTCTCTACTGTGGCAAAACCATTTCATATGCAATTTCATATGAAATACCATTTCATATGTATTTCATATGAAATATGAATTTCATATGAAATACCATTTCGCCGACACGTGTCCAGCGAAAGCCTC	vector
M00292:91:000000000-AHYF2:1:1103:6662:9769	AGAGACGCCGCAAAATGAATTTGTGTCTCTACTGTGGCAAGCCGACCGGCACCTTGAATTTCTTGCTGGGCACCTTGTACTCGTCGGTGATCACGGCCCAGCCCACAGAGTTGGTGCCGATGTCCAGGCCGATGCTGTACTTCTTGTCGGCTGCTGGGACTCCGTGGATACCGACCTTCCGCTTCTTCTTTGGGGCCATCTTATCGTCATCGTCTTTGTAATCAATATCATGATCTGTGGAGGCCATTTCGCCGACACGTGTCCAGCGAAAGCCTC	vector
M00292:91:000000000-AHYF2:1:1103:6838:18670	AGAGACGCCGCAAAATGAATTTGTGTCTCTACTGTGGCAAGTGGTCGCGTGTGGGGGGATATCCCGGACAACAGTGTCCAGCCGGGAGCCGGAAATGGCGAACCGGTCACGGCAGAGGTGCTGGCACAGCGGCAGGCTGAATGGAGGCCATTTCGCCGACACGTGTCCAGCGAAAGCCTC	vector
M00292:91:000000000-AHYF2:1:1103:6841:14679	AGAGACGCCGCAAAATGAATTTGTGTCTCTACTGTGGCAACCCAGCCTCTGAGCCCAGAAAGCGAAGGAGCAAAGCTGCTATTGGCCGCTGCCCCAAAGGCCTACCCGCTTCCATTTGGAGGCCATTTCGCCGACACGTGTCCAGCGAAAGCCTC	vector
M00292:91:000000000-AHYF2:1:1103:6899:14027	AGAGACGCCGCAAAATGAATTTGTGTCTCTACTGTGGCAATTTATAGGGTTAGACACCACCGACAAGCCCGACCTGCAGCTGATCTATCTGGCCCGGAACCTGGAGGCCATTTCGCCGACACGTGTCCAGCGAAAGCCTC	vector
M00292:91:000000000-AHYF2:1:1103:6935:12224	AGAGACGCCGCAAAATGAATTTGTGTCTCTACTGTGGCAAATAGCAGGCATGCTGGGGAGCGGCCGCAGGAACCCCTAGTGATGGAGTTGGCCACTCCCTCTCTGCGCGCTCGCTCGCTCACTGAGGCCGGGCGACCTTTTTGGAGGCCATTTCGCCGACACGTGTCCAGCGAAAGCCTC	vector
M00292:91:000000000-AHYF2:1:1103:6969:10535	AGAGACGCCGCAAAATGAATTTGTGTCTCTACTGTGGCAATGGCTAGTCCGTTATCAACTTGAAAAAGTGACACCGGGTCGGTGCTTTTTTGTTTTAGAGCTGGAGGCCATTTCGCCGACACGTGTCCAGCGAAAGCCTC	vector
M00292:91:000000000-AHYF2:1:1103:7138:24210	AGAGACGCCGCAAAATGAATTTGTGTCTCTACTGTGGCAAGAAGGGGAGGTTGCGGGGCGCGGAGGTCTACAGGAAGTCGGGCACCCCGGCGCGCGCGGCCGGCTCCACTGCGGGGATTAGCAGAGCGAGGTATGTAGGCGGTGCTACAGAGTTTTTGAAGTGGTGGCCTAGCTACTGCTACACTAGAAGAACAGTATTTGGTAACTTCGCTCTGCTGAAGCCAGTGACCTACGGAAAAAGAGTTGGTAGATCTTAATCCGGCAAACAAACCACCTGGAGGCCATTTCGCCGACACGTGTCCAGCGAAAGCCTC	vector
M00292:91:000000000-AHYF2:1:1103:7147:16705	AGAGACGCCGCAAAATGAATTTGTGTCTCTACTGACCAAGGCCGAGAGAGGCGGCCTGAGCGAACTGGATAAGGCCGGTTTCATCAAGAGACAGCTGGAGGCCATTTCGCCGACACGTGTCCAGCGAAAGCCTC	vector
M00292:91:000000000-AHYF2:1:1103:7366:2665	AGAGACGCCGCAAAATGAATTTGTGTCTCTACTGTGGCAACGTCGAAGCGGGGGCGGTGTTCGCCGAGATCGGCCCGCGCATTGGAGGCCATTTCGCCGACACGTGTCCAGCGAAAGCCTC	vector
M00292:91:000000000-AHYF2:1:1103:7455:23660	AGAGACGCCGCAAAATGAATTTGTGTCTCTACTGTGGCAATGAAGCAGAACGTGGGGCTCACCTCGACCATGGTAATAGCGATGACTAATACGTAGATGTACTGCCAAGTAGTGGAGGCCATTTCGCCGACACGTGTCCAGCGAAAGCCTC	vector
M00292:91:000000000-AHYF2:1:1103:7493:22080	AGAGACGCCGCAAAATGAATTTGTGTCTCTACTGTGGCAATGCGGAAAGTGCTGAGCATGCCCCAAGTGAATATCGTGAAAAAGACCGAGGTGCAGACAGGCGGCTTCAGCAAAGAGTCTATCCTGCCCAAGAGGTGGAGGCCATTTCGCCGACACGTGTCCAGCGAAAGCCTC	vector
M00292:91:000000000-AHYF2:1:1103:7525:6126	AGAGACGCCGCAAAATGAATTTGTGTCTCTACTGTGGCAAAAAAGTGCTCATCATTGGAAAACGTTCTTCGGGGCGAAAACTCTCAAGGATCTTACCGCTGTTGAGATCCAGTTCGATGTAACCCACTCGTGCACCCAACTGATCTTCAGCATCTTTTACTTTCACCAGCGTTTCTGGGTGAGCAAAAACAGGAAGGCGCCTTGGAGGCCATTTCGCCGACACGTGTCCAGCGAAAGCCTC	vector
M00292:91:000000000-AHYF2:1:1103:7544:13056	AGAGACGCCGCAAAATGAATTTGTGTCTCTACTGTGGCAATTGATCGAAATGGCCAGAGAGAACCAGACCACCCAGAAGGTGGAGGCCATTTCGCCGACACGTGTCCAGCGAAAGCCTC	vector
M00292:91:000000000-AHYF2:1:1103:7694:22217	AGAGACGCCGCAAAATGAATTTGTGTCTCTCTTGAGGCACAGTGCGGTATTACACACCGCATACGTCAAAGGAACCATAGTACGCGCCCTGGAGCGGTGCTTTAAGCGCGGCGGGTGTGGTGGTTACGCGCAGCGTGACCGCTACACTTGCCAGCGCCTTAGCGCACGCTGCTTTCGCTGTCTACCCTACCTATCTGGAGGCCATAACACCAACACGTGTCCAGCGAAAGCCTC	vector
M00292:91:000000000-AHYF2:1:1103:7811:3511	AGAGACGCCGCAAAATGAATTTGTGTCTCTACTGTGGCAACCTACCGGTGGATGTGGAATGTGTGCGAGGCCAGAGGCCACTTGTGTAGCGCCAAGTGCCCAGCGGGGCTGCTAAAGCGCAATGGAGGCCATTTCGCCGACACGTGTCCAGCGAAAGCCTC	vector
M00292:91:000000000-AHYF2:1:1103:7903:23672	AGAGACGCCGCAAAATGAATTTGTGTCTCTACTGTGGCAACATCAAGAAGAACCTTGTCGGAGCCCTGCTGTTGGACAGCGGCGAAACAACCGAGGCCACCTGGCTGAAGAGAACCGCTGGAGGCCATTTCGCCGACACGTGTCCAGCGAAAGCCTC	vector
M00292:91:000000000-AHYF2:1:1103:7953:3931	AGAGACGCCGCAAAATGAATTTGTGTCTCTACTGTGGCAAGCCCATCCTGGAAAAGATGGACGGCACCGAGGAACTGCTCGTGAGGCAGAACAGAGAAGACCTGTGGAGGCCATTTCGCCGACACGTGTCCAGCGAAAGCCTC	vector
M00292:91:000000000-AHYF2:1:1103:7974:13484	AGAGACGCCGCAAAATGAATTTGTGTCCCTACTGTGGCAAAAGCGACCTTTGCCCGGGCGGCATCAGTGAGCGAGCGAGCGCGCAGCTGCCTGCAGGGGCGCCTGGTTCGGTGTTTTCTCCTTACGCATTTGTGCGTTATTTCACACCGCATACGTAAAAAAAACAAATAGGTTAGAGTTTTACGGGGAAAGCCGGCGAACGTGGCGAGAAAGGAAGGGAAGAAGGCGAAAGGAGCGGGCGCAAAGGCGCGGGCCAGAGTAGCGGCCAACCGACTCGGAACCACCACAGCGGCCATGGAGGCCATTTCGCCGACACGTGTCCAGCGAAAGCCTC	vector
M00292:91:000000000-AHYF2:1:1103:8112:15358	AGAGACGCCGCAAAATGAATTTGTGTCTCTACTGTGGCAAACGCCCCCTATTGACGTCAATGACGGTAAATGGCCCGCCTGGCATTGTGCCCAGTACATGACCTTATGGGACTTTCCTACTTGGCAGTACATCTACGTATTAGTCATCGCTATTACCATGGTCGAGGTGAGCCCCACGTTCTGCTTCACTGGAGGCCATTTCGCCGACACGTGTCCAGCGAAAGCCTC	vector
M00292:91:000000000-AHYF2:1:1103:8176:11882	AGAGACGCCGCAAAATGAATTTGTGTCTCTACTGTGGCAACCGCCGCCGCCTCGCGCCGCCCGCCCCGGCTCTGACTGACCGCGTTACTCCCACAGGTGAGCGGGCGGGACGATGGAGGCCATTTCGCCGACACGTGTCCAGCGAAAGCCTC	vector
M00292:91:000000000-AHYF2:1:1103:8339:11686	AGAGACGCCGCAAAATGAATTTGTGTCTTGGCATCAGGGTCTGGTGTGTAAACACAAAGATATTAGTACAAAATACGTGACGTAGAAAGTAATAATTTCTTGGGTAGTTTGCAGTTTTAAAATTATGTTTTAAAATGGACTATCATATGCTTACCGTAACTTGAAAGTATTTCGATTTCTTGGCTTTATACAGCTTGTGGAAAGGACGAAACACCGTGTCGCTACTGTGGCAATGTGGAGGCCATTTCGCCGACACGTGTCCAGCGAAAGCCTC	vector
M00292:91:000000000-AHYF2:1:1103:8354:2918	AGAGACGCCGCAAAATGAATTTGTGTCTCTACACCGGCTGGGGCAGGCTGAGCCGGAAGCTGATCAACGGCATCCGGGACAAGCAGTCCGGCAAGACAATCCTGGATTTCCTGAAGTCCGACGGCTTCGCCAACAGAAACTTCATGCAGCTGAACCACAACCACAGCCTGACCTTTAAAGAGGACATCCAGAAAGCCCAGGTGTCCGGCCGGGGCGATAGTCGGCAGGGGGACATTGACAAACTGGCCGGCGGCCCCGCCATTCAGAAGGGCAGCCTTCAGACAGTGAAGGTGGTGGACGGGGTCGGGAACGGGATGGGCCGGCACAAGCCCGAGAACATCGTGATCGAAATGGCCAGAGAGAACCAGACCACCCAGAAGGGACAGAAGAACAGCCGCG…	vector
M00292:91:000000000-AHYF2:1:1103:8448:12898	AGAGACGCCGCAAAATGAATTTGTGTCTCTACTGTGGCAATGGGACTTTCCTACTTGGCAGTACATCTACGTATTAGTCATCGTGGAGGCCATTTCGCCGACACGTGTCCAGCGAAAGCCTC	vector
M00292:91:000000000-AHYF2:1:1103:8480:4684	AGAGACGCCGCAAAATGAATTCGTGTCTCTAAGGGAAGAAAGCGAAAGGAGCGGGCGCTAAGGCGCTGGCAAGTGTAGCGGTCACGCTGCGCGTAACCACCACACCCGCCGCGCTTAATGCGCCGCTACAGGGCGCGTACTATGGTTGCTTTGACGTATGCGGTGTGAAATACCGCACAGATGCGTAAGGAGAAAATACCGCATCAGGCGCCCCTGCAGGCAGCTGCGCGCTCGCTCGCTCACTGAGGCCTGGAGGCCATTTCGCCGACACGTGTCCAGCGAAAGCCTC	vector
M00292:91:000000000-AHYF2:1:1103:8619:23249	AGAGACGCCGCAAAATGAATTTGTGTCTCTACTGTGGGAAGGGCTCTGCGAGTACGGGTAACAGGGGGGGCTGCCAGTGGCGATAAGTCGTGTCTTGACGCGGTGGACTCAAAACGATAGTTACCGGCTAAGGCGCAGCGGTCGGGTGGAACTGGGGGTTCGTGCACACAGCCCAGCTTGGAGCGAACGACCTACACCGAACTGAGATCCCTCTAGCCAGCGCCATGAGAGAATACCACCCCTACCGAAGCCGCAAAGACAAATCGGAATCCTACCAGATGGAGGCCATTTCGCCGACACGTGTCCAGCGAAAGCCTC	vector
M00292:91:000000000-AHYF2:1:1103:8798:4523	AGAGACGCCGCAAAATGAATTTGTGTCTCTACTGTGGCAACCCGCCTTCCTGAGCGGCGAGCAGAAAAAGGCCATCGTGGACCTGCTGTTCAAGACCAACCGGAAAGTGACCGTGGAGGCCATTTCGCCGACACGTGTCCAGCGAAAGCCTC	vector
M00292:91:000000000-AHYF2:1:1103:8889:10792	AGAGACGCCGCAAAATGAATTTGTGTCTCTACTGTGGCAATTGCAAGCAGCAGATTACGCGCAGAAAAAAAGGATCTCAAGAAGATCCTTTGATCTTTTCTACGGGGTCTGACGCTCAGTGGAGGCCATTTCGCCGACACGTGTCCAGCGAAAGCCTC	vector
M00292:91:000000000-AHYF2:1:1103:8900:11193	AGAGACGCCGCAAAATGAATTTGTGTCTCTACTGTGGCAATTAGGAAAGGACAGTGGGAGTGGCACCGTCCAGGGTCAAGGAAGTGGAGGCCATTTCGCCGACACGTGTCCAGCGAAAGCCTC	vector
M00292:91:000000000-AHYF2:1:1103:8969:6076	AGAGACGCCGCAAAATGAATTTGTGTCTCTACTGTGGCAACCAGGTAGGCGTCGTGGGCGTGGTGGTAGTTGTTGATCTCGCGCACTTTGTAAAACTGGAAATCCTTCCGGAAATCTGGAGGCCATTTCGCCGACACGTGTCCAGCGAAAGCCTC	vector
M00292:91:000000000-AHYF2:1:1103:9007:1907	AGAGACGCCGCAAAATGAATTTGTGTCTCTACTGTGGCAATGGCACAGTCGAGGCTGATCAGCGAGCTCTAGGAATCCTGACTTTTTCTTTTTAGCCTGGCGAGCCGCTGTCGTGGCAACGTGGGTTTTGTCGCCTCCCAGTGGAGGCCATTTCGCCGACACGTGTCCAGCGAAAGCCTC	vector
M00292:91:000000000-AHYF2:1:1103:9019:2441	AGAGACGCCGCAAAATGAATTTGTGTCTCTACTGTGGCAATGAAGCAGAACGTGGGGCTCACCTCGACCATGGTAATAGCGATGACTAATACGTAGATGTACTGCCAAGTAGTGGAGGCCATTTCGCCGACACGTGTCCAGCGAAAGCCTC	vector
M00292:91:000000000-AHYF2:1:1103:9033:10376	AGAGACGCCGCAAAATGAATTTGTGTCTCTACTGTGGCAAAAGAGCAACGAGATGGCCAAGGTGGACGACAGCTTCTTCCACAGACTGGAAGAGTCCTTCCTGGTGGAAGAGGATAAGAAGCACGAGCGGCACCCCATCTTCGGCAACATCGTGGACGAGGTGGCCTACCACGAGAAGTACCCCACCATCTACCACCTGAGAAAGAAACTGGTGGACAGCACCGACAAGGCCGACCTGCGGCTGATCTATCTGGCCCTGGCCCACATGATCAAGTTCCGGGGCTGGAGGCCATTTCGCCGACACGTGTCCAGCGAAAGCCTC	vector
M00292:91:000000000-AHYF2:1:1103:9066:14946	AGAGACGCCGCAAAATGAATTTGTGTCTCTACTGTGGCAATAACGTGCCCTCCGAAGAGGTCGTGAAGAAGATGAAGAACTACTGGCGGCAGCTGCTGAACGCCAAGCTGATTACCCAGAGAAAGTTCGACAATCTGACCAAGGCCGAGAGAGGCGGCCTGAGCGAACTGGATAAGGCCGGCTTCATCAAGAGACAGCTGGTGGTGGAGGCCATTTCGCCGACACGTGTCCAGCGAAAGCCTC	vector
M00292:91:000000000-AHYF2:1:1103:9067:2834	AGAGACGCCGCAAAATGAATTTGTGTCTCTACTGTGGCAATCGCTGGGAAGGGGTGGGTCCGGGGGCGGATCAAGAGCTACCAACTCTTTTTCCGAAGGTAACTGGCTTCAGCAGAGCGCAGATACCAAATACTGTTCTTCTAGTGTAGCCGTGGTTAGGGTGCGCTTTTGAAGCGTGCAGAATGCCGGGCCTCCGGAGGGCTTTTGGAATTCTTACTTTTTCTTTTTTGCCTGGCCGGCCTTTTTCGTGGCCGCCGGCCTTTTGTCGCCTCCCAGCGGAGACAGGTCGATCCGTGTCTCGTACAGGCCGGTGATGCTCTGGTGGATCTGGAGGCCATTTCGCCGACACGTGTCCAGCGAAAGCCTC	vector
M00292:91:000000000-AHYF2:1:1103:9113:5612	AGAGACGCCGCAAAATGAATTTGTGTCTCTACTGTGGCAATTGCCCTTTTCCACTTTGGCCACCACCTGCACAGAATAGGCCACGGTGGGGCTGTCGAAGCCGCCGTACTTCTTAGGGTCCCAGTCCTTCTTTCTGGCGTGGAGGCCATTTCGCCGACACGTGTCCAGCGAAAGCCTC	vector
M00292:91:000000000-AHYF2:1:1103:9141:8099	AGAGACGCCGCAAAATGAATTTGTGTCTCTACTGTGGCAACCCGCCTTCCTGAGCGGCGAGCAGAAAAAGGCCATCGTGGACCTGCTGTTCAAGACCAACCGGAAAGTGACCGTGGAGGCCATTTCGCCGACACGTGTCCAGCGAAAGCCTC	vector
M00292:91:000000000-AHYF2:1:1103:9174:2305	AGAGACGCCGCAAAATGAATTTGTGTCTCTACCGTGGCATTTTATAGGGGTGGACAGCACCGACAAGGCCGACCTGCGGCTGATCTATCTGGCCCTGGCCCTGGAGGCCATTTCGCCGACACGTGTCCAGCGAAAGCCTC	vector
M00292:91:000000000-AHYF2:1:1103:9223:24308	AGAGACGCCGCAAAATGAATTTGTGTCTCTACTGTGGCAAAGCCCGGGCGGCCTCAGTGAGCGAGCGAGCGCGCAGCTGCCTGCAGGGGCGCCTGATGCGGTATTTTCTCCTTACGCATCTGTGCGGTTGGAGGCCATTTCGCCGACACGTGTCCAGCGAAAGCCTC	vector
M00292:91:000000000-AHYF2:1:1103:9328:8508	AGAGACGCCGCAAAATGAATTTGTGTCTCTACTGTGGCAAAAGATCCTTTTTGATAATCTCATGACCAAAATCCCTTAACGTGAGTTTTCGTTCCACTGAGCGTCAGACCCCGTAGAAAAGATCAAAGGATCTTCTTGAGATCCTTTTTTTCTGCGCGTAATCTGCTGCTTGCAAACAAAAAAACATGGAGGCCATTTCGCCGACACGTGTCCAGCGAAAGCCTC	vector
M00292:91:000000000-AHYF2:1:1103:9329:21276	AGAGACGCCGCAAAATGAATTTGTGTCTCTACTGTGGCAACGATCTCCCCGGTTTCGCCGTTTGTCTCGATCAGAGGCCGCTTCCGGATCTCGCCGTTGGCCAGGGTAATCTCGGTCTTGAAAAAGTTCATGATGTTGCTGTAGAAGAAGTACTTGGAATCAGGAAATTCTCCAGGTCAGCAGCCAGTTGCTGGATAAAAGCCGTCAGGCCCAGCAAGAGCAGGAGCGCGCCCGCGAGATTGCCGATTCGCTGAATCAACTGCCGCAACAGCAAACCGACGCCCGCCGTCAGTTAAATGAGATCGAGCGCCGCCTGGGTATGGAGGCCATTTCGCCGACACGTGTCCAGCGAAAGCCTC	vector
M00292:91:000000000-AHYF2:1:1103:9476:3775	AGAGACGCCGCAAAATGAATTTGTGTCTCTACTGTGGCAACGTGACACCACGATGCCTGTAGCAATGGCAACAACGTTGCGCAAACTATTAACTGGCGAACTACTTACTCTAGCTTCCCGGCAACAATTAATAGACTGGATGGAGGCGGATAAAGTTGCAGGACCACTTCTGCGCTCGGCCCTGCCGGCTGGCTGGTTTATTGCTGATAAATCTGGAGCCGGTGAGCGTGGAAGCCGCGGTATCAATGGAGGCCATTTCGCCGACACGTGTCCAGCGAAAGCCTC	vector
M00292:91:000000000-AHYF2:1:1103:9477:21644	AGAGACGCCGCAAAATGAATTTGTGTCTCTACTGTGGCAACGGCACAGCATCAAGAAGAACCTGATCGGAGCCCTGCTGTTCGACAGCGGCGAAACAGCCGAGGCCACCCGGCTGAAGAGAACCGCCAGAAGAAGATACACCAGACGGAAGAACCGGATCTGCTATCTGCAAGAGATCTTCAATAGAGGCCATTTCGCCGACACGTGTCCAGCGAAAGCCTC	vector
M00292:91:000000000-AHYF2:1:1103:9488:21629	AGAGACGCCGCAAAATGAATTTGTGTCTCTACTGTGGCAACGGCACAGCATCAAGAAGAACCTGATCGGAGCCCTGCTGTTCGACAGCGGCGAAACAGCCGAGGCCACCCGGCTGAAGAGAACCGCCAGAAGAAGATACACCAGACGGAAAAACCGGATCTGCTATCTGCAAGAGATCTTCAATGGAGGCCATTTCGCCGACACGTGTCCAGCGAAAGCCTC	vector
M00292:91:000000000-AHYF2:1:1103:9493:3783	AGAGACGCCGCAAAATGAATTTGTGTCTCTACTGTGGCAACGTGACACCACGATGCCTGTAGCAATGGCAACAACGTTGCTCAAACTATTGACTGGGGAACTACTTACTCTGTCTTACCGGCAACAATTATTAGAATGGATGGAGGCGGAAAAAGTTGCAGGACCACTTCTGCGCTCGGCCCTACCGGCTGGCTAGTTTAGTGCTGATAAATCTGGAGCCGGTGAGCGTGGAACCCCCGGTATCAATGGAGGCCATTTCGCCGACACGTGTCCAGCGAAAGCCTC	vector
M00292:91:000000000-AHYF2:1:1103:9522:12188	AGAGACGCCGCAAAATGAATTTGTGTCTCTACTGTGGCAACAGTCCACTATTAAAGAACGTGGACTCCAACGTCAAAGAGCGAAAAACCGTCTATCAGGGCGATGGCCCACGTTGGAGGCCATTTCGCCGTCACGTGTCCAGCGAAAGCCTC	vector
M00292:91:000000000-AHYF2:1:1103:9627:21311	AGAGACGCCGCAAAATGAATTTGTGTCTCTACTGTGGCAACAGTCGAGGCTGATCAGCGAGCTCTAGGAATTCTTACTTTTTCTTTTTTGCCTGGCCGGCATTTTTCGTGGAATGGAGGCCATTTCGCCGACACGTGTCCAGCGAAAGCCTC	vector
M00292:91:000000000-AHYF2:1:1103:9645:19102	AGAGACGCCGCAAAATGAATTTGTGTCTCTACTGTGGCGGGCGTCGGGCGACCTTTGGTCGCCCGGCCTCAGTGAGCGAGCGAGCGCGCAGCTGCCTGCAGGGGCGCCTGATGCGGTATTTTCTCCTTACGCATCTGTGCGGTTGGAGGCCATTTCGCCGACACGTGTCCAGCGAAAGCCTC	vector
M00292:91:000000000-AHYF2:1:1103:9692:22228	AGAGACGCCGCAAAATGAATTTGTGTCTCTACTGTGGCAAGACGGGCTTGTCTGCTCCCGGCATCCGCTTACAGACAAGCTGTGACCGTCTCCGGGAGCTGCTTGTGTCAGAGGTTTTCACCGTCATCACCGAAACGCGCGAGACGAAAGGGCCTCGTGATACGCCTATTTTTATAGGTTAAAGTCATGATAATAATGGTTTCTTAGACGTCAGGTGGCACTTTTCGGGGAAATGTGCGCGGAACCCCTATTTGTTTATTTTTCTAAATACATTCAAATATGTATCCGCTCATGGATGGAGACCATTTCGCCGACACGTGTCCAGCGAAAGCCTC	vector
M00292:91:000000000-AHYF2:1:1103:9781:21068	AGAGACGCCGCAAAATGAATTTGTGTCTCTACTGTGGTCGACGCTCAAGTCAGAGGTGGCGAAACCCGACAGGACTATAAAGATACCAGGCGTGGAGGCCATTTCGCCGACACGTGTCCAGCGAAAGCCTC	vector
M00292:91:000000000-AHYF2:1:1103:9782:24276	AGAGACGCCGCAAAATGAATTTGTGTCTCTACTGTGGCAAGGCCACTCCCTCTCTGCGCGCTCGCTCGCTCACTGAGGCCGGGCGACCAAAGGTCGCCCGACGCCCGGGCAAATGGAGGCCATTTCGCCGACACGTGTCCAGCGAAAGCCTC	vector
M00292:91:000000000-AHYF2:1:1103:9864:13755	AGAGACGCCGCAAAATGAATTTGTGTCTCTACTGTGGCAACCTCCGGGCTGTAATTAGCTGAGCAAGAGGTAAGGGTTTAAGGGATGGTTGGTTGGTGGGGTATGTGGAGGCCATTTCGCCGACACGTGTCCAGCGAAAGCCTC	vector
M00292:91:000000000-AHYF2:1:1103:9938:20792	AGAGACGCCGCAAAATGAATTTGTGTCTCTACTGTGGCAATCGGCGAACGTGGCGAGAAAGGAAGGGAAGAAAGCGAAAGGAGCGGGCGCTAAGGCGCTGGCAAGTGTAGCGGTCACGCGCCGGCAGGGTCGGAACAGGAGAGCGCACGAGGGGGCTTCCAGGGGGAAACGCCTGGTATCTTTATAGTCCTGTCGGGTTTCGCCACCTCTGACTTGAGCAGGCTGGAGGCCATTTCGCCGACACGTGTCCAGCGAAAGCCTC	vector
M00292:91:000000000-AHYF2:1:1104:10075:21575	AGAGACGCCGCAAAATGAATTTGTGTCTCTACTGTGGCAAGTGGTCGCGTGTGGGGGGATATCCCGGACAACAGTGTCCAGCCGGGAGCCGGAAATGGCGAACCGGTCACGGCAGAGGTGCTGGCACAGCGGCAGGCTGAATGGAGGCCATTTCGCCGACACGTGTCCAGCGAAAGCCTC	vector
M00292:91:000000000-AHYF2:1:1104:10130:21000	AGAGACGCCGCAAAATGAATTTGTGTCTCTACTGTGGCAAACGGAAGAACCGGATCTGCTATCTGCAAGAGATCTTCAGCAACGAGATGGCCAAGGTGGACGACAGCTTCTTCCACAGACTGGAAGAGTCCTTCCTGGTGTGGAGGCCATTTCGCCGACACGTGTCCAGCGAAAGCCTC	vector
M00292:91:000000000-AHYF2:1:1104:10178:6389	AGAGACGCCGCAAAATGAATTTGTGTCTCTACTGTGGCAAGTCGTTCTTCAGAAAGCTCTGAGGCACGATATGGTCCACATCGTAGTCGGACAGCCGGTTGATGTCCAGTTGGAGGCCATTTCGCCGACACGTGTCCAGCGAAAGCCTC	vector
M00292:91:000000000-AHYF2:1:1104:10200:18151	AGAGACGCCGCAAAATGAATTTGTGTCTCTACTGTGGCAAGCCCTTTTCCACTTTGGCCACCACCAGCACAGAATAGGCCACGGTGGGGCTGTCGAAGCCGCCGTACTTCTTAGGGTCCCAGTCCTTCTTTCTGGCGATCAGCTTATCGCTGTTCCTCTTGGGCAGGATAGACTCTTTGCTGAAGCCGCCTGGCTGCACCTCGGTCTTTTTCACGATATTCACTTGGGGCATGTGGAGGCCATTTCGCCGACACGTGTCCAGCGAAAGCCTC	vector
M00292:91:000000000-AHYF2:1:1104:10355:3285	AGAGACGCCGCAAAATGAATTTGTGTCTCTACTGTGGCAACTCACCAGTCACAGAAAAGCATCTTACGGATGGCATGACAGTAAGAGAATTATGCAGTGCTGCCATAACCATGAGTGATAACACTGCGGCCAACTTACTTCTGACAACGATCGGAGGACCGAAGGAGCTAACCGCTTCTTTGCACAACATGGGGGTGGAGGCCATTTCGCCGACACGTGTCCAGCGAAAGCCTC	vector
M00292:91:000000000-AHYF2:1:1104:10388:23160	AGAGACGCCGCAAAATGAATTTGTGTCTCTACTGTGGCAAAAACGAAAACTCACGTTAAGGGATTTTGGTCATGAGATTATCAAAAAGGATCTTCACCTAGATCCTTTTAAATTAAAAATGAAGTTTTAAATCAATCTAAAGTATATATGAGTAAACTTGGTCTGACAGTTACCAATGCTTAATCAGTGAGGCACCTATCTCAGCGATGATGGAGGCCATTTCGCCGACACGTGTCCAGCGAAAGCCTC	vector
M00292:91:000000000-AHYF2:1:1104:10484:23594	AGAGACGCCGCAAAATGAATTTGTGTCTCTACTGTGGCAGTGGGACTTTCCTACTTGGCAGTACATCTACGTATTAGTCATCGTGTAGGCCATTTCGCCGACACGTGTCCAGCGAAAGCCTC	vector
M00292:91:000000000-AHYF2:1:1104:10544:19053	AGAGACGCCGCAAAATGAATTTGTGTCTCTACTGTGGCAATTAACCTATAAAAATAGGCGTATCACGAGGCCCTTTCGTCTCGCGCGTTTCGGTGATGACGGTGAAAACCTCTGACACATGATGGAGGCCATTTCGCCGACACGTGTCCAGCGAAAGCCTC	vector
M00292:91:000000000-AHYF2:1:1104:10555:11924	AGAGACGCCGCAAAATGAATTTGTGTCTCTACTGTGGCAAAAGCCCGGGCGGCCTCAGTGAGCGAGCGAGCGCGCAGCTGCCTGCAGGGGCGCCTGATGCGGTATTTTCTCCTTACGCATCTGTGCGGTGTTGGAGGCCATTTCGCCGACACGTGTCCAGCGAAAGCCTC	vector
M00292:91:000000000-AHYF2:1:1104:10615:20071	AGAGACGCCGCAAAATGAATTTGTGAAGGGGGCACGTTGTCGCTCTTGCCCCGGTTCTTGTCGCTTCTGGTCAGCACCTTGTTGTCGATGGAGTCGTCCTTCAGAAAGCTCTGAGGCACGATATGGTCCACATCGTAGTCGGACAGCCGGTTGATGTCCAGTTCCTGGTCCATGTACATATCCCGCCCATTCTGCAGGTAGTACAGGTACAGCTTCTCGTTCTGCAGCTGGGTGTTTTCCACGGGGTGTTCTTTCAAGAGCTGGGCAGCCAGATCCTGAAAGACGTGTCCAGCGAAAGCCTC	vector
M00292:91:000000000-AHYF2:1:1104:10854:6451	AGAGACGCCGCAAAATGAATTTGTGTCTCTACTGTGGCCATTCCTGAAGGGCAACCGGGAAAAGGTCGAGAAGATCCTGACCTTCCGCGTCCCATGGAGGCCATTTCGCCGACACGTGTCCAGCGAAAGCCTC	vector
M00292:91:000000000-AHYF2:1:1104:10868:16701	AGAGACGCCGCAAAATGAATTTGTGTCTCTACTGTGGCAATTGGAGTCCACGTTCTTTAATAGTGGACTCTTGTTCCAAACTGGAACAACACTCAACTCTATCTCGGGCTATTCTTTTGATTTATAAGGGATTTTGCCGATTTCGGTCTATTGGTTAAAAAATGAGCTGATTTAACAAAAATTTAACGCGAATTTTAACAAATGGAGGCCATTTCGCCGACACGTGTCCAGCGAAAGCCTC	vector
M00292:91:000000000-AHYF2:1:1104:10882:6298	AGAGACGCCGCAAAATGAATTTGTGTCTCTACTGTGGCATCATGTACTGGGCACAATGCCAGGCGGGCCATTTACCGTCATTGACGTCACAATGGAGGCCATTTCGTCGACACGTGTCCAGCGAAAGCCTC	vector
M00292:91:000000000-AHYF2:1:1104:10910:17745	AGAGACGCCGCAAAATGAATTTGTGTCTCTACTGTGGCAAATCGGACCTACAACCAGCTGTTCGAGGAAAACCCCATCAACGCCAGCGGCGTGGACGCCAAGGCCATCCTGTCTGCCAGACTGAGCAAGAGCAGACGGCTGGAAAATCTGATCGCCCAGCTGCCCGGCGAGAAAAAGAATGGCCTGTTCGGAAACCTGATTGCCCTGAGCCTGAGCCTGACCCCCAACTTCCAGAGCAACTTCGACCTGGCCGAGCATGCCTGGAGGCCATTTCGCCGACACGTGTCCAGCGAAAGCCTC	vector
M00292:91:000000000-AHYF2:1:1104:10967:18371	AGAGACGCCGCAAAATGAATTTGTGTCTCTACTGTGGCAAGGATCTCGAGCCCCAGCTGGTTCTTTCCGCCTCAGAAGCCATAGAGCCCACCGCATCCCCAGCATGGAGGCCATTTCGCCGACACGTGTCCAGCGAAAGCCTC	vector
M00292:91:000000000-AHYF2:1:1104:10978:2546	AGAGACGCCGCAAAATGAATTTGTGTCTCTACTGTGGCAATGTGCTGTTCCACAAACAGCTGTTTCTGCTCATTATCCTCGGGGGAGCCCTTCAGCTTCTCATAGTGGCTGGCCAGGTACAGGAAGTTCACATATTTGGAGGGCAGGGCCAGTTCGATTCCCTTCTGCAGTTCGCCGGCAGAGGCCGGCATTCTCTTCCGGCCGTTGTCCAGCTCGAACAGGGAGTACTTAGGCAGCTTGATGATCAGGTCCTTTTTTGGAGGCCATTTCGCCGACACGTGTCCAGCGAAAGCCTC	vector
M00292:91:000000000-AHYF2:1:1104:10987:15962	AGAGACGCCGCAAAATGAATTTGTGTCTCTACTGTGGCATTCGTCACGCGCGTCGGGCACGACAACGTCAAGGTGTGGGTCGAGGCCATTTCGCCGGCACGTGTCCAGCGAAAGCCTC	vector
M00292:91:000000000-AHYF2:1:1104:11009:6545	AGAGACGCCGCAAAATGAATTTGTGTCTCTACTGTGGCAACCGGCCTCAGTGAGCGAACGAGCGCGCAGAGAGGGAGCGGCCGCATCCACGCCGGAGATTTCCACGGAGTCGAAGCACTCGATTTTCTTGAAGTAGTCCTCTTTCAGCTGCTTCACGGTCACTTTCCGGTTGGTCTTGAACAGCAGGTCCACGATGGCCTTTTTCTGCTCGCCGCGCAGGAAGGCGGGCTTTCTCATGCCCTCGGTCACGGATTTCACTTTGGTCAGCTCGTTATACACGGTGAAGTACTTGGAGGCCATTTCGCCGACACGTGTCCAGCGAAAGCCTC	vector
M00292:91:000000000-AHYF2:1:1104:11055:23486	AGAGACGCCGCAAAATGAATTTGTGTCTCTACTGAGGCAATTGCAAGCAGCAGATTACGCGCAGAAAAAAAGGATCACAAGAAGATCCTTTGATCATTTCTACGGGGTCCGACGCCAAGTGGAGGCCATTTCGCCGACACGTGTCCAGCGAAAGCCTC	vector
M00292:91:000000000-AHYF2:1:1104:11110:23296	AGAGACGCCGCAAAATGAATTTGTGTCTCTACTGTGGCAACGGCATTTTGCCTTCCTGTTTTTGCTCACCCAGAAACGCTGGTGAAAGTAAAAGATGCTGAAGATCAGTTGGGTGCACGAGTAGGTTACACCGAACTGTATCTTTGTAGGCCATTTCGCCAACACGTGTCCAGCGAAAGCCTC	vector
M00292:91:000000000-AHYF2:1:1104:11161:7891	AGAGACGCCGCAAAATGAATTTGTGTCTCTTCCTTTTTTTCTGCGCGTAATCTGCTGCTTGCAAACAAAAAAACCACCGCTACCAGCGGTGGTTTGTTTGCCGGATCAAGAGCTACCAACTCTTTTTCCGAAGGTAACTGGCTTCAGCAGAGCGCAGATACCAAATACTGTTCTTCTAGTGTAGCCGTAGTTAGGCCACCACTTCAAGAAGTGGAGGCCATTTCGCCGACACGTGTCCAGCGAAAGCCTC	vector
M00292:91:000000000-AHYF2:1:1104:11166:7667	AGAGACGCCGCAAAATGAATTTGTGTCTCTACTGTGGCAACGTCGAAGCGGGGGCGGTGTTCGCCGAGATCGGCCCGCGCATTGGAGGCCATTTCGCCGACACGTGTCCAGCGAAAGCCTC	vector
M00292:91:000000000-AHYF2:1:1104:11236:15902	AGAGACGCCGCAAAATGAATTTGTGTCTCTACTGTGGCAAATGACCGAGTACAAGCCCACGGTGCGCCTCGCCACCCGCGACGACGTCCCCAGGGCCGTACGCACCCTCGCCGCCGCGTTCGCCGACTACCCCTGGAGGCCATTTCGCCGACACGTGTCCAGCGAAAGCCTC	vector
M00292:91:000000000-AHYF2:1:1104:11475:16066	AGAGACGCCGCAAAATGAATTCGTGTCTCTACTGTGGCAAGCGGCCTCTGATCGAGACAAACGGCGAAACCGGGGAGATCGTGTGGGATAAGGGCCGGGATTTTGCCACCGTGCGGAAAGTGCTGAGCATGCCCCAAGTGAATATCGTGAAAAAGACCGAGGTGCAGACAGGCGGCGTCAGCAAAGAGTCTATCCTGCCCAAGAGGAACAGCGATAAGCGGATCGCCAGAAAAAAGGATGGAGGCCATTTCGCCGACACGTGTCCAGCGAAAGCCTC	vector
M00292:91:000000000-AHYF2:1:1104:11546:18987	AGAGACGCCGCAAAATGAATTTGTGTCTCTACTGTGGCAAAGTGCGGTATTTCACACCGCATACGTCAAAGCAACCATAGTACGCGCCCTGTAGCGGCGCATTAAGCGCGGCGGGTGTGGTGGTTACGCGCAGCGTGACCGCTACACTTGCCAGCGCCTTAGCGCCCGCTCCTTTCGCTTTCTTCCCTTCCTTTCTGGAGGCCATTTCGCCGACACGTGTCCAGCGAAAGCCTC	vector
M00292:91:000000000-AHYF2:1:1104:11709:3018	AGAGACGCCGCAAAATGAATTTGTGTCTCTACTGTGGCAATCGGAGGGCACGTTGTCGCTCTTGCCCCGGTTCTTGTCGCTTCTGGTCAGCACCTTGTTGTCGATGGAGTCGTCCTTCATGGAGGCCATTTCGCCGACACGTGTCCAGCGAAAGCCTC	vector
M00292:91:000000000-AHYF2:1:1104:11764:9851	AGAGACGCCGCAAAATGAATTTGTGTCTCTACTGTGGCAACAACAGATGGAAGGCCTCCTGGCGCCGCACCGGCCCAAGGAGCCCGCGTGGTTCCTGGCCACCGTCGGCGTCTCGCCCGACCACCAGGGCAAGGGTCTGGGCAGCGCCGTCGTGCTCCCCGGAGTGGTGGAGGCCATTTCGCCGACACGTGTCCAGCGAAAGCCTC	vector
M00292:91:000000000-AHYF2:1:1104:11805:5365	AGAGACGCCGCAAAATGAATTTGTGTCTCTACTGTGGCAACCGCGTACTATGGTTGCTTTGACGTATGCGGTGTGAAATACCGCACAGATGCGTAAGGGGAAAATACCTCATCAGGCGCCCCTGCAGGCAGCTGCGCGCTCGCTCGCTCACTGAGGCCGCCCGGGCTTTGGAGGCCATTTCGCCGACACGTGTCCAGCGAAAGCCTC	vector
M00292:91:000000000-AHYF2:1:1104:11930:15990	AGAGACGCCGCAAAATGAATTTGTGTCTCTACTGTGGCAATTGCCCTTTTCCACTTTGGCCACCACCAGCACAGAATAGGCCACGGTGGGGCTGTCGAAGCCGCCGTACTTCTTAGGGTCCCAGTCCTTCTTTCTGGCGTGGAGGCCATTTCGCCGACACGTGTCCAGCGAAAGCCTC	vector
M00292:91:000000000-AHYF2:1:1104:12019:4099	AGAGACGCCGCAAAATGAATTTGTGTCTCTACTGTGGCAAACTCCACCCATTCACTTCGATGGAAGGTCCATATGGGCACTACTATTAACGCCAATGGGCGGGGGGCATTGGTCGGTCAGCTTGGCGGGTGGAGGCCATTTCGCCGACACGTGTCCAGCGAAAGCCTC	vector
M00292:91:000000000-AHYF2:1:1104:12052:3298	AGAGACGCCGCAAAATGAATTTGTGTCTCTACTGTGGCAAAGCATATGATAGTCCATTTTAAAACATAATTTTAAAACTGCAAACTACCCAAGAAATTATTACTTTCTACGTCATGGAGGCCATTTCGCCGACACGTGTCCAGCGAAAGCCTC	vector
M00292:91:000000000-AHYF2:1:1104:12165:2315	AGAGACGCCGCAAAATGAATTTGTGTCTCTACCGTGGCAAACATTTCCCCGAAAAGTGCCACCTGACGTCTAAGAAACCATTATTATCATGACATTAACCTATAAAAATAGGCGTATCACGAGGCCCTTTCGTCTCGCGCGTTTCGGTGTTGACGGTGAAAACCTCTGACACATGCAGCTCCCGGAGACGGTCAAAGCATGCCTGTAAGCGGATGCCGGGAGCAGACAAGCCCGTCAGGGCGCGTCAGCGGGTGTTGGCGTGTGTCGGGGCTGGCTTTGGAGGCCATTTCGCCGACACGTGTCCAGCGAAAGCCTC	vector
M00292:91:000000000-AHYF2:1:1104:12168:20439	AGAGACGCCGCAAAATGAATTTGTGTCTCTACTGTGGCAAGCAGGGGCGCCTGATGCGGTATTTTCTCCTTACGCATCTGTGCGGTATTTCACACCGCATACGTCAAAGCAACCATAGTACGCGCCCTGTAGCGGCGCATTAAGCGCGGCGGGTGTGGTGGTTACATGGAGGCCATTTCGCCGACACGTGTCCAGCGAAAGCCTC	vector
M00292:91:000000000-AHYF2:1:1104:12179:2304	AGAGACGCCGCAAAATGAATTTGTGTCTCTACCGTGGCAAACATTTCCCCGAAAAGTGCCACCTGACGTCTAAGAAACCATTATTATCATGACATTAACCTATAAAAATAGGCGTATCACGAGGCCCTTTCGTCTCGCGCGTTTCGGTGATGACGGTGAAAACCTCTGACACATGAAGCTCCCGGAAACGTTCAAAGCTTGTCTGTAAGCGGATGCCGGGAGCAGACAAGCCCGTCAGGGCGCGTCAGCGGGTGTTGGCGGGTGTCGGGGCTGGCTTTGGAGGCCATTTCGCCGACACGTGTCCAGCGAAAGCCTC	vector
M00292:91:000000000-AHYF2:1:1104:12182:14538	AGAGACGCCGCAAAATGAATTTGTGTCTCTACTGTGGCAAATCACTCTCTTGGAGAACTCGCTGATCTGCTCGATGATCTCGTCCAGGTAGTGCTTGTGCTGTTCCACAAACAGCTGTTTCTGCTCATTATCCTCGGGGGAGCCTTCAGCTTCTCATAGTGGCTGGCCAGGTACAGGAAGTTCACATATTTGGAGGGCAGGGCAAGTTCGTTTCCCTTCTGCAGTTCGCCGGCAGAGGCCAGCATTCTCTTCCGGCCGTTTTCCAGCTCGAACAGGGAGTACTTAGGCAGCTTGATGATCTGGAGGCCATTTCGCCGACACGTGTCCAGCGAAAGCCTC	vector
M00292:91:000000000-AHYF2:1:1104:12226:14117	AGAGACGCCGCAAAATGAATTTGTGTCTCTACTGTGGCAACTTTCTCATTCCCTCGGTCACGTATTTCACTTTGGTCAGCTCGTTATACACGGTGAAGATGGAGGCCATTTCGCCGACACGTGTCCAGCGAAAGCCTC	vector
M00292:91:000000000-AHYF2:1:1104:12266:24377	AGAGACGCCGCAAAATGAATTTGTGTCTCTACTGTGGCAAGGGCGACACGGTAACGTTGAATAATCATACTCTTACTTTTTCTATCTTATTGAAGCGTTTATCTGGAGGCCATTTCGCCGACACGTGTCCAGCGAAAGCCTC	vector
M00292:91:000000000-AHYF2:1:1104:12291:5385	AGAGACGCCGCAAAATGAATTTGTGTCTCTACTGTGGCAAGTGACCGCTACACTTGCCAGCGCCTTAGCGCCCGCTCCTTTCGCTTTCTTCCCTTCCTTTCTCGCCACGTTCGTGGAGGCCATTTCGCCGACACGTGTCCAGCGAAAGCCTC	vector
M00292:91:000000000-AHYF2:1:1104:12406:10221	AGAGACGCCGCAAAATGAATTTGTGTCTCTACTGTGGCAAAACCCGAAAAGTGCCACCTGACGCGCCCTGTAGCGGCGCATTAAGCGCGGCGGGTGTGGTGGTTACGCGCATGGAGGCCATTTCGCCGACACGTGTCCAGCGAAAGCCTC	vector
M00292:91:000000000-AHYF2:1:1104:12511:18862	AGAGACGCCGCAAAATGAATTTGTGTCTCTACTGTTTTTTGGGGTCGAGGTGCCGTAAAGCACTAAATCGGAACCCTAAAGGGAGCCCCCGATTTAGAGCTTGACGGGGAAAGCCGGCGAACGTGGCGAGAAAGGAAGGGAAGAAAGCGAAAGGAGGGGGCGCTAAGGCGCTGGCAAGTGTAGCGGTCACGCAGCGCGAAACCACCACACCCGCCGCGCGTAAGTCGCCGCTGCCTGGCCCGTACTAAGGTAGCGTTGACGAATGCGGTGTGAAATACCGCACAGAGGCGTAAGGAGAAAAGACCGCATCAGGCGGCCCTGCAGGCAGCTGCGCGCTCGCTCGCGCACTGAGGCCGCCCGGGGATTCAGCTTATAAGTTATGCCGACACGTGTCCAGCG…	vector
M00292:91:000000000-AHYF2:1:1104:12635:11647	AGAGACGCCGCAAAATGAATTTGTGTCTCTACTGTGGCAAACGAACTGAGATACCCACAGCGTGAGCTATGAGAAAGCGCCACGCTACCCGACGGAGGAAAGGCGGACAGGTATCCGGTAAGCAGCAGGGTCGGAACATGGAGGCCATTTCGCCGACACGTGTCCAGCGAAAGCCTC	vector
M00292:91:000000000-AHYF2:1:1104:12654:11797	AGAGACGCCGCAAAATGAATTTGTGTCTCTACTGTGGCAAGATCCACGACGACAGCCTGACCTTTAAATAGGATATCCAGAAAGCCCAGGTGTCCGGCCAGGGCGATAGCCTGCACGAGCACATTGCCAATCTGGCCGGCAGCCCCGCTGGAGGCCATTTCGCCGACACGTGTCCAGCGAAAGCCTC	vector
M00292:91:000000000-AHYF2:1:1104:12656:13987	AGAGACGCCGCAAAATGAATTTGTGTCTCTTCCTTTTTTTCTGCGCGTAATCTGCTGCTTGCAAACAAAAAAACCACCGCTACCAGCGGTGGTTTGTTTGCCGGATCAAGAGCTACCAACTCTTTTTCCGAAGGTAACTGGCTTCAGCAGAGCGCAGATACCAAATACTGTTCTTCTAGTGTAGCCGTAGTTAGGCCACCACTTCAAGAAGTGGAGGCCATTTCGCCGACACGTGTCCAGCGAAAGCCTC	vector
M00292:91:000000000-AHYF2:1:1104:12736:15759	AGAGACGCCGCAAAATGAATTTGTGTCTCTACTGTGGCAAGTCCTCTTCCACCAGGAAGGACTCTTCCAGTCTGTGGAAGAAGCTGTCGTCCACCTTGGCCATCTCGTTGCTGAAGATCTCTTGCAGATAGCGGATCCGGTTCTTGTGGAGGCCATTTCGCCGACACGTGTCCAGCGAAAGCCTC	vector
M00292:91:000000000-AHYF2:1:1104:12741:12196	AGAGACGCCGCAAAATGAATTTGTGTCTCTACCGTCCGGCTCCAGATTCATCAGCAATAAACCAGCCAGCCGGAAGGGCCGTGTGCAGAAGTGGTCTTGCAACTTTATCCGCCTCCATCCAGTCTATTAATTGTTGCCGGGAAGCTAGAGTAAGTAGTTCGCCAGTTAATAGTATGCGCAAAGTTGTTGCCATTGCTAAAGGCATCGTGGTGTCACGCTCGTTAATGGAGGCCATTTCGCCGACACGTGTCCAGCGAAAGCCTC	vector
M00292:91:000000000-AHYF2:1:1104:12752:18740	AGAGACGCCGCAAAATGAATTTGTGTCTCTACTGTGGCAAAGGGCCAGATAGATCAGCCGCAGGTCGGCCTTGTCGGTGCTGTCCACCAGTTTCTTTATGGAGGCCATTTCGCCGACACGTGTCCAGCGAAAGCCTC	vector
M00292:91:000000000-AHYF2:1:1104:12791:23108	AGAGACGCCGCAAAATGAATTTGTGTCTCTACTGTGGCAATGCGGAAAGTGCTGAGCATGCCCCAAGTGAATATCGTGAAAAAGACCGAGGTGCAGACAGGCGGCTTCAGCAAAGAGTCTATCCTGCCCAAGAGGTGGAGGCCACTTCGCCGACACGTGTCCAGCGAAAGCCTC	vector
M00292:91:000000000-AHYF2:1:1104:12792:10472	AGAGACGCCGCAAAATGAATTTGTGTCTCTAGCTCCGCCGTCAATGTAGCCGGCGTAGCCGTTCTTGCTCTGGTCGAAGAAAATCTCTTTGTACTTCTCAGGCAGCTGCTGCCGCACGAGAGCTTTCAGCAGGGTCAGGTCCTGGTGGTGCTCGTCGTATCTCTTCGCCGACACGTGTCCAGCGAAAGCCTC	vector
M00292:91:000000000-AHYF2:1:1104:12798:23089	AGAGACGCCGCAAAATGAATTTGTGTCTCTACTGTGGCAATGCGGAAAGTGCTGAGCATGCCCCAAGTGAATATCGTGAAAAAGACCGAGGTGCAGACAGGCGGCTTCAGCAAAGAGTCTATCCTGCCCAAGAGGTGGAGGCCATTTCGCCGACACGTGTCCAGCGAAAGCCTC	vector
M00292:91:000000000-AHYF2:1:1104:12905:4731	AGAGACGCCGCAAAATGAATTTGTGTCTCTACTGTGGCTACTCAGACAATGCGATGCAATTTCCTCATTTTATTAGGAAAGGACAGTGGGAGTGGCACCATGGAGGCCATTTCGCCGACACGTGTCCAGCGAAAGCCTC	vector
M00292:91:000000000-AHYF2:1:1104:12969:10950	AGAGACGCCGCAAAATGAATTTGTGTCTCTACTGTGGCAAAAGATCCTTTTTGATAATCTCATGACCAAAATCCCTTAACGTGAGTTTTCGTTCCACTGAGCGTCAGACCCCGTAGAAAAGATCAAAGGATCTTCTTGAGATCCTTTTTTTCTGCGCGTAATCTGCTGCTTGCAAACAAAAAAACATGGAGGCCATTTCGCCGACACGTGTCCAGCGAAAGCCTC	vector
M00292:91:000000000-AHYF2:1:1104:13151:14952	AGAGACGCCGCAAAATGAATTTGTGTCTCTACTGTGGCAAACGAACTGAGATACCTACAGCGTGAGCTATGAGAAAGCGCCACGCTTCCCGAAGGGAGAAAGGCGGACAGGTATCCGGTAAGCGGCAGGGTCGGAACATGGGGGCCATTTCGCCGACACGTGTCCAGCGAAAGCCTC	vector
M00292:91:000000000-AHYF2:1:1104:13157:12831	AGAGACGCCGCAAAATGAATTTGTGTCTCTACTGTGGCACAAGAACTCTGTAGCACCGCCTACATACCTCGCTCTGCTAATCCTGTTACCAGTGGCTGCTGCCAGTGGCGATAAGTCGTGTCTTACCGGGTTGGACTCAAGACGATAGTTACCGGATAAGGCGCAGCGGTCGGGCTGAACGGTGGAGGCCATTTCGCCGACACGTGTCCAGCGAAAGCCTC	vector
M00292:91:000000000-AHYF2:1:1104:13176:18911	AGAGACGCCGCAAAATGAATTTGTGTCTCTACTGTGGCAACCCAGCCTCTGAGCCCTGAAAGCGAAGGAGCAAAGCTGCTATTGGCCGCTGCCCCAAAGGCCTACCCGCTTCCATTTGGAGGCCATTTCGCCGACACGTGTCCAGCGAAAGCCTC	vector
M00292:91:000000000-AHYF2:1:1104:13196:12106	AGAGACGCCGCAAAATGAATTTGTGTCTCTACTGTGGCAAGTCAGGGCGCGTCAGCGGGTGTTGGCGGGTGTCGGGGCTGGCTTACCTATGCGGCATCAGAGCAGATTGTACTGAGAGTGCACCATAAAATTGTAAACGTTAATATTTTGTTAAAATTCGCGTTAAATTTTTGTTAAATCAGCTCATTTTTTAACCAATAGACCGATGGAGGCCATTTCGCCGACACGTGTCCAGCGAAAGCCTC	vector
M00292:91:000000000-AHYF2:1:1104:13224:4330	AGAGACGCCGCAAAATGAATTTGTGAAGAGGGCACGTTGTCGCTCTTGCCCCGGTTCTTGTCGCTTCTGGTCAGCACCTTGTTGTCGATGGAGTCGTCCTTCAGAAAGCTCTGAGGCACGATATGTTCCACTTCGTAGTCGGACAGCCGGTTGATGTCCAGTTCCTGGTCCACGTACATATCCCGCCCATTCTGCAGGTAGTACAGGTACAGCGTCTCGTTCTGCAGCTGGGTGTTTTCCACGGGGTGTTCTTTCAAGAGCTGGGCAGCCAGATCCTGAAAGACGTGTCCAGCGAAAGCCTC	vector
M00292:91:000000000-AHYF2:1:1104:13242:10705	AGAGACGCCGCAAAATGAATTTGTGTCTCTACTGTGGCAAGCCCATCCTGGAAAAGATGGACGGCACCGAGGAACTGCTCGTGAGGCTGAACAGAGAAGACCTGTGGAGGCCATTTCGCCGACACGTGTCCAGCGAAAGCCTC	vector
M00292:91:000000000-AHYF2:1:1104:13469:18387	AGAGACGCCGCAAAATGAATTTGTGTCTCTACTGTGGCAAAAGCCCGGGCGGCCTCAGTGAGCGAGCGAGCGCGCAGCTGCCTGCAGGGGCGCCTGATGCGGTATTTTCTCCTTACGCATCTGTGCGGTGTTGGAGGCCATTTCGCCGACACGTGTCCAGCGAAAGCCTC	vector
M00292:91:000000000-AHYF2:1:1104:13503:3436	AGAGACGCCGCAAAATGAATTTGTGTCTCTACTGTGGCAATCCTCCGATCGTTGTCAGAAGTAAGTTGGCCGCAGTGTTATCACTCATGGTTATGGCAGCACTGCATAATTCTCTTACTGTCATGCCATTGGAGGCCATTTCGCCGACACGTGTCCAGCGAAAGCCTC	vector
M00292:91:000000000-AHYF2:1:1104:13650:21955	AGAGACGCCGCAAAATGAATTTGTGTCTCTACTGTGGCACGCGCCCTGTAGCGGCGCATTAAGCGCGGCGGGTGTGGTGGTTACGCGCAGCGTGACCGCTATGGAGGCCATTTCGCCGACACGTGTCCAGCGAAAGCCTC	vector
M00292:91:000000000-AHYF2:1:1104:13658:9821	AGAGACGCCGCAAAATGAATTTGTGTCTCTACTGTGTAGCGGTGGTTTTTTTGTTTGCAAGCAGCAGATTACGCGCAGAAAAAAAGGATCTCAAGAAGATCCTTTGATCTTTTCTACGGGGTCTGACGCTCAGTGGAACGAAAACTCACGTTAAGGGATTTTGGTCATGAGATTATCAAAAAGGATCTTCACCTAGATCCTTTTTGGAGGCCATTTCGCCGACACGTGTCCAGCGAAAGCCTC	vector
M00292:91:000000000-AHYF2:1:1104:13661:11585	AGAGACGCCGCAAAATGAATTTGTGTCTCTACTGTGGCAAACGCCCCCTATTGACGTCAATGACGGTAAATGGCCCGCCTGGCATTGTGCCCAGTACATGACCTTATGGGACTTTCCTACTTGGCAGTACATCTACGTATTAGTCATCGCTATTACCATGGTCGAGGTGAGCCCCACGTTCTGCTTCACTGGAGGCCATTTCGCCGACACGTGTCCAGCGAAAGCCTC	vector
M00292:91:000000000-AHYF2:1:1104:13667:17637	AGAGACGCCGCAAAATGAATTTGTGTCTCTACTGTGGCAATGGTGACTGTCAGACCAAGTTTACTCATATATACTTTAGATTGATTTAAAACTTCATTTTTAATTTAAAAGGATCTAGGTGAAGATCCTTTTTGATAATCTGGAGGCCATTTCGCCGACACGTGTCCAGCGAAAGCCTC	vector
M00292:91:000000000-AHYF2:1:1104:13682:2937	AGAGACGCCGCAAAATGAATTTGTGTCTCTACTGTGGCAAATGAAAAAGGAAGAGTTTGAGTATTCAACATTTCCGTGTCGCCCTTATTCCCTTTTTTGCGGCATTTTGCCTTCCTGTTTTTGCTCACCCAGAAACGCTGGTGAAAGTAAAAGATGCTGAAGATCAGTTGGGTGAACGAGTGGGTTACATCGTGGAGGCCATTTCGCCGACACGTGTCCAGCGAAAGCCTC	vector
M00292:91:000000000-AHYF2:1:1104:13724:18801	AGAGACGCCGCAAAATGAATTTGTGTCTCTACTGTGGCAACGTATTGACTCCGGGAAATAGAAACTCGGTCGCCGCATACACTATTCTCAGAATGACTTCGTTGTGTACTCACGAATCACAGAAAGGGATCCTACGAATGGCATGACAGTAAGAAAATTATGCAGTGTTTACAGAACCAATGGAGGCCATACCACCAACACGTGTCCAGCGAAAGCCTC	vector
M00292:91:000000000-AHYF2:1:1104:13981:5381	AGAGACGCCGCAAAATGAATTTGTGTCTCTACTGTGGCAATCATGGTAAGCTGATCTAGATGGATGCAGGTCGAAAGGCCCGGAGATGAGGAAGAGGAGAACAGCGCGGCAGACGTGGAACGTGGGGCTCACCTCGACCATGGTAATAGCGATGACTAATACGTAGATGTAAATGGAGGCCATTTCGCCGACACGTGTCCAGCGAAAGCCTC	vector
M00292:91:000000000-AHYF2:1:1104:14048:4955	AGAGACGCCGCAAAATGAATTTGTGTCCCTACTGTGGCGTCAATGGAAAGTCCCTATTGGCGTTACTATTGACGTCAATGGGCGGAATATTTACGGTAAACTGCCCACTTGGCATTACTGGTGTCACTTTTTTTCAGGTTGGACCGGTGCCACCATGGACTATAAGGACCACGACGGAGACTACAAGGATCATGATATTGATTACAAAGACGATGACGATAAGATGGCCCCAAAGAAGACACGTGTCCAGCGAAAGCCTC	vector
M00292:91:000000000-AHYF2:1:1104:14065:14241	AGAGACGCCGCAAAATGAATTTGTGTCTCTACTGTGGCAAAGAACTGGTACCCTCAGAAGTACGGCAGCCTCGACTGCCCGACCGTAGCCTAATGTGTGCTGATGGTGCCCAGAGTCGAAAAAAAGGAGGCCATTTCGCCGACACGTGTCCAGCGAAAGCCTC	vector
M00292:91:000000000-AHYF2:1:1104:14163:14179	AGAGACGCCGCAAAATGAATTTGTGTCTCTACTGTGGCAAAAAAGCGGTTAGCTCCTTCGGTCCTCCGATCGTTGTCAGAAGTAAGTTGGCCGCAGTGTTATCACTCATGGTTATGGCAGCACTGCATAATTCTCTTACTGTCATGCCATCCGTAAGATGCTTTTCTGTGACTGGTGAGTACTCAACCAAGTCATTCTGAGAATAGTGTATGCGGCGACCGAGTTGCTCTTGCCCGGCGTCAATACGGGATAATACCGCGCCACATAGCAGTGGAGGCCATTTCGCCGACACGTGTCCAGCGAAAGCCTC	vector
M00292:91:000000000-AHYF2:1:1104:14178:17860	AGAGACGCCGCAAAATGAATTTGTGTCTCTACTGTGGCAAGCTGGTTTATTGCTGATAAATCTGGAGCCGGTGAGCGTGGAAGCCGCGGTATCATTGCAGCACTGGGGCCAGATGTGGAGGCCATTTCGCCGACACGTGTCCAGCGAAAGCCTC	vector
M00292:91:000000000-AHYF2:1:1104:14184:7140	AGAGACGCCGCAAAATGAATTTGTGTCTCTACTGTGGCAATTTTGCCTGGCCGGCCTTGTTGGGTGCCGCAGGCATATTGTCGCCGCCCAACTGAGATCGGTCGCTACGGGTCTCGTGGAGGCCATTTCGCCGACACGTGTCCAGCGAAAGCCTC	vector
M00292:91:000000000-AHYF2:1:1104:14278:21676	AGAGACGCCGCAAAATGAATTTGTGTCTCTACTGTGGCATAAGAACCTGCCCAACGAGAAGGTGCTGCCCAAGCACAGCCTGCTGTACGAGTACTTCACCGTGTATAACGAGCTGACCAAAGTGAAATACGTGACCGAGGGAATGAGAAAGCCCGCCTTCCTGAGCGGCGAGCAGAAAAAGGCCATCGTGGACCTGCTGTTCAAGACCAACCGGAAAGTGACCGTGAAGCAGCTGAAAGATGGAGGCCATTTCGCCGACACGTGTCCAGCGAAAGCCTC	vector
M00292:91:000000000-AHYF2:1:1104:14282:20874	AGAGACGCCGCAAAATGAATTTGTGTCTCTACTGTGGCAAGCCTTGTATCGTAAATGAAAATATAAAGGAATGATGGGAAATAGGCCCAAACAATTGTGAAAGAGGACGGAAAAGAGCAAGGAACGGTAAAAAGGCGGGGTTGTTGGTTTTGTGATGGACGTTTGCTCACAAGGAAGGGCCTATTTCCCATGATTCCTTCATACTTGTATCTACGAGACAAGGCTGTTAGAGAGAAAATTGGAATTAATGTGACTGTAAACACAAAGATATCAGTACAAATGGAGGCCATTTCGCCGGCACGTGTCCAGCGAAAGCCTC	vector
M00292:91:000000000-AHYF2:1:1104:14324:2800	AGAGACGCCGCAAAATGAATTTGTGCCTCTACTGTGGCCTGGTGTACTACTGACTCTAGCTTCCCGGCAACAATTAATATGCTTGATTGGAGGCCATTTCGCCGACACGTGTCCAGCGAAAGCCTC	vector
M00292:91:000000000-AHYF2:1:1104:14379:10181	AGAGACGCCGCAAAATGAATTTGTGTCTCTACTGTGGCAACACAAACAGCTGTTTCTGCTCATTATCCTCGGGGGAGCCCTTCAGCTTCTCATAGCGGCTGGCCAGGTACAGGAAGTTCACATATTTGGAGGGCAGGGCCAGTTCGTTGGAGGCCATTTCGCCGACACGTGTCCAGCGAAAGCCTC	vector
M00292:91:000000000-AHYF2:1:1104:14562:2077	AGAGACGCCGCAAAATGAATTTGTGTCTCTACTGTGGCAACGTCGAAGCGGGGGCGGTGTTCGCCGCGATCGGCCCGCGCATTGGAGGCCATTTCGCCGACACGTGTCCAGCGAAAGCCTC	vector
M00292:91:000000000-AHYF2:1:1104:14747:3916	AGAGACGCCGCAAAATGAATTTGTGTCTCTACTGTGGCAAGGTGAGGGCCTATTTCCCATGATTCCTTCATATTTGCATATACGATACAAGGCTGTTAGAGAGATAATTGGAATTAATTTGACTGTAAACACATGGAGGCCATTTCGCCGACACGTGTCCAGCGAAAGCCTC	vector
M00292:91:000000000-AHYF2:1:1104:14754:11978	AGAGACGCCGCAAAATGAATTTGTGTCTCTACTGTGGCAAGTCCTCTTCCACCAGGAAGGACTCTTCCAGTCTGTGGAGGAAGCTGTCGTCCACCTTGGCCATCCCGTTGCTGAAGATCTCTTGCAGATAGCAGATCCGGTTCTTGTGGAGGCCATTTCGCCGACACGTGTCCAGCGAAAGCCTC	vector
M00292:91:000000000-AHYF2:1:1104:14798:20601	AGAGACGCCGCAAAATGAATTTGTGTCTCTACTGTGGCGCGGGGGGGGGTAGTCGGCGAACGCGGCGGCGAGGGTGCGTACGGCCCTGGGGACGTCGTCGCGGGTGGCGAGGCGCACCGTGGGCTTGTACTCGGTCAAGGTAAGCTGAACTAGAGGGATGCAGGTCGAAAGGCCCGGAGATGAGGAAGAGGAGAACGGCGCGGCAGACGTGCGCTTTTGAAGCGTGCAGAATGCCGGGCCTCCGGAGGACCTTCGGGCGCCCGCCCCGCCCCTGAGCCGCCATTTCGCCGACACGTGTCCAGCGAAAGCCTC	vector
M00292:91:000000000-AHYF2:1:1104:14809:18109	AGAGACGCCGCAAAATGAATTTGTGTCTCTACTGTGGCAAAAACGAAAACTCACGTTAAGGGATTTTGGTCATGAGATTATCAAAAAGGATCTTCACCTAGATCCTTTTAAATTAAAAATGAAGTTTTAAATCAATCTAAAGTATATATGAGTAAACTTGGTCTGACAGTTACCAATGCTTAATCAGTGAGGCACCTATCTCAGCGATGATGGAGGCCATTTCGCCGACACGTGTCCAGCGAAAGCCTC	vector
M00292:91:000000000-AHYF2:1:1104:14868:18982	AGAGACGCCGCAAAATGAATTTGTGTCTCTACTGTGGCAAAGAACCTGCCCAATGAGAAGGTGCTGCCCAAGCACAGCCTGCTGTACGAGTACTTCACCGTGTATAACGAGCTGACCAAAGTGAAATACGTGACCGAGGGAATGAGAAAGCCCGCCTTCCTGAGCGGCGAGCAGAAAAAGGCCGTGGAGGCCATTTCGCCGACACGTGTCCAGCGAAAGCCTC	vector
M00292:91:000000000-AHYF2:1:1104:14984:19334	AGAGACGCCGCAAAATGAATTTGTGTCTCTACTGTGGCAAGAGCACATTGCCAATCTGGCCGGCAGCCCCGCCATTAAGAAGGGCATCCTGCAGACAGTGAAGGTTGGAGGCCATTTCGCCGACACGTGTCCAGCGAAAGCCTC	vector
M00292:91:000000000-AHYF2:1:1104:15020:12839	AGAGACGCCGCAAAATGAATTTGTGTCTCTACTGTGGCAAGGTGCTGGTGTACCTCTTCCGGTCGATGGTGGTGTCAAAGTACTTGAAGGCGGCAGTGGAGGCCATTTCGCCGACACGTGTCCAGCGAAAGCCTC	vector
M00292:91:000000000-AHYF2:1:1104:15027:23303	AGAGACGCCGCAAAATGAATTTGTGTCTCTACTGTGGCAACCACCAGGAAGGACTCTTCCAGTCTGTGGAAGAAGCTGTCGTCCACCTTGGCCATCTCGTTGCTGAAGATCTCTTGCAGATAGCAGATCCGGTTCTTCCGTCTGGTGTATCTTGGAGGCCATTTCGCCGACACGTGTCCAGCGAAAGCCTC	vector
M00292:91:000000000-AHYF2:1:1104:15046:3465	AGAGACGCCGCAAAATGAATTTGTGTCTCTACTGTGGCAAAGCCAGCCGGAAGGGCCGAGCGCAGAAGTGGTCCTGCAACTTTATCCGCCTCCATCCAGTCTATTAATTGTTGCCGGGAAGCTAGAGTAAGTAGTTCGCCAGTTAATAGTTTGCGCAACGTTGTTGCCATTGCTACAGTGGAGGCCATTTCGCCGACACGTGTCCAGCGAAAGCCTC	vector
M00292:91:000000000-AHYF2:1:1104:15186:20240	AGAGACGCCGCAAAATGAATTTGTGTCTCTACTGTGGCAAAAAAGCCCGGGGGGCCTCAGTGAGCGCGCGAGCGGGCCGCTGGCTGCAGGGGCGCCTGATGCAGTAGTGACACCTTACGCACCTGTGAGGTATTTCAGACCGCATTCGTCAAAGTGGAGGCCATTTCGCCGACACGTGTCCAGCGAAAGCCTC	vector
M00292:91:000000000-AHYF2:1:1104:15271:21953	AGAGACGCCGCAAAATGAATTTGTGTCTCTACTGTGGCTACTCAGACAATGAGATGCAATTTCCTCATTTTATTAGGAAAGGACAGTGGGAGTGGCACCATGGAGGCCATTTCGCCGACACGTGTCCAGCGAAAGCCTC	vector
M00292:91:000000000-AHYF2:1:1104:15318:8589	AGAGACGCCGCAAAATGAATTTGTGTCTCTACTGTGGCAAAAGCGACCTTTTCCCGGGCTGCCTCAGGGGGCGAGCCAGCGGGCACCTACCTGCACGCGGGCCTGATGCGGTCTTTTCTCCTTACGCATCTGTGCGGTTTTTCACACCGCATACGTAAAATAAACAAATAGGTTAGAGCTTGACTGGGAAAGCGGGCAAACGGGGCGAGAAAGGAAGGGAAGAAATCGAAAGGGACGGACGCGAAGAAGCGGCAGAGAGTAGCGGTAAAGCGACGGGGAGTCACTACAGGGGCAATGGAGGCCATTTCGCCGACACGTGTCCAGCGAAAGCCTC	vector
M00292:91:000000000-AHYF2:1:1104:15362:14605	AGAGACGCCGCAAAATGAATTTGTGTCTCTACTGTGGCAACCAGGAAGAGTTCTACAAGTTCATCAAGCCCATCCTGGAAAAGATGGACGGCACCGAGGAATGGAGGCCATTTCGCCGACACGTGTCCAGCGAAAGCCTC	vector
M00292:91:000000000-AHYF2:1:1104:15419:17110	AGAGACGCCGCAAAATGAATTTGTGTCTCTACTGTGGCAACTGGTGTATCTTCTTCTGGCGGTTCTCTTCAGCCGGGTGGCCTCGGCTGTTTCGCCGCTGTCGAACAGCAGGGCTCCGAAATGGAGGCCATTTCGCCGACACGTGTCCAGCGAAAGCCTC	vector
M00292:91:000000000-AHYF2:1:1104:15485:18477	AGAGACGCCGCAAAATGAATTTGTGTCTCTACTGTGGCTCGACGCTCAAGTCAGAGGTGGCGAAACCCGACAGGACTATAAAGATACCAGGCGTTTCCCCCTGGAAGCTCCCTCGTGCGCTCTCCTGTTCCGACCCTGCCGCTTACCGGATACCTGTCCGCCTTTCTCCCTTCGGGAAGCGTGGCTCTTTCTCATAGCCCACGCTGTAAGTAACTCAGTTCGGTGTAGGTCGTGGAGGCCATTTCGCCGACACGTGTCCAGCGAAAGCCTC	vector
M00292:91:000000000-AHYF2:1:1104:15557:21089	AGAGACGCCGCAAAATGAATTTGTGTCTCTACTGTGGCAATTGGACATCGGCACCAACTGGGTGGGCTGGGCCGTGATCACCGACGAGTACAAGGTGCCCAGCAAGAAATTCAAGGTGCGGGGCAACACCGACCGGCACAGCCCCATCAACGCCAGCGGCGTGGACGCCAAGGCCATCCTGTCTGCCAGACTGAGCAAGAGCAGACGGCTGGAAAGGGATGAAAAGTATGTGCTACCACTGTAATTACATGTTAACACAAATCTGAGAGTAGACAGACCCACATCTCTCAGGCGTTAGAGCGGGGAAGTGCGTGGAGGCCATTTCGCCGACACGTGTCCAGCGAAAGCCTC	vector
M00292:91:000000000-AHYF2:1:1104:15615:19195	AGAGACGCCGCAAAATGAATTTGTGTCTCTACTGTGGCAATCGGAGGGCACGTTGTCGCTCTTGCCCCGGTTCTTGTCGCTTCTGGTCAGCACCTTGTTGTCGATGGAGTCGTCCTTCATGGAGGCCATTTCGCCGACACGTGTCCAGCGAAAGCCTC	vector
M00292:91:000000000-AHYF2:1:1104:15669:18003	AGAGACGCCGCAAAATGAATTTGTGTCTCTACTGTGGCAAAGGAACAGCGATACGCTGATCGCCAGAAAGAAGGACTGGGACCCTAAGAAGTACGGCGGCTTCTACATCCCCACCATGGCCTATTCTGTGCTGGTGGTGGCCAAATTGTTGGAGGCCATTTCGCCGACACGTGTCCAGCGAAAGCCTC	vector
M00292:91:000000000-AHYF2:1:1104:15761:5061	AGAGACGCCGCAAAATGAATTTGTGTCTCTACTGTGGCAAAGGGCCTCGTGACACGCCTATTTTTATAGGTTAATGTCATGATAATAATGGTTCCTTAGACGTCAGGTGTCACTTTTCGGGGAAATGTGCGCGGAACCCCTATTTGTTTATTTTTCTAAATACATTCAAATATGTATCCGCTCATGAGACAATAACCCTGATAAATGCTTCAATAATATTGAAAAAGGAAGAGTGTGAGTATTGGAGGCCATTTCGCCGACACGTGTCCAGCGAAAGCCTC	vector
M00292:91:000000000-AHYF2:1:1104:15788:18216	AGAGACGCCGCAAAATGAATTTGTGTCTCTACGGGGGAGAGGCGTGGTCTTTTTGTTTTCAAGCAGCAGATTCTGAGCAGCAAAAACGGATCGCAAGAGGTGTATTTGTTCTTTTCTACGGGGTCTGACGCTCAGTGGAACGAAAACTAACGTTAAGGGATTTAGGGCATGAGATTATCAAAAAGGATCTTCACCTAGATACTTCGACATTAAAAAATAAGTATTAAAGCAAACTAAAGGACAACCTGGACGCCCGTTCGCCGACACGTGTCCAGCGAAAGCCTC	vector
M00292:91:000000000-AHYF2:1:1104:15864:21226	AGAGACGCCGCAAAATGAATTTGTGTCTCTACTGTGGCAAATAGCAGGCATGCTGGGGAGCGGCCGCAGGAACCCCTAGTGATGGAGTTGGCCACTCCCTCTCTGCGCGCTCGCTCGCTCACTGAGGCCGGGCGACCTTTTTGGAGGCCATTTCGCCGACACGTGTCCAGCGAAAGCCTC	vector
M00292:91:000000000-AHYF2:1:1104:15953:8369	AGAGACGCCGCAAAATGAATTTGTGTCTCTACTGTGGCAATACCAGCGGTGGTTTTTTTGTTTGCAAGCAGCAGATTACGCGCAGAAAAAAAGGATCTCAAGAAGATCCTTTGATCTTTTCTACGGGGTCTGACGCTCAGTGGAACGAAAACTCACGTTAAGGGATTTTGGTCATGAGATTATCAAAAAGGATCTTCACCTAGATCCTTATGGAGGCCATTTCGCCGACACGTGTCCAGCGAAAGCCTC	vector
M00292:91:000000000-AHYF2:1:1104:15961:17430	AGAGACGCCGCAAAATGAATTTGTGTCTCTTCCTTTTTTTCTGCGCGTAATCTGCTGCTTGCAAACAAAAAAACCACCGCTACCAGCGGTGGTTTGTTTGCCGGATCAAGAGCTACCAAGTCTTTTTCCGAAGGTAACTGGCTTCAGCAGAGCGCAGATACCAAATACTGTTCTTCTAGTGTAGCCGTAGTTAGGCCACCACTTCAAGAAGTGGAGGCCATTTCGCCGACACGTGTCCAGCGAAAGCCTC	vector
M00292:91:000000000-AHYF2:1:1104:16005:10713	AGAGACGCCGCAAAATGAATTTGTGTCTCTATGTCGAGCCCGACGCGCGTGAGGAAGAGTTCTTGCAGATCGGTGACCCGCTCGATGTGGCGGTCGGGATCGACGGTGTGGCGCGTGGCGGGGTAGTCGGCGAACACGTCGGCGAGGGTGCCTACGGCCCGGGGGACGTCGTCGGAGGGCCTTTACCCGAGACGTGTCCAGCGAAAGCCTC	vector
M00292:91:000000000-AHYF2:1:1104:16056:21057	AGAGACGCCGCAAAATGAATTTGTGTCTCTACTGTGGCAAAGAACCTGCCCAACGAGAAGGTGCTGCCCAAGCACAGCCTGCTGTACGAGTACTTCACCGTGTATAACGAGCTGACCAAAGTGAAATACGTGACCGAGGGAATGAGAAAGCCCGCCTTCCTGAGCGGCGAGCAGAAAAAGGCCGTGGAGGCCATTTCGCCGACACGTGTCCAGCGAAAGCCTC	vector
M00292:91:000000000-AHYF2:1:1104:16106:18799	AGAGACGCCGCAAAATGAATTTGTGTCTCTACTGTGGCAACCCTATCTCGGTCTATTCTTTTGATTTATAAGGGATTTTGCCGATTTCGGCCTATTGGTTAAAAAATGAGCTGATTTAACAAAAATTTAACGCGAATTTTAACAAAATATTAACGCTTACAATTTCCATTCGCCATTCAGGCTGCGCAACGGTTGGGAAGGGCGATCGGTGCGGGCCTCTTCGCTATTACGCCAGCTGGCGATGGAGGCCATTTCGCCGACACGTGTCCAGCGAAAGCCTC	vector
M00292:91:000000000-AHYF2:1:1104:16129:15025	AGAGACGCCGCAAAATGAATTTGTGTCTCTACTGTGGCAAGGTCATGTACTGGGCACAATGCCAGGCGGGCCATTTACCGTCATTGACGTCAATAGGGGGCGTACTTGGCATATGATACACTTGATGTACTGCCAAGTGGGCAGTTTACCGTAAATACTCCACCCAGTGACGTCAATGGAAAGTCCCTATTGGCGTTACTATTAACGTCAATGGGCGGGGGTCGTTGGGCGGATGGAGGCCATTTCGCCGACACGTGTCCAGCGAAAGCCTC	vector
M00292:91:000000000-AHYF2:1:1104:16200:15057	AGAGACGCCGCAAAATGAATTTGTGTCTCTACTGTGGCAGCATCCGCGCCCGTCAGGGCGCGTCAGCGGGTGTTGGCGGGTGTCGGGGCTGGCTTAACTATGCGGCATCAGAGCAGATTGTACTGAGAGTGCACCATAAAATTGTAAACGTTAATATTTTGTTAAAATTCGCGTTAAATTTTTGTTAAATCAGCTCATTTTTTAACCAATAGACCGAAATCTGGGGGCCATTTCGCCGACACGTGTCCAGCGAAAGCCTC	vector
M00292:91:000000000-AHYF2:1:1104:16208:14498	AGAGACGCCGCAAAATGAATTTGTGTCTCTACTGTGGCTGCACTCTCAGTACAATCTGCTCTGATGCCGCATAGTTAAGCCAGCCCCGACACCCGCCAACACCCGCTGACGCGCCCTGACGGGCTTGTCTGCTCCCGGCATCCGCTTACAGACAAGCTGTGACCGTCTCCGGGAGCTGCATGTGTCAGAGGTTTTCACCGTCATTGGAGGCCATTTCGCCGACACGTGTCCAGCGAAAGCCTC	vector
M00292:91:000000000-AHYF2:1:1104:16233:20390	AGAGACGCCGCAAAATGAATTTGTGTCTCTACTGTGGCAACCCAGCCTCTGAGCCCAGAAAGCGAAGGAGCAAAGCTGCTATTGGCCGCTGCCCCAAAGGCCTACCCGCTTCCATTTGGAGGCCATTTCGCCGACACGTGTCCAGCGAAAGCCTC	vector
M00292:91:000000000-AHYF2:1:1104:16359:13821	AGAGACGCCGCAAAATGAATTTGTGTCTCTACTGTGGCAGTCAACGCCTCCCTGGGCACATACCACGATCTGCTGAAAATTATCAAGGACAAGGACTTCCTGGACAATGAGGAAAACGAGGACATTCTGGAAGATATCGTGCTGACCCTGACACTGTTTGAGGACAGAGAGATGATCGAGGAACGGCTGAAAACCTATGCCCACCTGTTCGACGACAAAGTGATGAAGCAGCTGAAGCGGCGGAGATACACCGGCTGGGGTGGAGGCCATTTCGCCGACACGTGTCCAGCGAAAGCCTC	vector
M00292:91:000000000-AHYF2:1:1104:16363:10468	AGAGACGCCGCAAAATGAATTTGTGTCTCTACTGTGGCAAAAAAGGTCGCCCGACGCCCGGGCTTTGCCCGGGCGGCCTCAGTGAGCGAGCGAGCGCGCAGCTGCCTGCAGGGGCGCCTGATGCGGTATTTTCTCCTTACGCATCTGTTGGAGGCCATTTCGCCGACACGTGTCCAGCGAAAGCCTC	vector
M00292:91:000000000-AHYF2:1:1104:16398:17327	AGAGACGCCGCAAAATGAATTTGTGTCTCTACGTTGTAAAACGACGGCCAGTGATTTGTAATACGACTCTCTATAGGGTGAATTGGAGCGCCACCGCGGTGGCGGCCGCTCTAGCCTCGAGGCTAGAACTAGTGGATTTCGAGCCCCAGAGGGTTCTTTCCGCCTCAGAAGCCATAGAGACCACCGCATCTGGAGGCCATTTCGCCGACACGTGTCCAGCGAAAGCCTC	vector
M00292:91:000000000-AHYF2:1:1104:16494:21857	AGAGACGCCGCAAAATGAATTTGTGTCTCTACTGTGGCAATAGCTCTAAAACAAAAAAGCACCGACTCGGTGCCACTTTTTCAAGTTGATAACGGACTAGCCTTATTTTAACTTGCTATTTCTAGCTCTAAAACCCATTGCCACAGTAGAGACACGGTGTTTCGTCCTTTCCACAAGATATATAAAGCCAAGAAATCGAAATACTTTCAAGTTACGGATGGAGGCCATTTCGCCGACACGTGTCCAGCGAAAGCCTC	vector
M00292:91:000000000-AHYF2:1:1104:16499:4056	AGAGACGCCGCAAAATGAATTTGTGTCTCTACTGTGGCAAAAATCAAAAGAATAGCCCGAGATAGAGTTGAGTGTTGTTCCAGTTTGGAACAAGAGTCCACTATTAAAGAACGTGGACTCCAACGTCAAAGGGCGAAAAACCGTCTATCAGGGCGATGGCCCACTACGTGAACCATCACCCAAATCAAGTTGTTTGGGGTCGAGGTGCCGTAAAGCACTAAATCGGAACCCTAAAGGGAGCCCCCGTGGAGGCCATTTCGCCGACACGTGTCCAGCGAAAGCCTC	vector
M00292:91:000000000-AHYF2:1:1104:16644:12712	AGAGACGCCGCAAAATGAATTTGTGTCTCTACTGTGGCAAAAACTCTCAAGGATCTTACCGCTGTTGAGATCCAGTTCGATGTAACCCACTCGTGCACCCAACTGATCTTCAGCATCTTTTACTTTCACCAGCGTTGGAGGCCATTTCGCAGACACGTGTCCAGCGAAAGCCTC	vector
M00292:91:000000000-AHYF2:1:1104:16653:20498	AGAGACGCCGCAAAATGAATTTGTGTCTCTACTGTGGCCTGGCGAACTACTTACTCTAGCTTCCCGGCAACAATTAATAGACTGGATTGGAGGCCATTTCGCCGACACGTGTCCAGCGAAAGCCTC	vector
M00292:91:000000000-AHYF2:1:1104:16667:10674	AGAGACGCCGCAAAATGAATTTGTGTCTCTACTGTGGCAACCCGCCTTCCTGAGCGGCGAGCAGAAAAAGGCCATCATGGACCTGCTGTTCAAGACCAACCGGAAAGGGACCGTGGAGGCCATTTCGCCGACACGTGTCCAGCGAAAGCCTC	vector
M00292:91:000000000-AHYF2:1:1104:16679:8432	AGAGACGCCGCAAAATGAATTTGTGTCTCTACTGTGGCAATTAGATGTACTGCCAAGTAGGAAAGTTCCATAAGGTCATGTACTGGGCACAATGCCATGGAGGCCATTTCGCCGACACGTGTCCAGCGAAAGCCTC	vector
M00292:91:000000000-AHYF2:1:1104:16800:19849	AGAGACGCCGCAAAATGAATTTGTGTCTCTACTGTGGCAAGTTGCTGGCGTTTTTCCATAGGCTCCGCCCCCCTGACGAGCATCACAAAAATCGACGCTCAAGTCAGAGGTGGCGAAACCCGACAGGACTACAAAGATGGAGGCCATTTCGCCGACACGTGTCCAGCGAAAGCCTC	vector
M00292:91:000000000-AHYF2:1:1104:16841:17775	AGAGACGCCGCAAAATGAATTTGTGTCTCTACTGTGGCAAATGGGGGAGCGGCCGCAGGAACCCCTAGTGATGGAGTTGGCCACTCCCTCTCTGCGCGCTCGCTCGCTCACTGAGGCCGCCCGGGCATGGAGGCCATTTCGCCGACACGTGTCCAGCGAAAGCCTC	vector
M00292:91:000000000-AHYF2:1:1104:16890:4751	AGAGACGCCGCAAAATGAATTTGTGTCTCTACTGTGGCAAGTGACCGCTACACTTGCCAGCGCCTTAGCGCCCGCTCCTTTCGCTTTCTTCCCTTCCTTTCTCGCCACGTTCGCCGGCTTTCCCCGTCAAGCTCTAAATCGGGGGCTCCCTTTAGGGTTCCGCATGGAGGCCATTTCGCCGACACGTGTCCAGCGAAAGCCTC	vector
M00292:91:000000000-AHYF2:1:1104:17086:11645	AGAGACGCCGCAAAATGAATTTGTGTCTCTACTGTGGCATTTTATAGGGGTGGACAGCACCGACAAGGCCGACCTGCGGCTGATCTATCTGGCCCTGGCCCTGGAGGCCATTTCGCCGACACGTGTCCAGCGAAAGCCTC	vector
M00292:91:000000000-AHYF2:1:1104:17203:11051	AGAGACGCCGCAAAATGAATTTGTGTCTCTACTGTGGCAAGAAACAGCTGTTTGTGGAACAGCACAAGCACTACCTGGACGAGATCATCGAGCAGATCAGCGAGTTCTACAAGAGAGTGATCCTGGCCGACGCTAATCGAGGCCATTTCGCCGACACGTGTCCAGCGAAAGCCTC	vector
M00292:91:000000000-AHYF2:1:1104:17205:6130	AGAGACGCCGCAAAATGAATTTGTGTCTCTACTGTGGCAAAAGCCCGGGCGGCCTCAGTTGGAGAGCGAGCGCGCAGCTGCCTACAGGGACACCTGATGCGGTATTTCCTCATTACGCACCTGTGTGTTGTTTGAGGCCATTTCGCCGACACGTGTCCAGCGAAAGCCTC	vector
M00292:91:000000000-AHYF2:1:1104:17239:13686	AGAGACGCCGCAAAATGAATTTGTGTCTCTACTGTGGCAATCGGAGGGCCCGTTGTCGCTCTTGCCCCGGTGCTTGTCGCGTTGGGTCAGCACCTTGTTGTCGATGGAGTCGTCCTTCATGGAGGCCATTTCGCCGACACGTGTCCAGCGAAAGCCTC	vector
M00292:91:000000000-AHYF2:1:1104:17490:14019	AGAGACGCCGCAAAATGAATTTGTGTCTCTACTGTGGCAAAGGTCGTTCGCTCCAAGCTGGGCTGTGTGCACGAACCCCCCGTTCAGCTGGAGGCCATTTCGCCGACACGTGTCCAGCGAAAGCCTC	vector
M00292:91:000000000-AHYF2:1:1104:17504:3799	AGAGACGCCGCAAAATGAATTTGTGTCTCTACTGTGGCAAGCAAAAAAGGTAATAAGGGCGACACGGAAATGTTGAATACTCATACTCTTCCTTTTTCAATATTATTTAAGCTTTTATCAGGGTTATTGTTTCATGTGCGGATACATATTTTAATGTATTTATAAAAATAAACAAGTATGGGTTCCGCGCACTTTTCGATATGGTTATGTTCAACTCTATTACAATAATAAAATTAACAGGAGAATCAGTCATTTCTCTGATCTCTGTAGTTATGTGGGAGTCGACCTCAGAGAACCCGATGCTTGATCTCAGTTTGTTTAAGTCCCGTAACTTCACCATTGTGGAGGCCATTTCGCCGACACGTGTCCAGCGAAAGCCTC	vector
M00292:91:000000000-AHYF2:1:1104:17548:8089	AGAGACGCCGCAAAATGAATTTGTGTCTCTACTGTGCTGGCGTTTTTCCATAGGCTCCGCCCCCCTGACGAGCATCACAAAAATCGACGCTCAAGTCAGAGGTGGCGAAACCCGACAGGACTATAAAGATACCAGGCGTTTCCCCCTGGAAGCTCCCTCGTGCGCTCTCCTGTTCCGACCCTGCCGCTTACCGGATACCTGTCCGCCTTTCTCCCTTCGGGAAGCGTGGCGCTTTCTCATAGCTCACGCTGTAGGTATCTCAGTGGAGGCCATTTCGCCGACACGTGTCCAGCGAAAGCCTC	vector
M00292:91:000000000-AHYF2:1:1104:17645:15774	AGAGACGCCGCAAAATGAATTTGTGTCTCTACTGTGGCAAATGGGGGAGCGGCCGCAGGAACCCCTAGTGATGGAGTTGGCCACTCCCTCTCTGCGCGATCGCTCGCTCACTGAGGCCGCCCGGGCATGGAGGCCATTTCGCCGACACGTGTCCAGCGAAAGCCTC	vector
M00292:91:000000000-AHYF2:1:1104:17927:16803	AGAGACGCCGCAAAATGAATTTGTGTCTCTACTGTGGCAACTGGTGTATCTTCTTCTGGCGGTTCTCTTCAGCCGGGTGGCCTCGGCTGTTTCGCCGCTGTCGAACAGCAGGGCTCCGAAATGGAGGCCATTTCGCCGACACGTGTCCAGCGAAAGCCTC	vector
M00292:91:000000000-AHYF2:1:1104:18027:11612	AGAGACGCCGCAAAATGAATTTGTGTCTCTACTGTGGCAAAAAAGTGCTCATCATTGGAAAACGTTCTTCGGGGCGAAAACTCTCAAGGATCTTACCGCTGTTGAGATCCAGTTCGATGTAACCCACTCGTGCACCCAACTGATCTTCAGCATCTTTTACTTTCACCAGCGTTACTGGGTGAGCAAAAACAGGAAGGCGCCTTGGAGGCCATTTCGCCGACACGTGTCCAGCGAAAGCCTC	vector
M00292:91:000000000-AHYF2:1:1104:18062:10730	AGAGACGCCGCAAAATGAATTTGTGTCTCTACTGTGGCAACTCTGTCCTCAAACAGTGTCAGGGTCAGCACGATATCTTCCGGAATGTCCTCGTTTTCCTCATTGTCCAGGAAGTCCTTGTCCTTGATAATTTTCAGCAGATCGTGGTATGTGCCCAGGGAGGCGTTGAACCGATCTTCCACGCCGGAGATTTCCACGGTGTCGAACCAGTGTGTTTTCTTGAAGTACTCCTCTTTCAGCGGCTTCTCGGTCCCTATCCTGGTGGGCTTGAACAGCAGATCCACGATGGCCTTTTTCTGTTCGTCGCTCGGGAAGGCGAGATTTCTCATCCCCTCGGTCACGTATTTCGCTTCGGTTGGCTCGTTTGGAGGCCATTTCGCCGACACGTGTCCAGCGAAA…	vector
M00292:91:000000000-AHYF2:1:1104:18221:3240	AGAGACGCCGCAAAATGAATTTGTGTCTCTACTGTGGCAACAGTCCACTATTAAAGAACGTGGACTCCAACGTCAAAGGGCGAAAAACCGTCTATCAGGGCGATGGCCCACGTTGGAGGCCATTTCGCCGACACGTGTCCAGCGAAAGCCTC	vector
M00292:91:000000000-AHYF2:1:1104:18282:9366	AGAGACGCCGCAAAATGAATTTGTGTCTCTACTGTAGACAGCTGGTGGAAACCCGGCAGATCACAAAGCACGTGGCACAGATCCTGGACTCCCGGATGAACACTAAGTACGACGAATGGAGGCCATTTCGCCGACACGTGTCCAGCGAAAGCCTC	vector
M00292:91:000000000-AHYF2:1:1104:18295:6332	AGAGACGCCGCAAAATGAATTTGTGTCTCTACTGTGGCAAACGGAAGAACCGGATCTGCTATCTGCAAGAGATCTTCAGCAACGAGATGGCCAAGGTGGACGACAGCTTCTTCCACAGACTGGAAGAGTCCTTCCTGGTGTGGAGGCCATTTCGCCGACACGTGTCCAGCGAAAGCCTC	vector
M00292:91:000000000-AHYF2:1:1104:18317:10031	AGAGACGCCGCAAAATGAATTTGTGTCTCTACTGTGGCATAAGAACCTGCCCAACGAGAAGGTGCTGCCCAAGCACAGCCTGCTGTACGAGTACTTCACCGTGTATAACGAGTTGACCAAAGTGAAATACGTGACCGAGGGAATGAGAAAGCCCGCCTTCCTGAGCGGCGAGCAGAAAAAGGCCATCGTGGACCTGCTGTTCAAGACCAACCGGAAAGTGACCGTGAAGCAGCTGAAAGATGGAGGCCATTTCGCCGACACGTGTCCAGCGAAAGCCTC	vector
M00292:91:000000000-AHYF2:1:1104:18333:8539	AGAGACGCCGCAAAATGAATTTGTGTCTCTACTGTGGCAAGCTGGTTTATTGCTGATAAATCTGGAGCCGGTGAGCGTGGAAGCCGCGGTATCATTGCAGCACTGGGGCCAGATGTGGAGGCCATTTCGCCGACACGTGTCCAGCGAAAGCCTC	vector
M00292:91:000000000-AHYF2:1:1104:18399:20491	AGAGACGCCGCAAAATGAATTTGTGTCTCTACTGTGGCAAAAGAGCAACGAGATGGCCAAGGTGGACGACAGCTTCTTCCACAGACTGGAAGAGTCCTTCCTGGTGGAAGAGGATAAGAAGCACGAGCGGCACCCCATCTTCGGCAACATCGTGGACGAGGTGGCCTACCACGAGAAGTACCCCACCATCTACCACCTGAGAAAGAAACTGGTGGACAGCACCGACAAGGCCGACCTGCGGCTGATCTATCTGGCCCTGGCCCACATGATCAAGTTCCGGGGCTGGAGGCCATTTCGCCGACACGTGTCCAGCGAAAGCCTC	vector
M00292:91:000000000-AHYF2:1:1104:18403:20678	AGAGACGCCGCAAAATGAATTTGTGTCTCTACTGTGGCAAGATACATATCTGAGTGTATTTAGAAAAATAAACAAATAGGGGTTCCGCGCACATTTCCCCGAAAAGTGACACGTGAGGTCTAAGAAACCATTATTTTCATGAAATTAACCGATAAAAATAGGAGTATCACTATGCCCTTTCGCCTCGCGCATTTGGAGGCCATTTCGCCGACACGTGTCCAGCGAAAGCCTC	vector
M00292:91:000000000-AHYF2:1:1104:18480:3754	AGAGACGCCGCAAAATGAATTTGTGTCTCTACTGTGGCAGACGGATGGCATGACAGTAAGAGAATTATGCAGTGCTGCCATAACCATGAGTGATAACACTGCGGTTGAGGCCATTTCGCCGACACGTGTCCAGCGAAAGCCTC	vector
M00292:91:000000000-AHYF2:1:1104:18533:19385	AGAGACGCCGCAAAATGAATTTGTGTCTCTACTGTGGCAAAGGTCGTTAGCTCCACGCTGGGCTGTGTGCACGAACCCCCCGTTCAGCTGGAGGCCATTTCGCCGACACGTGTCCAGCGAAAGCCTC	vector
M00292:91:000000000-AHYF2:1:1104:18534:20726	AGAGACGCCGCAAAATGAATTTGTGTCTCTACTGTGGCGTCGGGCTACCTATGGGCGCCCGGCCTCAGTGAGCGCGCGAGGCGGAAGAGACCCTGCGAGTTCTTACATGCCTTTCTCGCCACGTTCGCCGGGTTGGAGGCCATTTCGCCGACACGTGTCCAGCGAAAGCCTC	vector
M00292:91:000000000-AHYF2:1:1104:18660:11126	AGAGACGCCGCAAAATGAATTTGTGTCTCTACTGTGGCGAAAAAGTGCTCGTCATTGGAAAACGTTATTCGTGGCGAAAACTCTCAAGGATGTTACTGCTTTTGAGATCCAGTTCGATGTACTACACTCGTGCACCCGTCTGATCTTTAGCATCTTTTACTTTCACCAGCGTTCCTGGGTGAACAAAAACAGGAAGCTACCTTGGAGGCCATTTCGCCGACACGTGTCCAGCGAAAGCCTC	vector
M00292:91:000000000-AHYF2:1:1104:18661:13337	AGAGACGCCGCAAAATGAATTTGTGTCTCTACTATGGCAAATTGTCTTCCCAATCCTCCCCCTTGCTATCCAGCCCCACCCCTCTCCGCAGCATAGGATGGCACCCACGCAGACAAAGCAAATCCATTTCCCCCTTTTATTAGGGAAGGAAAATTGGAGGCCATTTCGCCGACACGTGTCCAGCGAAAGCCTC	vector
M00292:91:000000000-AHYF2:1:1104:18708:7125	AGAGACGCCGCAAAATGAATTTGTGTCTCTACTGTGGCAAAGGACTGGGGCCCTAAGAAGTACGGCGTCCTCGACAGCCCCACCGTGGCCTATTCTGTGCTGGGGGTGGCCAAAGTGGAAAAGGTGGAGGCCATTTCGCCGACACGTGTCCAGCGAAAGCCTC	vector
M00292:91:000000000-AHYF2:1:1104:18733:12639	AGAGACGCCGCAAAATGAATTTGTGTCTCTACTGTGGCAAGTGACCGCTACACTTGCCAGCGCCTTAGCGCCCGCTCCTTTCGCTTTCTTCCCTTCCTTTCTCGCCACGTTCGTGGAGGCCATTTCGCCGACACGTGTCCAGCGAAAGCCTC	vector
M00292:91:000000000-AHYF2:1:1104:18890:13060	AGAGACGCCGCAAAATGAATTTGTGTCTCTACTGTGGCAACGTATTGACGCCGGGCAAGAGCAACTCGGTCGCCGCATACACTATTCTCAGAATGACTTGGTTGAGTACTCACCAGTCACAGAAAAGCATCTTACGGATGGCATGACAGTAAGAGAATTATGCAGTGCTGCCATAACCATTGGAGGCCATTTCGCCGACACGTGTCCAGCGAAAGCCTC	vector
M00292:91:000000000-AHYF2:1:1104:19030:8553	AGAGACGCCGCAAAATGAATTTGTGTCTCTACTGTGGCATCCAGTTTTACAAAGTGCGCGAGATCAACAACTACCACCACGCCCACGACGCCTACCTGAACGCCTGGAGGCCATTTCGCCGACACGTGTCCAGCGAAAGCCTC	vector
M00292:91:000000000-AHYF2:1:1104:19066:4840	AGAGACGCCGCAAAATGAATTTGTGTCTCTACTGTGGCAAACGGTGGCAAAATCCCGGCCCTTATCCCACACGATCTCCCCGGTTTCGCCGTTTGTCTCGATCAGAGGCCGCTTCCGGATCTCGCCGTTGGCCAGGGTAATCTCGGTCTTGAAAAAGTTCATGATGTTGCTGTAGAAGAAGTACTTGGCGGTAGCCTTGCCGATTTCCTGGTCGCCCTTTGCGAACATCTTCCGCGCGGCGTTCACCTTGTAGTCGCCGTACACGAACTCGCTTTCCAGGTTAGGGTACTTTTTGATCAGGGCGGTTCCTACGACGGCGTTCAGGTAGGCGTCGTGGGCGTGGTGGTATTTTGGAGGCCATTTCGCCGATACGTGTCCAGCGAAAGCCTC	vector
M00292:91:000000000-AHYF2:1:1104:19165:9521	AGAGACGCCGCAAAATGAATTTGTGTCTCTACTGTGGTCGACGCTCAAGTCAGAGGTGGCGAAACCCGACAGGACTATAAAGATACCAGGCGTGGAGGCCATTTCGCCGACACGTGTCCAGCGAAAGCCTC	vector
M00292:91:000000000-AHYF2:1:1104:19207:12969	AGAGACGCCGCAAAATGAATTTGTGTCTCTACTGTGGCAATGGGACTTTCCTACTTGGCGGTACATCTACGTATTAGTCATCGTGGAGGCCATTTCGCCGACACGTGTCCAGCGAAAGCCTC	vector
M00292:91:000000000-AHYF2:1:1104:19208:3977	AGAGACGCCGCAAAATGAATTTGTGTCTCTACCGTGGCAAAGGTCGTTCGCTCCAAGCTGGGCTGTGTGCACGAACCCCCCGTTCAGCTGGAGGCCATTTCGCCGACACGTGTCCAGCGAAAGCCTC	vector
M00292:91:000000000-AHYF2:1:1104:19328:2102	AGAGACGCCGCAAAATGAATTTGTGTCTCTACTGTAAGCGAGTTCGTGTACGGCGACTACAAGGTGTACGACGTGCGGAAGATGATGGAGGCCATTTCGCCGACACGTGTCCAGCGAAAGCCTC	vector
M00292:91:000000000-AHYF2:1:1104:19406:21769	AGAGACGCCGCAAAATGAATTTGTGTCTCTACTGTGGCAAAAACGAAAACTCACGTTAAGGGATTTTGGTCATGAGATTATCAAAAAGGATCTTCACCTAGATCCTTTTAAATTAAAAATGAAGTTTTAAATCAATCTAAAGTATATATGAGTAAACTTGGTCTGACAGTTACCAATGCTTAATCAGTGAGGCACCTATCTCAGCGATGATGGAGGCCATTTCGCCGACACGTGTCCAGCGAAAGCCTC	vector
M00292:91:000000000-AHYF2:1:1104:19467:12485	AGAGACGCCGCAAAATGAATTTGTGTCTCTACTGTGGCAATAACGTGCCCTCCGAAGAGGTCGTGAAGAAGATGAAGAACTACTGGCGGCAGCTGCTGAACGCCAAGCTGATTACCCAGAGAAAGTTCGACAATCTGACCAAGGCCGAGAGAGGCGGCCTGAGCGAACTGGATAAGGCCGGCTTCATCAAGAGACAGCTGGTGGTGGAGGCCATTCCGCCGACACGTGTCCAGCGAAAGCCTC	vector
M00292:91:000000000-AHYF2:1:1104:19501:10403	AGAGACGCCGCAAAATGAATTTGTGTCTCTACTGTGGCAAAGCCTGCCCCAGCCGTGGTATCTCCGCCGCTTCAGCTGCTTCATCACTTTGTCGTCGAACAGGTGGGCTTAGGTTTTCAGCCGTTCCTCGATCATCTCTCTGTCCTCAAAGAGTGTCAGGGTCAGCACGATATCTTCCAGAATCTCCTCGTTTTCCTCATTGTCCAGGAAGTCCTTATCCTAGAGAATTATCAGCAGAACGTGATATGTGCCCAGAGTGGCGTTGATGGAGGCCATTTCGCCGACACGTGTCCAGCGAAAGCCTC	vector
M00292:91:000000000-AHYF2:1:1104:19525:22154	AGAGACGCCGCAAAATGAATTTGTGTCTCTACTGTGGCAAGGGCGACACGGAAATGTTGAATACTCATACTCTTCCTTTTTCAATATTATTGAAGCATTTATCTGGAGGCCATTTCGCCGACACGTGTCCAGCGAAAGCCTC	vector
M00292:91:000000000-AHYF2:1:1104:19581:21325	AGAGACGCCGCAAAATGAATTTGTGTCTCTACTGTGGCAATCGCTCTGCTAATCCTGTTAACAGTGGCTGCTGCCAGGGGCGATAAGTCGTGTCTTACCGGGTTGGACTCAAGACGATAGTTACCGGATAAGGCGCAGCGGTCGGGCTGAACGGGGGGTTCGTGCACACAGCCCAGCTTGGAGCGAACGACCTACACCGAACTGAGATACCTACAGCGTGAGCTATGAGAAAGCACCACGCTTCCCGAAGGGAGAAAGGCGGACAGGTATCCGGTAAGATGGAGGCCATTTCGCCGACACGTGTCCAGCGAAAGCCTC	vector
M00292:91:000000000-AHYF2:1:1104:19595:21166	AGAGACGCCGCAAAATGAATTTGTGTCTCTACTGTGGCAAAACCCGAAAAGTGCCGCCTGACGCGCCCTGTAGCGGCGCATTAAGCGCGGCGGGTGTGGTGGTTACGCGCATGGAGGCCATTTCGCCGACACGTGTCCAGCGAAAGCCTC	vector
M00292:91:000000000-AHYF2:1:1104:19599:19815	AGAGACGCCGCAAAATGAATTTGTGTCTCTACTGTGGCAAAACCCGAAAAGTGCCACCTGACGCGCCCTGTAGCGGCGCATTAAGCGCGGCGGGTGTGGTGGTTACGCGCATGGAGGCCATTTCGCCGACACGTGTCCAGCGAAAGCCTC	vector
M00292:91:000000000-AHYF2:1:1104:19788:14504	AGAGACGCCGCAAAATGAATTTGTGTCTCTACTGCGGCTCGACGCCCAAGTCAGAGGTGGCGAAACCCGACAGGACTATAAAGATACCAGGCGTTTCCCCCTGGAAGCTCCCTCGTGCGCTCTCCTGTTCCGACCCTGCCGCTTACCGGATACCTGTCCGCCTTTCTCCCTTCGGGAAGCGTGGCGCTTTCTCATAGCTCACGCTGTAGGTATCTCAGTTCGGTGTAGGTCGTGGAGGCCATTTCGCCGACACGTGTCCAGCGAAAGCCTC	vector
M00292:91:000000000-AHYF2:1:1104:19815:12832	AGAGACGCCGCAAAATGAATTAGTGTCTCTACTGGTTCACGTAGTGGGCCATCGCCCTGATAGACGGTTTTTCGCCCTTTGACGTTGGAGTCCACGTTCTTTAATAGTGGACTCTTGTTCCAAACTGGAACAACACTCAACTCTATCTCGGGCTATTCTTTTGATTTATGGAGGCCATTTCGCCGACACGTGTCCAGCGAAAGCCTC	vector
M00292:91:000000000-AHYF2:1:1104:19839:6406	AGAGACGCCGCAAAATGAATTTGTGTCTCTACTGTGGCAAGCGACCTCTTCGGGGGGCACGTTGTCGCTCTTGCCCCGGTTCTTGCCGCTTCTGGTCATCACCTTGTTGTCGTTGGAGTCGTCCTTCAGAAAGCTCTGGGGCACGATATGGTCCACAACGTAGTCGGAGAGCCGGTTGATGTCCAGTTCCTAGTCCACGTACATATCCCGCCCATTCTGCCGGGAGTACAGGTACATGGAGGCCATTTCGCCGACACGTGTCCAGCGAAAGCCTC	vector
M00292:91:000000000-AHYF2:1:1104:19912:13656	AGAGACGCCGCAAAATGAATTTGTGTCTCTACTGTGGCAACCTCCGGGCTGTAATTAGCTGAGCAAGAGGTAAGGGTTTAAGGGATGGTTGGTTGGTGGGGTATGTGGAGGCCATTTCGCCGACACGTGTCCAGCGAAAGCCTC	vector
M00292:91:000000000-AHYF2:1:1104:20038:6648	AGAGACGCCGCAAAATGAATTTGTGCCTCTACTGTGGCACTGGTTTATTGCTGGTAAATCTGGAGCCGGTGAGCGTGGAAGCCGCGGTATCATTGCAGCACTGGGGCCAGATGGTAAGCCCTCCCGTATCGTAGTTATCTACACGACGGGGAGTCAGGCAACTATGGATGAACGAAATAGACAGATCGCTGAGATAGGTGCCTCACTGAGGAAGAGGGAGTCGGTAAATAACAGGCGGGAACCGCGCCTATGGAGGCCATTTCGCCGACACGTGTCCAGCGAAAGCCTC	vector
M00292:91:000000000-AHYF2:1:1104:20071:11357	AGAGACGCCGCAAAATGAATTTGTGTCTCTACTGTGGCAAAAACTCTCAAGGATCTTACCGCTGTTGAGATCCAGTTCGATGTAACCCACTCGTGCACCCAACTGATCTTCAGCATCTTTTACTTTCACCAGCGTTGGAGGCCATTTCGCCGACACGTGTCCAGCGAAAGCCTC	vector
M00292:91:000000000-AHYF2:1:1104:2023:13383	AGAGACGCCGCAAAATGAATTTGTGTCTCTTCCTTTTTTTCTGCGCGTAATCTTCTGCTTGCAAACAAAAAAAACACCGCTACAATCGGTGGTTTGTTTGCCAGAACAAGAGATAACAAATATTTTTCTGAAGGTAACTGGCTTCAGCATAGCGTAGATACAAAATACTGTTCTTCTAGTCTAGCAGTAGTTATGCCACTACTTCAAAAAGTGGAGGCCATTTCGCCGACACGTGTCCAGCGAAAGCCTC	vector
M00292:91:000000000-AHYF2:1:1104:20457:10310	AGAGACGCCGCAAAATGAATTTGTGTCTCTACTGTGGCAACCGTTTGTCTCGATCAGAGGCCGCTTCCGGATTTCGCCGTTGGCCAGGGTAATCTCGGTCTTGAAAAAGTTCATGATGTTGCTGTAGAAGAAGTACTTGGCGGTAGCCTTGCCGATTTCCTGCTCGCTCTGGGCGATCATCTTCCGCACGTCGTACACCTTGTAGTCGCTTTTGGAGGCCATTTCGCCGACACGTGTCCAGCGAAAGCCTC	vector
M00292:91:000000000-AHYF2:1:1104:20570:2325	AGAGACGCCGCAAAATGAATTTGTGTCTCTACTGTGGCAAGCTCCCGGAGACGGTCACAGCTTGTCTGTAAGCGGATGCCGGGAGCAGACAAGCACGTCAGGGCGCGTCAGCGGGTGTTGGCGGGTGTCGGGGCTGGCTTAACTATGCGGCATCAGAGCAGATTGTACTGAGAGTGCACCATAATGGAGGCCATTTCGCCGACACGTGTCCAGCGAAAGCCTC	vector
M00292:91:000000000-AHYF2:1:1104:20586:14107	AGAGACGCCGCAAAATGAATTTGTGTCTCTACTGTGGCAAGCTCATCATTGGAAAACGTTCTTCGGGGCGAAAACTCTCAAGGATCTTACCGCTGTTGAGATCCAGTTCGATGTAACCCACTCGTGCACCCAACTGATCTTCAGCATCTTTTACTTTCACCAGCGTTTCTGGGTGAGCAAAAACAGGAAGGCAAAATGCCGCAAAAAAGGGAATAAGGGCGACACGGAAATGTTGATGGAGGCCATTTCGCCGACACGTGTCCAGCGAAAGCCTC	vector
M00292:91:000000000-AHYF2:1:1104:20601:2912	AGAGACGCCGCAAAATGAATTTGTGTCTCTACTGTGGCAAAGGAACAGCGATACGCTGATCGCCAGAAAGAAGGACTGGGACCCTAAGGAGTACGGCGGCATCTACATCCCCACCATGGCCTATTCTGTGCTGGTGGTGGCCAAATTGTTGGAGGCCATTTCGCCGACACGTGTCCAGCGAAAGCCTC	vector
M00292:91:000000000-AHYF2:1:1104:20738:14267	AGAGACGCCGCAAAATGAATTTGTGTCTCTACTGTGGCAAGCCGGTGATGCTCTGGTGGATAAGGGTGGCGCTCAGCACCTCTGGAGGCCATTTCGCTGACACGTGTCCAGCGAAAGCCTC	vector
M00292:91:000000000-AHYF2:1:1104:20767:14591	AGAGACGCCGCAAAATGAATTTGTGTCTCTACTGTGGCAGGTCGTCCTTCAGAAAGCTCTGAGGCACGATATGGTCCACATCGTAGTCGGACAGCCGGTTGATGTCCAGTTGGAGGCCATTTCGCCGACACGTGTCCAGCGAAAGCCTC	vector
M00292:91:000000000-AHYF2:1:1104:20861:2702	AGAGACGCCGCAAAATGAATTTGTGTCTCTACTGTGGCAATAACCGCTACACTTGCCAGCGCCTTAGCGCCCGCTCCTTTTGGAGGCCATTTCGCCGACACGTGTCCAGCGAAAGCCTC	vector
M00292:91:000000000-AHYF2:1:1104:20929:19706	AGAGACGCCGCAAAATGAATTTGTGTCTCTACTGTTTTTTGGGGTCGAGGTGCCGTAAAGCACTAAATCGGAACCCTAAAGGGAGCCCCCGATTTAGAGCTTGACGGGGAAAGCCGGCGAACGTGGCGAGAAAGGAAGGGAGGAAAGCGAAAGGAGCGGGCGCTAAGGCGCTGGCAAGGGTAGCGGTCACGCTGCGCGTAACCACCACACCCGCCGCGCTTAATGCGCCGCTACAGGGCCCGTACTATGGTTGCTTTGACGTATGCGGTGTGAAATACCGCACAGATGCGTAAGGAGAAAATACCGCATCAGGCGCCCCTGCAGGCAGCTGCGCGCTCGCTCGCTCACTGAGGCCGCCCGGGGATTCAGCTTATAAGTTATGCCGACACGTGTCCAGCG…	vector
M00292:91:000000000-AHYF2:1:1104:21025:13311	AGAGACGCCGCAAAATGAATTAGTGTCTCTATGGTTGGTGGGGTATTAATGTTTAATTACCTGGAGCACCTGCCTGAAATCACTTTTTTTCAGGTTGGACCGGTGCCACCATGGACTATAGGGACATTTCGCCGACACGTGTCCAGCGAAAGCCTC	vector
M00292:91:000000000-AHYF2:1:1104:21048:8671	AGAGACGCCGCAAAATGAATTTGTGTCTCTACTGTGGCAACCTGGGCTTTCTGGATGTCCTCTTTAAAGGTCAGGCTGTCGTCGTGGATCAGCTGCATGAAGTTTCTGTTGGCGAAGCCGTCGGACTTCAGGAAATCCAGGATTGTCTTGCCGGACTGCTTGTCCCGGATGCCGTTGATCAGCTTCCGGCTCAGCCTGCCCCAGCCGGTGTATCTCCGCCGCTTCAGCTGCTTCATCACTTTGTCGGCGAACAGGTGGGTAAATGGAGGCCATTTCGCCGACACGTGTCCAGCGAAAGCCTC	vector
M00292:91:000000000-AHYF2:1:1104:21081:23869	AGAGACGCCGCAAAATGAATTTGTGTCTCTACTGTGGCAAAGCCTGCCCCAGCCGGTGTATCTCCGCCGCTTCAGCTGCTTCATCACTTTGTCGTCGAACAGGTGGGCATAGGTTTTCAGCCGTTCCTCGATCATCTCTCTGTCCTCAAACAGTGTCAGGGTCAGCACGATATCTTCCAGAATGTCCACGTTTTCCTCATTGTCCAGGAAGTCCTTGTCCTTGATAATTTTCAGCAGATCGTGGTATGTACCCAGGGAGGCGTTGATGGAGGCCATTTCGCCGACACGTGTCCAGCGAAAGCCTC	vector
M00292:91:000000000-AHYF2:1:1104:21089:12878	AGAGACGCCGCAAAATGAATTTGTGTCTCTACTGTGGCTGCACTCTCAGTACAATCTGCTCTGATGCCGCATAGTTAAGCTAGCCCCGACACCCGCCAACACCCGCTGACGCGCCCTGACGGGCTTGTCTGCTCCCTGCATCCGCTTACAGACAAGCTGTGACCGTCTCCGGGAGCTGCATGTGACAGAGGGTTTCACCGTCATTGGAGGCCATTTCGCCGACACGTGTCCAGCGAAAGCCTC	vector
M00292:91:000000000-AHYF2:1:1104:2109:15176	AGAGACGCCGCAAAATGAATTTGTGTCTCTACTGTGGCAACGAAAGGAGCGGGCGCTAAGGCGCTGGCAAGTGTAGCGGTCACGCTGCGCGTAACCACCACACCCGCCTTGGAGGCCATTTCGCCGACACGTGTCCAGCGAAAGCCTC	vector
M00292:91:000000000-AHYF2:1:1104:21234:24401	AGAGACGCCGCAAAATGAATTTGTGTCTCTACTGTGGCAACACCCAGTGGAACAAACCATGGTGCAGAACGCGAAGCTGTACCTGTACTACATTAATAATGGGCGGGATATGTACGGGGACGAGGAAGTGGAAGTCAACCGGCTGTCCGACAACGATGTTGACAACTGCAACGAAGGCCATTTCGCCGACACGTGTCCAGCGAAAGCCTC	vector
M00292:91:000000000-AHYF2:1:1104:21248:24168	AGAGACGCCGCAAAATGAATTTGTGTCTCTACTGTGGCATCCATAACCAATAGGCCGAAATCGGCAAAATCCCTTATAAATCAAAAGAATAGACCGAGATAGGGTTGAGTGTTGTTCCAGTTTGGAACAAGAGTCTACTATTAAAGAACGTGGACTCCAACGTCAAAGGGCGAAAAACCGTCTATCAGGGCGGTGGCCCACTACGTGAACCATCACCCTAATCAAGTTTTTGGGGGTCGAGGTGCCGTAAAGCACTAAATCGGAACCCTAAAGGGAGCCGACACGTGTCCAGCGAAAGCCTC	vector
M00292:91:000000000-AHYF2:1:1104:21264:14253	AGAGACGCCGCAAAATGAATTTGTGTCTCTACTGTGGCAATTGCAAGCAGCAGATTACGCACAGAAAAAAAGGATCTCAAGAAGATCCTTTGATCTTTTCTACGGGGTCTGACGCTCAGTGGAGGCCATTTCGCCGACACGTGTCCAGCGAAAGCCTC	vector
M00292:91:000000000-AHYF2:1:1104:21281:4851	AGAGACGCCGCAAAATGAATTTGTGTCTCTACTGTGGCAAGCGCCCGGGCGGCCTCAGTGAGCGAGCGAGCGCGCAGAGAGGGAGTGCCCAACTCCATCACTAGGGGTTCCTGCGGCCGCTCCCCAGCATGCCTGCTATTCTCTTCCCAATCCTCCCCCTTGCTGTCCTGCCCCACCCCACCCCCCAGAATAGGTGGAGGCCATTTCGCCGACACGTGTCCAGCGAAAGCCTC	vector
M00292:91:000000000-AHYF2:1:1104:21291:20908	AGAGACGCCGCAAAATGAATTTGTGTCTCTACTGTGGCAATGTGCCTTCTAGTCGCCAGCCATCTGTTGTTTGCCCCTCCCCCGTTCCTGCCTTGACCATGGAAGGTGCCACTCCCACTGTCCTTTCCTAATAAAATGAGGAATGGAGGCCATTTCGCCGACACGTGTCCAGCGAAAGCCTC	vector
M00292:91:000000000-AHYF2:1:1104:21339:19727	AGAGACGCCGCAAAATGAATTTGTGTCTCTACTGTGGCAACCTCCGGGCTGTAATTAGCTGAGCAAGAGGTAAGGGTTTAAGGGATGGTTGGTTGGTGGGGTATGTGGAGGCCATTTCGCCGACACGTGTCCAGCGAAAGCCTC	vector
M00292:91:000000000-AHYF2:1:1104:21358:18418	AGAGACGCCGCAAAATGAATTTGTGTCTCTACTGTGGCAAAAGCTGATCCGGGAAGTGAAAGTGATCACCCTGAAGTCCAAGCTGGTGTCCGTTAGCCGGAAGGATTGCCAGTTTTACAAAGTGCGCGAGATCAACAACTACCACCACGCCCACGACGCCTACCTGAACGCCGTCGTGGGAACCGCCCTGATCAAAAAGTACCCCAAAGTGGAAAGCGAGATCGGGTACGGCGACTACAAAGTGGACGCGGTGCGGAAGATGATCCCCAAGGGCGAGCAGGAACTCGGCAAGGCTACCGCCAAGTACGTCTGCGACATGGAGGCCATTTCGCCGACACGTGTCCAGCGAAAGCCTC	vector
M00292:91:000000000-AHYF2:1:1104:21433:2470	AGAGACGCCGCAAAATGAATATGTGTCTCTACTGTGGCAACGCCCATCAGGGCGATGGCCCACTACGTGAACCATCACCCAAATCAAGTTTTTTGGAGTCGAGGTGCCGTAAAGCACTAAATCGGAACCCTAAAGGGAGGATTGGGAAGACAATAGCAGGCATGCTGGGGATTCGGTGGGCTCTATGTCTTCTGAGGCGGAAAGAACCAGCTGGGGCTCGAGATCCACTAGTTCTAGCCTCAATGGAGGCCATTTCGCCGACACGTGTCCAGCGAAAGCCTC	vector
M00292:91:000000000-AHYF2:1:1104:21559:8480	AGAGACGCCGCAAAATGAATTTGTGTCTCTACTGTGGCAAGAGTGGCACCGGGTCGGTGCTTTTTTGTTTTAGAGCTAGAAATAGCAAGTTAAAATAAGGCTAGTCCGTTTTTAGCGCGTGCGCCAATTCTGCAGACAAATGGCTCTAGAGGTACCCGTTACATAACTTATGGTAAATGGCCCGCCTGGCTGACCGCCCAACGACCCCCGCCCATTGACGTCAATAGTAACGCCTATGGAGGCCATTTCGCCGACACGTGTCCAGCGAAAGCCTC	vector
M00292:91:000000000-AHYF2:1:1104:21575:3530	AGAGACGCCGCAAAATGAATTTGTGTCTCTACTGTGGCAATCGGAGGGCACGTTGTCGCTCTTGCCCCGGTTCTTGTCGCTTCTGGTCAGCACCTTGTTGTCGATGGAGTCGTCCTTCATGGAGGCCATTTCGCCGACACGTGTCCAGCGAAAGCCTC	vector
M00292:91:000000000-AHYF2:1:1104:21721:17019	AGAGACGCCGCAAAATGAATTTGTGTCTCTACTGTGGCAAACTGAGAGTGCACCATAAAATTGTAAACGTTAATATTTTGTTAAAATTCGCGTTAAATTTTTGTTAAATCAGCTCATTTTTTAACCAACAGACCGAAATCGGCAAAATCCCTTATAAATCAAAAGAATAGCCCGAGATAGAGTTGAGTGTTGTTCCAGTTTGGAACAAGAGTCCACTATTAAAGAACGTGGACTCCTGGAGGCCATTTCGCCGACACGTGTCCAGCGAAAGCCTC	vector
M00292:91:000000000-AHYF2:1:1104:21729:9402	AGAGACGCCGCAAAATGAATTTGTGTCTCTACTGTGGCAAGCCCATCCTGGAAAAGATGGACGGCAACGAGGAACTGCTCGTGAGGCTGAACAGAGAAGACCTGTGGAGGCCATTTCGCCGACACGTGTCCAGCGAAAGCCTC	vector
M00292:91:000000000-AHYF2:1:1104:21756:17331	AGAGACGCCGCAAAATGAATTTGTGTCTCTACTGTGGCAAAGGTCGTTCGCTCCAAGCTGGGCTGTGTGCACGAACCCCCCGTTCAGCTGGAGGCCATTTCGCCGACACGTGTCCAGCGAAAGCCTC	vector
M00292:91:000000000-AHYF2:1:1104:21801:14044	AGAGACGCCGCAAAATGAATTTGTGTCTCTACTGTGGCAACCTCTAGAGCCATTTGTCTGCAGAATCGGCGCACGCGCTAAAAACGGTCTAGCCTTATTTGAACTTGGAGGCCATTTCGCCGACACGTGTCCAGCGAAAGCCTC	vector
M00292:91:000000000-AHYF2:1:1104:21817:10370	AGAGACGCCGCAAAATGAATTTGTGTCTCTACTGTGGCTATCCGGTAACTATCGTCTTGAGTCCAACCCGGTAAGACACGACTTATCGCCACTGGCAGCAGCCACTGGTAACAGGATTAGCAGAGCGAGGTATGTAGGCGGTGCTACAGAGTTCTTGAAGTGGAATGGAGGCCATTTCGCCGACACGTGTCCAGCGAAAGCCTC	vector
M00292:91:000000000-AHYF2:1:1104:21848:22380	AGAGACGCCGCAAAATGAATTTGTGTCTCTACTGTGGCATCATGTACTGGGCACAATGCCAGGCGGGCCATTTACCGTCATTGACGTCACAATGGAGGCCATTTCGCCGACACGTGTCCAGCGAAAGCCTC	vector
M00292:91:000000000-AHYF2:1:1104:21857:2408	AGAGACGCCGCAAAATGAATTTGTGTCTCTACTGTGGCAAAGAACCTGCCCAACGAGAAGGTGCTTCCCAAGCACAGCCTGCTGTACGAGTCCTTCACCGTGTATAACCAGCTGACCAAAGTGAAATACGTGACCGAGGGAAAGAGAAAGCCCGCCGTCATGAGCTGCAAGTATAAAAAGACCGTGGAGGCCATTTCGCCGACACGTGTCCAGCGAAAGCCTC	vector
M00292:91:000000000-AHYF2:1:1104:21861:17803	AGAGACGCCGCAAAATGAATTTGTGTCTCTACTGTGGCAACGAAAGGAGCGGGCGCTAAGGCGCTGGCAAGTGTAGCGGTCACGCTGCGCGTAACCACCACACCCGCCTTGGAGGCCATTTCGCCGACACGTGTCCAGCGAAAGCCTC	vector
M00292:91:000000000-AHYF2:1:1104:21883:8997	AGAGACGCCGCAAAATGAATTTGTGTCTCTACTGTGGCAGAGCCTATGGAAAAACGCCAGCAACGCGGCCTTTTTACGGTTCCTGGCCTTTTGCTGGCCTTTTGCTCACATTTGAGGGCCTATTTCCCATGATTCCTTCATATTTGCATATACGATACAAGGCTGTTAGAGAGATAATTGGAATTAATTTGACTGTAAACACAAAGATATTAGTACAAAATACGTGACGTAGAAAGTATGGAGGCCATTTCGCCGACACGTGTCCAGCGAAAGCCTC	vector
M00292:91:000000000-AHYF2:1:1104:21928:23408	AGAGACGCCGCAAAATGAATTTGTGTCTCTACTGTGGCAATGTGCCTTCTAGTTGGCAGCCAGCTGTTGTTTGCCCATCCCCCGTGGCTTCGTTGACCCTGGAAGGCGCCGCTACTAGAGTTCGTTTCTCATAAAATGCAAAATGGAGGCCATTTCGCCGACACGTGTCCAGCGAAAGCCTC	vector
M00292:91:000000000-AHYF2:1:1104:21964:23937	AGAGACGCCGCAAAATGAATTTGTGTCTCTACTGTGGCAATCGGAGGGCACGTTGTCGCTCTTGCCCCGGTTCTTGTCGCTTCTGGTCAGCACCTTGTTGTCGATGGAGTCGTCCTTCATGGAGGCCATTTCGCCGACACGTGTCCAGCGAAAGCCTC	vector
M00292:91:000000000-AHYF2:1:1104:22045:10017	AGAGACGCCGCAAAATGAATTTGTGTCTCTACTGTGGCAATTTGTTTATTTTTCTTATTACATTCAATTATGTTTCCGCTCATGAGTCTATACCCCTGATAAATGCATCAATACTCTTGAAGATGGAAAAATATGTGTATTCAACAGTGCCGTGTCGCCCAAATTAACTTTTTTGCGGCACTGTGCATTGGAGGCCATTTCGCCGACACGTGTCCAGCGAAAGCCTC	vector
M00292:91:000000000-AHYF2:1:1104:22189:21928	AGAGACGCCGCAAAATGAATTTGTGTCTCTACTGTGGCAAAACCCGAAAAGTGCCACCTGACGCGCCCTGCAGCGGCGCATTAAGCGCGGCGGGTGTGGTGGTTACGCGCATGGAGGCCATTTCGCCAACACGTGTCCAGCGAAAGCCTC	vector
M00292:91:000000000-AHYF2:1:1104:22197:8472	AGAGACGCCGCAAAATGAATTTGTGTCTCTACTGTGGCAACAGTCCACTATTAAAGAACGTGGACTCCAACGTCAAAGGGCGAAAAACCGTCTATCAGGGCGATGGCCCACGTTGGAGGCCATTTCGCCGACACGTGTCCAGCGAAAGCCTC	vector
M00292:91:000000000-AHYF2:1:1104:22212:8547	AGAGACGCCGCAAAATGAATTTGTGTCTCTACTGTGGCAACCTCCGGGCTGTAATTAGCTGAGCAAGAGGTAAGGGTTTAAGGGATGGTTGGTTGGTGGGGTATGTGGAGGCCATTTCGCCGACACGTGTCCAGCGAAAGCCTC	vector
M00292:91:000000000-AHYF2:1:1104:22214:2541	AGAGACGCCGCAAAATGAATTTGTGTCTCTACTGTGGCAATCTTCAGCAACGAGATGGCCAAGGTGGACGACAGCTTCTTCCACAGACTGGAAGAGTCCTTCCTGGTGGAAGAGGATAAGAAGCACGATGGAGGCCATTTCGCCGACACGTGTCCAGCGAAAGCCTC	vector
M00292:91:000000000-AHYF2:1:1104:22224:15674	AGAGACGCCGCAAAATGAATTTGTGTCTCTACTGTGGCAAAAAAGATGGGCTTGATGAACTTGTAGAACTCTTCCTGGCTGGCTCCGCCGTCAATGTAGCCGGCGTAGCCGTTCTTGCTCTGGTCGAAGAAAATCTCTTTGTACTTCTCAGGCAGCTGCTGCCGCACGAGAGCTTTCAGCAGGGTCAGGTCCTGGTGGTGCTCGTCGTATCTCTTGATCATAGAGGCGCTCAGGTTATACAGCCTGATAATTGGAGGCCATTTCGCCGACACGTGTCCAGCGAAAGCCTC	vector
M00292:91:000000000-AHYF2:1:1104:22349:10785	AGAGACGCCGCAAAATGAATTTGTGTCTCTACTGTGGCAATTGATCAGGGCGGTTCCCACGACGGCGTTCAGGTAGGCGTCGTGGGCGTGGTGGTAGTTGTTGATCTCGCGCACTTTGTAAAACTGGAAGTCCTTCCGGAAATCGGACACCAGCTTGGACTTCAGGGTGATCACTTTCACTTCCCGGATCAGCTTGTCATTCTCGTCGTACTTAGTGTTCATCCGGGAGTCCAGGATCTGTGCTGGAGGCCATTTCGCCGACACGTGTCCAGCGAAAGCCTC	vector
M00292:91:000000000-AHYF2:1:1104:22353:13126	AGAGACGCCGCAAAATGAATTTGTGTCTCTACTGTGGCAATTAACCCTCACTAGAGGGAACAAAAGCTGGTACCGGGCCCCCCCTCGAGGTCGACGGTATCGATAAGCTTGATATCGAATTAATTCGTCGACCTCGAAATTCTACCGGGTAGGGGAGGCGCTTTTCCCAAGGCAGTCTGGAGCATGCACTGGAGGCCATTTCGCCGACACGTGTCCAGCGAAAGCCTC	vector
M00292:91:000000000-AHYF2:1:1104:22405:16816	AGAGACGCCGCAAAATGAATTTGTGTCTCTACTGTGGCAAGGCCACTCCCTCTCTGCGCGCTCGCTCGCTCACTGAGGCCGGGCGACCAAAGGTCGCCCGACGCCCGGGCAAATGGAGGCCATTTCGCCGACACGTGTCCAGCGAAAGCCTC	vector
M00292:91:000000000-AHYF2:1:1104:22442:4705	AGAGACGCCGCAAAATGAATTTGTGTCTCTACTGTGGCAAAGACCCCGTAGAAAAGATCAAAGGATCTTCTTGAGATCCTTTTTTTCTGCGCTTAATCTGCTGCTTGCAAACAAAAAAACCACCGCTACTGGCGGGGGTTTGTTTGCCGGATCAAGAGCTAACAACTCTTTTTCCGATGGTAACTGGCTTCCGCAGAGCGCAGTTACAAAATACTTGTCTTCTAGAGTAGCCGTAGTTATGCCACCACTTCAATAACACCGGAGCACCGCCTACATTCCCCGCTCCGCTAATCCTGTTACCAGTGGCTGCTGCCAGTGGCGATAAGTCGTGAGGCCATTTCGCCGACACGTGTCCAGCGAAAGCCTC	vector
M00292:91:000000000-AHYF2:1:1104:22449:7075	AGAGACGCCGCAAAATGAATTTGTGTCTCTACTGTGGCAACAGTCCACTATTAAAGAACGTGGACTCCAACGTCAAAGGGCGAAAAACCGTCTATCAGGGCGATGGCCCACGTTGGAGGCCATTTCGCCGTCACGTGTCCAGCGAAAGCCTC	vector
M00292:91:000000000-AHYF2:1:1104:22502:19431	AGAGACGCCGCAAAATGAATTTGTGTCTCTACTGTGGCAAGCAGCACTGCATAATTCTCTTACTGTCATGCCATCCGTAAGATGCTTTTCTGTGACTGGTGAGTACTCAACCAAGTCATTCTGAGAATAGTGTATGCGGCGACCGAGTTGCTCTTGCCCGGCGTCAATACGGGATAATACCGCGCCACATAGCAGAACTTTAAAAGTGCTCATCATTGGAAAACGTGGCCATTTCGCCGACACGTGTCCAGCGAAAGCCTC	vector
M00292:91:000000000-AHYF2:1:1104:22579:18678	AGAGACGCCGCAAAATGAATTTGTGTCTCTACTGTGGCAATTGAGCGTCGATTTTTGTGATGCTCGTCAGGGGGGCGGAGCCTATGGAAAAACGCCAGCAACGCGGCCTTTTTACGGTTCCTGGCCTTTTGCTGGCCTTTTGCTCACATGTTCTTTCCTGCGTTATCCCCTGATTCTGTGGATAACCGTATTACCGCCTTTGAGTGAGCTGATACCGCTCGCCGCAGCCGAACGACCGAGCGCAGCGAGTCAGTGAGCGTGGAGGCCATTTCGCCGACACGTGTCCAGCGAAAGCCTC	vector
M00292:91:000000000-AHYF2:1:1104:22580:19809	AGAGACGCCGCAAAATGAATTTGTGTCTCTACTGTGGCACCGTGTCTCTACTGTGGCAATGGGTTTTAGAGCTAGAAATAGCAAGTTAAAATAAGGCTAGTCCGTTATCAATAATGGAGGCCATTTCGCCGACACGTGTCCAGCGAAAGCCTC	vector
M00292:91:000000000-AHYF2:1:1104:22582:18151	AGAGACGCCGCAAAATGAATTTGTGTCTCTACTGTAGACAGCTGGTGGAAACCCGGCAGATCACAAAGCACGTGGCACAGATCCTGGACTCCCGGATGAACACTAAGTACGACGAATGGAGGCCATTTCGCCGACACGTGTCCAGCGAAAGCCTC	vector
M00292:91:000000000-AHYF2:1:1104:22749:17043	AGAGACGCCGCAAAATGAATTTGTGTCTCTACTGTAGCAAGTGCACATTGGCAATCTGGCCGGCAGCCCCGTCATTAAGAAGGGCATCCTGCAGACAGTGAAGGTTGTAGGCCATTTCGCCGACACGTGTCCAGCGAAAGCCTC	vector
M00292:91:000000000-AHYF2:1:1104:22770:8485	AGAGACGCCGCAAAATGAATTTGTGTCTCTTCCTTTTTTTCTGCGCGTAATCTGCTGCTTGCAAACAAATAAACCACCGCTTCCAGCGGTGGTTTGTTTGCCGGATCAAGAGCTACCAACTCTTTTTCCGAAGGTAACTGGCTTCAGCAGAGCGCAGATACCAAATACTGTTCTTCTAGTGTAGCCGTAGTTAGGCCACCACTTCAAGAAGTGGAGGCCATTTCGCCGACACGTGTCCAGCGAAAGCCTC	vector
M00292:91:000000000-AHYF2:1:1104:22861:19006	AGAGACGCCGCAAAATGAATTTGTGTCTCTACTGTGGCCGCTCTTGCCCCGGTTCTTGTCGCTTCTGGTCAGCACCTTGTTGTCGATGGAGTCGTCCTTCAGAAAGCTCTGAGGCACGATATGGTCCACATCGTAGTCGGACAGCCGGTTGATGTCCAGTTCCGCCGACACGTGTCCAGCGAAAGCCTC	vector
M00292:91:000000000-AHYF2:1:1104:22875:3174	AGAGACGCCGCAAAATGAATTTGTGTCTCTACTGTGGCAATAGAAGTACAAAGAGATTTTCTTCGACCAGAGCAAGAACGGATGGAGGCCATTTCGCCGACACGTGTCCAGCGAAAGCCTC	vector
M00292:91:000000000-AHYF2:1:1104:22910:24162	AGAGACGCCGCAAAATGAATTTGTGTCTCTACTGTGGCAAGATCACATTGCCAATCTGGCCGGCAGCCCCTCCATTAAGAAGGGCATCCTGCAGACAGTGAAGGTTGGAGGCCATTTCGCCGACACGTGTCCAGCGAAAGCCTC	vector
M00292:91:000000000-AHYF2:1:1104:22931:22608	AGAGACGCCGCAAAATGAATTTGTGTCTCTACTGTGGCAACACAAACAGCTGTTTCTGCTCATTATCCTCGGGGGAGCCCTTCAGCTTCTCATAGTGGCTGGCCAGGTACAGGAAGTTCACATATTTGGAGGGCAGGGCCAGTTCGTTGGAGGCCATTTCGCTGACACGTGTCCAGCGAAAGCCTC	vector
M00292:91:000000000-AHYF2:1:1104:22942:23646	AGAGACGCCGCAAAATGAATTTGTGTCTCTACTGTGGCAAGGAGGTGCTGGTGTACATCTTCCGGTAGATGGTGGTGTCAAAGTACTTGAAGGCGGCAGGGGCTCCCACATTGGTCAGGGTAAACAGGTGTATAATATTCTCTGCCTGCTCTCTTATGGGCTGGAGGCCATTTCACCGACACGTGTCCAGCGAAAGCCTC	vector
M00292:91:000000000-AHYF2:1:1104:23092:16721	AGAGACGCCGCAAAATGAATTTGTGTCTCTACTGTGGCAAAGTGCGGTATTTCACACCGCATACGTCAAAGCAACCGTAGTACGCGCCCTGTAGCGGCGCATTAAGCGCGGCGGGTGTGGTGGTTACGCGCAGCGTGACCGCTACACTTGCCAGCGCCTTAGCGCCCGCTCCTTTCGCTTTCTTCCCTTCCTTTCTGGAGGCCATTTCGCCGACACGTGTCCAGCGAAAGCCTC	vector
M00292:91:000000000-AHYF2:1:1104:23122:12826	AGAGACGCCGCAAAATGAATTTGTGTCTCTACTGTGGCAATCGTGCGGCAGCAGCTGCCTGAGAAGTACAAAGAGATTTTCTTCGACCAGAGCAAGAACGGCTACGCCGGCTACATTGACGGCGGAGCTGGAGGCCATTTCGCCGACACGTGTCCAGCGAAAGCCTC	vector
M00292:91:000000000-AHYF2:1:1104:23133:5975	AGAGACGCCGCAAAATGAATTTGTGTCTCTACTGTGGCAACGCCCATCAGGGCGATGGCCCACTACGTGAACCATCACCCAAATCAAGTTTTTTGGGGTCGAGGTGCCGTAAAGCACTAAATCGGAACCCTAAAGGGAGGATTGGGAAGACAATAGCAGGCATGCTGGGGATGCGGTGGGCTCTATGGCTTCTGAGGCGGAAAGAACCAGCTGGGGCTCGAGATCCACTAGTTCTAGCCTCAATGGAGGCCATTTCGCCGACACGTGTCCAGCGAAAGCCTC	vector
M00292:91:000000000-AHYF2:1:1104:23178:1939	AGAGACGCCGCAAAATGAATTTGTGTCTCTACTGTGGCAAGCTACAGGCATCGTGGTGTCCCGCTCGTCGTTGGGTATGGCTTCATTCAGCTCCAGTTCCCAACGATCAAGGCGAGTTACATGATCCCCCATGTTTGGAGGCCATTTCGCCGACACGTGTCCAGCGAAAGCCTC	vector
M00292:91:000000000-AHYF2:1:1104:23233:11626	AGAGACGCCGCAAAATGAATTTGTGTCTCTACTGTGGCAAGCGATAACGTTGCAGCGCTGGGGCCATATGGTAAGCCCTCCTGTATCGTTGTTATCTACACGTCGGGGAGTCAGGCAACTTTGGGTGAACGGAATAGACGGATCGCTAAGATAGGTGCCTCACTGATGAAGCAATGGTAACTGTCAGACAAAGTTTACTCATATAAACTTTAGATAAATTGAAAACTTCATTTGGAGGCCATTTCGCCGACACGTGTCCAGCGAAAGCCTC	vector
M00292:91:000000000-AHYF2:1:1104:23295:3924	AGAGACGCCGCAAAATGAATTTGTGTCTCTACTGTGGCAAGCGGTATCATTGCAGCACTGGGGCCAGATGGTAAGCCCTCCCGTATCGTAGTTATCTACACGACGGGGAGTCAGGCAACTATGGATGAACGAAATAGACAGATCGCTGAGATAGGTGCCTCACTGATTAAGCATTGGTAACTGTCAGACCAAGTTTACTCATATATACTTTAGATTGATTTAAAACTTCATTTGGAGGCCATTTCGCCGACACGTGTCCAGCGAAAGCCTC	vector
M00292:91:000000000-AHYF2:1:1104:23309:13893	AGAGACGCCGCAAAATGAATTTGTGTCTCTACTGTGGCAACTGGTGTATCTTCTTCTGGCGGTTCTCTTCAGCCGGGTGGCGTCGGCTGGTACGCCGCTGTCGAACAGCAGGGCTCCGAAATGGAGGCCATTTCGCCGACACGTGTCCAGCGAAAGCCTC	vector
M00292:91:000000000-AHYF2:1:1104:23359:17005	AGAGACGCCGCAAAATGAATTTGTGTCTCTCGGTGCCACCATGGACTATAAGGACCACGACGGAGACTACAAGGATCATGATATTGATTACAAAGACGATGACGATAGGATGGCCCCAAAGAAGAAGCGGAAGGTCGTGGAGGCCATTTCGCCGACACGTGTCCAGCGAAAGCCTC	vector
M00292:91:000000000-AHYF2:1:1104:23400:20795	AGAGACGCCGCAAAATGAATTTGTGTCTCTACTGTGCTGGCGTTTTTCCATAGGCTCCGCCCCCCTGACGAGCATCACAAAAATCGACGCTCAAGTCAGAGGTGGCGAAACCCGACAGGACTATAAAGATACCAGGCGTTTCCCCCTGGAAGCTCCCTCGTGCGCTCTCCTGTTCCGACCCTGCCGCTTACCGGATACCTGTCCGCCTTTCTCCCTTCGGGAAGCGTGGCGCTTTCTCATAGCTCACGCTGTAGGTATCTCAGTGGAGGCCATTTCGCCGACACGTGTCCAGCGAAAGCCTC	vector
M00292:91:000000000-AHYF2:1:1104:23431:21936	AGAGACGCCGCAAAATGAATTTGTGTCTCTACTGTGGCAAGCGATAAGCTGATCGCCAGAAAGAAGGACTGGGACCCTAAGAAGTACGGCGGCTTCGACAGTGGAGGCCATTTCGCCGACACGTGTCCAGCGAAAGCCTC	vector
M00292:91:000000000-AHYF2:1:1104:23459:10799	AGAGACGCCGCAAAATGAATTTGTGTCTCTACTGTGGCAATTGCCCTTTTCCACTTTGGCCACCACCAGCACAGAATAGGCCACGGTGGGGCTGTCGAAGCCGCCGTACTTCTTAGGGTCCCAGTCCTTCTTTCTGGCGTGGAGGCCATTTCGCCGACACGTGTCCAGCGAAAGCCTC	vector
M00292:91:000000000-AHYF2:1:1104:23503:21497	AGAGACGCCGCAAAATGAATTTGTGTCTCTACTGTGGCAAGAGAGGTGCTGGTGTACCTCTTCCGGTCGATGGTTGTGTCAAAGTACTTGAAGGCCGCAGGAGCTCCCAGTTTGGTCAGGGTAAACGGGTGGTGGAGGCCATTTCGCCGACACGTGTCCAGCGAAAGCCTC	vector
M00292:91:000000000-AHYF2:1:1104:23513:21512	AGAGACGCCGCAAAATGAATTTGTGTCTCTACTGTGGCAAAAGAGGTGCTGGTGTACCTCTTCCGGTCGATGGTGGTGTCAAAGTACTTGAAGGCGGCAGGGGCTCCCAGATTGGTCAGGGTAAACAGGTGGTGGAGGCCATTTCGCCGACACGTGTCCAGCGAAAGCCTC	vector
M00292:91:000000000-AHYF2:1:1104:23525:3889	AGAGACGCCGCAAAATGAATTTGTGTCTCCAAAGGTCGCCCGACGCCCGGGCTTTGCCCGGGCGGCCTCAGTGAGCGAGCGAGCGCGCGGCTGCCTGCAGGGGCGCCTGATGTGGAGGCCATTTCGCCGACACGTGTCCAGCGAAAGCCTC	vector
M00292:91:000000000-AHYF2:1:1104:23559:20626	AGAGACGCCGCAAAATGAATTTGTGTCTCTACTGTGGCACCGTGTCTCTACTGTGGCAATGGGTTTTAGAGCTAGAAATAGCAAGTTAAAATAAGGCTAGTCCGTTATCAATAATGGAGGCCATTTCGCCGACACGTGTCCAGCGAAAGCCTC	vector
M00292:91:000000000-AHYF2:1:1104:23576:13315	AGAGACGCCGCAAAATGAATTTGTGTCTCTACTGTGGCAACAGCTTCACGAGCAGTTCCTCGGTGCCGTCCATCTTTTCCAGGGTGGGCTTGATGAACTTGTAGAACTCTTCCTGGCTGGCTCCGCCGTCAATGTAGCCGGCGTAGCCGTTCTTGCTCTGGTCGAAGAAAATCTCTTTGTACTTCTCAGGCAGCTGCTGCCGCACGAGAGCTTTCAGCAGGGGCAGGTCCTGGTGGTGCTCTGGAGGCCATTTCGCCGACACGTGTCCAGCGAAAGCCTC	vector
M00292:91:000000000-AHYF2:1:1104:23605:18150	AGAGACGCCGCAAAATGAATTTGAGGTAAGTTGGCCGCAGTGTTATCACTCATGGTTATGGCAGCACTGCATAATTCTCTTACTGTCATGCCATCCGTAAGATGCTTTTCTGTGAGAATGGAGGCCATTTCGCCGACACGTGTCCAGCGAAAGCCTC	vector
M00292:91:000000000-AHYF2:1:1104:23616:16022	AGAGACGCCGCAAAATGAATTTGTGTCTCTACTGTGGCAAAGGAGGTGCTGGTGTACCTTTTCCGGTCGATGGTGGTGTCAAAGTACTTGAAGGCGGCAGGGGCTCCCAGATTGGTCAGGGTAAACAGGTGGTGGAGGCCATTTCGCCGACACGTGTCCAGCGAAAGCCTC	vector
M00292:91:000000000-AHYF2:1:1104:23655:17705	AGAGACGCCGCAAAATGAATTTGTGTCTCTACTGTGGCAACGCCCATCAGGGCGAGGGCCCACTACGTGAACCATCACCTAAATCAAGTTTTTTGGGGTCGAGGTGCCGTAAAGCACTAAATCGGAACCCTAAAGGGAGGATTGGGAAGACAATAGCAGGCATGCTGGGGATGCGGTGAGCTCTATGGCTTCTGAAGCGGAAAGAACCAGCTGGGGATCGAGATCCACTAGTTCTAGCCTCAATGGAGGCCATTTCGCCGACACGTGTCCAGCGAAAGCCTC	vector
M00292:91:000000000-AHYF2:1:1104:23697:17922	AGAGACGCCGCAAAATGAATTTGTGTCTCTACTGTGGCAAGCTCATCATTGGAAAACGTTCTTCGGGGCGAAAACTCTCAAGGATCTTACCGCTGTTGAGATCCAGTTCGATGTAACCCACTCGTGCACCCAACTGATCTTCAGCATCTTTTACTTTCACCAGCGCTTCTGGGTGAGCAAAAACAGGAAGGCAAAATGCCGCAAAAAAGGGAATAAGGGCGACACGGAAATGTTGATGGAGGCCATTTCGCCGACACGTGTCCAGCGAAAGCCTC	vector
M00292:91:000000000-AHYF2:1:1104:23781:21459	AGAGACGCCGCAAAATGAATTTGTGTCTCTACTGTGGCAAAGTCACAGTCGAGGCTGATCAGCGAGCTCTAGGAATTCTTACTTTTTCTTTTTTGCCTGGCCGGCCTTTTTCGTGGCCGCCGGCCTTTTGTCGCCTCCCAGTGGAGGCCATTTCGCCGACACGTGTCCAGCGAAAGCCTC	vector
M00292:91:000000000-AHYF2:1:1104:23791:21476	AGAGACGCCGCAAAATGAATTTGTGTCTCTACTGTGGCAAAGGCACAGTCGAGGCTGATCAGCGAGCTTTAGGAATTCTTACTTTTTCTTTTTTGCCTGGCAGGCCTTTTGCGTGGCCGCCTGCCGTTTGTCGCCTCCCAGTGGAGGCCATTTCGCCGACACGTGTCCAGCGAAAGCCTC	vector
M00292:91:000000000-AHYF2:1:1104:23827:11429	AGAGACGCCGCAAAATGAATTTGTGTCTCTACTGTGGCAACCCGCTCCGCCGCCGCCTCGCGCCGCCCGCCCCGGCTCTGACTGACCGCGTTACTCCCACAGGTGAGCGGGCGGGACGGCCCTTCTCCTCCGGGCTGTAATTAGCTGAGCAAGAGGTAAGGGTTTAAGGGATGGTTGGTTGGTGGGGTATTAATGTTTAATTACCTGGAGCACCTGCCTGAAATCACTTGGAGGCCATTTCGCCGACACGTGTCCAGCGAAAGCCTC	vector
M00292:91:000000000-AHYF2:1:1104:23924:20881	AGAGACGCCGCAAAATGAATTTGTGTCTCTACTGTAGCAAGGCCACTCCCTCTCTGCGCGCTCGCTCACTCGCTGAGGCCGGGCGACCAAAGGTCGCCCGACGCCCGGGCAAATGGAGGCCATTTCGCCGACACGTGTCCAGCGAAAGCCTC	vector
M00292:91:000000000-AHYF2:1:1104:24108:9137	AGAGACGCCGCAAAATGAATTTGTGTCTCTACTGTGGCAAAGGAACAGCGATACGCCGATCGCCAGAAAGAAGGACTGGGAGCCTACTCAGATATGCATCATCTACAACGCCACCCTGCCCTATGCTGTTGTGCTGCTGGTCAAACTATTGGAGGCCATTTCGCCGACACGTGTCCAGCGAAAGCCTC	vector
M00292:91:000000000-AHYF2:1:1104:24213:6992	AGAGACGCCGCAAAATGAATTTGTGTCTCTACTGTGGCAAGGCCACTCCCTCTCTGCGCGCTCGCTCGCTCACTGAGGCCGGGCGACCAAAGGTCGCCCGACGCCCGGGCAAATGGAGGCCATTTCGCCGACACGTGTCCAGCGAAAGCCTC	vector
M00292:91:000000000-AHYF2:1:1104:24293:7821	AGAGACGCCGCAAAATGAATTTGTGTCTCTACTGTGGCAAAACGACATAGACATATCGCGGAGATAGGTGCATAACTTTTTAAACATTAGTAACTGTCAGAACAAGTTTACTCATTTATACTTTCGATTGATTTTAAACTTCATTTTTAATTTAAAAGGATCTAGGTGAAGATCCTTTTTGATAATCTCATGACCAAAAACCCATAACGTGACTTTTCGTTCCACTGACCATCAGAACCCTTAGAACACCGCAAAGCAGCTTCGTCAGATCCTTTTTTGATTCGGTTAAACGTCGGATATAAAATAAAAAAAACTACGGTGGCCATTTCGCCGACACGTGTCCAGCGAAAGCCTC	vector
M00292:91:000000000-AHYF2:1:1104:24311:7818	AGAGACGCCGCAAAATGAATTTGTGTCTCTACTGTGGCAAAACGAAATAGACAGATCGCTGAGATAGGTGCCTCACTGATTAAGCATTGGTAACTGTCAGACCAAGTTTACTCATATATACTTTAGATTGATTTAAAACTTCATTTTTAATTTAAAAGGATCTAGGTGAAGATCCTTTTTGATAATCTCATGACCAAAATCCCTTAACGTGAGTTTTCGTTCCACTGAGCGTCAGACCCCGTAGAAAAGATCAAAGGATCTTCTTGAGATCCGTTTTTTCTGCGCGTAATCTGCTGCTTGCAAACAAAAAAAACCATGGAGGCCATTTCGCCGACACGTGTCCAGCGAAAGCCTC	vector
M00292:91:000000000-AHYF2:1:1104:24337:15470	AGAGACGCCGCAAAATGAATTTGTGTCTCTACTGTGGCAAACGCCCCCTATTGATGTCAATGACGGTAAATGGCCCGCCTTGCATTGTGCCCAGTACATGACCTTATGGGACTTTCCTACTTGGCAGTACATCTACGTATTAGTCATCGCTATTACCATGGTCGAGGTGAGCCCCACGTTCTGCTTCACTGGAGGCCATTTCGCCGACACGTGTCCAGCGAAAGCCTC	vector
M00292:91:000000000-AHYF2:1:1104:24441:14711	AGAGACGCCGCAAAATGAATTTGTGTCTCTACTGTGGCAACATCAAGAAGAACCTGATCGGAGCCCTGCTGTTCGACAGCGGCGAAACAGCCGAGGCCACCCGGCTGAAGAGAACCGCTGGAGGCCATTTCGCCGACACGTGTCCAGCGAAAGCCTC	vector
M00292:91:000000000-AHYF2:1:1104:24484:5493	AGAGACGCCGCAAAATGAATTTGTGTCTCTACTGTGGCAAGCTCACCGGCTCCAGATTTATCAGCAATAAACCAGCCAGCCGGAAGGGCCGAGCGCAGAAGTGGTCCTGCAACTTTATGGAGGCCATTTCGCCGACACGTGTCCAGCGAAAGCCTC	vector
M00292:91:000000000-AHYF2:1:1104:24607:9222	AGAGACGCCGCAAAATGAATTTGTGTCTCTACTGTGGCAAGGTCATGTACTGGGCACAATGCCAGGCGGGCCATTTACCGTCATTGACGTCAATAGGGGGCGTACTTGGCATATGATACACTTGATGTACTGCCAAGTGGGCAGTTTACCGTAAATACTCCACCCATTGACGTCAATGGAAAGTCCCTATTGGCGTTACTATTGACGTCAATGGGCGGGGGTCGTCGGGCGGATGGAGGCCATTTCGCCGACACGTGTCCAGCGAAAGCCTC	vector
M00292:91:000000000-AHYF2:1:1104:24635:11453	AGAGACGCCGCAAAATGAATTTGTGTCTCTACTGTGGCAACAGTCCACTATTAAAGAACGTGGACTCCAACGTCAAAGGGCGAAAAACCGTCTATCAGGGCGATGGCCCACGTTGGAGGCCATTTCGCCGTCACGTGTCCAGCGAAAGCCTC	vector
M00292:91:000000000-AHYF2:1:1104:24932:2945	AGAGACGCCGCAAAATGAATTTGTGTCTCTACTGTGGCAGCACACAGCCCAGCTTGGAGCGAACGACCTACACCGAACTGAGATACCTACAGCGTGAGCTATGAGAAAGCGCCACGCTTCCCGAAGGGAGAAAGGCGGACAGGTATCCGGTAAGCGGCAGGGTCGGAACAGGAGAGCGCACGAGGGAGCTTCCAGGGGGAAACGCCTGCATGGAGGCCATTTCGCCGACACGTGTCCAGCGAAAGCCTC	vector
M00292:91:000000000-AHYF2:1:1104:24967:14463	AGAGACGCCGCAAAATGAATTTGTGTCTCTACTGTGGCAACCTCGCGCCGCCCGCCCCGGCTCTGACTGACCGCGTTACTCCCACAGGTGAGCGGGCGGGACGGCCCTTCTCCTCCGGGCTGTAATTAGCTGAGTGGAGGCCATTTCGCCGACACGTGTCCAGCGAAAGCCTC	vector
M00292:91:000000000-AHYF2:1:1104:25049:15063	AGAGACGCCGCAAAATGAATTTGTGTCTCTACTGTGGCAAAAGGATCTTCACCTAGATCCTTTTAAATTAAAAATGAAGTTGGAGGCCATTTCGCCGACACGTGTCCAGCGAAAGCCTC	vector
M00292:91:000000000-AHYF2:1:1104:25151:11790	AGAGACGCCGCAAAATGAATTTGTGTCTCTACTGTGGCAAGCTCACCGGCTCCAGATTTATCAGCAATAAACCAGCCAGCCGGAAGGGCCGAGCGCAGAAGTGGTCCTGCAACTTTATGGAGGCCATTTCGCCGACACGTGTCCAGCGAAAGCCTC	vector
M00292:91:000000000-AHYF2:1:1104:25203:5811	AGAGACGCCGCAAAATGAATTTGTGTCTCTACTGTGGCAACCAAGTGAATATCGTGAAAAAGACCGAGGTGCAGACAGGCAGCTTCAGCAAAGAGTCTATCCTGCCCAAGAGGAACAGCGATAAGCTGATCGCCAGAAAGAAGGACTGGGACCCTAAGAAGTACGGCGGCTTCGACAGCCCCACCGGGGCCTATTCTGTGCTGGTGGTGGCCAAAGTGGAAAAGGGCAAGTCCAAGAAACTGAAGAGTGTGAAAGAGCTGCTGGGGATCACCATCATGGAAAGAAGCAGCTTCGAGAAGAATCCCATCGACTTTCTGAAAGCAAAGGGATACACAGCAAGGGAGGCCATGTCGCCGACACGTGTCCAGCGAAAGCCTC	vector
M00292:91:000000000-AHYF2:1:1104:25221:9182	AGAGACGCCGCAAAATGAATTTGTGTCTCTACTGTGGCAAGCGATGCAATTTCCTCATTTTATTAGGAAAGGACAGTGATGGAGGCCATTTCGCCGACACGTGTCCAGCGAAAGCCTC	vector
M00292:91:000000000-AHYF2:1:1104:25247:5147	AGAGACGCCGCAAAATGAATTTGTGTCTCTACTGTGGCAAAGGCTAGTCCGTTATCAACTTAAAAAAGTGGCACCGAGTCGGTGCTTTTTTGTTTTAGAGCTGGAGGCCATTTCGCCGACACGTGTCCAGCGAAAGCCTC	vector
M00292:91:000000000-AHYF2:1:1104:25273:19655	AGAGACGCCGCAAAATGAATTTGTGTCTCTACTGTGGCAATGGGACTTTCCTACTTAGCAGTACATCTACGTATTAGTCATCGTGGAGGCCATTTCGCCGACACGTGTCCAGCGAAAGCCTC	vector
M00292:91:000000000-AHYF2:1:1104:25386:19688	AGAGACGCCGCAAAATGAATTTGTGTCTCTACTGTGGCAACCGCCGCCGCCTCGCGCCGCCCGCCCCGGCTCTGACTGACCGCGTTACTCCCACAGGTGAGCGGGCGGGACGATGGAGGCCATTTCGCCGACACGTGTCCAGCGAAAGCCTC	vector
M00292:91:000000000-AHYF2:1:1104:25421:10732	AGAGACGCCGCAAAATGAATTTGTGTCTCTACTGTGGCAAAGCCAGCCGGAAGGGCCGAGCGCAGAAGTGGTCCTGCAACTTTATCCGCCTCCATCCAGTCTATTAATTGTTGCCGGGAAGCTAGAGTAAGTAGTTCGCCAGTTAATAGTTTGCGCAACGTTTTTGCCATTGCTACAGTGGAGGCCATTTCGCCGACACGTGTCCAGCGAAAGCCTC	vector
M00292:91:000000000-AHYF2:1:1104:25689:9535	AGAGACGCCGCAAAATGAATTTGTGTCTCTACTGTGGCAAACGCCACCCTGATCCACCAGAGCATCACCGGCCTGTACGAGACACGGATCGACCTGTCTCGGCTGGGAGGCGATGGAGGCCATTTCGCCGACACGTGTCCAGCGAAAGCCTC	vector
M00292:91:000000000-AHYF2:1:1104:25826:15682	AGAGACGCCGCAAAATGAATTTGTGTCTCTACTGTGGCATCATGTACTGGGCACAATGCCAGGCGGGCCATTTACCGTCATTGACGTCACAATGGAGGCCATTTCGCCGACACGTGTCCAGCGAAAGCCTC	vector
M00292:91:000000000-AHYF2:1:1104:25920:17805	AGAGACGCCGCAAAATGAATTTGTGTCTCTACTGTGGCAAAGATGCGTAAGGAGAAGATACCGCATCAGGCGCCCCTGCAGGCAGCTGCGCGCTCGCTCGCTCACTGAGGCCGCCCTGGAGGCCATTTCGCCGACACGTGTCCAGCGAAAGCCTC	vector
M00292:91:000000000-AHYF2:1:1104:26211:20927	AGAGACGCCGCAAAATGAATTTGTTTCTCTACTGTGGCAACACCACCATGCCTGTAGCAATGGCAACAACGATTCGCAAACTATTATGTGGCGAACTACCTACTCTAGCTTGCCGGCTGCATTTGAGACACTACTTGGGGGCGTGAAGCCATTTCGCCGACACGTGTCCAGCGAAAGCCTC	vector
M00292:91:000000000-AHYF2:1:1104:26223:9476	AGAGACGCCGCAAAATGAATTTGTGTCTCTACTGTGGCAACGGCATTTTGCCTTCCTGTTTTTGCTCACCCAGAAACGCTGGTGAAAGTAAAAGATGCTGAAGATCAGTTGGGTGCACGAGTGGGTTACATCGAACTGGATCTTTGGAGGCCATTTCGCCGACACGTGTCCAGCGAAAGCCTC	vector
M00292:91:000000000-AHYF2:1:1104:26284:9107	AGAGACGCCGCAAAATGAATTTGTGTCTCTACTGTGGCAACTTCAGCAGAGCGCAGATACCAAATACTGTTCTTCTAGTGTAGCCGTAGTTAGGCCACCACTTCAAGAACTCTGTAGCACCGCCTACATACCTCGCTCTGCTAATCCTGTTACCTTCGGAAAAAGAGTTGGTAGCTCTTGATCCGGCAAACAAACCACCGCTACCGGAGGCCATTTCGCCGACACGTGTCCAGCGAAAGCCTC	vector
M00292:91:000000000-AHYF2:1:1104:26300:19888	AGAGACGCCGCAAAATGAATTTGTGTCTCTACTGTAAGCGAGTTCGTGTACGGCGACTACAAGGTTTACGACGTGCCGCAGATGATGGAGGCCATTTCGCCGACACGTGTCCAGCGAAAGCCTC	vector
M00292:91:000000000-AHYF2:1:1104:26379:14487	AGAGACGCCGCAAAATGAATTTGTGTCTCTACTGTGGCAAACTGTTGCCCCTCTTCCGGCTGAGTCTGAGCACCTGCGGCACGTACCAGCATCTGCATGGTGCCCGTGGTCTTAACAAGAATTTCGGTGACGTAACGGGTGATACCGTTATCCTCCCAGCTACGGGTGCGAAGCTGATGGAGGCCATTTCGCCGACACGTGTCCAGCGAAAGCCTC	vector
M00292:91:000000000-AHYF2:1:1104:26627:8396	AGAGACGCCGCAAAATGAATTTGTGTCTCTACTGTGGCAAGCCGGTGATGCTCTGGTGGATCAGGGTGGCGTCCAGCACCTCTGGAGGCCATTTCGCCGACACGTGTCCAGCGAAAGCCTC	vector
M00292:91:000000000-AHYF2:1:1104:26728:20473	AGAGACGCCGCAAAATGAATTTGTGTCTCTACTGTGGATCCGCTTCATTCTCTCGCGGATTTTCTTCTGTCCCTTCTGGGTGGTCTGGTTCTCTCTGGCCAAATTTAACGCGAATTTTAACAAAACATTAACGTTTACACTTTTATGGTGCACTGTCAGTACAAGATGCTCTGATGCCGCATAGTTAAGCCATGGAGGCCATTTCGCCGACACGTGTCCAGCGAAAGCCTC	vector
M00292:91:000000000-AHYF2:1:1104:26775:14221	AGAGACGCCGCAAAATGAATTTGTGTCTCTACTGTGGCAATACCGACCTTCCGCTTCTTCTTTGGGGCCATCTTATCGTCATCGTCTTTGTAATCAATATCATGATACTTGTAGTCTCCGTCGTGGTCCTTATAGTCCAAGGTGGCACCGGTCCAACCGGAAAAAAAGTGATTTCAGGCAGGTGGTCCAGGTAATTAAACATTAATACCGCACCAACCAAACAACCATTAAACCCTTAACTCTTGCTCATGGAGGCCATTTCGCCGACACGTGTCCAGCGAAAGCCTC	vector
M00292:91:000000000-AHYF2:1:1104:27081:8643	AGAGACGCCGCAAAATGAATTTGTGTCTCTACTGTGGCAATTATCCCTCACTAAAGGGAACAAAGGCTGGTACCGGGCCCCCCCTCGAGGTCGACGGTATCGATAAGCTTGATATCGAATTAAGTCGGCGACCTGGAAATTCTACCGGGTAGGGGAGGCACATTTCCCAATGCAGTCTGGAGCATGCGCTGGAGGCCATTTCGCCGACACGTGTCCAGCGAAAGCCTC	vector
M00292:91:000000000-AHYF2:1:1104:27197:16409	AGAGACGCCGCAAAATGAATTTGTGTCTCTACTGTGGCAAGCCACGCTTCCCGAAGGGAGAAAGGCGGACAGGTATCCGGTAAGTGGCAGGGTCGGAACAGGAGAGCGCAATGGAGGCCATTTCGCCGACACGTGTCCAGCGAAAGCCTC	vector
M00292:91:000000000-AHYF2:1:1104:27250:6623	AGAGACGCCGCAAAATGAATTTGTGTCTCTACTGTGGCAATTGCCCTGTTCCACTTTGGCCACCACCAGCCCAGAATAGGCCACGGTGGGGCTGTCGAAGCCGCCGTACTTCATAGGGTCCCAGTCCTTCTTTCTGGCGTGGAGGCCATTTCGCCGACACGTGTCCAGCGAAAGCCTC	vector
M00292:91:000000000-AHYF2:1:1104:27250:7606	AGAGACGCCGCAAAATGAATTTGTGTCTCTACTGTGGCAAATGACCGAGTACAAGCCCACGGTGCGCCGCGCCACCCGCGACGACGCCCCCAGGGCCGTACGCACCCTCGCCTCCGCGTTCGCCGACTACCCCTGGAGGCCATTTCGCCGACACGTGTCCAGCGAAAGCCTC	vector
M00292:91:000000000-AHYF2:1:1104:27308:11918	AGAGACGCCGCAAAATGAATTTGTGTCTCTACTGTGGCATTCCTCACGCGCGTCGGGCTCGACATCGGCAAGGTGTGGGTCGAGGCCATTTCGCCGACACGTGTCCAGCGAAAGCCTC	vector
M00292:91:000000000-AHYF2:1:1104:27342:10938	AGAGACGCCGCAAAATGAATTTGTGTCTCTACTGTGGCAATCGGAGTGCTCGCTGTCGCTCTTGGCCCGGTACTCGTCGCTTCTGGTCAGCACCTTGTTTTAGATGTCGTCGTCCTTCATGGAGGCCATTTCGCCGACACGTGTCCAGCGAAAGCCTC	vector
M00292:91:000000000-AHYF2:1:1104:27393:15509	AGAGACGCCGCAAAATGAATTTGTGTCTCTACTGTGGCAACAAGTTTTTTGGGGTCGAGGTGCCGTAAAGCACTAAATCGGAACCCTCACGGGAGCCCCCGATTTAGAGCTTGACGGGGAAAGCCGGGGAACGGGGCGAGAAAGGAGGGGAAGAAAGCGAAAGGAGCGGGCGCTAAGGCGCGGGCAAGGGTAGCGGTCACGCGGCGCGTAACCACCACACCCCCCGCGGTGAAGGCGCCGCTACAGTGCGCGTACTATGGTTGCTTTGACGTATGCGGTGTGAAATACCGCAAAGATCAGTAGTGAGAAAATACGGAGTCAGGGACGCGTGCAGGCGGCTGAGAGATCGCGCAAACACAATGGGCTGGAGGCCATTTCGCCGACACGTGTCCAGCGAAA…	vector
M00292:91:000000000-AHYF2:1:1104:27414:15503	AGAGACGCCGCAAAATGAATTTGTGTCTCTACTGTGGCAACAAGTTTTTTGGGGTCGAGGTGCCGTAACGCACTAAATCGGAACCCTAAAGGGAGCCCCCGATTTAGAGCTTAACGGGGAAAGCCGGCAAACGTGGCGAGAAAGGAAGGGAAGAAAGCGAAAGGAGCGGGCGCTAAGGCGCTGGCAAGTGTAGGGGTCCCGCAGCGCGGAACCACCACACCCGCCGCGCTTGATGGGCCGCAACAGGGCGCGTACTATGGTTGCGTTGACGTATGCGGGGTGAAATACCGAACAGATGCGTAAGGAGAAAATACCGCATCAGGCGCCGCGGCAGGCAGCTGCGCGCTCGTGCGCTCACTGAGGCCTGGAGGCCATTTCGCCGACACGTGTCCAGCGAAA…	vector
M00292:91:000000000-AHYF2:1:1104:27432:15969	AGAGACGCCGCAAAATGAATTTGTGTCTCTACTGTGGCAACAAACTCTCAAGGATCTTACCGCTGTTGAGATCCAGTTCGATGTAACCCACTCGTGCACCCAACTGATCTTCAGCATCTTTTACTTTCACCAGCGTTTCTGGGTGAGCAAAAACAGGAAGGCTGGAGGCCATTTCGCCGACACGTGTCCAGCGAAAGCCTC	vector
M00292:91:000000000-AHYF2:1:1104:2757:16174	AGAGACGCCGCAAAATGAATTTGTGTCTCTACTGTGGCAAATGATCTCGTTCAGGTAGTGCTTGTGCTGTTCCACAAACAGTGGTTTCTGGTCAATATCCTCGGGGGAGCCCTTCAGCTTCTCATAGGGGCTGGCCAGGTACAGGAAGTTCACATATTTGGAGGGCAGGGCCAGTTCGTTTCCCTTCGGCAGTTCGCCGGCAGAGGCCAGCATTCTCTTCCTGCCGTTGTCCAGCTCGAACTGGGAGTGCTTAGGCAGCTTGACGATCAGGACCTTTTTCACTCCTTTGTAGCACTTGGCTTCCAGAAAGTCGATGGGATTTATGGAGGCCATTTCGCCGACACGTGTCCAGCGAAAGCCTC	vector
M00292:91:000000000-AHYF2:1:1104:2765:16906	AGAGACGCCGCAAAATGAATTTGTGTCTCTACTGTGGCAATCTTCAGCAACGAGATGGCCAAGGTGGACGACAGCTTCTTCCACAGACTGGAAGAGTCCTTCCTGGTGGAAGAGGATAAGAAGCACGATGGAGGCCATTTCGCCGACACGTGTCCAGCGAAAGCCTC	vector
M00292:91:000000000-AHYF2:1:1104:27695:18109	AGAGACGCCGCAAAATGAATTTGTGTCTCTACTGTGGCTCGACGCTCAAGTAAGAGGTGGCGAAACCCGAAAGGACTATAAAGATACCAGGCGGTGCCCCCTGGAAGCTCCCTCGTGCGCTCTCCTGTTCCGACCCTGCCGCTTACCGGATACCTGTCCGCCTTTCTCCCTTCGGGAAGCGTTGCGCTATCTCATAGCTCACGCTGTAGGTAACTCAGTTCGGTGTAGGTCGTGGAGGCCATTTCGCCGACACGTGTCCAGCGAAAGCCTC	vector
M00292:91:000000000-AHYF2:1:1104:27734:8765	AGAGACGCCGCAAAATGAATTTGTGTCTCTACTGTGGCAATTAGGCGTCGTGGGCGTGGTGGTAGTTGTTGATCTCGCGCACTTTGTAAAACTGGAAATCCTTCTGGAAATCGGACACCAGTTTGGACTTCAGGGTGTTCACTTTCACTTCCCGGATCAGCTTGTCATTCTCGTCGTACTTAGTGTGCATCCGGGAGTCCAGGTGCGGTGCCAAGTGCTCTGTGCTCTGCCGGGTTTCCACCAGCTTTCTCTTGATGAAGCCGGCCTTATCCAGTTCGCTCAGTCCGCCTCGCTCGGCCTTGGTCAGATTGTCGAACTTTGTCTGGGTAATCAGCTTGGCTGGAGGCCATTTCGCCGACACGTGTCCAGCGAAAGCCTC	vector
M00292:91:000000000-AHYF2:1:1104:27755:8756	AGAGACGCCGCAAAATGAATTTGTGTCTCTACTGTGGCAATTAGGCGTCGTGGGCGTGGTGGTAGTTGTTGATCTCGCGCACTTTGTAAAACTGGAAATCCTTCCGGAAATCGGACACCAGCTTGGACTTCAGGGTGATCACTTTCACTTCCCGGATCAGCTTGTCATTCTCGTCGTACTTAGTGTTCATCCGGGAGTCCAGGATCTGTGCCACGTGCTTTTTGATCTGCCGTGGTTCCACCAGCTGTCTCTTGATGAAGCCGGCCTTATCCAGTTCGCTCAGGCCGCCTCTCTCGGCCTTGGTCAGATTGTCGAACTTTCTCTGGGTAATCAGCTTGGCTGGAGGCCATTTCGCCGACACGTGTCCAGCGAAAGCCTC	vector
M00292:91:000000000-AHYF2:1:1104:27878:16170	AGAGACGCCGCAAAATGAATTTGTGTCTCTACTGTGGCAATTGCTGATAAATTGGGAGCCGGTGAGCGTGGGTCTCGCGGTATCATTGCAGCACTGGGGCCAGAGGGTAAGCCCTCCCGTATCGTAGTTATCTACACGACGGGGAGGCAGGCAACTAGGGATGTGGAGGCCATTTCGCCGACACGTGTCCAGCGAAAGCCTC	vector
M00292:91:000000000-AHYF2:1:1104:27880:9393	AGAGACGCCGCAAAATGAATTTGTGTCTCTACTGTGGAAACATCGACAACAAGGTGCTGACCAGAAGCGACAAGAACCGGGGCAAGAGCGACAACGTGCCCTACGAAGAGGTCGTGAAGCAGATGAAGAACTACTGGCGGCAGCTGCTGAACGCCAAGCTGATTACCCAGAGAAAGTTCGACAATCTGACCAAGGCCGAGAGTGGCGGCCTGAGCGAACTGGATAAGGCCGGCTTCATCAAGAGACAGCTGGTGAAAACCCGGTGGAGGCCATTTCGCCGACACGTGTCCAGCGAAAGCCTC	vector
M00292:91:000000000-AHYF2:1:1104:28041:16169	AGAGACGCCGCAAAATGAATCTGTGTCTCTACTGTGGCATCCATAACCAATAGGACGAAAGCGGCAAAATCCCTTATAAATCAAAAGAATAGAACGAGATAGGGTTGAGTGTTGTTCCAGTTTGGAACAAGAGTCCACTATTAAAGAACGTGGACTCCAACGTCAAAGGGCGAAAAACCGTCTATCAGGGCGATGGCACAGTACGTGCACCATAACCGTAATCCAGTTTTTTGAGGTCGAGTGGCCGTAAACCACTAAATCGGAACCCTAAAGTGAGCCGACACGTGTCCAGCGAAAGCCTC	vector
M00292:91:000000000-AHYF2:1:1104:28055:14798	AGAGACGCCGCAAAATGAATTTGTGTCTCTACTGTGGCAACCCTATTGACGTCAATGACGGTTATTGGCCCGCCTGGCATTGTGCCCAGTACATGACCTTATGGGACTTGCCTTTGGAGGCCATTTCGCCGACACGTGTCCAGCGAAAGCCTC	vector
M00292:91:000000000-AHYF2:1:1104:28126:18031	AGAGACGCCGCAAAATGAATTTGTGTCTCTACTGTGGCAACAACAGAGTGAAGGCGTCCGGACGACGCACGGGCCGAAGGACCCCGCGTTGTTCATGGCCACCGTCGGCGGCGCGCCCGAGCACCAGGGAAGGCGTCTGGTGGGCGCCTTCCTGTGCCCCGGCGTGGTGGAGGCCATTTCGCCGACACGTGTCCAGCGAAAGCCTC	vector
M00292:91:000000000-AHYF2:1:1104:28403:19024	AGAGACGCCGCAAAATGAATTTGTGTCTCTACTGTGGCAAGAGCTAGAACTAGTGGATCTCGAGCCCCAGCTGGTTCTTTCCGCCTCAGAAGTCATAGAGCCCACCGCATCCCCAGCATGCCTGCTATTGTCTTCCCAATCCTCCCCCTTGCTGTCCTGCCCCACCCCATGGAGGCCATTTCGCCGACACGTGTCCAGCGAAAGCCTC	vector
M00292:91:000000000-AHYF2:1:1104:28477:15508	AGAGACGCCGCAAAATGAATTTGTGTCTCTACTGTGGATCCGCTTCATGGTCTCGCGGCTGTTTTTCTGTCCCATGTGTGTGGTTGGGTTCGCTCTGGCCAAATTTAACGCGAGTTTTAACATAGGCTGAACGATAACAGTTTTAGAGTGCAATCTCAGTAGAAAAATCACTGATTCCCCATACTTTAGCCATGGAGGCCATTTCGCCGACACGTGTCCAGCGAAAGCCTC	vector
M00292:91:000000000-AHYF2:1:1104:28636:15583	AGAGACGCCGCAAAATGAATTTGTGTCTCTACTGTGGCAAAGCAAATCGTGTGCGTTGACTCCGGGGAAATCTCCGGTGTGTAAGATCGTGTCCACGCCTCCCTGGTCAAATATCACGATCTGCTGACAAGTATCAAGTGTAAATACGTCCTGGACAATGGGGAAAACGAGGACATGCTGGAATACTGATGGAGGCCATTTCGCCGACACGTGTCCAGCGAAAGCCTC	vector
M00292:91:000000000-AHYF2:1:1104:28641:15600	AGAGACGCCGCAAAATGAATTTGTGTCTCTACTGTGGAAAAGAAAATAGATTGCGTTGACTCCGGGGAAATATACTGCTTGGCAGATCGGTTCAACGCCTCACCGAGCACATCCCGCGCTCTGCTGAAGATTATCAAGTACAAGAAACAGAGAGACAATGAGAAAAAAATTGACATTATTAAAGATACATGGAGGCCATTTCGCCGACACGTGTCCAGCGAAAGCCTC	vector
M00292:91:000000000-AHYF2:1:1104:2936:12888	AGAGACGCCGCAAAATGAATTTGTGTCTCTACTGTGGCAAGGAGAAAATACCGCATCAGGCGCCCCTGCAGGCAGCTGCGCGCTCGCTCGCTCACTGAGGCCGCCCGGGCTTTTGGAGGCCATTTCGCCGACACGTGTCCAGCGAAAGCCTC	vector
M00292:91:000000000-AHYF2:1:1104:29548:12219	AGAGACGCCGCAAAATGAATTTGTGTCTCCAAAGGTCGCCCGACGCCCGGGCTTTGCCCGGGCGGCCTCAGTGAGCGGTCGAGCGGGCAGCTGCCGGCAGAGGCGCCTGATGTGGAGGCCATTTCGCCGACACGTGTCCAGCGAAAGCCTC	vector
M00292:91:000000000-AHYF2:1:1104:29619:14194	AGAGACGCCGCAAAATGAATTTGTGTCTCTACTGTGGCAAGGTCAGGGTCAGCACGATATCTTCCAGAATGTCCTCGTTTTCCTCATTGTCCCACTCCCAATCTTGTATTTATTTATTTTTTAATGATTTAGTGCAGCGATGCAGTAGTTGTTCATCTTCTTCACGACTGTAGGCTCTTTCGCCGACACGTGTCCAGCGAAAGCCTC	vector
M00292:91:000000000-AHYF2:1:1104:3013:17748	AGAGACGCCGCAAAATGAATTTGTGTCTCTACTGTGGCAAACTGAGAGTGCACCATAAAATTGTAAACGTTAATATTTTGTTAAAATTCGCGTTAAATTTTTGTTAAATCAGCTCATTTTTTAACCAATAGACCGAAATCGGCAAAATCCCTTATAAAACAAAAGAATAGCCCGACATAGAGTTGAGTGTTGTACCAGTTTGGAACAAGAGTCCACTAATAAAGAACGTGGACTCCGGCAGGCCATTTCGCCGACACGTGTCCAGCGAAAGCCTC	vector
M00292:91:000000000-AHYF2:1:1104:3026:17761	AGAGACGCCGCAAAATGAATTTGTGTCTCTACTGTGGCAAACTGAGATTTCACCTTAAAATTGTATACGTTAATATTTTGTTAAAATTCGCGTTAAATTTTTGTTAACTCAGCTCATTTTTTAACCAATAGACCGCAAACGGCAAAATCCATTATAAAGCAAAACAATAGCCGGAGATAGTGTTGAGTGTAGACCCAGTTTGGAACAAAAGTGCACTATTAAATAACCTGTGCTACGGGAGGCCATTTCGCCGACACGTGTCCAGCGAAAGCCTC	vector
M00292:91:000000000-AHYF2:1:1104:3041:9198	AGAGACGCCGCAAAATGAATTTGTGTCTCTACTGTGGCAATCACTTTCACGAGCTCGTCCACCACCTTCACTGTCTGCAGGATGCCCTTCTTAATGGCGGGGCTGCCGGCCAGATTGGCAATTTGCGCGTGCAGGCTATCGCCCTGGCCGGGCACCTGGGTTTTCTGGATGTCCTCTTTAAAGGTCAGGCTGTCGTCGTGGATCAGCTGCATGAAGTTTCTGTTGGCGAAGCCGTCGGACTGCAGGAAATCCAGGATTGTCTTGCCGGACAAGGCCTGAGCGAACTGGATAAGGCCGGCTTCATCAAGAGACATGGAGGCCATTTCGCCGACACGTGTCCAGCGAAAGCCTC	vector
M00292:91:000000000-AHYF2:1:1104:3066:10118	AGAGACGCCGCAAAATGAATTTGTGTCTCTACTGTGGCGCTCCTTTCGCTTTCTTCCCTTCCTTTCTCGCCACGTTCGCCGGCTTTCCCGGTGTCGTAATGCACTTTATATTGCAGCGCACTGCGACGAATCACGCTGGAGTCTTCAATCGCACGACGGCCAGAGGTGGGGTTGATTATGTAGGTATATTCACATGGAGGCCATTTCGCCGACACGTGTCCAGCGAAAGCCTC	vector
M00292:91:000000000-AHYF2:1:1104:3122:15747	AGAGACGCCGCAAAATGAATTTGTGTCTCTACTGTGGCTATCCGGTAACTATCGTCTTGAGTCCAACCCGGTAAGACACGACTTATCGCCACTGGCAGCAGCCACTGGTAACAGGATTAGCAGAGCGAGGTATGTAGGCGGTGCTACAGAGTTCTTGAAGTGGAATGGAGGCCATTTCGCCGACACGTGTCCAGCGAAAGCCTC	vector
M00292:91:000000000-AHYF2:1:1104:3137:15755	AGAGACGCCGCAAAATGAATTTGTGTCTCTACTGTGGCTATCCGGTAACTATCGTCTTGAGTCCAACCCGGTAAGACACGACTTATCGCCACTGGCAGCAGCCACTGGTAACAGGATGAGCAGAGCGAGGTATGTAGGCGGTGCTACAGAGTTCTTGAAGTGGAATGGAGGCCATTTCGCCGACACGTGTCCAGCGAAAGCCTC	vector
[truncated: 15,219 more rows]

## Sheet: mouse genome
seq ID	sequence	insert
[truncated: 5,264 more rows]

## Sheet: mouse mRNA
seq ID	sequence	insert ID	insert
[truncated: 341 more rows]

## Sheet: ecoli
seq ID	sequence	insert
[truncated: 9,548 more rows]

## Sheet: mouse Sine
seq ID	sequence	insert
[truncated: 98 more rows]

## Sheet: mouse Line
seq ID	sequence	insert
[truncated: 83 more rows]

## Sheet: mouse ERVs
seq ID	sequence	insert
[truncated: 103 more rows]

## Sheet: mouse Satellite
seq ID	sequence	insert
[truncated: 319 more rows]

## Sheet: simple repeat
seq ID	sequence	insert
[truncated: 145 more rows]

[truncated: 1 more sheets: goat]
