# Supplementary material for: Exosome-mediated horizontal gene transfer occurs in double-strand break repair during genome editing
Source: Commun Biol. 2019 Feb 8;2:57. doi: 10.1038/s42003-019-0300-2 (PMC6368560; doi:10.1038/s42003-019-0300-2)
Supplement: Supplementary file 7 — Supplementary Data 4 [file 42003_2019_300_MOESM7_ESM.xlsx]

## Sheet: vectors
seq ID	sequence	insert
M00292:91:000000000-AHYF2:1:1101:10492:16601	AGAGACGCCGCAAAATGAATTTGTGTCTCTACTGTGGCAAAGGCGGTAATACGGTTATCCACAGAATCAGGGGATAACGCAGGAAAGAACATGTGAGCAAAAGGCCAGTAAAAGGCCAGGAACCATTTCGCCGACACGTGTCCAGCGAAAGCCTC	vector
M00292:91:000000000-AHYF2:1:1101:10505:15578	AGAGACGCCGCAAAATGAATTTGTGTCTCTACTGTAGGAGCGCACGACCCCATGCATCGGATCTCGACTAGAGCTCGCTGATCAGCCTCGACTGTGCCTTCTAGTTGCCAGCCATCTGTTGTTTGCCCCTCCCCCATGGAGGCCATTTCGCCGACACGTGTCCAGCGAAAGCCTC	vector
M00292:91:000000000-AHYF2:1:1101:10509:6721	AGAGACGCCGCAAAATGAATTTGTGTCTCTACTGTGGCAGCCGGAAAACGGCCGGAAGCGAATGCTGGCCTCTGCCGGCGAACTGCAGAAGCGAAACGAACTGGCCCTGCACTCCAAATATGTGAACTTCCTGTACCTGGCGAGCCACTGGAGGCCATTTCGCCGACACGTGTCCAGCGAAAGCCTC	vector
M00292:91:000000000-AHYF2:1:1101:10519:16547	AGAGACGCCGCAAAATGAATTTGTGTCTCTACTGTGGCAACCAGTCGAGGCTGATCAGCGAGCTCTCGGAATTCTTACTTTTTCTTTTTTGCCTGGCCGGCCTTTTTCGTGGCCGCCGGCCTTTTGTCGCCTCCCAGCTGGGACAGGTCTATCCGTTTCTCGTAGAGGCCGGGGATGCTCTGGTGGATCAGGGTGGCGTCCAGCACCTCCTAGGTGCTGGTGTACCTCTACCGGTCGATATGGAGGCCATTTCGCCGACACGTGTCCAGCGAAAGCCTC	vector
M00292:91:000000000-AHYF2:1:1101:10701:5846	AGAGACGCCGCAAAATGAATTTGTGTCTCTACTGTGGCAAATGACATTAACCTATAAAAATAGGCGTATCACGAGGCCCTTTCGTCTCGCGCGTTTCGGTGATGACGGTGAAAACCTCTGACACATGCTGACAGGCATAATAACCAGCGAATATTTTGTCGCTGTTGTTGGCGAGCAAGTGTCAGCATGGTATCCGTTCTGCTGAAGTGTCATGGCGTTGATTTTACGGTGACTCTTCGACAGTGAAAAGAAAAAAGGCCTGCCAATGGAGGCCATTTCGCCGACACGTGTCCAGCGAAAGCCTC	vector
M00292:91:000000000-AHYF2:1:1101:10735:14058	AGAGACGCCGCAAAATGAATTTGTGTCTCTACTGTGGCAAGTTGTCTGTTGTGGTACCTGCCCCTTACGGAGCTGTGCGGTATTTCACTCGGCATACGTCCAAGCAGCCTAAGGACGCCAGCTGTACCCGGGAAATAAACTTGGTGGGTCTAGTGTGGAAGTTGGAGGCCATTTCGCCGACACGTGTCCAGCGAAAGCCTC	vector
M00292:91:000000000-AHYF2:1:1101:10861:10518	AGAGACGCCGCAAAATGAATTTGTGTCTCTACTGTGGCAACGTTAATACACAAAAAGACAGGGTGGGGAGGGGGCGGATGTGTGGAGGGTGAAGAAGGACGTGGGGCTCTCCTCTTCCATGGCAATAGCGATGACTTGGAGGCCATTTCGCCGACACGTGTCCAGCGAAAGCCTC	vector
M00292:91:000000000-AHYF2:1:1101:11052:23338	AGAGACGCCGCAAAATGAATTTGTGTCTCTACTGTGGCAGGGCTCCCAGATTGGTCAGGGTAAACAGGTGGATGATATTCTCGGCGGAGGCCATTTCGCCGACACGTGTCCAGCGAAAGCCTC	vector
M00292:91:000000000-AHYF2:1:1101:11201:13701	AGAGACGCCGCAAAATGAATTTGTGTCTCTACCTATTTGTTTATTTTTCTCAATACATTCAAATATGTATCCGCTCATGAGGCAATAACCCTGATAAATGCTTCAATTATATTGAAAAAGGAAGAGTGGAGGCCATTTCGCCGACACGTGTCCAGCGAAAGCCTC	vector
M00292:91:000000000-AHYF2:1:1101:11394:19050	AGAGACGCCGCAAAATGAATTTGTGTCTCTACTGTGGCAGACCAAGTTTACTCATATATACTTTAGATTGATTTAAAACTTCATTTTTAATTTAAAAGGATCTAGGTGAAGATCCTTTTTGATAATCTCATGACCAAAATCCCTTAACGTGAGTTTTCGTTCCACTGAGCGTCAGACCCCGTAGATGGAGGCCATTTCGCCGACACGTGTCCAGCGAAAGCCTC	vector
M00292:91:000000000-AHYF2:1:1101:11473:2912	AGAGACGCCGCAAAATGAATTTGTGTCTCTACTGTGGCAAGCCAGCCGGAAGGGCCGAGCGCAGAAGTGTACCTGCAACTTTATGCGCCTCCTTCCAGTCTATTAATTGTTGCCGGGAAGCTAGAGTAAGTAGCTCGCCAGTTAATGGAGGCCATTTCGCCGACACGTGTCCAGCGAAAGCCTC	vector
M00292:91:000000000-AHYF2:1:1101:11522:12308	AGAGACGCCGCAAAATGAATTTGTGTCTCTACTGTGGCAAAATCGGGGGCTCCCTTTAGGGTTCCGATTTAGTGCTTTACGGCACCTCGACCCCAAAAAACTTGATTTGGGTGATGGTTCACGTAGTGGGCCATCGCCCTGATAGACGGTTTTTCGCCCTTTGACGTTGGAGTCCACGTTCTTTAATAGTGGACTCTTGTTCCAAACTGGAACAACACTCAACTCTATCTGGAGGCCATTTCGCCGACACGTGTCCAGCGAAAGCCTC	vector
M00292:91:000000000-AHYF2:1:1101:11719:10236	AGAGACGCCGCAAAATGAATTTGTGCCTCTACTGTGGCAAAGCACCGGGATAAGCCCATCAGAGAGCAGGCCGAGAATATCATCCACCTGTTTACCCTGACCAATCTGAATGGAGGCCATTTCGCCGACACGTGTCCAGCGAAAGCCTC	vector
M00292:91:000000000-AHYF2:1:1101:11975:5949	AGAGACGCCGCAAAATGAATTTGTGTCTCTACTGTGGCAACTACAGGGTGTACGACGTGCGGAAGATGATCGCCAAGAGCGAGCAGGAAATCGGCAAGGCGACCGCCAAGTACTTCTTCTACAGCAACATCATGAACTTTTTCAAGACCTATTTTACCATGGCCAACAGCGAGATCCGGAAGCGGCCTCTGAGCGACACAAAACGCCAAAACGGGGTGAGCGTGTGAGACAAGGGCCGGGATTTTGCAACCGTGCGGAAAGTGCTGAGAATGTGGAGGCCATTTCGCCGACACGTGTCCAGCGAAAGCCTC	vector
M00292:91:000000000-AHYF2:1:1101:12111:16470	AGAGACGCCGCAAAATGAATTTGTGTCTCTACTGTGGCAAGGTCCGCTGCTTCCGCAGCAGGTCCTCTCTGTTCAGCTTCACGAGCAGTTCCTCGGTGCCGTCCATCTTTTCCAGGATGGGCTGGAGGCCATTTCGCTGACACGTGTCCAGCGAAAGCCTC	vector
M00292:91:000000000-AHYF2:1:1101:12237:16206	AGAGACGCCGCAAAATGAATTTGTGTCTCTACTGTGGCAACCCGCCCCGGCTCTGACTGACCGCGTTACTCCCACCGGTGGAGGCCATTTCGCCGACACGTGTCCAGCGAAAGCCTC	vector
M00292:91:000000000-AHYF2:1:1101:12444:12742	AGAGACGCCGCAAAATGAATTTGTGTCTCTACTGTGGCAATCTTGGCTTTATATATCTTGTGGAAAGGACGAAACACCGTGTCTCTACTGTGGCAATGGGTTTTAGAGCTAGAAATAGCAAATTAAAATAAGGCTAGTCCGTTTTCTGTGTAAACGTAGACATCTAAATATGACATTATCAACTATTGCAGTAGTAAAATTTCAATCCCCAATTTCTTTACAGTCGAATGTTACATGTTGTAGATTTGATGATAAAAAAAACACCTTCGATATAACGTCACCTTTAAAATGAAAACTTGTTAATGGAGGCCATTTCGCCGACACGTGTCCAGCGAAAGCCTC	vector
M00292:91:000000000-AHYF2:1:1101:12488:18851	AGAGACGCCGCAAAATGAATTTGTGTCTCTACTGTGGCAAGGCGTCCACGCCGCTGGCGTTGATGGGGTTTTCCTCGAACAGCTGGTTGTAGGTCTGCACCAGCTGGATGAACAGCTTGTCCACGTCGCTGTATGGAGGCCATTTCGCCGACACGTGTCCAGCGAAAGCCTC	vector
M00292:91:000000000-AHYF2:1:1101:12506:13178	AGAGACGCCGCAAAATGAATTTGTGTCTCTACTGTGGGCTGGGCCGTAATCACCGACGAGTACAAGGTGCCCAGCAAGAAATTCAAGGTGCTGGGCAACACCGACCGGCACAGCATCAAGAAGAACCTGATCGGAGCATGGAGGCCATTTCGCCGACACGTGTCCAGCGAAAGCCTC	vector
M00292:91:000000000-AHYF2:1:1101:13062:20331	AGAGACGCCGCAAAATGAATTTGTGTCTCTACTGTGGCAAGGTGAGCGGGCGGGACGGCCCTTCTCCTCCGGGCTGTAATTAGCTGAGCAAGAGGTAAGGGTTTAAGGGATGGTTGGTTGGTGGGGTATTAATGTTTAATTACCTGGAGCACCTGCCTGAAATCACTTTTTTTCAGGTTGGACCGGTGCCACCATGGACTATAAGGACCACGACGGAGACTACAAGGATCATGATTGGAGGCCATTTCGCCGACACGTGTCCAGCGAAAGCCTC	vector
M00292:91:000000000-AHYF2:1:1101:13138:4662	AGAGACGCCGCAAAATGAATTTGTGTCTCTACTGTGGCAATTTTAAGGGATGGTTGGTTGGTGGGGTATTAATGTTTAATTACCTGTAGCACCTGCCTGAAACCACTTTTTTTCAGGTTGGACCGGTGCCACCATGGTGGAGGCCATTTCGCCGACACGTGTCCAGCGAAAGCCTC	vector
M00292:91:000000000-AHYF2:1:1101:13229:2991	AGAGACGCCGCAAAATGAATTTGTGTCTCTACTGTGGCAATGATGACTCCGATACGGGATGCCTTAACATATGGCCCCAGTGCTGCAATTGTACCGTGGCGTCCACGCTCACCGGCCAAAGATTTTTCAGCCATAAACCAGGCATGGAGGCCATTTCGCCGACACGTGTCCAGCGAAAGCCTC	vector
M00292:91:000000000-AHYF2:1:1101:13334:13687	AGAGACGCCGCAAAATGAATTTGTGTCTCTACTGTGGCAAGTATCCACGGAGTCCCAGCAGCCGACAAGAAGTACAGCATCGGCCTGGACATCGGCACCAACTCTGTGGGCTGGGCCGTGATCATGGAGGCCATTTCGCCGACACGTGTCCAGCGAAAGCCTC	vector
M00292:91:000000000-AHYF2:1:1101:13350:15453	AGAGACGCCGCAAAATGAATTTGTGTCTCTACTGTGGCAAGCCGTACACGAACTCGCTTTCCAGCTTAGGGTACTTTTTGATCAGGGCGGTTCCCACGACGGCGTTCAGGTAGGCGTCGTGGGCGTGGTGGTAGTTGTTGATCTCGCGCGCTTTGTAAAACTGGAAATCCTTCCGGAAATCGGACACCAGCTTGGACTTCAGGGTGATCACTTTCACTTCCCGTATCAGCTTGTCATTCTCGTCGTACTTAGTGTGCACCCGGGAGTCCAGGATCTGTGCCACGTGCTTTGTGATCTGCCGGGTTTCCACCAGCAGTCTCTTGATGAAGCCGGCCTTATCCAGTTCGCTCAGGCCGCCTCTCTCGGTGGAGGCCATTTCGCCGACACGTGTCCAGCGAA…	vector
M00292:91:000000000-AHYF2:1:1101:13395:9763	AGAGACGCCGCAAAATGAATACATGACTTTACGGGACTTTCCTACTTGGGATTACATCTACGTGTTAGTCAACGCTATTGACATGGTCGAGTTGAGCCCCACGTTCTGCTTCGCTCTCCCCACCATTTCGCCGACACGTGTCCAGCGAAAGCCTC	vector
M00292:91:000000000-AHYF2:1:1101:13510:22392	AGAGACGCCGCAAAATGAATTTGTGTCTCTACTGTGGCAAGCGTCGTGCAGGACTTGACAAATGGACGTAGCACGTCTCAATAGTCTCGTGCAGATGGGCAGCACCGCTGAGCAATGGAAGCGCGTAGGCCTTTGGTGCAGCGGCCAATAGAAGCTTTGCTCCTTATGGAGGCCATTTCGCCGACACGTGTCCAGCGAAAGCCTC	vector
M00292:91:000000000-AHYF2:1:1101:13766:14149	AGAGACGCCGCAAAATGAATTTGTGTCTCTACTGTGGCAAGCCAGCCGGAAGGGCCGAGCGCAGAAGTGGTCCTGCAACTTTATCCGCCTCCATCCAGTCTATTAATTGTTGCCGGGAAGCTAGAGTAAGTAGTTCGCCAGTTAATGGAGGCCATTTCGCCGACACGTGTCCAGCGAAAGCCTC	vector
M00292:91:000000000-AHYF2:1:1101:13794:15576	AGAGACGCCGCAAAATGAATTTGTGTCTCTAGCCTTATTTTAACTTGCTATTTCTAGCTCTAAAACCCATTGCCACAGTAGAGACACGGTGTTTCGTCCTTTCCACAAGATATATAAAGCCAAGAAATCGAAATACTTTCATGTTACGGTAAGCATATGATAGTCCATTTTAAAACATAATTTTAAAACTGCAAACTACCCAAGAAATTATTACTTTCTACGTCCCTTGACTGTCATTGTCATAGGGGGTTAACCCCCCAGGGAGGTTCACAGTTTATTACCGCCAGAAGGTGGAGGCCATTTCGCCGACACGTGTCCAGCGAAAGCCTC	vector
M00292:91:000000000-AHYF2:1:1101:13836:23588	AGAGACGCCGCAAAATGAATTTGTGTCTCTACTGTGGCAAACAAGAGTCCACTATTAAAGAACGTGGACTCCAACGTCAAAAATGGAGGCCATTTCGCCGACACGTGTCCAGCGAAAGCCTC	vector
M00292:91:000000000-AHYF2:1:1101:14013:19877	AGAGACGCCGCAAAATGAATTTGTGTCTCTACTGTGGCAAGACCACTTCTGCGCTCGGCCCTTCCGGCTGGCTGGTTTATTGCTGATAAATCTGGAGCCGGTGAGCGTGGGTCTCGCGGTATCATTGCAGCACTGGGGCCAGATGGTAAGCCCTCCCGTATCGTAGTTGGAGGCCATTTCGCTGACACGTGTCCAGCGAAAGCCTC	vector
M00292:91:000000000-AHYF2:1:1101:14024:20002	AGAGACGCCGCAAAATGAATTTGTGTCTCTACTGTGGCAAGCACCTGCCTGAAATCACTTTTTTTCAGGTTGGACCGGTGCCACCATGGACTATAAGGACCACGACGGAGACTACAAGGATCATGATAATGGAGGCCATTTCGCCGACACGTGTCCAGCGAAAGCCTC	vector
M00292:91:000000000-AHYF2:1:1101:14068:2439	AGAGACGCCGCAAAATGAATTTGTGTCTCTACTGTGGCAACAAACTAATAGCCCGCGAGAGAGTTTAGTGTTGTTCCAGCTTGGAACAAGAGGCCACTCTTAAAGAACGTGTACTCCAACGTCAATGGAGGCCATTTCGCCGACACGTGTCCAGCGAAAGCCTC	vector
M00292:91:000000000-AHYF2:1:1101:14160:14179	AGAGACGCCGCAAAATGAATTTGTGTCTCTACCTATTTGTTTATTTTTCTAAATACATTCAAATATGTATCCGCTCATGAGACAATAACCCTGATAAATGCTTCAATAATATTGAAAAAGGAAGAGTGGAGGCCATTTCGCCGACACGTGTCCAGCGAAAGCCTC	vector
M00292:91:000000000-AHYF2:1:1101:14306:2421	AGAGACGCCGCAAAATGAATTTGTGTCTCTACTGTGGCAACTGCGCGCTCGCTCGCTCACTGAGGCCGCCCGGGCAAAGCCCGGGCGTCGGGCGACCCGACACGTGTCCAGCGAAAGCCTC	vector
M00292:91:000000000-AHYF2:1:1101:14388:13267	AGAGACGCCGCAAAATGAATTTGTGTCTCTACTGTGGCAACAAAAGAATAGCCCGAGATAGAGTTGAGTGTTGTTCCAGTTTGGAACAAGAGTCCACTATTAAAGAACGTGAACTCCAACGTCAATGGAGGCCATTTCGCCGACACGTGTCCAGCGAAAGCCTC	vector
M00292:91:000000000-AHYF2:1:1101:14397:8746	AGAGACGCCGCAAAATGAATTTGTGTCTCTACTGTGGCAAAAGGCCTCAGTGAGCGAGCGAGCGCGCAGCTGCCTGCAGTGGCGCCTGATGCGGTATTTTCTCCTTACGCATCTGTGCGGTATTTCACACCGCATACGTCAGAGCAACCATTGGAGGCCATTTCGCCGACACGTGTCCAGCGAAAGCCTC	vector
M00292:91:000000000-AHYF2:1:1101:14422:9166	AGAGACGCCGCAAAATGAATTTGTGTCTCTACTGTGGCATGACCAAAATACCTTAACGTGAGTTTTCGTTCCACTGAGCGTCAGACCCCGTAGAAAAGCTCAAAGGATCTTCTTGAGATCCTTTTTTTCTGCGCGTAATCTGCTGCTTGCAAACAAAAAAACCACCGCGACAAGCGGTGGTTTGGAGGCCATTAAGCCAACACGTGTCCAGCGAAAGCCTC	vector
M00292:91:000000000-AHYF2:1:1101:14789:7546	AGAGACGCCGCAAAATGAATTTGTGTCTCTACTGTGGCAAAGGAGAAAGGCGGACAGGTATCCGGTAAGCGGCAGGGTCGGAACAGGAGAGCTGGAGGCCATTTCGCCGACACGTGTCCAGCGAAAGCCTC	vector
M00292:91:000000000-AHYF2:1:1101:14850:8489	AGAGACGCCGCAAAATGAATTTGTGTCTCTACTGTGGCAAACGTCAAAGGGCGAAAAACCGTCTATCAGGGCGATGGCCCACTACGTGAACCATCACCCTAATCAAGTTTTTTGGGGTCGAGGTGCCGTAAAGCACTAAATCGGAACCCTAAAGGTGGAGGCCATTTCGCCGACACGTGTCCAGCGAAAGCCTC	vector
M00292:91:000000000-AHYF2:1:1101:14876:4086	AGAGACGCCGCAAAATGAATTTGTGTCTCTACTGTGGCAAGCGTCGTGCAGGACGTGACAAATGGAAGTAGCACGTCTCAATAGTCTCGTGCAGATGGACAGCACCGCTGAGCAATGGAAGCGGGTAGGCCTTTGGGGCAGCGGCCAATAGCAGCTTTGCTCCTTCTGGAGGCCATTTCGCCGACACGTGTCCAGCGAAAGCCTC	vector
M00292:91:000000000-AHYF2:1:1101:15094:22445	AGAGACGCCGCAAAATGAATTTGTGTCTCTACTGTGGCAAATCCACGACGACAGCCTGACCTTTAAAGAGGACATCCAGAAAGCCCAGGTGTCCAGCCAGGGCGATAGCCTGCACGAGCACATTTGGAGGCCATTTCGCCGACACGTGTCCAGCGAAAGCCTC	vector
M00292:91:000000000-AHYF2:1:1101:15184:8684	AGAGACGCCGCAAAATGAATTTGTGTCTCTACTGTGGCAAATGATAGACTCTTTGCTGAGGCCGCCTGTCTGCACCTCGGTCTTTTTCACGGTATTCACTTGGGGCATGCTCAGCAATTTCCGCACGGTGGCCAATTCCCGGCCCTTAGCCCACACGATCTCCCCGGTTTCGCCGTTTGTCTCGATCAGAGGCCGCGGCCGGATCGCCCCGGTGGACAGGGTAATCTCGGGCTGGAAAAAGTTCATGATGTTGCTGTAGAAGAATGGAGGCCATTTCGCCGACACGTGTCCAGCGAAAGCCTC	vector
M00292:91:000000000-AHYF2:1:1101:15215:6959	AGAGACGCCGCAAAATGAATTTGTGTCTCTACTGTGGCAAACTCATATATACTTTAGATTGATTTAAAACTTCATTTTTAATTTAAAAGGATCTAGGTGAAGATCCTTTTTGACAATCTCATGACCAAAATCCCTTAACGTGAGTTTTCGTTCCACTGAGCGTCAGACCCCGTAGAAAAGATCAAAGGATCTTCTTGAGATCCTTTTTTTCTGGAGGCCATTTCGCCGACACGTGTCCAGCGAAAGCCTC	vector
M00292:91:000000000-AHYF2:1:1101:15216:23524	AGAGACGCCGCAAAATGAATTTGTGTCTCTACTGTGGCAAGCAGAGGCCAGCATTCTCTTCCGGCCGTTTTCCAGCTCGAACAGGGAGTACTTAGGCAGCTTGATGATCTGGAGGCCATTTCGCCGACACGTGTCCAGCGAAAGCCTC	vector
M00292:91:000000000-AHYF2:1:1101:15264:18969	AGAGACGCCGCAAAATGAATTTGTGTCCCTACTGTGGCAAGTCGGTGCTTTTTTGTTTTAGAGCTAGAAATAGCAAGTTAAAATAAGGCTAGTCCGTTTTTAGCGCGTGCGCCAATTCTGCAGACAAATGGCTCTAGAGGTACCCGTTACATAACTTACGGTAAATGGCCCGCCTGGCTGACCGCCCAACGATGGAGGCCATTTCGCCGACACGTGTCCAGCGAAAGCCTC	vector
M00292:91:000000000-AHYF2:1:1101:15633:12508	AGAGACGCCGCAAAATGAATTTGTGTCTCTACTGTGGCAAGGGGCGGGGCGGGGCGAGGCGGAGAGGTGCGGAGGCAGCCAATCAAAAAGGCGCGCTCCGAAAGATTCTTGCAATGGAGGCCATTTCGCCGACACGTGTCCAGCGAAAGCCTC	vector
M00292:91:000000000-AHYF2:1:1101:15766:14947	AGAGACGCCGCAAAATGAATTTGTGTCTCTACTGTGGCAGCCCGACGCCCAGGCTTTGCACGGGAGGCCTCAGTGAGCGATCGAGCGCGCAGCTCACCCCGTGGAAAACACCCAGCTGCAGAGCGAGAAGCTGTACCTGTGCTACCGGCAGAATGGGCAGTAAATGTACGTGGACAATGGAGGCCATTTCGCCGACACGTGTCCAGCGAAAGCCTC	vector
M00292:91:000000000-AHYF2:1:1101:15846:11334	AGAGACGCCGCAAAATGAATTTGTGTCTCTACTGTGGCAACCGCTCAGGAAGGCGGGCTTTCTCATTCCCTCGGTCACGTATTTCACTTTGGTCAGATGCCGGGAGCAGACAAGCCCGTCAGGGCGCGTCAGCGGGTGTTGGCGGGTGTCTGGAGGCCATTTCGCCGACACGTGTCCAGCGAAAGCCTC	vector
M00292:91:000000000-AHYF2:1:1101:16024:3618	AGAGACGCCGCAAAATGAATTTGTGTCTCTACTGTGGCAAGTGGCCTCTGGCCTCGCACACATTCCACATCCACCGGTAGGCGCCAACCGGCTCCGTTCTTTGGTGGCACCTTCGCGCCACCTTCTACTCCTCCCCTAGTCAGGAAGTTCCCCCCCGCCCCGCAGCTCGCGTCGTGCAGGACGTGACAAATGGAAGTAGCACGTCTCACTAGACTCGTGCAGATGGACAGCACCGCTGAGCAATGGAAGCGGGTAGGCCTTTGGGGCAGCGGATGGAAGCCATTTCGCCGACACGTGTCCAGCGAAAGCCTC	vector
M00292:91:000000000-AHYF2:1:1101:16055:7205	AGAGACGCCGCAAAATGAATTTGTGTCTCTACTGTGGCAATTTCCAATGATGAGCACTTTTAAAGTTCTGCCATGTGGCGCGGTATTATCCCGTATTGACGCCGGGCAAGAGCAACTCGGTCGCCGCATACACTATTCTCAGAATGACTTGGTTGAGTACTCACCAGTCACAGAAAAGCATCTTACGGATGGCATGACAGTAAGAGACATCTGGAGGCCATTTCGCCGACACGTGTCCAGCGAAAGCCTC	vector
M00292:91:000000000-AHYF2:1:1101:16122:7884	AGAGACGCCGCAAAATGAATTTGTGTCTCTACTGTGGCAAGGAGACTACAAGGATCATGATATTGATTACAAAGACGATGACGATAAGATGGCCCCAAAGAAGAAGCGGAAGGTCGTTATCCACGGAGTCCCAGCAGCCGTGGAGGCCATTTCGCCGACACGTGTCCAGCGAAAGCCTC	vector
M00292:91:000000000-AHYF2:1:1101:16447:4596	AGAGACGCCGCAAAATGAATTTGTGTCTCTACCGTGGCAATAATAACGTTTATAATGTTACGGTGCACTCTTAGGACAATCTGCTCTCATGTGGAGGCCATTTCGCCGACACGTGTCCAGCGAAAGCCTC	vector
M00292:91:000000000-AHYF2:1:1101:16515:18903	AGAGACGCCGCAAAATGAATTTGTGTCTCTACTGTGGCAATTTTGCTGGCCTTTTGCTCACATGTTCTTTCCTGCGTTATCCCCTGATTCTGTGGATAACCGTATTACCGCCTTTGAGTGAGCTGATACCGCTCGCCGCAGCCGAACGACCGAGCGCAGCGAGTCAGTGAGCGAGGAAGCGGAAGAGCGCCCAATACGCAAACCGCCAATGGAGGCCATTTCGCCGACACGTGTCCAGCGAAAGCCTC	vector
M00292:91:000000000-AHYF2:1:1101:16588:18621	AGAGACGCCGCAAAATGAATTTGTGTCTCTACTGTGGCAAAGTTCTGCTATGTGGCGCGGTATTATCCCGTATTGACGCCGGGCAAGAGCAACTCGGTCGCCGCATACACTATTCTCAGAATGACTTGGTTGAGTACTCACCAGTCACAGAAAAGCATCTTACGGATGGCATGACGGTAAGAGAATTATGCAGTGCTGCCATAACCATGAGTGATAACACTGCGGCCAACTTACTTCTGACAACGATCGGAGGACCGAAGGAGCTAACCGCTTTTTTGCACAACATGGGGGATCTGGAGGCCATTTCGCCGACACGTGTCCAGCGAAAGCCTC	vector
M00292:91:000000000-AHYF2:1:1101:16821:14785	AGAGACGCCGCAAAATGAATTTGTGTCTCTACTGTGGCAACTGCTCGATGACATCGTCCCGTTAGTGTTAGTGCCGTTCCACATACGGCTGATGCATCTCATTATCCACGGTGGAGTGGAGGCCATTTCGCCGACACGTGTCCAGCGAAAGCCTC	vector
M00292:91:000000000-AHYF2:1:1101:16856:15306	AGAGACGCCGCAAAATGAATTTGTGTCTCTACTGTGGCAAGTCCAGTTCCTGGTCCACGTACATATCCCGCCCATTCTGCAGGTAGTACAGGTACAGCTTCTCGTTCTGCAGCTAGGTGTTTTCCACGGGGTGTTCTTTCAGGATCTGGCTGCTGGAGGCCATTTCGCCGACACGTGTCCAGCGAAAGCCTC	vector
M00292:91:000000000-AHYF2:1:1101:16864:7401	AGAGACGCCGCAAAATGAATTTGTGTCTCTACTGTGGCAGCTCCGCCCCCCTTCCGCGCATCACAAACATCGACGCTCACGTTAGAGGTGTCGAAACCCGACAGGACTATAAAGATACCAGGCGTTTCCCCCTGGAATCTCCCTCGTTCGCGCGCCGGTTCCGACCCTGCCGCTTACCGGAAACCTGTCCGCCTTTCTCCCTTCGGGAAGCGTGGCGCTGTCTATGGAGGCCATTTCGCCGACACGTGTCCAGCGAAAGCCTC	vector
M00292:91:000000000-AHYF2:1:1101:16907:24451	AGAGACGCCGCAAAATGAATTTGTGTCTCTACTGTGGCAAACCGGAAAGTGCACGTGAAGCAGATGCAAGGAGACTACTTCAAGAGAATCTATGGCTTCAACGTCGTGGAATGGAGGCCATTTCGCCGACACGTGTCCAGCGAAAGCCTC	vector
M00292:91:000000000-AHYF2:1:1101:17053:8295	AGAGACGCCGCAAAATGAATTTGTGTCTCTACTGTGGCAACTCGGTATCCACGGAGTCCCAGCAGCCGACAAGAAGTACATCATCGGCCTGGACATCGGCACCAACTGGAGGCCATTTCGCCGACACGTGTCCAGCGAAAGCCTC	vector
M00292:91:000000000-AHYF2:1:1101:17069:22215	AGAGACGCCGCAAAATGAATTTGTGTCTCTACTGTGGCAAACAGGTCCTCTCTGTTCAGCTTCACGAGCAGTTCCTCGGTGCCGTCCATCTTTTCCAGGATGGGCTTGATGTGGAGGCCATTTCGCCGACACGTGTCCAGCGAAAGCCTC	vector
M00292:91:000000000-AHYF2:1:1101:17099:18036	AGAGACGCCGCAAAATGAATCTGTGTCTCTACTGTGGCAAGAGGCAGGTCGATCCGTGTCTCGTACAGGCCGGTGATGCTCTGGTGGATCAGGGTGGCGTCCAGCACCTCTTTGGTGCTGGTGTTGGAGGCCATTTCGCCGACACGTGTCCAGCGAAAGCCTC	vector
M00292:91:000000000-AHYF2:1:1101:17254:9332	AGAGACGCCGCAAAATGAATTTGTGTCTCTACTGTGGCAAGAGCACCTGCCTGAAATCACTTTTTTTCAGGTTGGACCGGTGCCACCATGGACTATAAGGACCACGACGGAGACTACAAGGATCATGGTATTGATTACAAAGACGATGACGATAAGATGGCCCCAAAGAAGAAGCGGAAGGTCGGTATCCACGGAGTCCCAGCAGCCGACAAGAAGTACATGGAGGCCATTTCGCCGACACGTGTCCAGCGAAAGCCTC	vector
M00292:91:000000000-AHYF2:1:1101:17347:11347	AGAGACGCCGCAAAATGAATTTGTGTCTCTACTGTGGCAACTACGATGTGGACCATATCGTGCCTCAGAGCTTTCTGAAGGACGACTCCATCGACAACAAGGTGCTGAATGGAGGCCATTTCGCCGACACGTGTCCAGCGAAAGCCTC	vector
M00292:91:000000000-AHYF2:1:1101:17535:11701	AGAGACGCCGCAAAATGAATTTGTGTCTCTACTGTGGCAAACGTGGGCCATCGCCCTGATAGACGGTTTTTCGCCCTTCGACGTTGGAGTCCACGTTCTTTAATAGTGGACTCTTGTTCCAAACTGGAACAACACTCAACCCTATCTGGAGGCCATTTCGCCGACACGTGTCCAGCGAAAGCCTC	vector
M00292:91:000000000-AHYF2:1:1101:17592:17344	AGAGACGCCGCAAAATGAATTTGTGTCTCTACTGTGGCAAGGACGAAGGCAGCGCGCAGCGACTCCCGCCCGCCGCGCGCTTCGCTTTTTATAGGGCCGCCGCCGCCGCCGCCTCGCCATAAAAGGAAACGTGTCCAGCGAAAGCCTC	vector
M00292:91:000000000-AHYF2:1:1101:17593:11543	AGAGACGCCGCAAAATGAATTTGTGTCTCTACTGTGGCAAAGTGGCGATAAGTCGTGTCTTACCGGGTTGGACTCAAGACGATAGTTACCGGATAAGGCGCAGCGGTCGGGCTGAACGGGGGGTTCGTGCACACAGCCCAGCTTGGAGCGAACGACCTACACCGAACTGAGATACCTACAGCGTGAGCTATGAGAAAGCGCCACGCTTCCCGAAGGGAGAAAGGCGGACAGGTATCCGGTAAGCGGCAGGGTCGTGGAGGCCATTTCGCCGACACGTGTCCAGCGAAAGCCTC	vector
M00292:91:000000000-AHYF2:1:1101:17745:22679	AGAGACGCCGCAAAATGAATTTGTGTCTCTACTGTGGCAAGTACGGCGACTACAAGGTGTACGACGTGCGGAAGATGATCGCCAAGAGAGAGCAGGAAATCGGCAAGGCTACCGCTAAGTACTTCTTCTACAGCAACATCATGAACTTTTTCAAGACCAAGATTACCCTGGCCAACGGCGAGATCCGGAAGCGGCCTCTGATCGATGGAGGCCATTTCGCCGACACGTGTCCAGCGAAAGCCTC	vector
M00292:91:000000000-AHYF2:1:1101:17925:4947	AGAGACGCCGCAAAATGAATTTGTGTCTCTGCGCTCTCCTGTTCCGACCCTGCCGCTTACCGGATACCTGTCCGCCTTTCTCCCTTCGGGAAGCGTGGCGCTTTCTCATAGCTCACGTGGAGGCCATTTCGCCGACACGTGTCCAGCGAAAGCCTC	vector
M00292:91:000000000-AHYF2:1:1101:18191:5545	AGAGACGCCGCAAAATGAATTTGTGTCTCTACTGTGGCAAATTTTTGTTAAATCAGCTCATTTTTTAACCAATAGACCGAAATCGGCAAAATCCCTTATAAATCAAGAGAATAGCCCGAGATAGAGTTGAGTGTTGTTCCAGTTTGGAACAAGAGTCCACTATTAAAGAACGTGGACTCCAACGTCAAAGGGCGAAAAACCGTCACAAATGGAGGCCATTTCGCCGACACGTGTCCAGCGAAAGCCTC	vector
M00292:91:000000000-AHYF2:1:1101:18241:16050	AGAGACGCCGCAAAATGAATTTGTGTCTCTACTGTGGCAAAAGTGCCCTCTGGCCTCGCACACATTCCACATCCACCGGTAGGCGCCAACCGGCTCCGTTCTTTGGTGGCCCCTTCGCATGGAGGCCATTTCGCCGACACGTGTCCAGCGAAAGCCTC	vector
M00292:91:000000000-AHYF2:1:1101:18353:16319	AGAGACGCCGCAAAATGAATTTGTGTCTCTACTGTGGCAACACGCCCACGACGCCTACCTGAACGCCGTCGTGGGAACCGCCCTGATCAAAAAGTACCCTAAGCTGGAAAGCGAGTTCTGGAGGCCATTTCGCCGACACGTGTCCAGCGAAAGCCTC	vector
M00292:91:000000000-AHYF2:1:1101:19023:11155	AGAGACGCCGCAAAATGAATTTGTGTCTCTACCTATTTGTTTATTTTTCTAAATACATTCAAATATGTATCCGCTCATGAGACAATAACCCTGATAAATGCTTCAATAATATTGAAAAAGGAAGAGTGGAGGCCATTTCGCCGACACGTGTCCAGCGAAAGCCTC	vector
M00292:91:000000000-AHYF2:1:1101:19060:22072	AGAGACGCCGCAAAATGAATTTGTGTCTCTACTGTGGCAATTCAAGTCAGAGGTGGCGAAACCCGACAGGACTATAAAGATACCAGGCGTTTCCCCCTGGAAGCTCCCTCGTGCGCTCTCCTGTTCCGACCCTGCCGCTTACCGGATACCTGTCCGCCTTCCTCCATTCGGGAAGCGTGGCGCGTTCCCCCCCCCGCCTTTTAATCGTTAGTACAGGTGATCGCATTGAAATTTCTTCCTCGTCCCAACAGCTCGGTCATTGCCTGTTCGCCGCCGCTTTCGTCTGGTTCGCCAAATGTCACCAGCCGGTCATTGGCCGCAATACCACTTTCAGCAAGGGCATCGTAATACCCTTTGGAGGCCATTTCGCCGACACGTGTCCAGCGAAAGCCTC	vector
M00292:91:000000000-AHYF2:1:1101:19147:6740	AGAGACGCCGCAAAATGAATTTGTGTCTCTACTGTGGCAAATTGAAAAAGTAAGAGTATGAGTATTCAACATTTCCGTGTCGCCCTTATTCCCTTTTTTGCGGGGTGGAGGCCATTTCGCCGACACGTGTCCAGCGAAAGCCTC	vector
M00292:91:000000000-AHYF2:1:1101:19232:17959	AGAGACGCCGCAAAATGAATTTGTGTCTCTACTGTGGCAACTCAGGGGCGGGGCGGGCGCCCGAAGGTCCTCCGGAGGCCCGGCATTCTGCACGCTTCAAAAGCGCACGTCTGCCGCGCTGTTCTCCTCTTCCTCATCTCCGGGCCTTTCGACCTGCATCCATCTAGATCAGCTTACCATGACCGAGTACAAGCCCACGGTGCGCCTCGCCGCCCGCGACGACGTCCCCAAATGGAGGCCATTTCGCCGACACGTGTCCAGCGAAAGCCTC	vector
M00292:91:000000000-AHYF2:1:1101:19411:16079	AGAGACGCCGCAAAATGAATTTGTGTCTCTACTGTGGCAAAGGCGTATCACGAGGCCCTTTCGTCTCGCGCGTTTCGGTGATGACGGTGAAAACCTCTGACACATGAAGCTCCCGGAGACGGTCACAGCTTGTCTGTAAGCGGATGCCGGGGGCAGAAAAGCCGGTCAGGGCGGGTCAGGGGGGGTTGGCGGGTGTCGGGGATGGCTTAACTAGTCGGCAGAAGAGCAGATTGTACTGAGAGGTCACCATAAAATTGTAAACGTTAATAGCTTGTTAAAATTCGCGTTAAATTTTTGTTAAATCAGCTCATTTTTTAACCAACAGACCGAAGCCGGCAAAGTCCCTTATAAATCAAAAGAATAGCCCGAGATAGAGTTGAGTGTGGAGGCCATTTCGCC…	vector
M00292:91:000000000-AHYF2:1:1101:19423:11504	AGAGACGCCGCAAAATGAATTTGTGTCTCTACTGTGGCAACTGCTTGTCCCGGATGCCGTTGATCAGCTTCCGGCTCAGCCTGCCCCAGCCGGTGTATCTCCGCCGCTTCAGCTGCTTCATGGAGGCCATTTCGCCGACACGTGTCCAGCGAAAGCCTC	vector
M00292:91:000000000-AHYF2:1:1101:19544:19397	AGAGACGCCGCAAAATGAATTTGTGTCTCTACTGTGGTCGCCCGGCCTCAGTGAGCGAGCGAGCGCGCAGCTGCCTGCAGGGGCGCCTGATGCGGTATTTTCTCCTTACGCATCTGTGCGGTATTTCACACCGCATACGTCAAAGCAACCATAGTAATGGAGGCCATTTCGCCGACACGTGTCCAGCGAAAGCCTC	vector
M00292:91:000000000-AHYF2:1:1101:19697:7412	AGAGACGCCGCAAAATGAATTTGTGTCTCTACTGTGGCAATTCTTGTTCCAGTTTAGAAGATACACCAGACGGAAGAACCGGATCTGCTATCTGCAAGAGATCTTCAGCAACGAGATGGCCAAGGTGGACGACAGCTTCTTCCACAGACTGGAAGAGTCCTTGGAGGCCATTTCGCCGACACGTGTCCAGCGAAAGCCTC	vector
M00292:91:000000000-AHYF2:1:1101:19813:18244	AGAGACGCCGCAAAATGAATTTGTGTCTCTACTGTGGCAATTACAGTTCGATGTAACCCACTCGTGCACCCAACTGATCTTCAGCATCTTTTACTTTCACCAGCGTTTCTGGGTGAGCAAAAACATGGAGGCCATTTCGCCGACACGTGTCCAGCGAAAGCCTC	vector
M00292:91:000000000-AHYF2:1:1101:20031:6064	AGAGACGCCGCAAAATGAATTTGTGTCTCTACTGTGGCAAGCCAAGCTGGTGTCCGATTTCCGGAAGGATTTCCAGTTTTACAAAGTGCGCGAGATCAACAACTACCACCACGCCCACGACGCCTAAATGGAGGCCATTTCGCCGACACGTGTCCAGCGAAAGCCTC	vector
M00292:91:000000000-AHYF2:1:1101:20035:15717	AGAGACGCCGCAAAATGAATTTGTGTCTCTACTGTGGCAAACGTCAAAGGGCGAAAAACCGTCTATCAGGGCGATGGCCCACTACGTGAACCATCACCCTAATCAAGTTTTTTGGGGTCGAGGTGCCGTAAAGCACTAAATCGGAACCCTAAAGGTGGAGGCCATTTCGCCGACACGTGTCCAGCGAAAGCCTC	vector
M00292:91:000000000-AHYF2:1:1101:20106:20517	AGAGACGCCGCAAAATGAATTTGTGTCTCTACTGTGGCAATGCCCCTCCCCCGTGCCTTCCTTGACCCTGGAAGGTGCCACTCCCACTGTCCTTTCCTAATAAAATGAGGAAATTGCATCGCATTGTCTGAGTAGGTGTCATTCTATTCTGGGGGGTGGGTTGGGGCAGGACAGCAAGGGGGAGGATTGGGAAGACAATAGTGGAGGCCATTTCGCCGACACGTGTCCAGCGAAAGCCTC	vector
M00292:91:000000000-AHYF2:1:1101:20319:6366	AGAGACGCCGCAAAATGAATTTGTGTCTCTACTGTGGCAACGGCATCCGGGACAAGCAGTCCGGCAAGACAATCCTGGATTTCCTGAAGTCCGACGGCTTCGCCAACAGAAACTTCATGCAGCTGATCCACGACGACAGCCTGACCTTTATGGAGGCCATTTCGCCGACACGTGTCCAGCGAAAGCCTC	vector
M00292:91:000000000-AHYF2:1:1101:20434:12231	AGAGACGCCGCAAAATGAATTTGTGTCTCTACTGTGGTGGACTCCCGGATGAACACTAAGTACGACGAGAATGACAAGCTGATCCGGGAAGTGAAAGTGATCACCCGGAAGTCCAAGCTGGTGTCCGATTTCCGGAAGGATTTCCAGTTTTACAAAGTGCGCGAGATCAACAACTACCACCACGCCCACGATGGAGGCCATTTCGCCGACACGTGTCCAGCGAAAGCCTC	vector
M00292:91:000000000-AHYF2:1:1101:20561:6091	AGAGACGCCGCAAAATGAATTTGTGTCTCTACTGTGGCATCCCCCACCAACCAACCATACCTTACACCCTTACCCCTTGCTCTTCTAATTCCAGCCCGGAGGAGAAGGGCCGTCCAGCCCGCTCACCTGTGGGAGTAACTCGGTCAGTCAGTGTCGGGTGGAGGCCATTTCGCCGACACGTGTCCAGCGAAAGCCTC	vector
M00292:91:000000000-AHYF2:1:1101:20631:14836	AGAGACGCCGCAAAATGAATTTGTGTCTCTACTGTGGGCTGGGCCGTGATCACCGACGAGTACAAGGTGCCCAGCAAGAAATTCAAGGTGCTGGGCAACACCGACCGGCACAGCATCAAGAAGAACCTGATCGGGGCATGGAGGCCATTTCGCCGACACGTGTCCAGCGAAAGCCTC	vector
M00292:91:000000000-AHYF2:1:1101:20984:16048	AGAGACGCCGCAAAATGAATTTGTGTCTCTACTGTGGCAATCACTGTATGCGGGAAACCCTTCTTAATAGAGGGGCTGCTGGCCAGATTGGCAATGTGCTTAATGGAGGCCATTTCACCGACACGTGTCCAGCGAAAGCCTC	vector
M00292:91:000000000-AHYF2:1:1101:21073:21017	AGAGACGCCGCAAAATGAATTTGTGTCTCTGAGCGAGCGAGCGCGCAGCTGCCTGCAGGGGCGCCTGATGCGGTATTTTCTCCTTACGCATCTGTGCGGTATTTCACACCGCATACGTCAAAGCAACCATAGTACGCGCCCTGTAGCGGCGCATTAAGCGCGGCGGGTTAATAGAATATAGAAAGGACCTGATCATCAAGCTGCCTAAGTATCCCCGGTTCGAGCTGGAAAACGGCCGGAAGGGAATGCTGGCCTCTGCCGGCCAACTGCAGAAGGGAAACGAACTGGCCCTGCCCTCCAAATATGTGAACTTCCTGTACCTGGCCAGCCACTATGAGAAGCTGAAGGGCTCCCCCGAGGATAATGAGCAGAAACAGCCACGTGTCCAGCGAAAGCCTC	vector
M00292:91:000000000-AHYF2:1:1101:21123:17013	AGAGACGCCGCAAAATGAATTTGTGTCTCTACTGTGGCAAGTTGATCTCGCGCACTTTGTAAAACTGGAAATCCTTCCGGAAATCGGACACCAGCTTGGACTTCAGGGTGATCACTTTCACTTCCCGGATCAGCTTGTCATTCTCGTCGTACTTAGTGTTCATCCGGGAGTCCAGGATCTGAGGCCATTTCGCCGACACGTGTCCAGCGAAAGCCTC	vector
M00292:91:000000000-AHYF2:1:1101:21185:4593	AGAGACGCCGCAAAATGAATTTGTTTCTCTACTGGGGCAACCCAATAGGGACTTTCCATTGACGTCAATGGGTGGTGTATTTACGGTAAACTGACCACTTGGCAGTACATCAAGTGTATCATATTCCAAGTACGCCCCCTATTGACGTCAATGACGGTAAATGGCCCGCCTGGCATTGTGCCCAGTACATGACCTTATGGGACTTTCCTACTTGGCAGTACATCTACGTATTAGTCATCGCTATTACCATGGTCGATGTGATATTTCGCCGACACGTGTCCAGCGAAAGCCTC	vector
M00292:91:000000000-AHYF2:1:1101:21456:10839	AGAGACGCCGCAAAATGAATTTGTGTCTCTACTGTGGCAACTTTTTGTTAAATCAGCTCATTTTTTAACCAATAGACCGAAATCGGCAAAATCCCTTATAAATCAGAAGAATAGCCCGAGATAGAGTTGAGTGTTGTTCCAGTTTGGAACAAGAGTCGACTATTAAAGAACGTGGACTCCAACGTCAAAGGGCGAAAAACCGTCACAAATGGAGGCCATTTCGCCGACACGTGTCCAGCGAAAGCCTC	vector
M00292:91:000000000-AHYF2:1:1101:21479:20137	AGAGACGCCGCAAAATGAATTTGTGTCTCTACTGTGGCAAGTATCCACGGAGTCCCAGCAGCCGACAAGAAGTACAGCATCGGCCTGGACATCGGCACCAACTCTGTGGGCTGGGCCGTGATCATGGAGGCCATTTCGCCGACACGTGTCCAGCGAAAGCCTC	vector
M00292:91:000000000-AHYF2:1:1101:21514:5116	AGAGACGCCGCAAAATGAATTTGTGTCTCTACTGTGGCAAGGACATGGACTTCCTGGACTATGAGGAAAACGAGGACATTCTGGAATATATCGTGCTGACCCTGACACTGTTTGAGGACAGAGAGATGATCGAGGAACGGCTGAAAACCTATGCACACCCGTACGACGACATGGAGGCCATTTCGCCGACACGTGTCCAGCGAAAGCCTC	vector
M00292:91:000000000-AHYF2:1:1101:21650:7002	AGAGACGCCGCAAAATGAATTTGTGTCTCTACTGTGGCAAGCATCGGCCTGGACATCGGCACCAGCTCTGTGGGCTGGGCCGTGATCACCGACGAGTACAAGGTGCCCAGCAAGAAATTCAAGTTGCTGGGCAACACCGACCGGCACAGCATCAAGAAGAACCTGATCGGAGCCCGGCTGTTCGACAGCGGCGAAACAGCCGAGGCCACCCGGCTGAAGAGAACCGCCAGAAGAAGATACACCAGACGGAAGAACCGGATCTGCTATCCTGGAGGCCATTTCGCCGACACGTGTCCAGCGAAAGCCTC	vector
M00292:91:000000000-AHYF2:1:1101:21828:13555	AGAGACGCCGCAAAATGAATTTGTGTCTCTACTGTGGCAATTTTGCTGGCCTTTTGCTCACATGTTCTTTCCTGCGTTATCCCCTGATTCTGTGGATAACCGTATTACCGCCTTTGAGTGAGCTGATACCGCTCGCCGCAGCCGAACGACCGAGCGCAGCGAGTCAGTGAGCGAGGAAGCGGAAGAGCGCCCAATACGCAAACCGCCAATGGAGGCCATTTCGCCGTCACGTGTCCAGCGAAAGCCTC	vector
M00292:91:000000000-AHYF2:1:1101:21869:15465	AGAGACGCCGCAAAATGAATTTGTGTCTCTACTGTGGCAATGGAAAGTCCCTATTGGCGTTACTATTGACGTCAAGGGGGGGGGGTCGTTGGGCGGTCAGCCAGGCGGGCCATTTACCGTAAGTTATGTAACGGGTACCTCTAGAGCCATTTGTCTGCAGAATTGGCGCAAGCGAGAGCTGGGCAGCCAGATCCTGATTTAAAGAGGACATCCAGAAAGCCCAGGTGTCCGGCCAGGGCGATAGCCTGCACGAGCACATTGCCAATCTGGCCGGCAGCCCCGCCATTAAGAAGGGCATTGGAGGCCATTTCGCCGACACGTGTCCAGCGAAAGCCTC	vector
M00292:91:000000000-AHYF2:1:1101:21907:23339	AGAGACGCCGCAAAATGAATTTGTGTCTCTACTGTGGCCTGGGCACATACCACGATCTGCTGAAAATTATCAAGGACAAGGACTTCCTGGACAATGAGGAAAACGAGGACATTCTGGAAGATATCGTGCTGACCCTGACAATGTTTGAGGACAGAGAGATGACCGAGGAACGGCTGAAAACCTATGCCCACATGTTAGACGACAAAGTGATGAAGAAACTGAAGCGGCGAAGATGCCAGAGGCCATTTCGCCGACACGTGTCCAGCGAAAGCCTC	vector
M00292:91:000000000-AHYF2:1:1101:22014:8113	AGAGACGCCGCAAAATGAATTTGTGTCTCTACTGTGGCAATTAGCCCGAGATAGAGTTGAGTGTTGTTCCAGTTTGGAACAAGATGGAGGCCATTTCGCCGACACGTGTCCAGCGAAAGCCTC	vector
M00292:91:000000000-AHYF2:1:1101:22207:21496	AGAGACGCCGCAAAATGAATTTGTGTCTCTACTGTGACAAAGGAAGGCAGAGTTTCTCATTCCCTCGGTCACGTATTTCACTTTGGTCAGCTCGTGCCATTTCGCCGACACGTGTCCAGCGAAAGCCTC	vector
M00292:91:000000000-AHYF2:1:1101:22315:2343	AGAGACGCCGCAAAATGAATTTGTGTCTCTACTGTGGCAATTCTCCCTTCGGGAAGCGTGGCGCTTTCTCATAGCTCACGCTGTAGGTATCTCAGTTCGGTGTAGGTCGTTCGCTCCAAGCTGGTCTGTGTGCACGAACCCCCCGTTCAGCCCGACCGCTGCGCCTTATCCGGTAACTATCGTCTTGAGTCCAACCTGGAGGCCATTTCGCCGACACGTGTCCAGCGAAAGCCTC	vector
M00292:91:000000000-AHYF2:1:1101:22596:15846	AGAGACGCCGCAAAATGAATTTGTGTCTCTACTGTGGCAAGATACCGACCTTCCGCTTCTTCTTTGGGGCCATCTTATCGTCATCGTCTTTGTAATCAATATCATGATCCTTGTAGTCTCCGTCGTGGTCCTTATAGTCCATGGTGGCTGGAGGCCATTTCGCCGACACGTGTCCAGCGAAAGCCTC	vector
M00292:91:000000000-AHYF2:1:1101:22854:13063	AGAGACGCCGCAAAATGAATTTGTGTCTCTTCTGTGGCACAGAATAGGCCACGGTGGGGCTGTCGAAGCCGCCGTACTTCTTAGGGTCCCAGTCCTTCTTTCTGGCGATCAGCTTATCGCTGTTCCTCTTGGGCAGGATAGACTCTTTGCTGAAGCCGCCTGTCTGCACCTCGGTCTTTTTCACGATATTCACTTGGGGCATGCTCAGCACTTTCCGCACGTGTCCAGCGAAAGCCTC	vector
M00292:91:000000000-AHYF2:1:1101:23051:12855	AGAGACGCCGCAAAATGAATTTGTGTCTCTACTGTGGCAACCGCTTACAGACAAGCTGTGACCGTCTCCGGGAGCTGCATGTGTCAGAGGTTTGGAGGCCATTTCGCCGACACGTGTCCAGCGAAAGCCTC	vector
M00292:91:000000000-AHYF2:1:1101:23128:5098	AGAGACGCCGCAAAATGAATTTGTGTCTCTACTGTGGCAACGACCATGGTAATAGCGATGACTAATACGTAGATATACTGCCAAGTAGGAAAGTCCCATAAGGTCATGTACTGGGCACAATGCCAGGCGGGCCATTTACCGTCATTGACGTCAATAGGGGGCGTACTTGGCATATGATATGGAGGCCATTTCGCCGACACGTGTCCAGCGAAAGCCTC	vector
M00292:91:000000000-AHYF2:1:1101:23186:6315	AGAGACGCCGCAAAATGAATTTGTGTCTCTACTGTGGCAAAAGCGGCAGGGTCGGAACAGGAGAGCGCACGAGGGAGCTTCCAGGGGGAATGGAGGCCATTTCGCCGACACGTGTCCAGCGAAAGCCTC	vector
M00292:91:000000000-AHYF2:1:1101:23596:14132	AGAGACGCCGCAAAATGAATTTGTGTCTCTACTGTGGCAACTATGCGGCATCAGAGCAGATTGTACTGAGAGTGCACCATAAAATTGTAAACGTTAATATTTTGTTAAAATTCGCGTTAAATTTTTGTTAAATCAGCTCATTTTTAACCAATAGACCGAAATCGGCAAAATCCCTTATAAATCAAAAGAATAGCCCGAGATATGGAGGCCATTTCGCCGACACGTGTCCAGCGAAAGCCTC	vector
M00292:91:000000000-AHYF2:1:1101:23597:11625	AGAGACGCCGCAAAATGAATTTGTGTCTCTACTGTGGCAACCCTGGAAGCTCCCTCGTGCGCTCTCCTGTTCCGACCCTGCCGCTGGAGGCCATTTCGCCGACACGTGTCCAGCGAAAGCCTC	vector
M00292:91:000000000-AHYF2:1:1101:23666:18012	AGAGACGCCGCAAAATGAATTTGTAATTAATAGACTGGATGGAGGCGGATAAAGTTGCAGGACCACTTCTGCGCTCGGCCCTTCCGGCTGGCTGGTTTATTGCTGATAAATCTGGAGCCGGTGAGCGTGGAAGCCGCGGTATCATTGCAGCACTGGGTGGAGGCCATTTCGCCGACACGTGTCCAGCGAAAGCCTC	vector
M00292:91:000000000-AHYF2:1:1101:23676:2998	AGAGACGCCGCAAAATGAATTTGTGTCTCTACTGTGGCAATCAGCTGTGCTGTCCATCTGCCCGAGCCTTGTGAGACGTGCTACTTCCAATGGTCACGTCATGCCCGACGCGAGTTTCTGGCCAGTGGGGGCCATTTCGCCGACACGTGTCCAGCGAAAGCCTC	vector
M00292:91:000000000-AHYF2:1:1101:23818:23874	AGAGACGCCGCAAAATGAATTTGTGTCTCTACTGTGGCAACTCGTGAAGCTGAACAGAGAGGACCTGCTGCGGAAGCAGCGGACCTTCGACAACGGCAGCATCCCCCACCAGCTCCACCTGGGAGAGCTGCACGCCATTCGGCGGCGGCAGGAATATTATGACACATTCCTGACCGACAACCAGGAAAATATATCGACGATCAGGACCTGCCGCATACCCTAGTACGTGGGCCCTCGGACAATGAGAAACCGCAGATACAGCTGGATGATGGAGGCCATTTCGCCGACACGTGTCCAGCGAAAGCCTC	vector
M00292:91:000000000-AHYF2:1:1101:24001:4971	AGAGACGCCGCAAAATGAATTTGTGTCTCTACTGTGGCAAACACAACGTTCCCTCCGAAGAGGTCGGGAAGAAGAGGAAGAACTACTGGCGGCAGCTGCTGAACGCCAAGCAGATTACCCAGAGAAAGTTCGACAATCTGACCAAGACCGAGAGAGGCGGCCTGAGCGAAATGGATAAGGCAGGGTTCATCAAAACACAACTGGTGGAAAACCGGCAGATAACAAAGCACGTAGCACAGATACTGGACTCCCGGATGATGGAGGCCATTTCGCCGACACGTGTCCAGCGAAAGCCTC	vector
M00292:91:000000000-AHYF2:1:1101:2401:10909	AGAGACGCCGCAAAATGAATTTGTGTCTCTACTGTGGCAAATTTTTGTTAAATCAGCTCATTTTTTAACCAATAGACCGAAATCGGCAAAATCCCTTATAAATCAAAAGAATAGCCCGAGATAGAGTTGAGTGTTGTTCCAGTTTGGAACAAGAGTCCACTATTAAAGAACGTGGACTCCAACGTCAAAGGGCGAAAAACCGTCACAAATGGAGGCCATTTCGCCGACACGTGTCCAGCGAAAGCCTC	vector
M00292:91:000000000-AHYF2:1:1101:24016:4957	AGAGACGCCGCAAAATGAATTTGTGTCTCTACTGTGGCAAACACAACGTGCCCTCCGAAGAGGTCGTGAAGAAGATGAAGAACTAATGGCGGCAGCTGCTGAACGCCAAGCTGATTACCCAGAGAAAGTTCGACAATCTGACCAAGGCCGAGAGAGGCGGCCTAAGCGAACTGGATAAGGCCTGCTTCATCAAGAAACAGCTGGTGGAAACCCGGCAGATCACAAAGCACGTGGCACAGATCCTGGACTCCCGGATGATGGAGGCCGTTTCGCCGACACGTGTCCAGCGAAAGCCTC	vector
M00292:91:000000000-AHYF2:1:1101:24098:17897	AGAGACGCCGCAAAATGAATTTGTGTCTCTACTGTGGCAACACTGTGGCAATGGGTTTTAGAGCTAGAAATAGCAAGTTAAAATAAGGCTAGTCCGTTATCAACGTGAAAAAGTGGCACCGAGTCGGGGTTTTTTTGTTTTAGGGCTAGAAATAGCAAGTTAAAATAAGGCAAGTCAGTTTTTAGCGCGTGCGCCAATTCTCAGACACCTGACTGTCAACGCCCTTAAGCGGTGTCATCAACAACGTACCGCCACGCAAGGTTTTGGCATTTCCCATGGAAGAAACCACCACATCGATGGTGTGCCCCTGACGTCCAAACGGAGGAAGTGACGCTGTCACCATTACCGCAGCGATGGAGGCCATTTCGCCGACACGTGTCCAGCGAAAGCCTC	vector
M00292:91:000000000-AHYF2:1:1101:24136:16348	AGAGACGCCGCAAAATGAATTTGTGTCTCTACTGTGGTTCCGGCTCGTATGTTGTGTGGAATTGTGAGCGGATAACAATTTCACACAGGAAACAGCTATGACCATGATTACGCCAAGCTCGAAATTAACCCTCACTAAAGGGAACAAAAGCTGGTACCGGGCCCCCCCTCGAGGTCGACGGTATCGATAAGCTTGATATCGAATTAATTCGTCGACCTCGAAATTCTGAGGCCATTTCGCCGACACGTGTCCAGCGAAAGCCTC	vector
M00292:91:000000000-AHYF2:1:1101:24282:18936	AGAGACGCCGCAAAATGAATTTGTGTCTCTACTGGGGCGGCCTCAGTGAGCGAGCGAGCGCGCAGCTGCCTGCAGGGGCGCCTGATGCGGTATTTTCTCCTTACTGGAGGCCATTTCGCCGACACGTGTCCAGCGAAAGCCTC	vector
M00292:91:000000000-AHYF2:1:1101:24395:11172	AGAGACGCCGCAAAATGAATTTGTGTCTCTACTGTGGCAACTGGGGAGCGGCCGCAGGAACCCCTAGTGATGGAGTTGGCCACTCCCTCTCTGCGCGCTCGCTCGCTCACTGATGGAGGCCATTTCGCCGACACGTGTCCAGCGAAAGCCTC	vector
M00292:91:000000000-AHYF2:1:1101:24417:20252	AGAGACGCCGCAAAATGAATTTGTGTCTCTACTGTGGCAAAGCGTCGATTTTTGTGATGCTCGTCAGGGGGGCGGAGCCTATGGAAAAACGCCAGGAACCGTAATGGAGGCCATTTCGCCGACACGTGTCCAGCGAAAGCCTC	vector
M00292:91:000000000-AHYF2:1:1101:24488:5329	AGAGACGCCGCAAAATGAATTTGTGTCTCTACTGTGGCAATTTCATCACTTTGTCGTCGAACAGGTGGGCATAGGTTTTCAGCCGTTCCTCGATCATCTCTCTGTCCTCAAACAGTGTCAGGGTCATGGAGGCCATTTCGCCGACACGTGTCCAGCGAAAGCCTC	vector
M00292:91:000000000-AHYF2:1:1101:24657:16485	AGAGACGCCGCAAAATGAATTTGTGTCTCTACTGTGGCAATCCCAGCTGAGACAGGTCGATCCGTGTTTCGTACAGGCCCGTGATGCTCTGGTGGATCAGGGTGGCGTCCAGCACCTCATTGGTGCTGGTGTACCTCATCCGGTCGATGGCGGTATCAAAGTACTTGAAGGCGACAGTGGCTCTGGAGGCCATTTCGCCGACACGTGTCCAGCGAAAGCCTC	vector
M00292:91:000000000-AHYF2:1:1101:24703:7143	AGAGACGCCGCAAAATGAATTTGTGTCTCTACTGTGGCAACTGCCGCACGAGAGCTTTCAGCAGGGTCAGGTCCTTTTTCACTTCTTTGTAGCCCTTGGCTTCCAGAAAGTCGAGAGGCCATTTCGCCGACACGTGTCCAGCGAAAGCCTC	vector
M00292:91:000000000-AHYF2:1:1101:24779:10170	AGAGACGCCGCAAAATGAATTTGTGTCTCTACTGTGGCAACATTCCCTCGGTCACGTATTTCACTTTGGTCAGCTCGTTATACACGGTGAAGTACTCGTACAGCAGGCTGTGCTTGGGCAGCACCTTCTCGTTGGGCAGGTTCTTATCGAAGTTGGTCATCCGCTCGATGGAGCTCTGGGCGGAAGCGCCCTTGTCCACCACTTCCTCGAAGTGCCATTTCGCCGACACGTGTCCAGCGAAAGCCTC	vector
M00292:91:000000000-AHYF2:1:1101:25037:13104	AGAGACGCCGCAAAATGAATTTGTGTCTCTACTGTGGCAAATGTCGCTCAGCAGGATGGCGTCGGACAGGTTCTCGGCTGGCTGGAGGCCATTTCGCCGACACGTGTCCAGCGAAAGCCTC	vector
M00292:91:000000000-AHYF2:1:1101:25048:19421	AGAGACGCCGCAAAATGAATTTGTGTCTCTACTGTGTCGGGTTTTGCCCGGGTGGCCTCCGTGAGCGAGCCGGCGGGCAGAGAGGTAATGGCCAACTCCATCACTATGGGTTCCTGAGTCCGGTCCCCAGGAGGCCATTTCGCCGACACGTGTCCAGCGAAAGCCTC	vector
M00292:91:000000000-AHYF2:1:1101:25192:3358	AGAGACGCCGCAAAATGAATTTGTGTCTCTACTGTGGCAAGACCCGCAAGAACTCTTCCTCACGCTCGTCGCGCTCGACATCGGCAAGGTGTGGATCGCGGACGACGGCTCCGCGGTTGGAGGCCATCTCGCCGACACGTGTCCAGCGAAAGCCTC	vector
M00292:91:000000000-AHYF2:1:1101:25366:20590	AGAGACGCCGCAAAATGAATTTGTGTCTCTACTGTGGCAACTTCGAGAAGAACCCCATCGACTTTCTGGAAGCCAAGCGCTACAAAGAAGTGAAAAAGGACCTGATCAGCAATGGAGGCCATTTCGCCGACACGTGTCCAGCGAAAGCCTC	vector
M00292:91:000000000-AHYF2:1:1101:25437:16763	AGAGACGCCGCAAAATGAATTTGTGTCTCTACTGTGGCAAGGAATAAGGGCGACACGGAAATGTTGAATACTCATACTCTTCCTTTTTCAATATTATTGAAGCATTTATCAGGGTTATTGTCTCATGAGCGGATACATATTTGAATGTATTTATAAAAATAAACAAATAGGAGTTCCGCGCACATTACCCCGAAAAGTGCCACCTGACGTCTAAGAAACCATTATTATCATTACATTAACCTATAATTCGCCGACACGTGTCCAGCGAAAGCCTC	vector
M00292:91:000000000-AHYF2:1:1101:25727:16853	AGAGACGCCGCAAAATGAATTTGTGTCTCTACTGTGGCAAAAGCAACCATAGTACGCGCCCTGTAGCGGCGCATTAAGCGCGGCGGGTGTGGTGGTTACGCGCAGCGTGACCGCTACACTTGCCAGCGCCTTAGCGCCAAAATCCCTTAACGTGCGTTTTCGTTCCACTGAGCGTCAGACCCCGTAGAAAAGATCAAAGGATCTTCTTGAGATCCTTTTTTTCTGCGCTCTGCTGAAGCCAGTTACCTTCGGAAAAAGAGTTGGTAGCTCTTGATCCGGCAAACAAACCACCGCTGGTTGGAGGCCATTTCGCCGACACGTGTCCAGCGAAAGCCTC	vector
M00292:91:000000000-AHYF2:1:1101:26032:15734	AGAGACGCCGCAAAATGAATTTGTGTCTCTACTGTGGCAAAAGATCGAGAAGATCCTGACCTTCCGCATCCCCTACTACGTGGGCCCTCTGGCCAGGGGAAACAGCAGATTCGCCTGGATGACCAGAAAGAGCGAGGAAACCATCATGGAGGCCATTTCGCCGACACGTGTCCAGCGAAAGCCTC	vector
M00292:91:000000000-AHYF2:1:1101:26090:12235	AGAGACGCCGCAAAATGAATTTGTGTCTCTACTGTGGCTTGGTCGCCCGACGCCTCAGTGAGCGAGCGAGCGCGCAGCTGCCTGCAGGGGCGCCTGATGCGGTATTTTCGCCTTACGCATCTGTGCGGTATTTCACACCGCATACGTCAAAGCAACCATAGTTGGAGGCCATTTCGCCGACACGTGTCCAGCGAAAGCCTC	vector
M00292:91:000000000-AHYF2:1:1101:26284:8990	AGAGACGCCGCAAAATGAATTTGTGTCTCTACTGTGGCAACGTACACGAACTCGCTTTCCAGCTTAGGGTACTTTTTGATCAGGGCGGTTCCCACGACGGCGTTCAGGTAGGCGTCGTGGGCGTGGTGGTAGTTGTTGATCTCGCGCACTTTGTAAAACTGGAAATCCTTCCGGAAATCGGACACCAGCTTGGACTTCAGTGTGATCACTTTCACTTCCCGGATCAGTGGAGGCCATTTCGCCGACACGTGTCCAGCGAAAGCCTC	vector
M00292:91:000000000-AHYF2:1:1101:26350:4532	AGAGACGCCGCAAAATGAATTTGTGTCTCTACTGTGGCAATGGGCACAATGCCAGGCGGGTCATTTACCGTCATTAACGTCAGTTGGGGTCGTACCTGACATAGGATACACTTGATGTACTGGAGGCCATTTCGCCGACACGTGTCCAGCGAAAGCCTC	vector
M00292:91:000000000-AHYF2:1:1101:26489:14428	AGAGACGCCGCAAAATGAATTTGTGTCTCTACTGTGGCAATTCACCAGCGTTTCTGGGTGAGCAAAAACAGGAAGGCAAAATGCCGAAAAAAAGGGAATAAGGGCGACACGGAAATGTTGAATACTCATACTCTTCCTTTTTCAATATTATTGAAGCATTTATCAGGGTTATTGTCTCATGAGCGGATACATATTTGACAATGGAGGCCATTTCGCCGACACGTGTCCAGCGAAAGCCTC	vector
M00292:91:000000000-AHYF2:1:1101:26550:10541	AGAGACGCCGCAAAATGAATTTGTGTCTCTACTGTGGCAAACCCTAAAGGGAGCCCCCGATTTAGAGCTTACCGGGGACAGCCGTCGAACGAAGCGAGAAAGGAAGGGAAGAAAGCGAAAGGAGCGGGCGCTAAGGCTGGAGGCCATTTCGCCGACACGTGTCCAGCGAAAGCCTC	vector
M00292:91:000000000-AHYF2:1:1101:26629:19331	AGAGACGCCGCAAAATGAATTTGTGTCTCTACTGTGGCAACCTATAGGGCGGCCCCGAGTTAGAGCTTGAAGAGGAACAGCGTCGTACGTGGAGAAAAAGGAAGGTACGAAAGCGAAAAGGGGAGGCCATTTCGCCGACACGTGTCCAGCGAAAGCCTC	vector
M00292:91:000000000-AHYF2:1:1101:26632:8631	AGAGACGCCGCAAAATGAATTTGTGTCTCTACTGTGGCAAATCACCGAAACGCGCGAGACGAAAGGGCCTCGTGATACGCCTATTTTTATAGGTTAATGTCATGATAATAATGGTTTCTTAGACGTCAGGTGGCACTTTTCGGGGAAATGTGCGCGGAACCCCTATTTGTTTATTTTTCTAAATACATTCAAATATGTATCCGCTCATGAGACAATAACCCTGATAAATGCTTCAATAATATTGAAAAAGAAAGAGTATGAGTATTCAACATTTCCGTGTCGCCCTTATTCCCTTTTTTGCGGCATTTTGCTGGAGGCCATTTCGCCGACACGTGTCCAGCGAAAGCCTC	vector
M00292:91:000000000-AHYF2:1:1101:26645:14756	AGAGACGCCGCAAAATGAATCTTTGGTCGCCCGGCCTCAGTGAGCGAGCGAGCGCGCAGCTGCCTGCAGGGGCGCCTGATGCGGTATTTTCTCCTTACGCATCTGTGCGGTATTGCACAACGCATACGTCAAAGCCACCATAGTACGCGCCCTGTAGCGGCGCATTAAGCCGACACGTGTCCAGCGAAAGCCTC	vector
M00292:91:000000000-AHYF2:1:1101:26786:17503	AGAGACGCCGCAAAATGAATTTGTGTCCCTACTGTGGCAAAAGTCCGATGGCTTCGCCAACAGAAACTTCATGGAGATCATCCACGTCGACCGTCTGACCTTTCAACAGGACATCAATAAAACCCAGTTGCCCGGCCAGGACGATAGCCTGCACGAGCGACTTGGAGGCCATTTCGCCGACACGTGTCCAGCGAAAGCCTC	vector
M00292:91:000000000-AHYF2:1:1101:26803:8272	AGAGACGCCGCAAAATGAATTTGTGTCTCTACTGTGGCAAATTTTTTTTAAATCAGTTCATTTTTTAACCAATAGAACGAATTCGGTAAAATCCCTTATAAATCAAAAGAAAAGCCCGCGATAGACTTGAGTGTTGTTCCAGTTTGAAACAAGAGTCGAGTATTAAAGAACGTGGACTCAAACGTCAAAGGGCGAAAAACCGTCTCAAATGGAGGCCATTTCGCCGACACGTGTCCAGCGAAAGCCTC	vector
M00292:91:000000000-AHYF2:1:1101:26885:19141	AGAGACGCCGCAAAATGAATTTGTGTCTTTGGAACAAGAGTCCACTATTAAAGAACGTGGACTCCAACGTCAAAGGGCGAAAAACCGTCTATCAGGGCGATGGCCCACTACGTGAACCATCACCCAAATCAAGTTTTTTGGGGTCGAGGTGCCGTAAAGCACTAAATCGGAACCCTAAAGGTAGCCCCCGATTTAGAGCTTGACGGGGAAAGCCGGCGACACGTGTCCAGCGAAAGCCTC	vector
M00292:91:000000000-AHYF2:1:1101:26922:19116	AGAGACGCCGCAAAATGAATTTGTGTCTCTACTGTGGCAAGCCAAGCCTCAGTGTGCGAGCGAGCGCGCAGCTGCCTGCAGGTGCGTCGGATGCGGTATTTTCTTGGAGGCCATTTCGCCGACACGTGTCCAGCGAAAGCCTC	vector
M00292:91:000000000-AHYF2:1:1101:27142:20295	AGAGACGCCGCAAAATGAATTTGTGTCTCTACTGTGGCAACGGCAGATTGTACTGATAGTGCACCATAAAATTTTAAACGTTAATAGTTAGTTACAATTCGCGTTATATTTTTGTTACATCAGCTCATTTTTTAACAAATAGACCGAAATCGGCAAAATCCCTTCAAAATCAAAAGAATTGCCCGAGATGGAGGCCATTTCGCCGACACGTGTCCAGCGAAAGCCTC	vector
M00292:91:000000000-AHYF2:1:1101:27348:17940	AGAGACGCCGCAAAATGAATTTGTGTCTCTACTGTGGCAATTCACCAGCGTTCCTGGGTGAGCAAAAACAGGAAGGCAAAATGCTGAAAAAAAGGGAACAAGGGCGACACGGACATGTTGAATACTCATACTCTTCCTTTTTCAATATGATTGAAGCATTTATCAAGGTTATTATCTCATGAGCGGATACATATTTGACAATGGAGGCCATTTCGCCGACACGTGTCCAGCGAAAGCCTC	vector
M00292:91:000000000-AHYF2:1:1101:27531:14740	AGAGACGCCGCAAAATGAATTTGTGTCTCTACCTATTTGTTTATTTTTCTAAATACATTCAAATATGTATCCGCTCATGAGACAATAACCCTGATAAATGCTTCAATAATATTGAAAAAGGAAGAGTGGAGGCCATTTCGCCGACACGTGTCCAGCGAAAGCCTC	vector
M00292:91:000000000-AHYF2:1:1101:27810:12609	AGAGACGCCGCAAAATGAATTTGTGTCTCTACTGTGGCAACCCGCCGCGCTTAATGCGCCGCTACAGGGCGCGTCAGGTGGCACTTTTCGGGGAAATGTGCGCGGAACCCAATGGAGGCCATTTCGCCGACACGTGTCCAGCGAAAGCCTC	vector
M00292:91:000000000-AHYF2:1:1101:27900:8853	AGAGACGCCGCAAAATGAATTTGTGTCTCTACTGTGGCAACACTTTGTCCAGATTAGCGTCGGCCAGGATCACTCTCTTGGAGAACTCGCTGGTCTGCTCGATGATCTCGTCCAGGTAGTGCTTGTGCTGTTCCACAAACAGCTGTTTCTGATCATTATCCTCGGGGGCGCCCTTCAGCTTCTCATAGTGGCTGGCCAGGTCAAGGACGTTCACATATTTGGAGGGCATGGAGGCCATTTCGCCGACACGTGTCCAGCGAAAGCCTC	vector
M00292:91:000000000-AHYF2:1:1101:2801:14201	AGAGACGCCGCAAAATGAATTTGTGTCTCTACTGTGGCAAAAGAAGTACGGCGGCTTCGACAGCCCCACCGTGGCCTATTCTGTGCTGGTGGTGGCCAAAGTGGAAAAGGGCAAGTCCAAGAAACTGAAGAGTGTGAAAGAGCTGCAATGGAGGCCATTTCGCCGACACGTGTCCAGCGAAAGCCTC	vector
M00292:91:000000000-AHYF2:1:1101:28033:16765	AGAGACGCCGCAAAATGAATTTGTGTCTCTACTGTGGCAAAGAAATAGCCCGAGATAGAGTTGAGTTTTGCTCCAGTTTGTAACAAGAGTCCACTATTAAAGAACGTGGACTACAACGTCTAAGGGCGAAAAACAGTCTATCAGTGCGATAGGACACAACGTGAAACAACACCCAAATAAAGTTTTTTGGTGCTGTGGAGGCCATTTCGCCGACACGTGTCCAGCGAAAGCCTC	vector
M00292:91:000000000-AHYF2:1:1101:28387:16459	AGAGACGCCGCAAAATGAATTTGTGTCTCTACTGTGGCAATTAGCCCGAGATAGAGTTGAGTGTTGTTCCAGTTTGGAACAAGATGGAGGCCATTTCGCCGACACGTGTCCAGCGAAAGCCTC	vector
M00292:91:000000000-AHYF2:1:1101:28699:9939	AGAGACGCCGCAAAATGAATTTGTGTCTCTACTGTGGCAATTTAAATTATGTTTTAAAATGGACTATCATATGCTTACCGTAACTTGAAAGTATTTCGATTTCTTGGCTTTATTGGAGGCCATTTCGCCGACACGTGTCCAGCGAAAGCCTC	vector
M00292:91:000000000-AHYF2:1:1101:28714:9557	AGAGACGCCGCAAAATGAATTTGTGTCTCTACTGTGGCAATCTGAGCCCAGAAAGCGAAGGAGCAAAGCTGCTATTGGCCGCTGCCCCAAAGGCCTACCCGCTTCCATTGCTCAGCGGTGCTGTCCATCTGCACGAGACTAGTGAGACGTGCTACTTCCATTTGTCACGTCTGGAGGCCATTTCGCCGACACGTGTCCAGCGAAAGCCTC	vector
M00292:91:000000000-AHYF2:1:1101:28763:12911	AGAGACGCCGCAAAATGAATTTGTGTCTCTACAGTGGCAAGAAAGGACAAAACACGGTGTCTCTACTGTGGAAATAGGTTTTAGAGCTAGAAATAGCAAGTTAAAATAAGGCTAGTCCGTTATCAACTTGAAAAAGGGGCACCGTGAGGGTGCTTTTTTGTTTTAGAGCTAGAAATAGCAAGTTAAAATAAGGCTAGTCCGTTTTTAGCGCGTGCGCCAATGCTGCAGACAAATGGCCCTAGAGATACCCGTTACATAACTGACGGTAAATGGCCCGCATGGAGGCCATTTCGCCGACACGTGTCCAGCGAAAGCCTC	vector
M00292:91:000000000-AHYF2:1:1101:28902:10892	AGAGACGCCGCAAAATGAATTTGTGTCTCTACTTTGGAGAGATCCAGCCGAATCTCCGGTTCCGCCTGGCCAAAGGGCACACGTAGGAGAGGACGCTGAAGGTCAGGATTTGCCCGTGGAGGCCATTTCGCCGACACGTGTCCAGCGAAAGCCTC	vector
M00292:91:000000000-AHYF2:1:1101:28951:9021	AGAGACGCCGCAAAATGAATTTGTGTCTCTACTGTGGCAAGTACGATGTGGATCAGATCGTGCCTAAGAGGTCTCTGAAGGACGACTCCATCGCCAACAAGGTGCTGAATGGAGGCCATTTCGCCGACACGTGTCCAGCGAAAGCCTC	vector
M00292:91:000000000-AHYF2:1:1101:2916:16642	AGAGACGCCGCAAAATGAATTTGTGTCTCTACGGCGGCTTCGACAGCCCCACCGTGGCCTATTCTGTGCTGGTGGTGGCCAAAGTGGAAAAGGGCAAGTCCAAGAAACTGAAGAGTGTGAAAGAGCTGCTGGGGATCACCATCATGGAAAGAAGCAGCTATGGAGGCCATTTCGCCGACACGTGTCCAGCGAAAGCCTC	vector
M00292:91:000000000-AHYF2:1:1101:29330:11724	AGAGACGCCGCAAAATGAATTTGTGTCTCTACTGTGGCAAGGGGGTGGTGGGGGTGAGTACAGCCAGGGGGATGATTGGGGAAAGAATAGCAGGCCTGCTGGGGAGAGGCCGCAGGAACGCCTAGTGATGGAGTTTGGCACTCTCTCTCAGCGCGCTCGATCGCGCACTGAGACCGGGCGACCAAAGTGGAGGCCATTTCGCCGACACGTGTCCAGCGAAAGCCTC	vector
M00292:91:000000000-AHYF2:1:1101:2990:16310	AGAGACGCCGCAAAATGAATTTGTGTCTCTACTGTGGCAAGATACCGACTCTCCGCTGCTTCTTTGGGGCCATCTTATCGTCATCGTCTTTGTAATCAATAACATGATCCTTGTAGTCTCCGTCGTGGTCCTTATAGTCCATGGTGGCTGGAGGCCATTTCGCCGACACGTGTCCAGCGAAAGCCTC	vector
M00292:91:000000000-AHYF2:1:1101:3102:19159	AGAGACGCCGCAAAATGAATTTGTGTCTCTATGTTTTATGCTTCCGGCTCGTATGTTGTGTGGAATTGTGAGCGGATAACAATTTCACACAGGAAACAGCTATGACCATGATTACGCCAAGCTCGAAATTAACCCTCACTAAAGGGAACAAAAGCTGGTACCGGGCCCCCCCTCGAGGTCGACGAGATCGATAAGCTTGATATCGAATTAATTCGTCGACCTCGAAATTCTACCGGGTAGGGGAGGCGCTTGGAGGCCATTTCGCCGACACGTGTCCAGCGAAAGCCTC	vector
M00292:91:000000000-AHYF2:1:1101:3140:18021	AGAGACGCCGCAAAATGAATTTGTGTCTCTACTGTGGCAATTTTCCGAAGGTAACTGACTTCAGCAGAGCGCAGATACCAAATACTGTTCTTCTAGTGGAGGCCATTTCGCCGACACGTGTCCAGCGAAAGCCTC	vector
M00292:91:000000000-AHYF2:1:1101:3258:13847	AGAGACGCCGCAAAATGAATTTGTGTCTCTACTGTGGCAAGCACCTGCCTGAAATCACTTTTTTTCAGGTTGGACCGGTGCCACCATGGACTATAAGGACCACGACGGAGACCACAAGGATCATGATAATGGAGGCCATTTCGCCGACACGTGTCCAGCGAAAGCCTC	vector
M00292:91:000000000-AHYF2:1:1101:3273:9379	AGAGACGCCGCAAAATGAATTTGTGTCTCTACTGTGGCAAGTTGCTCTTGCCCGGCGTCAATACGGGATAATACCGCGCCACATAGCAGAACTTTAAAAGTGCTCATCATTGGAAAACGTTCTTCGGGGCGAAAACTCTCAAGGATCTTACCGCTGTTGAGATCCAGTTCGATGTAACCCACTCGTGCACCTGGAGGCCATTTCGCCGACACGTGTCCAGCGAAAGCCTC	vector
M00292:91:000000000-AHYF2:1:1101:3382:18816	AGAGACGCCGCAAAATGAATTTGTGTCTCTACTGTGGCAACGGTCGGTCGGTAGCCACGGAGTCACAGCAGCCGACAATAAGTACGTCATCGGCGTCGACATCGGCCGCGACTCTGTGGCCTGGGCAGTCCGCACAGAGGAGTACTGTCTCCCATTTGGCCGACACGTGTCCAGCGAAAGCCTC	vector
M00292:91:000000000-AHYF2:1:1101:3880:7970	AGAGACGCCGCAAAATGAATTTGTGTCTCTACTGTGGCAAGATGCGGTGGGCTCGATGGCTTCTGCGGCGGAAAGAACCAGCTGGGGCTCGGGAGCCACAAGTTCTAGTCTCGAGGCTAGAGCGGTGGAGGCCATTTCGCCGACACGTGTCCAGCGAAAGCCTC	vector
M00292:91:000000000-AHYF2:1:1101:4051:7931	AGAGACGCCGCAAAATGAATTTGTGTCTCTACTGTGGCAACGACGGCCAGAGAATTGTAATACGACTCACAATAGGGCGAATTGGAGCTCCACCGCGGTGGCGGCCGCTCTAGCCTCGAGGCTAGAACTAGTGGATCTCGAGCCCCAGCTGGTTCTTTCCGCCTCAGAAGCCATAGAGCCCACCGCATCCCCAGCATCAAGTCTTATCTGATGATACTTAAACTGGTCCTATCAAGGTGGCGAACGTGTGACAGACAAATTTCACTGCCAGATTACAACACTGGTTTTGATGGATGGAGGCCATTTCGCCGACACGTGTCCAGCGAAAGCCTC	vector
M00292:91:000000000-AHYF2:1:1101:4510:20177	AGAGACGCCGCAAAATGAATTTGTGTCTCTACTGTGGCAGCTATTCTTTTGATTTATAAGGGATTTTGCCGATTTCGGTCTATTGGTTAAAAAATATGGAGGCCATTTCGCCGACACGTGTCCAGCGAAAGCCTC	vector
M00292:91:000000000-AHYF2:1:1101:4645:9368	AGAGACGCCGCAAAATGAATTTGTGTCTCTACTGTGGCAAGTGGCACTTTTCGGGGAAATGTGCGCGGAACCCCTATATGTTTATTTTTCTAAATACATTCAAATACGTATCCGCTCATGAGACAATAACCCTGATAAATGCTTCAATAATATTGAAAAAGGAAGAGTATGAGTATTCAACATTTCCGTGTCGCCCTTATTCCCTTTTTTGCGGCATTTTGCCTTCCCGTGGAGGCCAATTCGCCGACACGTGTCCAGCGAAAGCCTC	vector
M00292:91:000000000-AHYF2:1:1101:4672:14180	AGAGACGCCGCAAAATGAATTTGTGTCTCTACTGTGGCACAGAATAGGCCACGGTGGGGCTGTCGAAGCCGCCGTACTTCTTAGGGTCCCAGTCCTTCTTTCTGGCGATCAGCTTATCGCTGTTCCTCTTGGGCAGGATAGACTCTTTGCTGAAGCCGCCTGTCTGCACCTCGGTCTTTTTCGCGATATTCACTTGGGGCATGCCCAGCACTTTCCGCACGTGTCCAGCGAAAGCCTC	vector
M00292:91:000000000-AHYF2:1:1101:5125:8736	AGAGACGCCGCAAAATGAATTTGTGTCTCTACTGTGGCAACTTCGAGAAGAATCCCATCGACTTTCTGGAAGCCAAGGGCTACAAAGAAGTGAAAAAGGACCTGATCATCAATGGAGGCCATTTCGCCGACACGTGTCCAGCGAAAGCCTC	vector
M00292:91:000000000-AHYF2:1:1101:5157:5264	AGAGACGCCGCAAAATGAATTTGTGTCTCTACTGTGGCAATGGCACAAGCCCGATAAAAACGTGATCGAGAAGGCCAAGGCGTACCTGATCACCCAACAGAGACAGTAGAACATACGCAAGAGCACGAATCGGATCGAACTGGAGGCCATTTCGCCGACACGTGTCCAGCGAAAGCCTC	vector
M00292:91:000000000-AHYF2:1:1101:5394:18092	AGAGACGCCGCAAAATGAATTTGTGTCTCTACTGTGGCAATTGTGCCCAGGGAGGCGTTGAGCCGATCTTCCACGCCGGAGATTTTGGAGGCCATTTCGCCGACACGTGTCCAGCGAAAGCCTC	vector
M00292:91:000000000-AHYF2:1:1101:5472:17809	AGAGACGCCGCAAAATGAATTTGTGTCTCTACTGTGGCACACGAGCAGTTCCTCGGTGCCGTCCATCTTTTCCAGTCTGGGCTTGATGAACTCGTAGAACTCGCCCTGGCTCGCTCCGCCGGCTATCCACCATTAATGAACGTGGAATCCAACGTCAAAGGGCGAAAAACCGTCTATCAGGGCGATGGTTCATTTGGAGGCCATTTCGCCGACACGTGTCCAGCGAAAGCCTC	vector
M00292:91:000000000-AHYF2:1:1101:5654:21097	AGAGACGCCGCAAAATGAATTTGTGTCTCTACTGTGGCAACCACCCAGAAGGGACAGAAGAACAGCCGCGAGAGAATGAAGCCCCCTGGAAGCGCCCTCGTGCGCTCTCCTGTTCCGACCCTGCCGCTTACCGGATACCTGTCCGCCTTAAGTTGGCCGCAGTGTTATCACTCATGGTTATGGCAGCACTGCATAATTCTCTTACTGTCATGCCATTGGTGGGGTATTAATGTTTAATTACCTGGAGGCCATTTCGCCGACACGTGTCCAGCGAAAGCCTC	vector
M00292:91:000000000-AHYF2:1:1101:5672:20832	AGAGACGCCGCAAAATGAATTTGTGTCTCTACTGTGGCAAGCCAGCCGGAAGGGCCGAGCGCAGAAGTGGTCCTGCAACTTTATCCGCCTCCATCCAGTCTATTAATAGTTGCCGGGAAGCTAGAGTAAGTACCTCGCCAGTTAATGGAGGCCATTTCGCCGACACGTGTCCAGCGAAAGCCTC	vector
M00292:91:000000000-AHYF2:1:1101:5684:14604	AGAGACGCCGCAAAATGAATTTGTGTCTCTACTGTGGCAAGGCCGAGAATATCATCCACCTGTTTACCCTGACCAATCTGGGAGCCCCTGCCGCCTTCAAGTACTTTGACACCACCATCGACCGGAAGAGGTACACCAGCACCAAAGAGGTGTGGAGGCCATTTCGCCGACACGTGTCCAGCGAAAGCCTC	vector
M00292:91:000000000-AHYF2:1:1101:6114:10365	AGAGACGCCGCAAAATGAATTTGTGTCTCTACTGTGGCAAACCAGTCACAGAAAAGCATCATACGGATGGCATGACAGTAAGAGAATTATGCAGTGTGGAGGCCATTTCGCCGACACGTGTCCAGCGAAAGCCTC	vector
M00292:91:000000000-AHYF2:1:1101:6118:7741	AGAGACGCCGCAAAATGAATTTGTGTCTCTACTGTGGCAAGGTGCCAAACTGCAGCTGAGCAAGGACACCTACGACGATGGAGGCCATTTCGCCGACACGTGTCCAGCGAAAGCCTC	vector
M00292:91:000000000-AHYF2:1:1101:6493:10051	AGAGACGCCGCAAAATGAATTTGTGTCTCTACTGTGGCAAATTTTTGTTAAATCAGCTCATTTTTTAACCAATAGACCGAAATCGGCAAAATCCCTTATAAATCAAAAGAATAGCCCGAGATAGAGTTGAGTGTTGTTCCAGTTTGGAACAAGAGTCCACTATTAAAGAACGTGGACTCCAACGTCAAAGGGCGAAAAACCGTCACAAATGGAGGCCATTTCGCCGACACGTGTCCAGCGAAAGCCTC	vector
M00292:91:000000000-AHYF2:1:1101:6744:6599	AGAGACGCCGCAAAATGAATTTGTGTCTCTACTGTGGCAAGTGCTCCAGGTAATTAAACATTAATACCCCACCAACCAACCATCCCTTAAACCCTTACCTCTTGCTCAGCTAATTACAGCCCGGAGGAGAAGGGCCGTCCCGCCCGCTCACCTGTGGGAGTAACGCGGTCAGTCAGAGCCGGGGCGGGCGGCGCGAGGCGGCGGCGGAGCGGGGCACAGGGCGAAGGCTGGAGGCCATTTCGCCGACACGTGTCCAGCGAAAGCCTC	vector
M00292:91:000000000-AHYF2:1:1101:6758:11678	AGAGACGCCGCAAAATGAATTTGTGTCTCTACTCGCCCTTATTCCCTTTTTTGCGGCATTTTGCCTTCCTGTTTTTGCTCACCCAGAAACGCTGGTGTAAGTAAAAGATGCTGAAGATCAGTTGCCCTCCGAAGAGGTCGTGAAGAAGATGAAGAACTACTGGCGGCAGCTGCTATGGAGGCCATTTCGCCGACACGTGTCCAGCGAAAGCCTC	vector
M00292:91:000000000-AHYF2:1:1101:7124:19655	AGAGACGCCGCAAAATGAATTTGTGTCTCTACTGTGGCAACGTACACGAATTCGCTTGTCAGCTTAGGGTACTTTTTGATCAGGGCGGTTCCCACGACGGCGTTCCGGTAGGCGTCGTGGGCGTGGTGGTAGTTGTTGATCTCGCGCACTTTGTAAAACTGGAAATCCTTCCGGAAATCGGACACCAGCTTGGACGTCAGGGTGATCACTTTCACTTCCCGGATCAGTGGAGGCCATTTCGCCGACACGTGTCCAGCGAAAGCCTC	vector
M00292:91:000000000-AHYF2:1:1101:7214:20440	AGAGACGCCGCAAAATGAATTTGTGTCTCTACTGTGGCAGGTACAGCTTCTCGTTCTGCAGCTGGGTGTTTTCCACGGGGTGTTCTTTCAGGATCTGGCTGCCAATGGAGGCCATTTCGCCGACACGTGTCCAGCGAAAGCCTC	vector
M00292:91:000000000-AHYF2:1:1101:7429:5642	AGAGACGCCGCAAAATGAATTTGTGTCTCTACGGGGCCACCACCACACCCGCCGGGCTTAATGGGCCGCTACCGGGCGCGTACTATGGTTGCTTTGACGTATGCGGGGTGAAATACCGCACAGATGCGTAAGGAGAAAATACCGCATCAGGCGCCCCTGCAGGCAGCTGCGCCTTCGCTCGCTCACTGAGGCCGCCCGGGCAAAGCCAGGGCGGCGGGCGACCTTTATGGAGGCCATTTCGCCGACACGTGTCCAGCGAAAGCCTC	vector
M00292:91:000000000-AHYF2:1:1101:7443:6849	AGAGACGCCGCAAAATGAATTTGTGTCTCTACTGTGGCAACATGATTCCTTCATATTTGCATATACGATACAGGGCTGTTAGAGAGATAATTGGAATTAACTTGACTGTAAATGGAGGCCATTTCGCCGACACGTGTCCAGCGAAAGCCTC	vector
M00292:91:000000000-AHYF2:1:1101:7561:10055	AGAGACGCCGCAAAATGAATTTGTGTCTCTACTGTGGCAACACCACCAGCACAGAATAGGCCACGGTGGGGCTGTCGAAGCCGCCGTACTTCTTAGGGTCCCAGTCCTTCTGGAGGCCATTTCGCCGACACGTGTCCAGCGAAAGCCTC	vector
M00292:91:000000000-AHYF2:1:1101:7629:9199	AGAGACGCCGCAAAATGAATTTGTGTCTCTACTGTGGCAAGGCCCAGATCGGCGACCAGTACGCCGACCTGTTTCTGGCCGCCAAGAACCTGTCCGACGCCATCCTGCTGAGCGACATCCTGAGAGTGAACACCGTGGTGACCAAGGCCCCCCTGAGGGCCTCTATGATCAAGAGATTAGACGAGCTCCACCAGGACCTGACCATGCTGAAATCTCCCGTGCGGCAGCAGCTGCCTGAGAAGTGATGAACGAAACAGACAGAGCGCTGACATAGGATCCCCACTGATTAGGCGTTGGTAACTGTCGTAGCAAGTTTACTCAGTGGAGGCCATTTCGCCGACACGTGTCCAGCGAAAGCCTC	vector
M00292:91:000000000-AHYF2:1:1101:7766:3547	AGAGACGCCGCAAAATGAATTTGTGTCTCTACTGTGGCAACAAGAAAATCGAGTGCTTCGACTCCGTGGAAATCTCCGGCGTGGAAGATCTGGAGGCCATTTCGCCGACACGTGTCCAGCGAAAGCCTC	vector
M00292:91:000000000-AHYF2:1:1101:8171:6592	AGAGACGCCGCAAAATGAATTTGTGTCTCTACTGTGGCTCATGATGTTGCTGTAGAAGAAGTACTTGGCGGTAGCCTTGCCGATTTCCTGCTCGCTCTTGGCGATCATCTTCCATTTGGCCGACACGTGTCCAGCGAAAGCCTC	vector
M00292:91:000000000-AHYF2:1:1101:8409:23785	AGAGACGCCGCAAAATGAATTTGTGTCTCTACTTTGGCAAGGCCGTGAATATCATCCACCTGATTACCCTGACCAATCTGGGAGCACCCGCCGCCTTCAAGTACTTTGACACTAACAGCCACCGGAAGAGGGACACCAGCACTTAAGTGGTGTGTGTGCCAATTCGCCGACACGTGTCCAGCGAAAGCCTC	vector
M00292:91:000000000-AHYF2:1:1101:8436:2656	AGAGACGCCGCAAAATGAATTTGTGTCTCTACTGTGGCAAAGTTACGGTAAGCATATGATAGTCCATTTTAAAACATATTTTTAAAACTGCAAACTACCCAAGAAATTATTACTTTCTACGTCACGTATTTTGTACTAATATCTTTGTGTTTACAGTCAAATTAATTCCAAGTAGCGCTCAAACAGCCTTGTATCGTAAATGCAAATATGAAGGAATCATGTGGAGGCCATTTCGCCGACACGTGTCCAGCGAAAGCCTC	vector
M00292:91:000000000-AHYF2:1:1101:8786:7355	AGAGACGCCGCAAAATGAATTTGTGTCTCTACTGTGGCTGGAAGAGTCCTTCCTGGTGGAAGAGGATAAGAAGCACGAGCGGCACCCCATCTTCGGCAACATCGTGGACGAGGTGGCCTACCACGAGAAGTACCCCACCATCTATGGAGGCCATTTCGCCGACACGTGTCCAGCGAAAGCCTC	vector
M00292:91:000000000-AHYF2:1:1101:8831:13074	AGAGACGCCGCAAAATGAATTTGTGTCTCTACTGTGGCAAAAGCTGTTTCCTGTGTGAAATTGTTATCCGCTCACAATTCCACACAACATACGAGCCGGAAGCATAAAGTGTAGAGCCTGGGGTGCCTAATGAGTGAGCTAACTCACATTAATTGCGTTGCGCTCACTGCCTGGGGGCCATTTCGCCGACACGTGTCCAGCGAAAGCCTC	vector
M00292:91:000000000-AHYF2:1:1101:8877:4588	AGAGACGCCGCAAAATGAATTTGTGTCTCTACTGTGGCAATTTCATCACTTTGTCGTCGAACAGGTGGGCATAGGTTTTCAGCCGTTCCTCGATCATCTCTCTGTCCTCAAACAGTGTCAGGGTCATGGAGGCCATTTCGCCGACACGTGTCCAGCGAAAGCCTC	vector
M00292:91:000000000-AHYF2:1:1101:8933:24542	AGAGACGCCGCAAAATGAATTTGTGTCTCTACTGTGGCCCGGAGATGAGCCAATTGTCTGCAGAATTGGCGCACGAGCTAAACACGGACTAGCCTTATTTTAACTTGCTATTTCTAGCTCTAAAACAAAAAAGCACCGACTCGGTGCCACTTTTTCAAGTTGATAACGGACTAGCCATATTTTGGAGGCCATTTCGCCGACACGTGTCCAGCGAAAGCCTC	vector
M00292:91:000000000-AHYF2:1:1101:8956:8088	AGAGACGCCGCAAAATGAATTTGTGTCTCTACTGTGGCAAGCGGTGGGCTCTATGGCTTCTGAGGCGGAAAGAACCAGCTGGGGCTCGAGATCCACTAGTTCTAGCCTCGAGGCTAGAGCGGCCGCCACCTGGAGGCCATTTCGCCGACACGTGTCCAGCGAAAGCCTC	vector
M00292:91:000000000-AHYF2:1:1101:9151:12672	AGAGACGCCGCAAAATGAATTTGTGTCTCTACTGTGGCAAAGCGTCGATTTTTGTGATGCTCGTCAGGGGGGCGGAGCCTATGGAAAAACGCCAGGAACCGTAATGGAGGCCATTTCGCCGACACGTGTCCAGCGAAAGCCTC	vector
M00292:91:000000000-AHYF2:1:1101:9172:7529	AGAGACGCCGCAAAATGAATTTGTGTCTCTACTGTGGCAATTTTAAATCAATCTAAAGTATATATGAGTAAACTTGGTCTGACAGTTACCAATGCTTAATCAGTGAGGCACCTATCTCAGCGATCTGTCTATTTCGTTCATCCATAGTTGCCTGACTCCCCGTCGTGTAGATAACTAATGGAGGCCATTTCGCCGACACGTGTCCAGCGAAAGCCTC	vector
M00292:91:000000000-AHYF2:1:1101:9200:15695	AGAGACGCCGCAAAATGAATTTGTGTCTCTACTGTGGCAATTCTCCCTTCGGGAAGCGTGGCGCTTTCTCATAGCTCACGCTGTAGGTATCTCAGTTCGGTGTAGGTCGTTCGCTCCAAGCTGGGCTGTGTGCACGAACCCCCCGTTCAGCCCGACCGCTGCGCCTTATCCGGTAACTATCGTCTTGAGTCCAACCTGGAGGCCATTTCGCCGACACGTGTCCAGCGAAAGCCTC	vector
M00292:91:000000000-AHYF2:1:1101:9379:18945	AGAGACGCCGCAAAATGAATTTGTGTCTCTACTGTGGCAGGTTGCTCTTGCCCGGCGTCAATACGGGATAATACCGCGCCACATAGCAGAACTTTAAAAGTGCTCATCATTGGAAAACGTTCTTCGGGGCGAAAACTCTCAAGGATCTTACCGCTGTTGAGATCCAGTTCGATGTAACCCACTCGTGCACCTGGAGGCCATTTCGCCGACACGTGTCCAGCGAAAGCCTC	vector
M00292:91:000000000-AHYF2:1:1101:9519:12990	AGAGACGCCGCAAAATGAATTTGTGTCCAGCTGAAAGAGGACTACTTCAAGAAAATCGAGTGCTTCTACTCCGTGGAAATCTCCGGCGTGGAAGATCGGTTCAACGCCTCCCTGGCACATACCACGATCTGCTGAAAATTATCAAGGACAAGGACTTCCTGGACAATGAGGAAAACGAGGACATTCTGGAAGATATCGTGCTGACCCTGACACTGTTTGAGGACAGAGAGATGATCGAGGAACGGCTGAAAACCTATGCCCTCCTGATTGCATCTAAAGCCGCTGTTGCCTTTTTAGGTACGGCGATTGATGCGGAGGCCATTTCGCCGACACGTGTCCAGCGAAAGCCTC	vector
M00292:91:000000000-AHYF2:1:1101:9635:10343	AGAGACGCCGCAAAATGAATTTGTGTCTCTACTGTGGCAATTGTATCTTCTTCTGGCGGTTCTCTTCAGCCGGGTGGCCTCGGCTGTTTCGCCGCTGTCGAACAGCAGGGCTCCGATCAGGTTCTTCTTGATGCTGTGCCGGTCGGTGTTGCCCAGCAAGATGGAGGCCATTTCGCCGACACGTGTCCAGCGAAAGCCTC	vector
M00292:91:000000000-AHYF2:1:1101:9710:2591	AGAGACGCCGCAAAATGAATTTGTGTCTCTACTGTGGCAAACGTTCTTCGGGGCGAAAACTCTCAAGGATCTTACCGCTGTTGAGATCCAGTTCGATGTAACCCACTCGTGTGGAGGCCATTTCGCCGACACGTGTCCAGCGAAAGCCTC	vector
M00292:91:000000000-AHYF2:1:1101:9776:21211	AGAGACGCCGCAAAATGAATTTGTGTCTCTACTGTGGCGTGCAGGAAAGGGAGTCTTTCTGATTCTGAAGTTTATGCTCGATACCAACATCTGCATTTTTACGATAAAGAACAAACCCGCCAGTGTCAGGGAACGTTTTAACCTGAACCAGGGGAGAATGTGCATCAGATTGATCACGCTGATGGAGGTTGGAGGCCATTTCGCCGACACGTGTCCAGCGAAAGCCTC	vector
M00292:91:000000000-AHYF2:1:1101:9780:15825	AGAGACGCCGCAAAATGAATTTGTGTCTCTACTGTGGCAAATAGTTACCGGATAAGGCGCAGCGGTCGGGCTGAACGAGGGGTTCGTGCACACAGCACAGCTTGGAGCGAACGACCTACACCGAACTGAGATACCTACAGCGTGAGCTATGAGAAAGCGCCACGCTTCCCGAAGGGAGAAAGGCGGACAGGTATCCGGTAAGCGGCAGGGTCGGAACAGGAGAGCAAAATGGAGGCCATTTCGCCGACACGTGTCCAGCGAAAGCCTC	vector
M00292:91:000000000-AHYF2:1:1101:9959:22567	AGAGACGCCGCAAAATGAATTTGTGTCTCTACTGTGGCAAAAGAGATTTCCACGGAGTCGAAGCACTCGATTTTCTTGAAGTAGTCCTCTTTCAGGTGCTGCACGGTCACTTTCCGGTTGGTCTTGAACAGCAGGTCCACGATGGCCTTTTTCTGCTCGCCGCCCAGGAAGGCGGGCTTTCTCCTTCCCCCGGTCACGTATTTCACTTTGGTCAGCTCGTTATACACTGTGAAGTACCCGTACAGCAGGCTGTGCTTGGGCAGCACCTTCTCGTTTGGCAGGTTCTTATCGAAGTTGGTCAGCCGCTCGATGAAGCTCTAGGCCATTTCGCCGACACGTGTCCAGCGAAAGCCTC	vector
M00292:91:000000000-AHYF2:1:1101:9986:13897	AGAGACGCCGCAAAATGAATTTGTGTCTCTACTGTGGCAAGATACCGACCTTCCGCTTCTTCTTTGGGGCCATCTTATCGTCATCGTCTTTGTAATCAATATCATGATCCTTGTAGTCTCCGTCGTGGTCCTTATAGTCCATGGTGGCTGGAGGCCATTTCGCCGACACGTGTCCAGCGAAAGCCTC	vector
M00292:91:000000000-AHYF2:1:1102:10058:15025	AGAGACGCCGCAAAATGAATTTGTGTTTCTACTGTGGCAAGGCCGAGAATATCATCCACCTGTTTACCCTGACCAATCTGGGAGCCCCTGCCGCCTTCAAGTACTTTGACACCACCATCGACCGGAAGAGGTACACCAGCACCAAAGAGGTGTGGAGGCCATTTCGCCGACACGTGTCCAGCGAAAGCCTC	vector
M00292:91:000000000-AHYF2:1:1102:10083:4936	AGAGACGCCGCAAAATGAATTTGTGTCTCTACTGTGGCAGGGTTTTCCTCGAACAGCTGGTTGTAGGTCTGCACCAGCTGGATGAACAGCTTGTCCACGTCGCTGTTGTCGGGGTTCAGGTCGCCCTCGATCAGGAAGTGGCCCCGGAACTTGATGGAGGCCATTTCGCCGACACGTGTCCAGCGAAAGCCTC	vector
M00292:91:000000000-AHYF2:1:1102:10088:19964	AGAGACGCCGCAAAATGAATTTGTGTCTCTACTGTGGCAACGCACACATTCCACATCCACCGGTAGGCGCCAACCGGCTCCGATCTTTGGTTGGAGGCCATTTCGCCGACACGTGTCCAGCGAAAGCCTC	vector
M00292:91:000000000-AHYF2:1:1102:10131:12216	AGAGACGCCGCAAAATGAATTTGTGTCTCTACTGTGGCAAGCAGTTCCTCGGTGCCGTCCATCTTTTCCAGGATGGGCTTGATGAACTTGTAGAACTCTTCCTGGCTGGCTCCGCCGTCTACATTGGAGGCCATTTCGCCGACACGTGTCCAGCGAAAGCCTC	vector
M00292:91:000000000-AHYF2:1:1102:10199:15817	AGAGACGCCGCAAAATGAATTTGTGTCTCTACTGTGGCAAGAGCACCTGCCTGAAATCACTTTTTTTCAGGTTGGACCGGTGCCACCATGGACTATAAGGACCACGACGGAGACTACAAGGATCATGATATTGATTACAAAGACGATGACGATAAGATGGCCCCAAAGAAGAAGCGGAAGGTCGGTATCCACGGAGTCCCAGCAGCCGACAAGAAGTACATGGAGGCCATTTCGCCAACACGTGTCCAGCGAAAGCCTC	vector
M00292:91:000000000-AHYF2:1:1102:10233:19615	AGAGACGCCGCAAAATGAATTTGTGTCTCTACTGTGGCAAGGTCTGACAGTTACCAATGCTTAATCAGTGAGGCACCTATCTCAGCGATCTGTCTATTTCGTTCATCCATAGTTGCCTGACTCCCCGTCGTGTTGGAGGCCATTTCGCCGACACGTGTCCAGCGAAAGCCTC	vector
M00292:91:000000000-AHYF2:1:1102:10427:18692	AGAGACGCCGCAAAATGAATTTGTGTCTCTACTGTGGCAATCAGGATTGTCTTGCCGGACTGCTTGTCCCGGATGCCGTTGATCAGCTTCTGGAGGCCACTTCGCCGACACGTGTCCAGCGAAAGCCTC	vector
M00292:91:000000000-AHYF2:1:1102:10447:8962	AGAGACGCCGCAAAATGAATTTGTGTCTCTACTGTGGCAACCGTCTCCGGGAGCTGCATGTGTCAGAGGTTTTCACCGTCATCACCGAAACGCGCGAGACGAAAGGGCCTCGTGGTACGCCTATTTTTATAGGTTTATGTCATGATGGTAATGGTTTCTTAGACGTCAGGTGGCACTTTTCGGGGAAATGTGCGCGGAACCCCTAGTTGTTTATTTTTCTAAATACATGCAAATATGTATCCGCTCATGAGACAATAACCCTGATAATGGAGGCCATTTCGCCGCCACGTGTCCAGCGAAAGCCTC	vector
M00292:91:000000000-AHYF2:1:1102:10462:12370	AGAGACGCCGCAAAATGAATTTGTGTCTCTACGGTGGGCGAGGCGCACCGTGGGCTTGTACTCGGTCATGGTAAGCTGATCTAGATGGATGCAGGTCGAAAGGCCCGGAGATGAGGAAGAGGAGAACAGCGCGGCAGACGTGCGCTCACTCAAAGGCGGTAATACGGTTATCCACAGAATCAGGGGATAACGCAGGAAAGCTCTTGATCCGGCAAACAAACCACCGCTGGTAGCGGTGGTTTTTTTGTTTGCAGGCCATTTCGCCGACACGTGTCCAGCGAAAGCCTC	vector
M00292:91:000000000-AHYF2:1:1102:10526:8234	AGAGACGCCGCAAAATGAATTTGTGTCTCTACTCGCCCTTATTCCCTTTTCTGCGGCATTTTGCCTTCCTTTTTTTGCTCACCCAGAAACGCATGTGAAAGTAAAAGATGCTGAAGATCAGTTGGCCTCCGAAGAAGTCGTGAAGAAGATAAAGAACTACTGGCGGCAGCGGCGATGGAGGCCATTTCGCCGACACGTGTCCAGCGAAAGCCTC	vector
M00292:91:000000000-AHYF2:1:1102:10820:21188	AGAGACGCCGCAAAATGAATTTGTGTCTCTACTGTGGCATTGCCAGCGCCTTAGCGCCCGCTCCTTTCGCTTTCTTCCCTTCCTTTCTCGCCACGTTCGCCGGCTTTCCCCGTCAAGCTCAATGGAGGCCATTTCGCCGACACGTGTCCAGCGAAAGCCTC	vector
M00292:91:000000000-AHYF2:1:1102:11074:16291	AGAGACGCCGCAAAATGAATTCGTGTCTCTACTGTGGCAACCCTTTAGGGTTCCGATTTAGTGCTTTACGGGGAAAGCCGGCGAACGTGGCGAGAAAGGAAGGGAAGAAAGCGAAAGGAGCGGGCGCTAAGGCGCTGGCAAGTGTAGCGGTTAAATGGAGGCCATTTCGCCGACACGTGTCCAGCGAAAGCCTC	vector
M00292:91:000000000-AHYF2:1:1102:11152:5550	AGAGACGCCGCAAAATGAATTTGTGTCTCTACTGTGGCAACTCGACCCCAAAAAACTTGATTTGGGTGATGGTTCACGTAGTGGGCCATCGCACTGATAGACGGTTTTTCGCCCTTTGACGTTGGAGTCCACGTTCTTTAATAGTGGAATGGAGGCCATTTCGCCGACACGTGTCCAGCGAAAGCCTC	vector
M00292:91:000000000-AHYF2:1:1102:11797:7939	AGAGACGCCGCAAAATGAATTTGTGTCTCTACTGTGGCAACGGGAAGAGAATCGCAGGCATGCTGGGGAGCGGCCGCAGGAACCCCTAGTGATGGAGTTGGCCACTCCCTCTCTGCGCGCTCGCTCGCTCACTGAGGCCGGGCGACCACCATTTCGCCGACACGTGTCCAGCGAAAGCCTC	vector
M00292:91:000000000-AHYF2:1:1102:11924:3929	AGAGACGCCGCAAAATGAATTTGTGTCTCTACTGTGGCAACAAGGTACTGACCAGAAGCGACAAGAACCGGGGCAAGAGCGACAACGTGCCCTCCGAAGAGGAATGGAGGCCATTTCGCCGACACGTGTCCAGCGAAAGCCTC	vector
M00292:91:000000000-AHYF2:1:1102:12152:23837	AGAGACGCCGCAAAATGAATTTGTGTCTCTACTGTGGCAAGCTCTAAAACAAAAAAGCACCGACTCGGTGCCACTTTTTCAAGTTGATAACGGACTAGCCTTATTTTAACTTGCTATTTCTAGCCCTAAAACCCATTGCCACAGTAGAGACACGGTGTTTCGTCCTTTCCACAAGATATATAAAGCCAAGAAATCGAAATACTTTCAAGTTACGGTAAGCATATGATAGTCCATTTTAAAAGAGGCCATTTCGCCGACACGTGTCCAGCGAAAGCCTC	vector
M00292:91:000000000-AHYF2:1:1102:12175:14883	AGAGACGCCGCAAAATGAATTTGTGTCTCTACTGTGGCAATTAAAATTATGTTTTAAAATGGACTATCATATGCTTACCGTAACTTGAAAGTATTTCGATTTCTTGGCTTTATTGGAGGCCATTTCGCCGACACGTGTCCAGCGAAAGCCTC	vector
M00292:91:000000000-AHYF2:1:1102:12178:6871	AGAGACGCCGCAAAATGAATTTGTGTCTCTACTGTGGCAACTATGCGGCATCAGGGCCGATTGTCCTTAGAGTGCACCATAAAATTGTAAACGTTAATATTTTGTTAAAATTCGCGTTAAATTTTTGTTAAATCAGCTCATTTTTTAACCAATAGACCGAAATCGGCAAAATCCCTGAGAAATCAAAAGAATAGCCCGAGATATGGAGGACATGTCGCCGAAACGTGTCCAGCGAAAGCCTC	vector
M00292:91:000000000-AHYF2:1:1102:12382:17840	AGAGACGCCGCAAAATGAATTTGTGTCTCTACTGTGGCAAAACATATATTGAAGACAATTGCCTTCACTCTCCCCATCTCCCCCCCCCCATGGAGGCCATTTCGCCGACACGTGTCCAGCGAAAGCCTC	vector
M00292:91:000000000-AHYF2:1:1102:12438:15782	AGAGACGCCGCAAAATGAATTTGTGTCTCTACTGTGGCAACGTCAGGGCGCGTCAGCGGGTGTTGGCGGGTGTCGGGGCTGGCTTAACTATGCGGCATCAGAGCAGATTGTACTGAGAGTGCACCATAAAATTGTAAACGTTAATATTTTGTTAAAATTCGCGTTAAATTTTTGTTAAATCAGCTCATTTTTTAACCAATAGACCGAAATCGGCAAAATCCCTGGAGGCCATTTCGCCGACACGTGTCCAGCGAAAGCCTC	vector
M00292:91:000000000-AHYF2:1:1102:12479:13790	AGAGACGCCGCAAAATGAATTTGTGTCTCTACTGTGGCAAATTGAAAAAGGAAGAGTATGAGTATTCAACATTTCCGTGTCGCCCTTATTCCCTTTTTTGCGGGGTGGAGGCCATTTCGCCGACACGTGTCCAGCGAAAGCCTC	vector
M00292:91:000000000-AHYF2:1:1102:12604:10200	AGAGACGCCGCAAAATGAATTTGTGTCTCTACTGTGGCAAACAAGCCCGTCAGGGCGCGTCAGCGGGTGTTGGCGGGTGTCGGGGCTGGCTTAACTATGCGGCATCAGAGCAGATTGTACTGAGAGTGCACCATAAAATCGTAAACGTTAATATTTTGTTAAAATTGGAGGCCATTTCGCCGACACGTGTCCAGCGAAAGCCTC	vector
M00292:91:000000000-AHYF2:1:1102:12683:23519	AGAGACGCCGCAAAATGAATTTGTGTCTCTACTGTGGCAACACCACCAGCACAGAATAGGCCACGGTGGGGCTGTCGAAGCCGCCGTACTTCTTAGGGTCCCAGTCCTTCTGGAGGCCATTTCGCCGACACGTGTCCAGCGAAAGCCTC	vector
M00292:91:000000000-AHYF2:1:1102:12690:2510	AGAGACGCCGCAAAATGAATTTGTGTCTCTACTGTGGCAACAGTCCTTCTTTCTGGCGATCAGCTTATCGCTGTTCCTCTTGGGCAGGATAGACTCTTTGCTGAAGCCGCCTGTCTGCACCTCGGTCTTTTTCATGGAGGCCATTTCGCCGACACGTGTCCAGCGAAAGCCTC	vector
M00292:91:000000000-AHYF2:1:1102:12774:23330	AGAGACGCCGCAAAATGAATTTGTGTCTCTACTGTGGCAAGGAGATTCCCACTCAGTCGAAGCGTTCGATTTGCATGAGATAGTCATCTATCAGCTGCTACACGTTCACTTTCCGGGTGGTGTTAATGGAGGCCATTTCGCCGACACGTGTCCAGCGAAAGCCTC	vector
M00292:91:000000000-AHYF2:1:1102:12863:11276	AGAGACGCCGCAAAATGAATTTGTGTCTCTACTGTGGACTCCAACGTCAAAGGGCGAAAAACCGTCTATCAGGGCGATGGCCCACTACGTGAACCATCACCCTAATCAAGTTTTTTGGGGTCGAGGTGCGCGCTCGCTCGCTCACTGAGGCCGCCCGGGCAAAGCCCGGGCGTCGGGCGACCGACACGTGTCCAGCGAAAGCCTC	vector
M00292:91:000000000-AHYF2:1:1102:12979:13963	AGAGACGCCGCAAAATGAATTTGTGTCTCTACTGTGGCAAATGTTTAATTACCTTGAGAACCTGCCTGAAATCACTTTTTTTCAGGTTGGACCGGTGCCACCAGGGACTATAAGGACCACGACGGAGACTACAAGGGTCATGATATTGATTAAAAAGACTATGACGATGGAGGCCATTTCGCCGATACGTGTCCAGCGAAAGCCTC	vector
M00292:91:000000000-AHYF2:1:1102:13037:14559	AGAGACGCCGCAAAATGAATTTGTGTCTCTACTGTGGCAAGGGGGTGAGCGGGCGAGCGCGCAGAGAGGGAGTGGCCAACTCCATCACTAGGGGTTCCTGCGGCCGCTCCCCAGCATGCCTGCTATTGGAGGCCATTTCGCCGACACGTGTCCAGCGAAAGCCTC	vector
M00292:91:000000000-AHYF2:1:1102:13038:24294	AGAGACGCCGCAAAATGAATTTGTGTCTCTACTGTGGCAACGTTTGGTGTGGCTTCATTCAGCTCCGGTTCCCAACGATCAAGGCGAGTTACATGATCCCCCATGTTGTGCAATGGAGGCCATTTCGCCGACACGTGTCCAGCGAAAGCCTC	vector
M00292:91:000000000-AHYF2:1:1102:13208:16772	AGAGACGCCGCAAAATGAATTTGTGTCTCTACTGTGGCAGAGCGGCGGGCTTTCTCATTCCCTCGGTCACGTATTTCACTTTGGTCAGCTCGTTATACACGGTGAAGTACTCGTACAGCAGGCTGTGCTTGGGCAGCACCTTCTCGTTGGGCAGGTTCTTATCGAAGTTGGTCATCCGCTCGATGAAGCTCTGGGCGGAAGCGCCCTTGTCCACCACTTCCTCGAAGTTCCAGGGGGTGATGGTTTCCTCGCTCTTTCTGGTCATCCAGGGGAGGATTTCGCCGACACGTGTCCAGCGAAAGCCTC	vector
M00292:91:000000000-AHYF2:1:1102:13496:21921	AGAGACGCCGCAAAATGAATTTGTGTCTCTACTGTGGCAAAGAATATGACACGGTGGGGCTGTCGAAGCCGCGGGTCTTCTTAGGGTTCCAGTCCTTGTTGATCGCCGACAGCTTATCTCTGTTCCTCGTGGGCAGCATAGACTCTTTGCTAAAGCCGCCGGTCTGCACCTCGATGTTTTTCACGATATACTCTCGCGGCATCCGCAGCACCTTCCGCACGTGTCCAGCGAAAGCCTC	vector
M00292:91:000000000-AHYF2:1:1102:13593:24339	AGAGACGCCGCAAAATGAATTTGTGTCTCTACTGTGGCAAGCTCCGCCGCCGCCTCGCGACGCCCGCCCCGGCTCTGACTGACCGCGTTACTCCCACAGGTGAGCGGGCGGGACGGCCCTTCTCCTCCGGGCTGTAATTAGCTGAGCAAGAGGTAAGGGTTTAAGGGATGGTTGGTTGGTGGGGTATTAATGTTTAATTACCTGGAGCACCTGCCTGAAATAACTTGGAGGCCATTTCGCCGACACGTGTCCAGCGAAAGCCTC	vector
M00292:91:000000000-AHYF2:1:1102:13645:17344	AGAGACGCCGCAAAATGAATTTGTGTCTCTACTGTGGCACGTGGCACAGATCCTGGACTCCCGGATGAACACTAAGTACGACGAGAATGACAAGCTGATCCGGGAAGTGAAAGTGATCACCCTGAAGTCCAAGCTTGTGTCCGATTTTCCGCTTTGCTTTTGCCACCCTTCTTTCCTGCACACCGACTGACTTCTGATACTTTTTTTTGATGACAATCAGAGATGTTAAACCAATTCATACCTATGCACTTATCAAATAACCCCACAGCCCTATGAAATGATTGAAAGGCAACGTTTTAAGTTTCAGACATGTTAGAGTCTCCGCAGAAAAAAGAGATTGAGGCGAATATATGGTGTGCCTTTGGAGGCCATTTCGCCGACACGTGTCCAGCGAAAGCC…	vector
M00292:91:000000000-AHYF2:1:1102:14077:10489	AGAGACGCCGCAAAATGAATTCGTGTCTCTACTGTGGCAATTGCCCCTCCCCCGTGCCTTCCTGTATGTTGTGTGTAAGCACTCCGTTCTTTGGTGGCCCCTTCGCGCCACCTTCTACTGGAGGCCATTTCGCCGACACGTGTCCAGCGAAAGCCTC	vector
M00292:91:000000000-AHYF2:1:1102:14158:2655	AGAGACGCCGCAAAATGAATTTGTGTCTCTACTCGCCCTTATTCCCTTTTTTGCGGCATTTTGCCTTCCTGTTTTTGCTCACCCAGAAATGCTGGTGAAAGTAAAAGATGCTGAAGATCAGTTGCCCTCCGACGAGGTCGTGAAGAAGAGGAAAAACTAATGGCGGCAGCTGCTATGGAGGCCATTTCGCCGACACGTGTCCAGCGAAAGCCTC	vector
M00292:91:000000000-AHYF2:1:1102:14337:12662	AGAGACGCCGCAAAATGAATTTGTGTCTCTACTGTGGCAATCTTGGCTTTATATATCTTGTGGAAAGGACGAAACACCGTGTCTCTACTGTGGCAATGGGTTTTAGAGCTAGAAATAGCAAGTTAAAATAAGGCTAGTCCGTTATCTGTGTAAACGTCGACATCTAAATATGAAATTATCAACTATTGCAGTAGTAAAATTTCAATCCCCAATTTCTTTACATTCGAATGTTACATGTTGTGGATTTGATGATAAAAAAGACACCTTCGATATAACGTCACCTTTAAAATGACAACTTGTTAATGGAGGCCATTTCGCCGACACGTGTCCAGCGAAAGCCTC	vector
M00292:91:000000000-AHYF2:1:1102:14377:18906	AGAGACGCCGCAAAATGAATTTGTGTCTCTACTGTGGCAAGACTCTTCCAGTCTGTGGAAGAAGCTGTCGTCCACCTTGGCCATCTCGTTGCTGAAGATCTCTTGCAGATAGCAGATCCGGTTCTTCCGTCTGGTGTATCTTCTTCTGACGGTTCTCTTCAGCCGTGTGGCCTCGGCTGTTTCGCCGCTGTCGAACAGCAGTGGAGGCCATTTCGCCGACACGTGTCCAGCGAAAGCCTC	vector
M00292:91:000000000-AHYF2:1:1102:14401:20276	AGAGACGCCGCAAAATGAATTTGTGTCTCTACTGTGGCAAAAGCCCGGGCGGCCTCAGTGAGCGAGCGAGCGCGCAGCTGTGGAGGCCATTTCGCCGACACGTGTCCAGCGAAAGCCTC	vector
M00292:91:000000000-AHYF2:1:1102:14675:4528	AGAGACGCCGCAAAATGAATTTGTGTCTCTACTGTGGCCGATTATCGGGAATCGGTTCGCTAACGCTGCCCACCGTGGCCTATTCTGTGCTGGTGGTGGCCCTCTAGAGCCATTTGTCTGCAGGCGCACGAGGGAGCTTCCAGGGGGAAACGCCTGGTATCTTTATAGTCCTGTCGGGTTTCGCCACCTCTGACGAGGCCATTTCGCCGACACGTGTCCAGCGAAAGCCTC	vector
M00292:91:000000000-AHYF2:1:1102:14766:4017	AGAGACGCCGCAAAATGAATTTGTGTCTCTACTGTGGCAAACCAGCGGTGGTTTTTTTGTTTGCAAGCAGCAGATTACGCGCAAATGGAGGCCATTTCGCCGACACGTGTCCAGCGAAAGCCTC	vector
M00292:91:000000000-AHYF2:1:1102:14781:4027	AGAGACGCCGCAAAATGAATTTGTGTCTCTACTGTGGCAAACCAGCGGTGGTTTTTTTGTTTGCAAGCAGCAGATTACGCGCAAATGGAGGCCATTTCGCCGACACGTGTCCAGCGAAAGCCTC	vector
M00292:91:000000000-AHYF2:1:1102:14793:13710	AGAGACGCCGCAAAATGAATTTGTGTCTCTACTGTAGCAGGCTCGTGCTTCTTATCCTCTTCCACCAGGAAGGACTCTTCCAGTCTGTGGAAGAAGCTGTCGTCCACCTTGGCCATCTCGTTGCTGAAGATCTCTTGCAGATAGCAGATCCGGTTCTTCCGTGGAGGCCATTTCGCCGACACGTGTCCAGCGAAAGCCTC	vector
M00292:91:000000000-AHYF2:1:1102:14822:7720	AGAGACGCCGCAAAATGAATTTGTGTCTCTACTGTGGCAAATGTTTAATTACCTGGAGCACCTGCCTTAAATCACTTTTTTTCAGGTTGGAACGGTGCCACCATGGACTATAAGGACCACGACGGAGACTACAAGGAGCATGATATTGATTACGAAGACGATGACGATGGAGGCCATTTCGCCGACACGTGTCCAGCGAAAGCCTC	vector
M00292:91:000000000-AHYF2:1:1102:14941:20628	AGAGACGCCGCAAAATGAATTTGTGTCTCTACTGTGGCAACGCCTCTCCCCGCGCGTTGGCCGATTCATTAATGCAGCTGGCACGACAGGTTTCCCGACTGGAAAGCGGGCAGTGAGCGCAACGCAATTAATGTGAGTTATGGAGGCCATTTCGCCGACACGTGTCCAGCGAAAGCCTC	vector
M00292:91:000000000-AHYF2:1:1102:15083:14034	AGAGACGCCGCAAAATGAATTTGTGTCTCTACTGTGGCGAGATTATCAAAAAGGATCTTCACCTAGATCCTTTTAAATTAAAAATGAAGTTTTAAATCAATCTAAAGTATATATGAGTAAACTGGAGGCCATTTCGCCGACACGTGTCCAGCGAAAGCCTC	vector
M00292:91:000000000-AHYF2:1:1102:15136:16911	AGAGACGCCGCAAAATGAATTTGTGTCTCTACTGTGGCAAGGATTTTGCCACCGTGCGGAAAGTGCTGAGCATGCCCCAAGTGAATATCGTGGTGGAGGCCATTTCGCCGACACGTGTCCAGCGAAAGCCTC	vector
M00292:91:000000000-AHYF2:1:1102:15143:8063	AGAGACGCCGCAAAATGAATTTGTGTCTCTACTGTGGCAATTGCCTGGCCGGCCTTTTTCGTGGCCGCCGGCCTTTTGTCGCCTCCCAGCTGAGACAGGTCGATCCGTGTCTCGTACAGGCCGGTGATGCTCTGGTGGATCAGGGTGGCGTCCAGCACCGCTTTGGTGCTGGTGTACCTCTTCCGGTCGATGGTGGTGTCAAAGTACTTGAAGGCGGCAGGGTGGAGGCCATTTCGCCGACACGTGTCCAGCGAAAGCCTC	vector
M00292:91:000000000-AHYF2:1:1102:15324:8357	AGAGACGCCGCAAAATGAATTTGTGTCTCTACTGTGGCAACGACCCCAAAAAACTTGATTTGGGTGATGGTTCACGTAGTGGGCCATCGCCCTGATAGACGGTTTTTCACCCTTTGACGTTGGAGTCCAAAATGGAGGCCATTTCGCCGACACGTGTCCAGCGAAAGCCTC	vector
M00292:91:000000000-AHYF2:1:1102:15467:8138	AGAGACGCCGCAAAATGAATTTGTGTCTCTACTGTGGCAAACAAGAAATTCAAGGTGCTGGGCAACACCGACCGGCACAGCATCAAGAAGAACCTGATCGGAGCCCTGCTGTTCGACAGCGGCGAAACAGCCGAGGCCACCCGGCTGAAGAGAACCGCCAGAAGAAGATACACCAGACGGAGGCCATTTCGCCGACACGTGTCCAGCGAAAGCCTC	vector
M00292:91:000000000-AHYF2:1:1102:15614:5430	AGAGACGCCGCAAAATGAATTTGTGTCTCTACTGTGGCAATGGCGTTACTATTGACGTCAATGGGCGGGGGTCGTTGGGCGGTCAGAGGCCATTTCGCCGACACGTGTCCAGCGAAAGCCTC	vector
M00292:91:000000000-AHYF2:1:1102:15761:13829	AGAGACGCCGCAAAATGAATTTGTGTCTCTACTGTGGCATATGATAGTCCATTTTAAAACATAATTTTAAAACTGCAAACTACCCAAGAAATTATTACTTTCTACGTCACGTATTTTGTACTAATATCTTTGTGTTTACAGTCAAATTGATTCCAATTATCTCTCTAACAGCCTTGTAATGGAGGCCATTTCGCCGACACGTGTCCAGCGAAAGCCTC	vector
M00292:91:000000000-AHYF2:1:1102:15803:7767	AGAGACGCCGCAAAATGAATTTGTGTCTCTACTGTGGCAACTTTATCCGCCTCCATCCAGTCTATTAATTGTTGCCGGGAAGCTAGAGTAAGTAGTTCGCCAGTTAATTGGAGGCCATTTCGCCGACACGTGTCCAGCGAAAGCCTC	vector
M00292:91:000000000-AHYF2:1:1102:15851:24574	AGAGACGCCGCAAAATGAATTTGTGTCTCTACTGTGGCAAGTGGCCCCCGATTTAGAGCTTGACGGGGAAAGCCGGCGAACGTGGCGAGAAAGGAAGGGAAGAAAGCGAAAGGAGCGGGCGCTAAGGCGCTGGCAAGTGTAGCGGTCACGCTGCGCGTAACCACCACACCCGCCGCGCATTGTGGAGGCCATTTCGCCGACACGTGTCCAGCGAAAGCCTC	vector
M00292:91:000000000-AHYF2:1:1102:15959:8625	AGAGACGCCGCAAAATGAATTTGTGTCTCTACTGTGGCAAGGAATAAGGGCGACACGGAAATGTTGAATACTCATACTCTTCCTTTTTCAATATTATTGAAGCATTTATCAGGGTTATTGTCTCATGAGCGGATACATATTTGAATGTATTTAGAAAAATAAACAAATAGGGGTTCCGCGCACATTTCCCTGAAAAGTGCCACCTGACGTCTAAGAAACCATTATTATCATGACATTAACCTATAAGTCGCCGACACGTGTCCAGCGAAAGCCTC	vector
M00292:91:000000000-AHYF2:1:1102:16023:3531	AGAGACGCCGCAAAATGAATTTGTGTCTCTACTGTGGCAAAGCACCGGGATAAGCCCATCAGAGAGCAGGCCGAGAATATCATCCACCTGTTTACCCTGACCAATCTGAATGGAGGCCATTTCGCCGACACGTGTCCAGCGAAAGCCTC	vector
M00292:91:000000000-AHYF2:1:1102:16230:2614	AGAGACGCCGCAAAATGAATTTGTGTCTCTACTGTGGCAATCGCCCTGGCCGGACACCTGGGCTTTCTGGATGTCCTCTTTAAAGGTCAGGCTGTCGTCGTGGATCAGCTGCATGAAGTTTCTGTTGGCGAAGCCGTCGGACTTCAGGAAATCCAGGATTGTCTTGCCGGACTGCTTGTCCCGGATGCCGTGGAGGCCATTTCGCCGACACGTGTCCAGCGAAAGCCTC	vector
M00292:91:000000000-AHYF2:1:1102:16632:24475	AGAGACGCCGCAAAATGAATTTGTGTCTCTACTGTGGCAACACGCCCACGACGCCTACCTGAACGCCGTCGTGGGAACCGCCCTGATCAAAAAGTACCCTAAGCTGGAAAGCGAGTTCTGGAGGCCATTTCGCCGACACGTGTCCAGCGAAAGCCTC	vector
M00292:91:000000000-AHYF2:1:1102:16699:5592	AGAGACGCCGCAAAATGAATTTGTGTCTCTACTGTGGCAACACTGTCCCTTCCTAATAAAATGAGGAAATTGCATCGCATTGATGGAGGCCATTTCGCCGACACGTGTCCAGCGAAAGCCTC	vector
M00292:91:000000000-AHYF2:1:1102:16931:9985	AGAGACGCCGCAAAATGAATTTGTGTCCAGCTGAAAGAGGACTACTTCAAGAAAATCGAGTGCTTCGACTCCGTGGAAATCTCCGGCGTGGAAGATCGGTTCAACGCCTCCCTGGGCACATACCACGATCTGCTGAAAATTATCAAGGACAAGGACTTCCTGGACAATGAGGAAAACGAGGACATTCTGGAAGATATCGGGCTGACCCTGACACTGTTTGAGGACAGAGAGATGATCGAGGAACGGCTGAAAACCTATGCCCACCTGATTGCATCTAAAGCCGCTGTTGCCTTTTTAGGTACGGCGATTGATGCGGAGGCCATTTCGCCGACACGTGTCCAGCGAAAGCCTC	vector
M00292:91:000000000-AHYF2:1:1102:16995:3819	AGAGACGCCGCAAAATGAATTTGTGTCTCTACTGCGGCCTCAGTGAGCGAGCGAGCGCGCAGCTGCCTTCAGGGGCGCCTGATGCGGTATTTTCTCCTTACGCATCTGTGCGGTATTTCACACCGCATACGTCAAAGCAACCATTGGAGGCCATTTCGCCGACACGTGTCCAGCGAAAGCCTC	vector
M00292:91:000000000-AHYF2:1:1102:17007:20812	AGAGACGCCGCAAAATGAATTTGTGTCTCTACTGTGGCAAGCACCTGCCTGAAATCACTTTTTTTCAGGTTGGACCGGTGCCACCATGGACTATAAGGACCACGACGGAAACTACAAGGATAAAGATAATGGAGGCCATTTCGCCGACACGTGTCCAGCGAAAGCCTC	vector
M00292:91:000000000-AHYF2:1:1102:17014:20988	AGAGACGCCGCAAAATGAATTTGTGTCTCTACTGTGGCAACCCGATTTAGAGCTTGACGGGGAAAGCCGGCGAACGTGGCGAGAAAGGAAGGGAAGAAAGCGAAAGGAGCGGGCGCTCGGGCGCTGGCAAGTGTAGCGGTCACGCTGTGCGTAACCACCAGACCCGCCGCGCTTAATGCGCCGCTACAGGGCGCGTACTAGGGTTGCTTTGACGCATTGGAGGCCATTTCGCCGACACGTGTCCAGCGAAAGCCTC	vector
M00292:91:000000000-AHYF2:1:1102:17303:3616	AGAGACGCCGCAAAATGAATTTGTGTCTCTACTGTGGCAAGCCAGCCGGAAGGGCCGAGCGCAGAAGTGGTCCTGCAACTTTATCCGCCTCCATCCAGTCTATTAATTGTTGCCGGGAAGCTAGAGTAAGTAGTTCGCCAGTTAATGGAGGCCATTTCGCCGACACGTGTCCAGCGAAAGCCTC	vector
M00292:91:000000000-AHYF2:1:1102:17368:8785	AGAGACGCCGCAAAATGAATTTGTGTCTCTACTGTGGCAATTGCCCGGCGTCAATACGGGATAATACCGCGCCACATAGCAGAACTTTAAAAGTGCTCATCATTGGAAAACGTTCTTCGGGGCGAAAACTCTCAAGGATCTTACCGCTGTTGAGATCCAGTTCGATGTAACCCACTCGTGCACCCAACTGATCTTCAGCATCTTTTACTTTCACCAGCGTTTCTGGAGGCCATTTCGCCGTCACGTGTCCAGCGAAAGCCTC	vector
M00292:91:000000000-AHYF2:1:1102:17442:18575	AGAGACGCCGCAAAATGAATTTGTGTCTCTACTGTGGCAACATGATTCCTTCATATTTGCATATACGATACAAGGCTGTTAGAGAGATAATTGGAATTAATTTGACTGTAAATGGAGGCCATTTCGCCGACACGTGTCCAGCGAAAGCCTC	vector
M00292:91:000000000-AHYF2:1:1102:17558:8241	AGAGACGCCGCAAAATGAATTTGTGTCTCTACTGTGGCAACATGATTCCTTCATATTTTCATAGACGATACAAGGCTGTTAGAGAGATAATTGGAATTAATTTGATAGTAAATGGAGGCCATTTCGCCGACACGTGTCCAGCGAAAGCCTC	vector
M00292:91:000000000-AHYF2:1:1102:18138:12801	AGAGACGCCGCAAAATGAATTTGTGTCTCTACTGTGGCACCCTCGCCGCCGCGTTCGCCGACTACCCCGCCACGCGCCACACCGTTGATCCGGACCGCCACATCGAGCGGGTCAATGGAGGCCATTTCGCCGACACGTGTCCAGCGAAAGCCTC	vector
M00292:91:000000000-AHYF2:1:1102:18247:14756	AGAGACGCCGCAAAATGAATTTGTGTCTCTACTGTGGCAAAATCAGCGAGTTCTCCAAGAGAGTGATCCTGGCCGACGCTAATCTGGACAAAGTGCTGTCCGCCTACAACAAGTGGAGGCCATTTCGCCGACACGTGTCCAGCGAAAGCCTC	vector
M00292:91:000000000-AHYF2:1:1102:18433:21745	AGAGACGCCGCAAAATGAATTTGTGTCTCTACTGTGGCAAGCGGTGGGCTCTATGGCTTCTGAGGCGGAAAGAACCAGCTGGGGCTCGAGATCCACTAGTTCTAGCCTCGAGGCTAGAGCGGCCGCCACCTGGAGGCCATTTCGCCGACACGTGTCCAGCGAAAGCCTC	vector
M00292:91:000000000-AHYF2:1:1102:18552:5861	AGAGACGCCGCAAAATGAATTTGTGTCTCTACTGTGGCAAACCAGCGGTGGTTTTTTTGTTTGCAAGCAGCAGATTACGCGCAAATGGAGGCCATTTCGCCGACACGTGTCCAGCGAAAGCCTC	vector
M00292:91:000000000-AHYF2:1:1102:18561:6236	AGAGACGCCGCAAAATGAATTTGTGTCTCTACTGTGGCAAAATCTGCTGTTTCCACTGGCCAGAGGGCCCACGTAGTAGGGGATGCGGAAGTGGAGGCCATTTCGCCGACACGTGTCCAGCGAAAGCCTC	vector
M00292:91:000000000-AHYF2:1:1102:18562:16201	AGAGACGCCGCAAAATGAATTTGTGTCTCTACTGTGGCGTTTGCCCCTCCCCCGTGCCTTCCTTGACCCTGGAAGGTGCTGGAGGCCATTTCGCCGACACGTGTCCAGCGAAAGCCTC	vector
M00292:91:000000000-AHYF2:1:1102:18568:2981	AGAGACGCCGCAAAATGAATTTGTGTCTCTACTGTGGCAAGCACGTCACTATTAAAGAACGTTGACCCCCACGTCAAAGCGCGAAAAACCGTCTATCAGTCCGATGGTGCAAGTGGAGGCCATTTCGCCGACACGTGTCCAGCGAAAGCCTC	vector
M00292:91:000000000-AHYF2:1:1102:18856:18504	AGAGACGCCGCAAAATGAATTTGTGTCTCTACTGTGGCAACGGTTCCTGGCCTTTTGCTGGCCTTTTGCTCACATGTGATGGAGGCCATTTCGCCGACACGTGTCCAGCGAAAGCCTC	vector
M00292:91:000000000-AHYF2:1:1102:18891:20538	AGAGACGCCGCAAAATGAATTTGTGTCTCTACTGTGGCAAATATGATAGTCCATTTTAAAACATAATTTTAAAACTGCAAACTACCCAAGAAATTATTACTTTCTACGTCACGTATTTTGTACTAATATCTTTGTGTTTACAGTCAAATTAATTCCAATTATCTCTCTAACAGCCTTGTATCGTATATGCAAATATGAAGGAATCATGGGAAATAGGCCCTCACATGTGAGCAAAAGGCCAGCAAAAGGCCAGGAACCGTAATTGGAGGCCATTTCGCCGACACGTGTCCAGCGAAAGCCTC	vector
M00292:91:000000000-AHYF2:1:1102:19152:19074	AGAGACGCCGCAAAATGAATTTGTGTCTCTACTCGCCCTTATTCCCTTTTTTGCGGCATTTTGCCTTCCTGTTTTTGCTCACCCAGAAACGCTGGTGAAAGTAAAAGATGCTGAAGATCAGTTGCCCTCCGAAGAGGTCGTGAAGAAGATGAAGAACTACTGGCGGCAGCTGCTATGGAGGCCATTTCGCCGACACGTGTCCAGCGAAAGCCTC	vector
M00292:91:000000000-AHYF2:1:1102:19348:8370	AGAGACGCCGCAAAATGAATTTGTGTCTCTACTGTGGCAATCACTGTCTTCAGGATGCCCTTCTTAATGGCGGGGCTGCCGGCCAGATTGGCAATGTGCGTAATGGAGGCCATTTCGCCGACACGTGTCCAGCGAAAGCCTC	vector
M00292:91:000000000-AHYF2:1:1102:19412:3585	AGAGACGCCGCAAAATGAATTTGTGTCTCTACTGTGGCAAGCGGATACATATTTGAATGTATTTAGAAAAATAAACAAATAGGGGTTCTGCGCACATTTCCCCGAAAAGTGCCACCTGACGTCTAAGAAACCATTATTATCATGACATTAACCTATAAAAATATGAGTATCACGAGGCCCTTTCGTCTCGCGCGTTTCGGTGATGACGGTGAAAACCTCTGACACATGCAGCTCCCGGAGACGGTCACAGCTTGTCTGTAAGCGGATGCCGGGAGCAGACAAGCCCGTCAGGGCGCAATGGAGGCCATTTCGCCGACACGTGTCCAGCGAAAGCCTC	vector
M00292:91:000000000-AHYF2:1:1102:19695:16905	AGAGACGCCGCAAAATGAATTTGTGTCTCTACTGTGGCAACGTTTGGTATGGCTTCATTCAGCTCCGGTTCCCAACGATCAAGGCGAGTTACATGATCCCCCATGTTGTGCAATGGAGGCCATTTCGCCGACACGTGTCCAGCGAAAGCCTC	vector
M00292:91:000000000-AHYF2:1:1102:19775:4080	AGAGACGCCGCAAAATGAATTTGTGTCTCTACTGTGGCAACACGCCCACGACGCCTACCTGAACGCCGTCGTGGGAACCGCCCTGATCAAAAAGTACCCTAAGCTGGAAAGCGAGTTCTGGAGGCCATTTCGCCGACACGTGTCCAGCGAAAGCCTC	vector
M00292:91:000000000-AHYF2:1:1102:19792:3137	AGAGACGCCGCAAAATGAATTTGTGTCTCTACTGTGGCAAGCGCACATTTCCCCGAAAAGTGCCACCTGACGTCTAAGAAACCATTATTATCATGACATTAACCTATAAAAATAGGCGTATCACGGGGCCCTTTCGTCTCGCGCGTTTCGGTGATGACGGTGAAAACCTCTGACACATGCAGCTCCCGGAGACGGTCACAGCTTGTCTGTAAGCGGATGCCGGGAGCAGATGGAGGCCATTTCGCCGACACGTGTCCAGCGAAAGCCTC	vector
M00292:91:000000000-AHYF2:1:1102:19819:13454	AGAGACGCCGCAAAATGAATTTGTGTCTCTATGTTTTATGCTTCCGGCTCGTATGTTGTGTGGAATTGTGAGCGGATAACAATTTCACACAGGAAACAGCTATGACCATGATTACGCCAAGCTCGAAATTAACCCTCACTAAAGGGAACAAAAGCTGGTACCGGGCCCCCCCGCGAGGTCGACGGTATCGATAAGCTTGATATCGAATTAATTCGTCGACCTCGAAATTCTACCGGGTAGGGGAGGCGCTTGGAGGCCATTTCGCCGACACGTGTCCAGCGAAAGCCTC	vector
M00292:91:000000000-AHYF2:1:1102:19819:23991	AGAGACGCCGCAAAATGAATTTGTGTCTCTACTGTGGCACACGAGCAGTTCCTCGGTGCCGTCCATCTTTTCCAGGATGGGCTTGATGAACTTGTAGAACTCTTCCTGGCTGGCTCCGCCGGCTATCCACTATTAAAGAACGTGGACTCCAACGTCAAAGGGCGAAAAACCGTCTATCAGGGCGATGGTTCATTTGGAGGCCATTTCGCCGACACGTGTCCAGCGAAAGCCTC	vector
M00292:91:000000000-AHYF2:1:1102:19869:21363	AGAGACGCCGCAAAATGAATTTGTGTCTCTACTGTGGCAAGCGTCGGCCAGGATCACTCTCTTGGAGAACTCGCTGATCTGCTCGATGATCTCGTCCAGGTAGTGCTTGTGCTGTTCCACAAACAGCTGTTTCTGCTCATTATCCTCGGGGGAGCCCTTCAGCTTCTCATAGTGGCTGGCCAGGTACAGGAAGTTCACGTATTTGGAGGGCAGGGCCAGTTCGTTGGAGGCCATTTCGCCGACACGTGTCCAGCGAAAGCCTC	vector
M00292:91:000000000-AHYF2:1:1102:20044:17533	AGAGACGCCGCAAAATGAATTTGTGTCTCTACTGTGGCAATTACTGAGAGTGCACCATAAAATTGTAAACGTTAATATTTTGTTAAAATTCGCGTTAAATTTTTGTTAAATCAGCTCATTTTTTAACCAATAGACCGAAATCGGCAAAATCCCTTATAAATCAAAAGAATAGCCCGAGATAGGGTTGAGTGTTGTTCGTGGAGGCCATTTCGCCGACACGTGTCCAGCGAAAGCCTC	vector
M00292:91:000000000-AHYF2:1:1102:20104:6188	AGAGACGCCGCAAAATGAATTTGTGTCTCTACTGTGGCAACATGATTCCTTCATATTTGCACATACGATACAAGGCTGTTAGAGAGATAATTGGAATTAATTTGACTGTAAATGGAGGCCATTTCGCCGACACGTGTCCAGCGAAAGCCTC	vector
M00292:91:000000000-AHYF2:1:1102:20145:14777	AGAGACGCCGCAAAATGAATTTGTGTCTCTACTGTGGGATAGCCCACTACGTGAACCATCACCCTAATCAAGTTTTTTGGGGTCGAGGTGCCGTAAAGCACTAAATCGGAACCCTAAAGGGAGCCCCCGATTTAGAGCTTGACGGGGAAAGCCGGCGAACGGGGCGAGAAAGGAAGGGAAGAAAGCGAAAGGAGGGGGGGCTAGGGGACTGGCAAGTGTAGCGGGCGCGCGGGGCGTAACCACCACACCCCCCGCGCTTAATGCGCCGCTACAGGGCGCGTCAGGTGGCACTTTTCGGGGAAATGTGCGCGGAACCCCTATTTGTGTATTTGTCTAAATACATTCAAATATGTATCCGCTCGTGAGACAATAACCCTGATACTGGAGGCCATTTCGCCG…	vector
M00292:91:000000000-AHYF2:1:1102:20206:4608	AGAGACGCCGCAAAATGAATTTGTGTCTCTACTGTGGCAATATGAACACTAAGTACGACGAGAATGACAAGCGGATCCGGGAAGTGAAAGTGATCACCCTGAAGTCCAAGCTGGTGTCCGATTTCCGGAAGGATTTCCAGTTTGGAGGCCATTTCGCCGACACGTGTCCAGCGAAAGCCTC	vector
M00292:91:000000000-AHYF2:1:1102:20313:3849	AGAGACGCCGCAAAATGAATTTGTGTCTCTACTGTGCCACCACCACGCCCGCCGCGCTTAATGCGCCGCTACAGGGCGCGTACTATGGTTGCTTTGACGTATGCGGTGTGAAATACCGCACAGATGCGTAAGGAGAAAATACCGCATCAGGCGCCCCTGCAGGCAGCTGCGCGCTCGCTCGCTCACTGAGGCCGCCCGGGCAAAGCCCGGGCGTCGGGCGACCTTTATGGAGGCCATTTCGCCGACACGTGTCCAGCGAAAGCCTC	vector
M00292:91:000000000-AHYF2:1:1102:20567:22450	AGAGACGCCGCAAAATGAATTTGTGTCTCTACTGTGGCAACCGAGGACCACCAGGACCAGACCCTGCTGAAAGCTCCCGTGAGGTAACATCTGGCTGCTAAGGACATGGAGGCCATTTCGCCGACACGTGTCCAGCGAAAGCCTC	vector
M00292:91:000000000-AHYF2:1:1102:20583:4710	AGAGACGCCGCAAAATGAATACATGACCTTATGGGACTTTCCTACTTGGCAGTACATCTACGTATTAGTCATCGCTATTACCATGGTCGAGGTGAGCCCCACGTTCTGCTTCACTCTCCCCACCATTTCGCCGACACGTGTCCAGCGAAAGCCTC	vector
M00292:91:000000000-AHYF2:1:1102:20646:3840	AGAGACGCCGCAAAATGAATTTGTGTCTCTACGGTGGTTGGGTAAGCCTTCGTCCACTTTGTCTCATTCCTTGCTGAATGTCACTTGCGGCTAGCTGTTCCGTTTTTTCCGTCTGGTGTATCTTCTTCTGGCGGTTCTCTTCAGCCGGGGGGCCTCGGCGGTTTCGCCGCTGTCGAACAGCATGGCTCCGAACAGGTTCTTCTGGATGCTGTGCCGATCGGTGTTGCCCAAGATGCCATTGCGCCTACACGTGTCCAGCGAAAGCCTC	vector
M00292:91:000000000-AHYF2:1:1102:20679:5096	AGAGACGCCGCAAAATGAATTTGTGTCTCTACTGTGGCAAAAGGACCACCGGCAAAAGATCCAGAGTATCCTGACCTTCCGCATCCCCTACTACGTGGGCCGTCTGGACAGGTGAAACATGGAGGCCATTTCGCCGACACGTGTCCAGCGAAAGCCTC	vector
M00292:91:000000000-AHYF2:1:1102:20683:19510	AGAGACGCCGCAAAATGAATTTGTGTCTCTACTGTGGCAAGTCATGTACTGGGCACAATGCCAGGCGGGCCATTTACCGTCATTGACGTCAATAGGGGGCGTACTTGGCATATGATACACTTGATGTACTGCCAATGGAGGCCATTTCGCCGACACGTGTCCAGCGAAAGCCTC	vector
M00292:91:000000000-AHYF2:1:1102:20686:13160	AGAGACGCCGCAAAATGAATTTGTGTCTCTACTGTGGCAAATGGGGTTTTCCTCGAACAGCTGGTTGTAGGTCTGCACCAGCTGGATGAACAGCTTGTCCACGTCGCTGTTGTGGCTGGCCAGGTACAGGAAGTTCACATATTTGGAGGGCAGGGCCAGTTCGTTTCCCTTCTGCAGTTCGCCGGCAGAGGCCAGCATTCTCTTCCGGCCGTTTTCCATGGAGGCCATTTCGCCGACACGTGTCCAGCGAAAGCCTC	vector
M00292:91:000000000-AHYF2:1:1102:20692:20372	AGAGACGCCGCAAAATGAATTTGTGTCTCTACTGTGGCAACAGTTCGATGTAACCCACTCGTGCACCCAACTGATCTTCAGCATCTTTTACTTTCACCAGCGTTTCTGGGTGAGCAAAAACAGGAAGGCAAAATGCCGCAAAAAAGGGAATAAGGGCGACACGGAAATGTTGAATACTCATAATGGAGGCCATTTCGCCGACACGTGTCCAGCGAAAGCCTC	vector
M00292:91:000000000-AHYF2:1:1102:21013:6327	AGAGACGCCGCAAAATGAATTTGTGTCTCTACTGTGGCAACAAGGACTTCCTGGACAATGAGGAAAACGAGGACATTCTGGAAGATATCGTGCTGACCCTGACACTGTATGGAGGCCATTTCGCCGACACGTGTCCAGCGAAAGCCTC	vector
M00292:91:000000000-AHYF2:1:1102:21015:17687	AGAGACGCCGCAAAATGAATTTGTGTCTCTACTGTGGCCCCGCAGCGCCCGACCGAAAGGAGCGCACGACCCCATGCATCGGATCTCGACTAGAGCTCGCTGATCAGCCTCGACTGTGCCTTCTAGTTGCCAGCCATCTGTTGTTTGCCCCTCCCCCGTGCCTTCCTTGACCCTGGAAGGTGCCACTCCCACTGTCCTTTCCTGGAGGCCATTTCGCCGACACGTGTCCAGCGAAAGCCTC	vector
M00292:91:000000000-AHYF2:1:1102:21369:22650	AGAGACGCCGCAAAATGAATTTGTGTCTCTACTGTGGCAAGAGTCAGGGGATAACGCAGGACATAACATGTGAGCAAAAGGTCAGGAAAAGGCCAGGATCGCCGTCATCACCGAAACGCGCGAGACGTAAGGCCCTCGTGATACGCCAGAAAGCGAAGGAGAAAAGCTGCTATTGGCCGCCCACCTTCACTGTCTGCAGGATGCCCTTCTTAATGGCGGGGCTGCCGGCAGATGGAGGCCATTTCGCCGACACGTGTCCAGCGAAAGCCTC	vector
M00292:91:000000000-AHYF2:1:1102:21390:5663	AGAGACGCCGCAAAATGAATTTGTGTCTCTACTGTGCCACCACCACACCCGCCGCGCTTAATGCGCCGCTACAGGGCGCGTACTATGGTTGCTTTGACGTATGCGGTGTGAAATACCGCACAGATGCGTAAGGAGAAAATACCGCATCAGGCGCCCCGGCAGGCAGCTGCCCGCTCGCTCGCTCACTGAGGCCGCCCGGGCAAAACCCGGGCGTCGGGCGACCTTTATGGAGGCCATTTCGCCGACACGTGTCCAGCGAAAGCCTC	vector
M00292:91:000000000-AHYF2:1:1102:21422:20625	AGAGACGCCGCAAAATGAATTTGTGTCTCTACTGTGGCAATGCCTTCCTGTTTTTGCTCACCCAGAAACGCTGGTGAAAGTAAAAGATGCTGAAGATCAGTTGGGTGCACGAGTGGGTTACATCGAACTGGATCTCAACAGCGGTAAGATCCTTGAGAGTTTTCGCCCCGAAGAACGTTTTCCAATGGAGGCCATTTCGCCGACACGTGTCCAGCGAAAGCCTC	vector
M00292:91:000000000-AHYF2:1:1102:21430:18194	AGAGACGCCGCAAAATGAATTTGTGTCTCTACTGTGCCATTGACGTCAATGGGCGGGGGGTGTTGGGCGGTCAGCCAGGCGGGTCATTTACCGTAAGTTATGTAACGGGTACCTCTAGAGCCATTTGTCTGCAGAATTGGCGCACGCGCTAAAAACGGAGTAGCATTAGTTTAAGTTGCAAAGACAAGCCCTAAAACAAAAAAGCACCGCCACAGTGACGCAAATTTCGCCGACACGTGTCCAGCGAAAGCCTC	vector
M00292:91:000000000-AHYF2:1:1102:21476:18063	AGAGACGCCGCAAAATGAATTTGTGTCTCTACTGTGGCAAGCGGTGGGCTCTATGGCTTCTGAGGCGGAAAGAACCAGCTGGGGCTCGAGATCCACTAGTTCTAGCCTCGAGGCTAGAGCGGCCGCCACCTGGAGGCCATTTCGCCGACACGTGTCCAGCGAAAGCCTC	vector
M00292:91:000000000-AHYF2:1:1102:21499:12367	AGAGACGCCGCAAAATGAATTTGTGTCTCTACTGTGGCAACGTTTGGTATGGCTTCATTCAGCTCCGGTTCCCAACGATCAAGGCGAGTTACATGATCCCCCATGTTGTGCAATGGAGGCCATTTCGCCGACACGTGTCCAGCGAAAGCCTC	vector
M00292:91:000000000-AHYF2:1:1102:21530:22581	AGAGACGCCGCAAAATGAATTTGTGTCTCTACTGTGGCTACACTAGAAGAACAGTATTTGGTATCTGCGCTCTGCTGAAGCCAGCTACCTTCGGAAAAAGAGTTGGTAGCTCTTGATCCGGCAAAAAAACCACCGTGGAGGCCATTTCGCCGACACGTGTCCAGCGAAAGCCTC	vector
M00292:91:000000000-AHYF2:1:1102:21637:4527	AGAGACGCCGCAAAATGAATTTGTGTCTCTACTGTGGCAAGAACACTAAGTACGACGAGAATGACAAGCTGATCCGGGAAGTGAAAGTGATCACCCTGAAGTCCAAGCTGTGGAGGCCATTTCGCCGACACGTGTCCAGCGAAAGCCTC	vector
M00292:91:000000000-AHYF2:1:1102:21644:5850	AGAGACGCCGCAAAATGAATTTGTGTCTCTACTGTGGCAAGCACCTGCCTGAAATCACTTTTTTTCAGGTTGGACCGGTGCCACCATGGACTATAAGGACCACGACGGAGACTACAAGGATCATGATAATGGAGGCCATTTCGCCGACACGTGTCCAGCGAAAGCCTC	vector
M00292:91:000000000-AHYF2:1:1102:21675:21557	AGAGACGCCGCAAAATGAATTTGTGTCTCTACTGTGGGAAGGGACCAGCTTAGGGTACTTTTTGATCAGGGCGGTTCCCACGACGGCGTTCAGGTAGGCGTCGTGGGCGTGGTGGTAGTTGTTGATCTCGCGCACTTTGTAAAACTGGAAATCCTTCCGGAAATCGGACACTGGAGGCCATTTCGCCGACACGTGTCCAGCGAAAGCCTC	vector
M00292:91:000000000-AHYF2:1:1102:21783:14039	AGAGACGCCGCAAAATGAATTTGTGTCTCTACTGTGGCAACGCGAGTTACATGATCCCCCATGTTGTGCAAAAAAGCGGTTAGCTCCTTCGGTCCTCCGATCGTTGTCAGAAGTAAGTTGGCCGCAGTGTTATCACTCATGGTTATGGCAGCACTGCATAATTCTCTTACTGTCATGCCATCCGTAAGATGCTTTTCTGTGACTGGTGAGTACTGGAGGCCATTTCGCCGACACGTGTCCAGCGAAAGCCTC	vector
M00292:91:000000000-AHYF2:1:1102:21832:23247	AGAGACGCCGCAAAATGAATTTGTGTCTCTACTGTGGCAACAAGGACTTCCTGGACAATGAGGAAAACGAGGACATTCTGGAAGATATCGTGCTGACCCTGACACTGTATGGAGGCCATTTCGCCGACACGTGTCCAGCGAAAGCCTC	vector
M00292:91:000000000-AHYF2:1:1102:2192:11017	AGAGACGCCGCAAAATGAATTTGTGTCTCTACTGTGGCAATAGCCATCTCCTTGACAGACGGTTTTTCGCCCTTTGACGTTGGAGTTCATGTTCATTTATATTGGACTCTTGTTCCAAACTCGAACAACTCACAACTCTATCTCGTGCTATTATGGAGGCCATTTCGCCGACACGTGTCCAGCGAAAGCCTC	vector
M00292:91:000000000-AHYF2:1:1102:22032:8360	AGAGACGCCGCAAAATGAATTTGTGTCTCTACTGAGACTGTTTGAGGACAGTGGGATGATCGAGGAAAGGCTGAAAACCTATCCCGACCTGTTAGATGAGAATGGAGGCCATTTCGCCGACACGTGTCCAGCGAAAGCCTC	vector
M00292:91:000000000-AHYF2:1:1102:2221:13278	AGAGACGCCGCAAAATGAATTTGTGTCTCTACTGTGGCAAACCAGCGGTGGTTTTTTTGTTTGCAAGCAGCAGATTACGCGCAAATGGAGGCCATTTCGCCGACACGTGTCCAGCGAAAGCCTC	vector
M00292:91:000000000-AHYF2:1:1102:22541:12218	AGAGACGCCGCAAAATGAATTTGTGTCTCTACTGTGGCAATGCCCGCTTTCCAGTCGGGAAACCTGTCGTGCCAGCTGCATTAATGAATCGGCCAACGCGCGGGGAGAGGCGGTTTGCGTATTGGGCGCTCTTCCGCTTCCTCGCTCACTGACTCGTGGAGGCCATTTCGCCGACACGTGTCCAGCGAAAGCCTC	vector
M00292:91:000000000-AHYF2:1:1102:22826:11338	AGAGACGCCGCAAAATGAATTTGTGTCTCTACTGTGGCAAACAACGTTGCGCAAACTATTAACTGGCGAACTACTTACTCTAGCTTCCCGGCAACAATTAATAGACTGGATGGAGGCGGATAAAGTTGCAGGACCACTGGAGGCCATTTCGCCAACACGTGTCCAGCGAAAGCCTC	vector
M00292:91:000000000-AHYF2:1:1102:22870:10935	AGAGACGCCGCAAAATGAATTTGTGTCTCTACTGTGGCAATCTTGGCTTTATATATCTTGTGGAAAGGACGAAACACCGTGTCTCTACTGTGGCAATGGGTTTTAGAGCTAGAAATAGCAAGTTAAAATAAGGCTAGTCCGTTATCTGTGTAAACGTCGACATCTAAATATGAAATTATCAACTATTGCAGTAGTAAAATTTCAATCCCCAATTTCTTTACATTCGAATGGTACATGTTGTAGATTTGATGATAAAAAAGACACCTTCGATATAACGTCACCTTTAAAATGACAACTTGTTAATGGAGGCCATTTCGCCGACACGTGTCCAGCGAAAGCCTC	vector
M00292:91:000000000-AHYF2:1:1102:22914:2626	AGAGACGCCGCAAAATGAATTTGTGTCTCTACTGTGACACCTGGCCGATGTCGAGCCCGACACGCGTGAGGAAGAGTTCGTGCATGGAGGCCATTTCGCCGACACGTGTCCAGCGAAAGCCTC	vector
M00292:91:000000000-AHYF2:1:1102:23070:3653	AGAGACGCCGCAAAATGAATTTGTGTCTCTACTGTGGCAAAAAGCCGCTCGTGCTTCTTATCCTCTTCCACCAGGAAGGACTCTTCCAGTCTGTGGAAGAAGCTGTCGTCCACCTTGGCCATCTCGTTGCTGAAGATCTCTTGCAGATAGCAGATCGGGTTCTACCGACTGGTGTATCTTCATCTGGCGGTTCTCTTCAGCCGGGTGGCCTCTGCTGTTTCGCCGCTGTCGAACAGCAGGGCTCCGATCAGGTTCTTCTTGATGCTGTGCCGGTCGGTGTTGCCCAGCACCTTATGGAGGCCATTTCGCCGACACGTGTCCAGCGAAAGCCTC	vector
M00292:91:000000000-AHYF2:1:1102:23090:20873	AGAGACGCCGCAAAATGAATTTGTGTCCCGCTGAAAGAGGACTACTTCAAGACAATCGAGGGCTTCGACTCCGTGGAAATCTCCGGCGTGGAAGATCGGTTCAACGCCTCCCTGGGCACATACCACGTACTGCTGAAAATTATCAAGGACAAGGACTTCCTGGACAATGAGGAAAACGAGGACATTCTGGAAGATATCGGGCTGACCCTGACACTGTTTGAGGACAGAGAGATGATCGAGAAAAGGCTGAAAACCTATGCCCACCTGATTGCATCTAAAGCCGCTGTAGGCTGTTTAGGTAAGGCGAGTGATGAGGAGGCCATTTCGCCGACACGTGTCCAGCGAAAGCCTC	vector
M00292:91:000000000-AHYF2:1:1102:23208:15191	AGAGACGCCGCAAAATGAATTTGTGTCTCTACTGTGGCGAGAGTTTTCGCCCCGAAGAACGTTTTCCAATGATGAGCTCTTTTAAAGTTCTGCTATGTGGCGCGGTATTATCCCGTATTGACGCCGGGCAAGAGCAACTCGGTCGCCGCATACCCGAAATTTTATTAATATATATTATAAATAATATATAATGGAGGCCATTTCGCCGACACGTGTCCAGCGAAAGCCTC	vector
M00292:91:000000000-AHYF2:1:1102:23380:9452	AGAGACGCCGCAAAATGAATTTGTGTCTCTACTGTGGCAAATCTGGAGCCGGTGAGCGTGGAAGCCGCGGTATCATTGCAGCACTGGGGCCAGATGGTAAGCCCTCCCGTATCGTAGTTATCTACACGACGGGGAGTCAGGCAACTATGGATGAACGAAATAGACAGATCGCTGGAGGCCATTTCGCCGACACGTGTCCAGCGAAAGCCTC	vector
M00292:91:000000000-AHYF2:1:1102:23381:15771	AGAGACGCCGCAAAATGAATTTGTGTCTCTACTGTGGCAATTAATTGTTGCCGGGAAGCTAGAGTAAGTAGTTCGCCAGTTAATAGTTTGCGCAACGTTGTTGCCATTGCTACAGGCATCGTGGTGTCACGCTCGTCGTTTGGTATGGCTTCATATGGAGGCCATTTCGCCGACACGTGTCCAGCGAAAGCCTC	vector
M00292:91:000000000-AHYF2:1:1102:23527:21721	AGAGACGCCGCAAAATGAATTTGTGTCTCTACTGTGGCAATTACTGAGAGTGCACCATAAAATTGTAAACGTTAATATTTTGTTAAAATTCGCGTTAAATTTTTGTTAAACCAGCTCATTTTTTAACCAATAGACCGAAATCGGCAAAATCCCTTTTAAATCAAAAGAATAGCCCGAGATAGAGTTGAGTGTTGTTCGTGGAGGCCATTTCGCCGACACGTGTCCAGCGAAAGCCTC	vector
M00292:91:000000000-AHYF2:1:1102:23995:11082	AGAGACGCCGCAAAATGAATTTGTGTCTCTACTGTGGCAAGCCGAGCCGCTCGTAGAAGGGGAGGTTGCGGGGCGCGGAGGGCCGGTGTTCGACACCGTGCGTGAAGCCGTTGCTGCCACTGGCGCTACCGCTTCTGTTATCTACGTACCCGCACCGTTCTGCAAAAACCCCATTCTGGAAGCCATCGACGCAGGCATCAAACTGATGATCACCCACACTGAAGGCATCCCGACGCTGGATATGCTGACCGTGAAAGTGAAGCTGGATGAAGCAGGCGTTCGTATGATCGGCCCGAACTGCCCAGGCGTTATCACTCCGGGTGAATGCAAAATCGGTATCCAGCCTGGTCACATTCACAAACCGGGTAAAGTGGGTATCGAATGGAGGCCATTTCGCCG…	vector
M00292:91:000000000-AHYF2:1:1102:24035:12661	AGAGACGCCGCAAAATGAATTTGTGTCTCTACTGTGGCAACGTCCTCTCTGTTCAGCTTCACGAGCAGTTCCTCGGTGCCGTCCATCTTTTCCAGGATGGGCTTGATGAACTTGTAGAACTCTTCCTGGCTGGCTCCGCCGTCAATGTAGCCGGCGTAGCCGTTCTTGCTCTGGTCGAACGTTCTGCATGTGCATGTGCATGGAGGCCATTTCGCCGACACGTGTCCAGCGAAAGCCTC	vector
M00292:91:000000000-AHYF2:1:1102:24087:23253	AGAGACGCCGCAAAATGAATTTGTGTCTCTACTGTGGTGGACTCCCGGATTAACACTAAGTACGAGGAGAATTACAAGCTGAACCGGGAAGCGAAAGTGATCACCCTGAAGTCCAACCTGGAGTCCGCTTTCCGGAAGGATTTCCAGTTTTAAAAAGTCCGAAAAATCAACAACTGCCACAACGGCCCCAATGGAGGCCATTTCGCCGACACGTGTCCAGCGAAAGCCTC	vector
M00292:91:000000000-AHYF2:1:1102:24098:5498	AGAGACGCCGCAAAATGAATTTGTGTCTCTACTGTGGCAACGAGCGGCACCCCATCTTCGGCAACATCGTGGACGAGGTGGCCTGGAGGCCATTTCGCCGACACGTGTCCAGCGAAAGCCTC	vector
M00292:91:000000000-AHYF2:1:1102:24120:8043	AGAGACGCCGCAAAATGAATTTGTGTCTCTACTGTGGCAACCTGGACATCGGCACCAACTCTGTGGGCTGGGCCGTGATCACCGACGAGTACGAGGTGCCCAGCAAGAAATTCAAGGTGCTGGGCACCACCGACCGGCACAGCATCAAGAAGAAACTGATCGGAGCCCTGCTGATCGACAGCGGCGAAACAGCCGAGGCCCATGGAGGCCATTTCGCCGACACGTGTCCAGCGAAAGCCTC	vector
M00292:91:000000000-AHYF2:1:1102:24181:13299	AGAGACGCCGCAAAATGAATTTGTGTCTCTACTGTGGCAATTTGGTCAGCTCGTTATACACGGTGAAGTACTCGTACAGCAGGCTGTGCTTGGGCAGCACCTTCTCGTTGGGCAGGTTCTTATCGAAGTTGGTCATCCGCTCGATGAAGCTCTGGGCGGAAGCGCACGTGTCCACCACTTCCTCGAAGTTCCTGGAGGCCATTTCGCCGACACGTGTCCAGCGAAAGCCTC	vector
M00292:91:000000000-AHYF2:1:1102:24199:19442	AGAGACGCCGCAAAATGAATTTGTGTCTCTACTGTGGCAACACACCGTCGATCCGGACCGCCACATCGAGCGGGTCACCGAGCTGCAAGAACTCTTCCTCACGCGCGTCGGGCTCGACATCGGCAAGGTGTGGGTCGATGGAGGCCATTTCGCCGACACGTGTCCAGCGAAAGCCTC	vector
M00292:91:000000000-AHYF2:1:1102:24303:12097	AGAGACGCCGCAAAATGAATTTGTGTCTCTACTGTGGCATTCTTTCTCAGGTGGTAGATGGTGGGGTACTTCTCGCGGTAGGCCACCTCGTCCACGATGTTGCCGAAGATGGGGTGCCGCTCGTGCTTCTTATCCTCTTCCACCAGGAAGGACTCTTCCAGTCTGTGGAAGAAGCTGTCGTCCACCTTGGCCATCTCGTTGCTGAAGATCTCTTGCAGATAGCAGAGCTGGAGGCCATTTCGCCGACACGTGTCCAGCGAAAGCCTC	vector
M00292:91:000000000-AHYF2:1:1102:24492:19439	AGAGACGCCGCAAAATGAATTTGTGTCTCTACTGTGGCAGAAGGAAGGGAAGAAAGCGAAAGGAGCGGGCGCTAAGGCGCTGGCAAGTGTAGCGGTCACGCTGCGCGTAACCACCACACCCGCCGCGCTTAATGCGCCGCTACAGGGCGCGTACTATGGTTGCTTTGACGGAGGCGGTGTGAAATACCGAACAGATGCGTAAGGAGAAAATACCGCATCAGGCGCCCCTGCAGGCAGCTGCGCGCTCGCTCGCTCACTGTGGAGGCCATTTCGCCGACACGTGTCCAGCGAAAGCCTC	vector
M00292:91:000000000-AHYF2:1:1102:24521:19285	AGAGACGCCGCAAAATGAATTTGTGTCTCTACTGTGGCAACGTACGCCCCCTATTGACGTCAATGACGGTAAATGGCCCGCCTGGCATTGTGCCCAGTACATGACCACCAGTTGATTTGCCGTAAAGGCGAGTCCGCAAACGTGAAGCGCGTGGGGCTGGATAACCGTTCGGCGGATCAGAAAATCATGACCGATGTTTTTTTTGGCGGTAGTGATGTGGAACGAGTCGATCTCTCTTATCACGAGAGTTTACAACGCATTTTGGAGGCCATTTCGCCGACACGTGTCCAGCGAAAGCCTC	vector
M00292:91:000000000-AHYF2:1:1102:24633:7051	AGAGACGCCGCAAAATGAATTTGTGTCTCTACTGTGGTTTCTCCTGGCCAGAGGGCCCACGCAGTAGGGGGTGCGGTTGGTCAGCATCTTCTCGATCTTTCCCCGGTTGTCCTTCAGGAATGGGTTCAAATCTTGCTGCCGCCGCAGAATGGCGTGAAGCCCTCCCAGGTCGAGCTGATGGGGGAGGCTGCCGTTGACGAAGGTCCGCTGCTTCCGCAGCAGGTCAATGGAGGCCACTTCGCCGACACGTGTCCAGCGAAAGCCTC	vector
M00292:91:000000000-AHYF2:1:1102:24644:14409	AGAGACGCCGCAAAATGAATTTGTGTCTCTACTGTGGCAAACAAGAGTCCACTATCAAAGAACGTGGACTCCAACGTCAAAGGGCGAAAAACCGTCTATCAGGGCGATGGCCCACTACGTGAACCATCACCCAAATCAAGTTTTGTGGGGTCGAGGTGCCGTAAAGCACTAAATCGGAACCCGGGGCGAGGCGGTGGAGGCCATTTCGCCGACACGTGTCCAGCGAAAGCCTC	vector
M00292:91:000000000-AHYF2:1:1102:25087:9187	AGAGACGCCGCAAAATGAATTTGTGTCTCTACTGTGGCAAGCACCTGCCTGAAATCACCTTTTTTCAGGTTGGACCGGTGCCACCATGGACTATAAGGACCACGACGGAGACTACAAGGATCATGATAATGGAGGCCATTTCGCCGACACGTGTCCAGCGAAAGCCTC	vector
M00292:91:000000000-AHYF2:1:1102:25111:11776	AGAGACGCCGCAAAATGAATTTGTGTCTCTACTGTGGCAACAGCTTCTCATAGTGGCTGGCCAGGTACAGGAAGTTCACATATTTGGAGGGCAGGGCCAGTTCGTTTCCCTTCTGCAGTTCGCCGTGGAGGCCATTTCGCCGACACGTGTCCAGCGAAAGCCTC	vector
M00292:91:000000000-AHYF2:1:1102:25124:7078	AGAGACGCCGCAAAATGAATTTGTGTCTCTACTGTGGCAACTGCCCACTTGGCCGTACATCAAGTGTATCATATGCCAAGTACGCCCCCTATTGACGTCAATGACGGTAAATGGCCCGCCTGGCATTGTGCCCAGTACATGAGCTTATGGAGGCCATTTCGCCGACACGTGTCCAGCGAAAGCCTC	vector
M00292:91:000000000-AHYF2:1:1102:25206:21120	AGAGACGCCGCAAAATGAATTTGTGTCTCTACTGTGGCCGCCCGGGCGGTCTCAGTGAGCGAGCGGGCGCGCAGAGAGGGTGTGGCTTACTCCATCATTAGGGGTTCCTGACCATCACTTTCACGCGCGCGGCCAGCACCTGCACTGTCTGCAGGAAGCACTGCTTAAGGGAGGGGCAGTCGGCCAGATAGGCTAAGGATGGAGGCCATTTCGCCGACACGTGTCCAGCGAAAGCCTC	vector
M00292:91:000000000-AHYF2:1:1102:25596:7318	AGAGACGCCGCAAAATGAATTTGTGTCTCTACTGTGGCAAATCTTCTTCACGACCTCTTTGGAGGGCACGTTGTCGCTCTTGCCCCGGTTCTTGTCGCTTCTGGTCAGCACCTTGTTGTCGATGGAGTCGTCCTTCAGAAAGCTCTGAGGCACGATATGGTCCACATCGTAGTCGGACAGCCGGTTGTGGAGGCCATTTCGCCGACACGTGTCCAGCGAAAGCCTC	vector
M00292:91:000000000-AHYF2:1:1102:25665:5781	AGAGACGCCGCAAAATGAATTTGTGTCTCTACTGTGGCAACCTGGATGACCAGAAAGAGCGAGGAAACCATCACCCCCTGGAACTTCGAGGAAGTGGTGGACAAGGGCGCTTCCGCCCAGAGCTGCATCGAGCGGATGACCAACTTCGATAAGAACCTGCCCAACGAGAAGGTGCTGCCCAAGCACAGCCTGCTGTACGAGTACTTCACCGTGTATATGGAGGCCATTTCGCCGACACGTGTCCAGCGAAAGCCTC	vector
M00292:91:000000000-AHYF2:1:1102:25842:20078	AGAGACGCCGCAAAATGAATTTGTGTCTCTACTGTGGCAAGGTGCGTGAAACGGGGTGTTCTTTCAGGATCTGGCTGCCCAGCTCTTTGATGCCCTCTTCGATGTGGAGGCCATTTCGCCGACACGTGTCCAGCGAAAGCCTC	vector
M00292:91:000000000-AHYF2:1:1102:25873:17673	AGAGACGCCGCAAAATGAATTTGTGTCTCTACTGTGGCAGGGCTTGCCGGGTAAAGCAAGCGAACGTGGCGAGAAAGGAAGGGTGGGAAGCGAAAGGGGCGATGGAGGCCATTTCGCCGACACGTGTCCAGCGAAAGCCTC	vector
M00292:91:000000000-AHYF2:1:1102:26097:7608	AGAGACGCCGCAAAATGAATTTGTGTCTCTACTGTGGCAGAGCTTGACGGGGAAAGCCGGCGAACGTGGCGAGAAAGGAAGGGAAGAAAGCGAAAGGAGCGGTGGAGGCCATTTCGCCGACACGTGTCCAGCGAAAGCCTC	vector
M00292:91:000000000-AHYF2:1:1102:26124:20049	AGAGACGCCGCAAAATGAATTTGTGTCTTTGGAACAAGAGACCACTATTAAAGAACGTGGACTCCAACGTCAAAGGGCGAAAAACGGTCTATCAGGGCGATGGCCCACTACGTGAACCATCACCCAAATCAAGTTTTTTGGGGTCGAGGTGCCGTAAAGCACTAAATCGGAACCCTAAAGGGAGCCCCCGATTTAGAGCTTGACGGGGAAAGCCGGCGACACGTGTCCAGCGAAAGCCTC	vector
M00292:91:000000000-AHYF2:1:1102:26293:13882	AGAGACGCCGCAAAATGAATTTGTGTCTCTACTGTGGCAAGAAAGGACGAAACACCGTGTCTCTACTGTGGCAATGGGTTTTAGAGCTAGAAATAGCAAGTTAAAATAAGGCTAGTCCGTTATCAACTTGAAAAAGTGGCACCGAGTCGGTGTTTTTTTGTTTTAGAGCTAGAAATAGCAAGTTAAAATAAGGCTAGTCCGTTTTTAGCGCGTGCGCCAATTCTGCAGACAAATGGCTCTAGAGGTACCCGTTACATAACTTACGGTAAATGGCCCGCATGGAGGCCATTTCGCCGACACGTGTCCAGCGAAAGCCTC	vector
M00292:91:000000000-AHYF2:1:1102:26374:9424	AGAGACGCCGCAAAATGAATTTGTGTCTCTACTGTGGTAACGCCGGGCAAGAGCAACTCGGTCGCCGCATACACTATTCTCAGAATGACTTGGTTGAGTACTCACCAGTCACAGAAAAGCATCTTACGGATGGCATGACAGTAAGAGAATTATGCAGTGCTGCCATAACCATGAGTGATAACACTGCGGCTGGAGGCCATTTCGCCGACACGTGTCCAGCGAAAGCCTC	vector
M00292:91:000000000-AHYF2:1:1102:26684:10677	AGAGACGCCGCAAAATGAATTTGTGTCTCTACTGTGGCAAACCACTTCTGCGCTCGGCCCTTCCGGCTGGCTGGTTTATTGCTGATAAATCCGGAGTCGGTGAGCGTGGGTCTCGCGGTTTCATTGCAGCACTGGGGCCAGATGGTAAGCCCTCCCGTATCGTAGTTATCTACACGACGGTGAGTCAGGCAACTATGGATGAACGAAATAGACAGAGCGCTGAGATAGGTGCCTCACTGATTAAGCATTGGTAACTGTCAGACCAAGTTTACTCATGGAGGCCATTTCGCCGACACGTGTCCAGCGAAAGCCTC	vector
M00292:91:000000000-AHYF2:1:1102:26820:12922	AGAGACGCCGCAAAATGAATTTGTGTCTCTACTGTGGCAAGACGGGGAAAGCCGGCGAACGTGGCGAGAAAGGAAGGGAAGAAATGGAGGCCATTTCGCCGACACGTGTCCAGCGAAAGCCTC	vector
M00292:91:000000000-AHYF2:1:1102:27158:14221	AGAGACGCCGCAAAATGAATTTGTGTCTCTACTGTGGCGCATAAGCCGTCTATGAACGCCTCCTGCGTAGCTGAGTGGCGAAGAGCTGTAGGGACATGAAGGGTTCGGTATTGATGTAAGCTTACTGGTACGTTTGGCTCAGTATATCAAAAAACTGGTTGAACCGGGTAGTCAGGGTGTTGTGGTGATTGGTGGGGGTAACCTGTTCCGCGACACGTGTCCAGCGAAAGCCTC	vector
M00292:91:000000000-AHYF2:1:1102:27348:17884	AGAGACGCCGCAAAATGAATTTGTGTCTCTACTGTGGCGACGTCAGGGCGCGTCAGCGGGTGTTGGCGGGTGTCGGGGCTGGCTTAACTATGCGGCATCAGAGCAGATTGTACTGAGAGTGCACCATAAAATTGTAAACGTTAATATTTTGTTAGAATTCGCGTTAAATTTTTGTTAAATCAGCTCATTTTTTAACCAATAGACCGAAATCGGCAAAATCCCTGGAGGCCATTTCGCCGACACGTGTCCAGCGAAAGCCTC	vector
M00292:91:000000000-AHYF2:1:1102:27443:9282	AGAGACGCCGCAAAATGAATTTGTGTCTCTACTGTGGCAACAGGCTGGGCCGGAAGCTGATCAAGGGCATCCGGGACAAGAAGTCCGGAAAGACAATCCTGGATTTCCTGAAGTCCTACTGCTCCGCAAACCGAAACTCCATGCAGCAGATCCACGACGACAGCCTGACCTTTAAATACGCCATCCAGATGGAGGCCATTTCGCCGACACGTGTCCAGCGAAAGCCTC	vector
M00292:91:000000000-AHYF2:1:1102:27942:15609	AGAGACGCCGCAAAATGAATTTGTGTCTCTACTGTGGCACCCTAAAGGGAGCCCCCGATTTAGAGCTTGACGGGGAAAGCCGGCGAACGTGGCGAGAAAGGAAGGGAAGAAAGCGAAAGGAGCGGGCGCGAGGGCGCTGGCAAGTGTAGCGGTCACGCTGCGCGTAACCACCACACCCGCCGCGCTTAATGCGCCGCTACACGGCGCGTACTATGGTTGCTTTGACGTATGCGGTGTGAAATACCGCACAGATGCGTAAGGAGAAAATACCGCATCAGGCGCCCCTGCAGGCAGCTATGGAGGCCATTTCGCCGACACGTGTCCAGCGAAAGCCTC	vector
M00292:91:000000000-AHYF2:1:1102:2800:14368	AGAGACGCCGCAAAATGAATTTGTGTCTCTACTGTGGCAACAGCAACATCATGAACTTTTTCAAGACCGAGATTACCCTGGCCAACGGCGAGATCCGGAAGCGGCCTCTGATCGAGACAAACGGCGAAACCGGGGAGATCGTGTGGGATAAGGGCCGGGATTTGGCCATTCTTCTTCTCGCCGGGCATGGAGGCCATTTCGCCGACACGTGTCCAGCGAAAGCCTC	vector
M00292:91:000000000-AHYF2:1:1102:28155:12806	AGAGACGCCGCAAAATGAATTTGTGTCTCTACTGTGGCAATGGGACCAATGCCAGGCCGTCCACTTACCGTCATTGACATAAATAGGGGTCGTACTTGGCATATTATACTCTTGATGTACTGGAGGCCATTTCGCCGACACGTGTCCAGCGAAAGCCTC	vector
M00292:91:000000000-AHYF2:1:1102:28414:11240	AGAGACGCCGCAAAATGAATTTGTGTCTCTACTGTGGCGAAAGCGCATGCTCCAGACTGCCTTGGGAAAAGCGCCTCCCCTTGGAGGCCATTTCGCCGACACGTGTCCAGCGAAAGCCTC	vector
M00292:91:000000000-AHYF2:1:1102:28496:10103	AGAGACGCCGCAAAATGAATTTGTGTCTCTACTGTGGCAAGGCCATCGCCCTGATAGACGGTTTTTCGCCCTTTGACGTTGGAGTCCACGTTCTTTAATAGTGGACTGTTGTGTCAGTTTTGGAGGCCATTTCGCCGACACGTGTCCAGCGAAAGCCTC	vector
M00292:91:000000000-AHYF2:1:1102:29032:13979	AGAGACGCCGCAAAATGAATTTGTGTCTCTACTGTGGCAGCATGCTGGGGATCGGCCGCAGGAACCCCTAGTAATGGAGTTGGCCACTCCCTCTCTGCGCGCTCGCTCGCTCACTGAGGCCGCCGGAATGGAGGCCATTTCGCCGACACGTGTCCAGCGAAAGCCTC	vector
M00292:91:000000000-AHYF2:1:1102:2905:10493	AGAGACGCCGCAAAATGAATTTGTGTCTCTACTGTGGCAAAAATCACTTTTTTTCAGGTTGGACCGGTGCCACCATGGACTATAAGGACCACGACGGAGACTGGAGGCCATTTCGCCGACACGTGTCCAGCGAAAGCCTC	vector
M00292:91:000000000-AHYF2:1:1102:29552:12311	AGAGACGCCGCAAAATGAATTTGTGTCTCTACTGTGGCAAATGATAGACCCTTTGCTGAAGCCGCCTGTCTGCACCTCGGTCTTTTTCACGATATTCACTGGGGGCATGCTCAGCACTTTTCGCACGGTGGCAAAATCACGGCCCTTATCCCAAACGATCTCCCCGGTTTCGCCGTTTGTCTCGATCAGATGCCGCTTCCGGATCTCGCCGTTGGCCAGGGTAATCTCGGTCTAGAAAAAGTTCATGATGTTGCTGTAGAAGAATGGAGGCCCTTTCGCCGACACGTGTCCAGCGAAAGCCTC	vector
M00292:91:000000000-AHYF2:1:1102:2995:11409	AGAGACGCCGCAAAATGAATTTGTGTCTCTACTGTGGCAACCGCTTACAGACAAGCTGTGACCGTCTCTGGGAGTTGCATGTGTCAGAGTTTTTCACCGTCATCACCGAAACGCGCGAGACGAAAGGGCCTCGTGATAGCCCTATTTGTATAGGTTAAAGTCATGATAATAATGGTTTCTTAGACGTCAGGTGGTACTTTTGGAGGCCATTTCGCCGACACGTGTCCAGCGAAAGCCTC	vector
M00292:91:000000000-AHYF2:1:1102:3055:16070	AGAGACGCCGCAAAATGAATTTGTGTCTCTACTGTGGCAAAACTGATACGGGCAGTGAAAGTGATCACCCTAACGTCCAAGCTGCTGTCTGATTTCCAGAAGGATATACACTTGTACAAGTTGCTTTATATCTACAACTTCCAATGGAGGCCATTTCGCCGACACGTGTCCAGCGAAAGCCTC	vector
M00292:91:000000000-AHYF2:1:1102:3179:10292	AGAGACGCCGCAAAATGAATTTGTGTCTCTACTGTGGTGGAAGAAGCTGTCGTCCACCTTGGCCATCTCGTTGCCGAAGATCTCTTGCGGATTGCAGCTCCGGTTCTTTCGTCTGGTTTATCTTCTTGTGGCGGTTCTCTTCAGCCGGGTGGCCTCGGCTGTTTCGCCGCTGTCGAACAGCAGGGCACCGAGCAGGTGCAAATTGAAGCTGTGCCGGTCGGTGTGGCCCAGGAGGCCATTTCGCCGACACGTGTCCAGCGAAAGCCTC	vector
M00292:91:000000000-AHYF2:1:1102:3286:9378	AGAGACGCCGCAAAATGAATTTGTGTCTCTACTGTGGCAACCGACAAGGCCGACCTGCGGCTGATCTATCTGGCCCTGGCCCACATGATCAAGTTCCGGGGCCACTTCCTGATCGAGGGCGACCTGAACCCCGGCAACAGCGACGTGGACAAGCTGTTCATCCAGCTATAATATGGTTATATTATAAAGTTGGGTTATGCTCCGTTCTTTGGTGGCCCCTTCGTGGAGGCCATTTCGCCGACACGTGTCCAGCGAAAGCCTC	vector
M00292:91:000000000-AHYF2:1:1102:3367:12784	AGAGACGCCGCAAAATGAATTTGTGTCTCTACTGTGGCAAGGGGCGCTCCCTTTAGGGTTCCGATTTAGTGCTTTACGGCACCTCGACCCCAAAAAACTTGATTTGGTTGATGGTTCACGTAGTGGGCCATCGCCCTGATCGACGGTGTTTAGCCCTTGGACGATGGAATCCACGTACTTTAATAGTCGACTCTTGTTCCAAACTGGAACAACACTCAACTCTGGAGGCCATTTCGCCGACACGTGTCCAGCGAAAGCCTC	vector
M00292:91:000000000-AHYF2:1:1102:3386:12788	AGAGACGCCGCAAAATGAATTTGTGTCTCTACTGTGGCAAGGGGCGCTCCCTTTAGGGTTCCGATTTAGTGCTTTACGGCACCTCGACCCCAAAAAACTTGATTTGGGTGATGGTTCACGTAGTGGGCCATCGCTCTGATAGACGGTTTTTCGCCCTTTGACGTTGGAGTCCACGTTCTTTAATAGTGGACTCTTGTTCCAAACTGGAATAACACTCAACTATGGAGGCCATTTCGCCGACACGTGTCCAGCGAAAGCCTC	vector
M00292:91:000000000-AHYF2:1:1102:3393:7415	AGAGACGCCGCAAAATGAATTTGTGTCTCTACTGTGGCAAGTTGGGTCCAAGCTGGGCTGTGTGCACGAACCCCCCGTTCAGCCCGACCGCTGCGCCTTATCCGGTAACTATCGTCTTGAGTCCAACCCGGTAAGACACGACTTATCGCCACTGGCAGCAGCCCCTGGTAACAGGATTAGCAGAGCGAGGTATGTAGGCGGTGCTATGGAGGCCATTTCGCCGACACGTGTCCAGCGAAAGCCTC	vector
M00292:91:000000000-AHYF2:1:1102:3531:11909	AGAGACGCCGCAAAATGAATTTGTGTCTCTACTGTGGCAAGCACCTGCCTGAAATCACTTTTTTTCAGGTTGGACCGGTGCCACCATGGACTATAAGGACCACGACGGAGACTACAAGGATCATGATAATGGAGGCCATTTCGCCGACACGTGTCCAGCGAAAGCCTC	vector
M00292:91:000000000-AHYF2:1:1102:4231:5991	AGAGACGCCGCAAAATGAATTTGTGTCTCTACTGTGGAATTTGGAGAGCGGAAAGCGAATGAGCAAAGCTTCTGTGGGCACCTGACCCAAGGGTCTACCCACTGCCGTTGCTCAGAGGTGCTAATCATCTGCACGCGACTAGTGAGACGTGCTACTTCCATTTGTCACGTATGGAGTTCATTTCACCGACACGTGTCCAGCGAAAGCCTC	vector
M00292:91:000000000-AHYF2:1:1102:4362:8579	AGAGACGCCGCAAAATGAATTTGTGTCTCTACTGTGGCAATCTCTTCCCAATCCTCCCCCGTGCTGACCTGCCCCACCCCCCCCCCGAGAATAGAAAGACGCCTAATCAGACCTTGCCATGCAATTTACTCTGGAGGCCATTTCGCCGACACGTGTCCAGCGAAAGCCTC	vector
M00292:91:000000000-AHYF2:1:1102:4457:14801	AGAGACGCCGCAAAATGAATTTGTGTCTCTACTGTGGCACAGAATAGGCCACGGTGGGGCTGTCGAAGCCGCCGTACTTCTTAGGGTCCCAGTCCTTCTTTCTGGCGATCAGCTTATCGCTGTTCCTCTTGGGCAGGATAGACTCTTTGCTGAAGCCGCCTGTCTGCACCTCGGTCTTTTTCACGATATTCACGTGGGGCATGCTCAGCACTTTCCGCACGTGTCCAGCGAAAGCCTC	vector
M00292:91:000000000-AHYF2:1:1102:4584:8355	AGAGACGCCGCAAAATGAATTTGTGTCTCTACTGTGGCAACTTCGAGAAGAATCCCATCGACTTTCTGGAAGCCAAGGGCTACAAAGAAGTGAAAAAGGACCTGATCATCAATGGAGGCCATTTCGCCGACACGTGTCCAGCGAAAGCCTC	vector
M00292:91:000000000-AHYF2:1:1102:4859:4939	AGAGACGCCGCAAAATGAATTTGTGTCTCTACTGTGGCAACTGGTGAGTACTCAACCAAGTCATTCTGAGAATAGTGTATGCGGCGACCGAGTTGCTCTTGCCCGGCGTCAATACGGGATAATACCGCGCCACATAGCAGAACTTTAAAAGTGCTCATCATTGGAAAACGTTCTTCGGGGCAAAAACCCTCAAGGATCTTACAGTGAGCCTTGGTACTGTTATGTTGAGCGTGATGACCACCTGGACGGGCGAGCGTTTCCGCTTGCTGCGGCGGCTGCATGAACATGGTAACGCTCTGGCATGACAGTAAGAGAATTATGCAGTGGCAAGACAATCCTGGATTTCCTGAAGTCCGACGGCTTCGCCAACAGAAACTTCATGCAGCTGATCCACAACGA…	vector
M00292:91:000000000-AHYF2:1:1102:4914:13096	AGAGACGCCGCAAAATGAATTTGTGTCTCTACTGTGGCACATTTCCGTGTCGCCCTTATTCCCTTTTTTGCGGCATTTTGCCTTCCTGTTTTTGCTCACCCAGAAACGCTGGTAAAAATAAAAGATGCTGAAGATCAGTTGGGTGCACGAGTGGGTTACATCGAACTGGATCTCAACAGCGGTAAGATCCATTTCGCCGACACGTGTCCAGCGAAAGCCTC	vector
M00292:91:000000000-AHYF2:1:1102:5064:8128	AGAGACGCCGCAAAATGAATTTGTGTCTCTACTGTGGCAACACTTTGTCCAGATTAGCGTCGGCCAGGATCACTCTCTTGGAGAACTCGCTGATCTGCTCGATGATCTCGTCCAGGTAGTGCTTGTGCTGTTCCACAAACAGCTGTTTCTGCTCATTATCCTCGGGGGAGCCCTTCAGCTTCTCATAGTGGCTGGCAGGTACAGGAAGTTCACATATTTGGAGGGCATGGAGGCCATTTCGCCGACACGTGTCCAGCGAAAGCCTC	vector
M00292:91:000000000-AHYF2:1:1102:5090:7948	AGAGACGCCGCAAAATGAATTTGTGTCTCTACTGTGGCACACGAGCAGTTCCTCGGTGCCGTCCATCTTTTCCAGGATGGGCTTGATGAACTTGTAGACCTCTTCCTGGCTGGCTCCGCCGGCTATCCACTATTAAAGAACGTGGACTCCAACGTCAAAGGGCGAAAAACCGTCTATCAGGGCGATGGTTCATTTGGAGGCCATTTCGCCGACACGTGTCCAGCGAAAGCCTC	vector
M00292:91:000000000-AHYF2:1:1102:5100:12720	AGAGACGCCGCAAAATGAATTTGTGTCTCTACTGTGGCAAGGCCAAGAACCTGTCCGACGCCATCCTGCTGAGCGACATCCTGAGAGTGAACACCGAGATCACCGAGGCCCCCCTGAGCGCCTCTATGATCAAGAGATACGACGAGCACCACCAGGACCTGACCCTGCTGAAAGCTCTCGTGCGGCAGCAGCTGCCTGAGAAGTATGGAGGCCATTTCGCCGACACGTGTCCAGCGAAAGCCTC	vector
M00292:91:000000000-AHYF2:1:1102:5387:11752	AGAGACGCCGCAAAATGAATTTGTGTCTCTACTGTGGCAAAAATACGTAACGCCAATAGGGACTTTCCATTGACGTCAATGGGTGGAGTATTTACGGTAAACTGCCCACTTGGCAGTACATCAAGTGTATCATATGCCAAGTACGCCCCCTATTGACGTCAATGACGGTAAATGGCCCGCCTGGCAACATCGTGATCGAAATGGCCAGAGAGAACCAGACCACCCAGAAGGGACAGAAGAACAGCCGCGAGAGAATGAAGCGGATCGAAGAGGGCATCAAAGAGCTGGGCAGCCAGATCCTGTGGAGGCCATTTCGCCGACACGTGTCCAGCGAAAGCCTC	vector
M00292:91:000000000-AHYF2:1:1102:5416:7175	AGAGACGCCGCAAAATGAATTTGTGTCTCTACTGTGGCAACAACACTCTTCAGTTTCTTAGAATAGCCCTTTTCCACTTTGGACACCACCGGCACAGAATAGGCCACGGTGGGACTGTCTAATCCTCCGTGTGGAGTCCATTTCGCCGCCACGTGTCCAGCGAAAGCCTC	vector
M00292:91:000000000-AHYF2:1:1102:5620:10555	AGAGACGCCGCAAAATGAATTTGTGTCTCTACTGTGGCAAAAAGAGCTGGGCAGCCAGATCCTGAAAGAACACCCCGTGGAAAACACCCAGCTGCAGAACGAGAAGCTGTACCTGTACTACCTGCAGAATGGGCGGGATATGTACGTGGACCAGGAACTGGACATCAACCGGCTGTCCGACTACGATGTGGACCATATCGTGCCATCCCCCTTTCGCCAGCTGGCGTAATAGCGAAGGCCATTTCGCCGACACGTGTCCAGCGAAAGCCTC	vector
M00292:91:000000000-AHYF2:1:1102:5771:11745	AGAGACGCCGCAAAATGAATTTGTGTCTCTACTGTGGCAAGCTCGACATCGGCAAGGTGTGGGTCGCGGACGACGGCGCCGCGGTGGCGGTCTGGACCACGCCGGAGAGCGTCGAAGCGGGGGCGGTGTTCGCCGAGATCGTGGAGGCCATTTCGCCGACACGTGTCCAGCGAAAGCCTC	vector
M00292:91:000000000-AHYF2:1:1102:6109:6125	AGAGACGCCGCAAAATGAATTTGTGTCTCTACTGTGGCAAACTACGGCCAGTGAATTGTACTACGACTCACTATAGGGCGAATTGGAGCTCCACCGCGGTGGCGGCCGCTCTAGCCTCGAGGATAGAACTAGTGGATCTCGATCCCCTGGAGGCCATTTCGCCGACACGTGTCCAGCGAAAGCCTC	vector
M00292:91:000000000-AHYF2:1:1102:6416:15109	AGAGACGCCGCAAAATGAATTTGTGTCTCTACTGTGGAAGCCGCGGTATCATTGCAGCACTGGGGCCAGATGGTAAGCCCTCCCGTATCGTAGTTATCTTGGAGGCCATTTCGCCGACACGTGTCCAGCGAAAGCCTC	vector
M00292:91:000000000-AHYF2:1:1102:6740:13491	AGAGACGCCGCAAAATGAATTTGTGTCTCTACTGTGGCAACGCACACATTCCACATCCACCGGTAGGCGCCAACCGGCTCCGATCTTTGGTTGGAGGCCATTTCGCCGACACGTGTCCAGCGAAAGCCTC	vector
M00292:91:000000000-AHYF2:1:1102:6783:14229	AGAGACGCCGCAAAATGAATTTGTGTCTCTACTGTGGCAAGAGCACCTGCCTGAAATCACTTTTTTTCAGGTTGGACCGGTGCCACCATGGACTATAAGGACCACGACGGAGACTACAAGGATCATGATATTGATTACAAAGACGATGACGAGAAGATGGCCCCAAAGAAGAAGCGGAAAGTCGGTATCCACGGAGTCCCAGCAGCCGACAAAAAGGACATGGAGGCCATTTCGCCGACACGTGTCCAGCGAAAGCCTC	vector
M00292:91:000000000-AHYF2:1:1102:6785:23645	AGAGACGCCGCAAAATGAATTTGTGTCTCTACTGTGGCAATTGTATCTTCTTCTGGCGGTTCTCTTCAGCCGGGTGGCCTCGGCTGTTTCGCCGCTGTCGAACAGCAGGGCTCCGATCAGGTTCTTCTTGATGCTGTGCCGGTCGGTGTTGCCCAGCAAGATGGAGGCCATTTCGCCGACACGTGTCCAGCGAAAGCCTC	vector
M00292:91:000000000-AHYF2:1:1102:6816:14823	AGAGACGCCGCAAAATGAATTTGTGTCTCTACTGTGGCAAACCGCTGCGCCTTATCCGGTAACTATCGTCTTGAGTCCAACCCGGTAAGACACGACTTATCGCCACTGGCAGCAGCCACTGGTAACAGGATTAGCAGAGCGAGGTATGTAGGCGGTGCTACAGAGTTCTTGAAGTGGTGGCCTAACTACGGCTACACTAGAAGAACAGTATTTGGTGGAGGCCATTTCGCCGACACGTGTCCAGCGAAAGCCTC	vector
M00292:91:000000000-AHYF2:1:1102:6906:19799	AGAGACGCCGCAAAATGAATTTGTGTCTCTACTGTGGCAAAAGCGGCAGGGTCGGAACAGGAGAGCGCACGAGGGAGCTTCCAGGGGGAATGGAGGCCATTTCGCCGACACGTGTCCAGCGAAAGCCTC	vector
M00292:91:000000000-AHYF2:1:1102:7359:23307	AGAGACGCCGCAAAATGAATTTGTGTCTCTACTGTGGCAATTCGGAATAAGATTGGGTAGATTTTGATTCGGCAAACAAACCGACGCTGGTAGTGGTGATTTGTGTGCTTGCAAGCAGCAGATTACGCGTAGAAAAGACGGATCTCAAGAAAATCCTTTTATCGTTTCTCCGCTGTCGGAAATGGAGGCCATTTCGCCGACACGTGTCCAGCGAAAGCCTC	vector
M00292:91:000000000-AHYF2:1:1102:7370:15258	AGAGACGCCGCAAAATGAATTTGTGTCTCTACTGTGGCAATTATCCTAAGCTGGAAAGCGAGTTCGTGTACGGCGACTACAAGGTGTACGACGTGCGGAAGATGATCGCCAAGAGCGAGCAGGAAATCGGCAAGGCTACCGCCAAGTACTTCTTCTACAGCAACATCATGAACTTTTTCAAGACCGAGATTACCCTGGCCAACGGCGAGATCCGGAAGCGGCCTCTGATCGAGACAAACGGCGAAACCGGGGAGATCAAAATGGAGGCCATTTCGCCGACACGTGTCCAGCGAAAGCCTC	vector
M00292:91:000000000-AHYF2:1:1102:7452:15272	AGAGACGCCGCAAAATGAATTTGTGTCTCTACTGTGGCAATTGTATCTTGTTTCGCCGGTCCTCTTCAGCCGGGTGGCCTCGGCCGTTTATCGGCTGCGTAAGAGCTGTGCACCAAACAGGTTCTTCTTGCAGCTGTACCGGTCGGTGTTACCCAGGAAAGTGGAGGCCATTTCGCCGACACGTGTCCAGCGAAAGCCTC	vector
M00292:91:000000000-AHYF2:1:1102:7513:7110	AGAGACGCCGCAAAATGAATTTGTGTCTCTACTGACACTGTTTGAGGACAGAGAGATGATCGAGGAACGGCTGAAAACCTATGCCCACCTGTTCGACGACAATGGAGGCCATTTCGCCGACACGTGTCCAGCGAAAGCCTC	vector
M00292:91:000000000-AHYF2:1:1102:7583:9598	AGAGACGCCGCAAAATGAATTTGTGTCTCTACTGGGGCAAGCTCCGCCGCCGCCTCGCGACGCCCGCCCCGGCTCTGACTGACCGCGTTACTCCCACAGGTGAGCGGGCGGGACGGCCCTTCTCCTCCGGGCTGTAATTAGCTGAGCAAGAGGTAAGGGTTTAAGGGATGGTTGGTTGGTGGGGTATTAATGTTTAATTACCTGGAGCACCTGCCTGAAGTAACTTGGAGGCCATTTCGCCGACACGTGTCCAGCGAAAGCCTC	vector
M00292:91:000000000-AHYF2:1:1102:7593:8151	AGAGACGCCGCAAAATGAATTTGTGTCTCTACTGTGGCAAGAATTCCTAGAGCTCGCTGATCAGCCTCGACTGTGCCTTCTAGTTGCCAGCCATCTGTTGTTTGCCCCTCCCCCTGGAGGCCATTTCGCCGACACGTGTCCAGCGAAAGCCTC	vector
M00292:91:000000000-AHYF2:1:1102:7674:23510	AGAGACGCCGCAAAATGAATTTGTGTCTCTACTGTGGCAAGGATCTTGCCACCGTGCGGAAAGTGTTGAGCATGCCCAAAGTGAATATCGTGGTGGATGCCATTTCGCCGACACGTGTCCAGCGAAAGCCTC	vector
M00292:91:000000000-AHYF2:1:1102:7680:11750	AGAGACGCCGCAAAATGAATTTGTGTCTCTACTGTGGCAGACCAAGTTTACTCATATATACTTTAGATTGATTTAAAACTTCATTTTTAATTTAAAAGGATCTAGGTGAAGATCCTTTTTGATAATCTCATGACCAAAATCCCTTAACGTGAGTTTTCGTTCCACTGAGCGTCAGACCCCGTAGATGGAGGCCATTTCGCCGACACGTGTCCAGCGAAAGCCTC	vector
M00292:91:000000000-AHYF2:1:1102:7701:10453	AGAGACGCCGCAAAATGAATTTGTGTCTCTACTGTGGCAAGCGGCATTTTGCCTTCCTGTTTTTGCTCACCCAGAAACGCTGGTGAAAGTAAAAGATGCTGAAGGTCAGTTGGGTGCACGAGTGGGTTACATCGAACTGGATCTCAACAGCGGTAAGAACCTTGAGAGTTTTCGCCCCGAAGAACGTTTTCCAATGGTGAGCACTTTTAAAGTTCTGCTATGTTGGAGGCCATTTCGCCGACACGTGTCCAGCGAAAGCCTC	vector
M00292:91:000000000-AHYF2:1:1102:7739:22917	AGAGACGCCGCAAAATGAATTTGTGTCTCTACTGTGGCAATCGTCCACGATTTTGCCGAAGATGGAATGCAGCACGAGCCTCTTACCAGCTACCAGCAGGAAGGACTCTTCCACCCTGTGGTGGAGGCTAGTTTGCCGACACGTGTCCAGCGAAAGCCTC	vector
M00292:91:000000000-AHYF2:1:1102:7756:14410	AGAGACGCCGCAAAATGAATTTGTGTCTCTACTGTGGCAAGAAAGGACAGTGGGGGTGGCACCTTCCAGGGTCAAGGAAGGCACGGGGAGGGGCAAACAACAGATGGCTGGCAACTAGAAGGCACAGTCGAGGCTGATCAGCGAGCTCTAGTCGAGATCCGATGCATGGGGTCGTGCGCTCCTTTCGGTCGGGCGCTGCGGGTCGTGGGGCGGGCTGGAGGCCATTTCGCCGACACGTGTCCAGCGAAAGCCTC	vector
M00292:91:000000000-AHYF2:1:1102:7756:21225	AGAGACGCCGCAAAATGAATTTGTGTCTCTACTGTGGCAATTGTATCTTCTTCTGGCGGTTCTCTTCAGCCGGGTGGCCTCGGCTGTTTCGCCGCTGTCGAACAGCAGGGCTCCGATCAGGTTCTTCTTGATGCTGTGCCGGTCGGTGTTGCCCAGCAAGATGGAGGCCATTTCGCCGACACGTGTCCAGCGAAAGCCTC	vector
M00292:91:000000000-AHYF2:1:1102:7787:10236	AGAGACGCCGCAAAATGAATTTGTGTCTCTACTGTGGCAAACACCGACCGGCACAGCATCAAGAAGAACCTGATCGGAGCCCTGCTGTTCGACAGCGGCGAAACAGCCGAGGTGGAGGCCATTTCGCCGACACGTGTCCAGCGAAAGCCTC	vector
M00292:91:000000000-AHYF2:1:1102:7848:6280	AGAGACGCCGCAAAATGAATTTGTGTCTCTACTGTGGCAAGCAGGTGCGTGCAGCGGCGCCTGTTCCGGTAATTTCTCCTTACGCATCTATGCAGTATCTGACACCGCATACGTATGGAGGCCATTTCGCCGACACGTGTCCAGCGAAAGCCTC	vector
M00292:91:000000000-AHYF2:1:1102:7944:23420	AGAGACGCCGCAAAATGAATTTGTGTCTCTACTGTGGCAATTTCCAATGATGAGCACTTTTAAGGTTCTGCTATGTGGCGCGGTATTATCCCGTATTGACGCCGGGCAAGAGCAACTCGGTCGCCGCATACACTATTCTCAGAATGACTTGGTTGAGTACTCACCAGTCACAGAAAAGCATCTTACGGATGGCATGACAGTAAGAGACATCTGGAGGCCATTTCGCCGACACGTGTCCAGCGAAAGCCTC	vector
M00292:91:000000000-AHYF2:1:1102:8085:16670	AGAGACGCCGCAAAATGAATTTGTGTCTCTACTGTGGCAAAACTATGGATGAACGAAATAGACAGATCGCTGAGATAGGTGCCTCAATGGAGGCCATTTCGCCGACACGTGTCCAGCGAAAGCCTC	vector
M00292:91:000000000-AHYF2:1:1102:8126:18014	AGAGACGCCGCAAAATGAATTTGTGTCTCTACTGTCCAAGGAACAGCGATAAGCTGATCGCCAGAAAGAAGGACTGGGACCCTAAGAAGTACGGCGGCTTCGTGGAGGCCATTTCGCCGACACGTGTCCAGCGAAAGCCTC	vector
M00292:91:000000000-AHYF2:1:1102:8276:7821	AGAGACGCCGCAAAATGAATTTGTGTCTCTACTGTGGCAGTCCATCTACGGGCCGAACCCAACGACTACTTCCGCGTTCTGTACGAGGACTTCGCCGTGTATTACGAGCTGACCAAGTTGCAATACGTGACCGAGGGATGGAGGCCATTTCGCCGACACGTGTCCAGCGAAAGCCTC	vector
M00292:91:000000000-AHYF2:1:1102:8480:8588	AGAGACGCCGCAAAATGAATTTGTGTCTCTACTGTGGCAACTGCTTGTCCCGGATGCCGTTGATCAGCTTCCGGCTCAGCCTGCCCCAGCCGGTGTATCTCCGCCGCTTCAGCTGCTTCATGGAGGCCATTTCGCCGACACGTGTCCAGCGAAAGCCTC	vector
M00292:91:000000000-AHYF2:1:1102:8503:16566	AGAGACGCCGCAAAATGAATTTGTGTCTCTACTGTGGCAAGGGGGTGAGCGAGCGAGCGCGCAGAGAGGGAGTGGCCAACTCCATCACTAGGGGTTCCTGCGGCCGCTCCCCAGCATGCCTGCTATTGGAGGCCATTTCGCCGACACGTGTCCAGCGAAAGCCTC	vector
M00292:91:000000000-AHYF2:1:1102:8542:19390	AGAGACGCCGCAAAATGAATTTGTGTCTCTACTGTGGAAATATACCAGTCACCTTCGGAAAAAGAGTTAGTGGCTCTTGATCCGGCAAACAAACCACCGCTGGTAGCGGTGGTTTTTTTGTATGCAAGCAGCAGATTACGCGCAGAAAAAAAGGATCTCAAAAAGATCCTTTGATCTTTTCTACGGCGTCTGACAATGAGTGGAACAGAAAGAGACGTTAAGCGATTTTGGTCCGTAGCTTATCAAAAATGGAGGCCATTTCGCCGACACGTGTCCAGCGAAAGCCTC	vector
M00292:91:000000000-AHYF2:1:1102:8873:13430	AGAGACGCCGCAAAATGAATTTGTGTCTCTACTGTGGCACTTCTACTCCTCCCCTAGTCAGGAAGTTCCCCCCCGCCCCGCAGCTCGCGTCGTGCAGGACGTGACAAATGGAAGTAGCACGTCTCACTAGTCTCGTGTGGAGGCCATTTCGCCGACACGTGTCCAGCGAAAGCCTC	vector
M00292:91:000000000-AHYF2:1:1102:8976:21944	AGAGACGCCGCAAAATGAATTTGTGTCTCTAAGGCCGGCGGCCACGAAAAAGGCCGGCCAGGCAAAAAAGAAAAAGTAAGAATTCCTAGAGCTCGCTGATCAGCCTCGACTGTGCCTTCTAGTTGCCAGCCTTCTGTTGTTTGCCCCTCCCCCGTGCCTTCCTTGACCCTGGAAGGTGCCACTCCCACTTTCCTTACCTAATAAAAGGGGGAAATTGCATCGCATTGACGGGGGACGTTGCATTCTATTCTGGGGGGTGGGGTGGGGCAATGGAGGCCATTTCGCCGACACGTGTCCAGCGAAAGCCTC	vector
M00292:91:000000000-AHYF2:1:1102:9018:19421	AGAGACGCCGCAAAATGAATTTGTGTCTCTACTGTGGCAACAGTGAGCGAGCGAGCGCGCAGAGAGGGAGTGGCCAACTGGAGGCCATTTCGCCGACACGTGTCCAGCGAAAGCCTC	vector
M00292:91:000000000-AHYF2:1:1102:9053:20031	AGAGACGCCGCAAAATGAATTTGTGTCTCTACTGTGGCGCGGTGGTTTGTTTGCCGGATCAAGAGCTACCAACTCTTGTGGAGGCCATTTCGCCGACACGTGTCCAGCGAAAGCCTC	vector
M00292:91:000000000-AHYF2:1:1102:9089:10150	AGAGACGCCGCAAAATGAATTTGTGTCTCTACTGTGGCAATCTCTTGCAGATAGCAGATCCGGTTCTTCAGTCTGGTGTATCTTCTTCTGGCGGTTCTCTACAGCCGGGTGGCCTCGGCTGTTGGAGGCCATTTCGCCGACACGTGTCCAGCGAAAGCCTC	vector
M00292:91:000000000-AHYF2:1:1102:9139:16154	AGAGACGCCGCAAAATGAATTTGTGTCTCTACTGTGGCAACGCTCAGGCCGCCTCTCTCGGCCTTGGTCAGATTGTCGAACTTTCTCTGGGTAATCAGCTTGGCGTTCAGCAGCTGCCGCCAGTAGTTCTTCATCTTCTTCACGACCTCTTCGGAGGGCACGTTGTCGCTCTTGCCCCGGTGGAGGCCATTTCGCCGACACGTGTCCAGCGAAAGCCTC	vector
M00292:91:000000000-AHYF2:1:1102:9357:15470	AGAGACGCCGCAAAATGAATTTGTGTCTCTACTGTGGCAACCGGCATCCGCTTACAGACAAGCTGTGACCGTCTCCGGGAGCTGCATGTGTCAGAGGTTTTCACCGTCATCACCGAAACGCGCGAGACGAAAGGGCCTCGTGATACGCCTATTTTTATAGGTTAATGTCATGATAATAATGGTTTCTTAGACGTCAGGTGGCACTTTTCGGGGAAATGTGCGCGTGGAGGCCATTTCGCCGACACGTGTCCAGCGAAAGCCTC	vector
M00292:91:000000000-AHYF2:1:1102:9431:3646	AGAGACGCCGCAAAATGAATTTGTGTCTCTACTGGGGCGGCCTCAGTGAGCGAGCGAGCGCGCAGCTGCCTGCAGGGGCGCCTGATGCGGTATTTTCTCCTTACTGGAGGCCATTTCGCCGACACGTGTCCAGCGAAAGCCTC	vector
M00292:91:000000000-AHYF2:1:1102:9437:16959	AGAGACGCCGCAAAATGAATTTGTGTCTCTACTGTGGCTTCCCGACTGGAAAGCGGGCAGTGAGCGCAACGCAATTAATGTGAGTTAGCTCAATCATTAGGAACCCCAGGCTTTACACTTTATGCTTCCGGCTCGTATATTGTGTGGAATTGTGAGCGGAAAACAATTTCACACAGGAAACGAATGGAGGCCATTTCGCCGACACGTGTCCAGCGAAAGCCTC	vector
M00292:91:000000000-AHYF2:1:1102:9572:7461	AGAGACGCCGCAAAATGAATTTGTGTCTCTACTGTGGCAAGTACGGCGACTACAAGGTGTACGACGTGCGGAAGATGTTCGCCAAGTGCGGGCAGGACATCGGCAAGGCTACCGCTAAGTACTTCTTCTACAGCAACATCATGAACTTTTTCAAAACCGAAATTACCCTGGCCAAAGGCGAGATCCGGAAGCGGCCTCTGATAGGTGGAGGCCATTTCGCCGACACGTGTCCAGCGAAAGCCTC	vector
M00292:91:000000000-AHYF2:1:1102:9973:16002	AGAGACGCCGCAAAATGAATTTGTGTCTCTACCTATTTGTTTATTTTTCTAAATACATTCAAATATGTATCCGCTCATGAGACAATAACCCTGATAAATGCTTCAATAATATTGAAAAAGGAAGAGTGGAGGCCATTTCGCCGACACGTGTCCAGCGAAAGCCTC	vector
M00292:91:000000000-AHYF2:1:1103:10018:18383	AGAGACGCCGCAAAATGAATTTGTGTCTCTACTGTGGCAACTCACAATTCCACACAACATACGAGCCGGAAGCATAAAGTGTAAAGCCTGGGGTGCCTAATGAGTGAGCTAACTCACATTAATTGCGTTGGAGGCCATTTCGCCGACACGTGTCCAGCGAAAGCCTC	vector
M00292:91:000000000-AHYF2:1:1103:10027:15435	AGAGACGCCGCAAAATGAATTTGTGTCTCTACTGTGGCAAGTTGGCCACTCCCTCTCTGCGCGCTCGCTCGCTCACTGAGGCCGGGCGACCAGGCCATTTCGCCGACACGTGTCCAGCGAAAGCCTC	vector
M00292:91:000000000-AHYF2:1:1103:10215:17573	AGAGACGCCGCAAAATGAATTTGTGTCTCTACTGTGGCAACACTATTAAATAACGTGGACTCCAACGTAGAAGGGCGAAAAAGCATTTATCAGGCTGCTGGCGCACTGGAGGCCATTTCGCCGACACGTGTCCAGCGAAAGCCTC	vector
M00292:91:000000000-AHYF2:1:1103:10503:15737	AGAGACGCCGCAAAATGAATTTGTGTCTCTACTGTGGCAACCTTGTTCCCTTTTTTCTAGCCCTTGGCTTCCAGAGAGTCGGTGGGTTTCTTCTCGAAGCTGCTTCTTTCCTGTATGTTGATACCCAGCAGCTCTTTCACACTCTTTAGTTTCTTGGACTTACCCTTTTCCACTTTGACCACCACCAGCAGGAAACAGGCGACGTGTGTGCGAGCCAGGCCGCAGTAGCTCTTAGAATCCCTGTCCTTCTTGCGGGAAATGGAGGCCATTTCGCCGACACGTGTCCAGCGAAAGCCTC	vector
M00292:91:000000000-AHYF2:1:1103:10549:14023	AGAGACGCCGCAAAATGAATTTGTGTCTCTACTGTGGCAACTCACAATTCCACACAACATACGAGCCGGAAGCATAAAGTGTAAAGCCTGGGGTGCCTAATGAGTGAGCTAACTCACATTAATTGCGTTGGAGGCCATTTCGCCGACACGTGTCCAGCGAAAGCCTC	vector
M00292:91:000000000-AHYF2:1:1103:10558:3910	AGAGACGCCGCAAAATGAATTTGTGTCTATATTGTGGCTAATTTAGTGCTTTACGGCACCTCGACCCCAAAAAACTTGATTTGGGTGATGGTTCACGTAGTGGGCGATCGCCCTGATAGACGGTTTTTCGCCCTTTGACGTTGGAGTCCACGTTCTTTAATAGTGGACTCTTGTTCCAGTTTGGAGGCCATTTCGCCGACACGTGTCCAGCGAAAGCCTC	vector
M00292:91:000000000-AHYF2:1:1103:10686:18927	AGAGACGCCGCAAAATGAATTTGTGTCTCTACCTATTTGTTTATTTTTCTAAATACATTCAAATATGTATCCGCTCATGAGACAATAACCCTGATAAATGCTTCAATAATATTGAAAAAGGAAGAGTGGAGGCCATTTCGCCGACACGTGTCCAGCGAAAGCCTC	vector
M00292:91:000000000-AHYF2:1:1103:10760:2651	AGAGACGCCGCAAAATGAATTTGTGTCTCTACTGCGGCACTTCTACTCCTCCCCTAGTCAGGAAGTTCCCCCCCGCCCCGCAGCTCGCGTCGTGCAGGACGTGACAAATGGAAGTAGCACGTCTCACTAGTCTCGTGTGGAGGCCATTTCGCCGACACGTGTCCAGCGAAAGCCTC	vector
M00292:91:000000000-AHYF2:1:1103:10782:19509	AGAGACGCCGCAAAATGAATTTGTGTCTCTACTGTGGTGGACTCCCGGATGGACACTAAGTACGACGAGAATGACAAGCTGATCCGGGAAGTGAAAGTGATCACCCTGAAGTCCAAGCTGGTGTCCGATTTCCGGAAGGATTTCCAGTTTTACAAAGTGCGCGAGATCAACAACTACCACCACGCCCACGATGGAGGCCATTTCGCCGACACGTGTCCAGCGAAAGCCTC	vector
M00292:91:000000000-AHYF2:1:1103:10810:12832	AGAGACGCCGCAAAATGAATTTGTGTCTCTACTGTGGCAAATTAAGACATGACGCATAAGGGGCCGGCCAGGCAAAAAAGAAAAAGTAAGAATTCCTAGAGCTCGCTGATCAGCCTCGACTGTGCCTTCTAGTTGCCAGCCATCATGGAGGCCATTTCGCCGACACGTGTCCAGCGAAAGCCTC	vector
M00292:91:000000000-AHYF2:1:1103:10817:20865	AGAGACGCCGCAAAATGAATTTGTGTCTCTACTGTGGCAATTCTTGTTCCAGTTTTGAAGATACACCAGACGGAAGAACCGGATCTGCTATCTGCAAGAGATCTTCAGCAACGAGATGGCCAAGGTGGACGACAGCTTCTTCCACAGACTGGAAGAGTCCTTGGAGGCCATTTCGCCGACACGTGTCCAGCGAAAGCCTC	vector
M00292:91:000000000-AHYF2:1:1103:10835:17763	AGAGACGCCGCAAAATGAATTTGTGTCTCTACTGTGGCAAGCGGATACATATTTGAATGTATTTAGAAAAATAAACAAATAGGGGTTCTGCGCACATTTCCCCGAAAAGTGCCACCTGACGTCTAAGAAACCATTATTATCATGACATTAACCTATAAAAAAAGGCGTATCACGAGGCCCTTTCGTCTCGCGCGTTTCGGTGATGACGGTGAAAACCTCTGACACATGCAGCTCCCGGAGACGGTCACAGCTTGTCTGTAAGCGGATGCCGGGAGCAGACAAGCCCGTCAGGGCGCAATGGAGGCCATTTCGCCGACACGTGTCCAGCGAAAGCCTC	vector
M00292:91:000000000-AHYF2:1:1103:10917:9746	AGAGACGCCGCAAAATGAATTTGTGTCTCTACTGTGGCAAGCGGTGGGCTCTATGGCTTCTGAGGCGGAAAGAACCAGCTGGGGCTCGAGATCCACTAGTTCTAGCCTCGAGGCTAGAGCGGCCGCCACCTGGAGGCCATTTCGCCGACACGTGTCCAGCGAAAGCCTC	vector
M00292:91:000000000-AHYF2:1:1103:10976:8594	AGAGACGCCGCAAAATGAATTTGTGTCTCTACTGTGGCAAACTGTTTACCCTGTCCAATCTGGGAGGCTCTGCCGCCTTCAAGTACTTGGACACCACCATCGACCGGAAGAGGTATACCAGCACCAAAGAGGTGCTGATGGAGGCCATTTCGCCGATACGTGTCCAGCGAAAGCCTC	vector
M00292:91:000000000-AHYF2:1:1103:11565:13927	AGAGACGCCGCAAAATGAATTTGTGTCTCTACTGTGGCAACCCGGTAAGACCCGCCTTATCGCCGCTGGCAGCAGCCACTGGTAACAAGATTAGCAGAGGGAAGGCTGAAGGCGGTGGTACAGAGTTCTTGGAGTAATGGAGGCCATTTCGCCGACACGTGTCCAGCGAAAGCCTC	vector
M00292:91:000000000-AHYF2:1:1103:11785:3865	AGAGACGCCGCAAAATGAATTTGTGTCTCTACTGTGGCAACCCTGGAAGCTCCCTCGTGCGCTCTCCTGTTCCGACCCCGCCGCTGGAGGCCATTTCGCCGACACGTGTCCAGCGAAAGCCTC	vector
M00292:91:000000000-AHYF2:1:1103:11798:19027	AGAGACGCCGCAAAATGAATTTGTGTCTCTACTGTGGCAAATAGGCGAATTGGAGCTCCACCGCGGTGGCGGCCGCTCTAGCCTCGAGGCTAGAACTAGTGGATCTCGAGCCCCTGCTGGTTCTTTCCGCCTCAGAAGCCATAGAGCCCCCCGCATCCCCAATTGGTTAAAAAATGAGCTGATTTAAAAAAAATTTAACGCGAATTTTAAAAAAATATTAACGCTTGCAATTTCCATTGGCCATGGAGGCGGGGCAAGGGTGGGGAAGGGGGGTGGGTGCGGGCCTCTTGGCTATTACGCCAGCTGGCGAAAGGGGGATGTGCTGCAAGGCGATTAAGTTGGGTAACGCCAGGGTTTTCCCAGTCACGACGTTGTAAAACGACGGCCAGTGAATTGTAA…	vector
M00292:91:000000000-AHYF2:1:1103:11889:21585	AGAGACGCCGCAAAATGAATTTGTGTCTCTACTGGGTCAAGACGAGGTGGCCTACCACGAGAAGTATCCCACCATCTACCATGTGAGTAAGAAACTGGTGGACAGCACCGACAAGGCCGACCTGCGGCTGATGCATCTGGGCCTGGCCAACCTAGTCAAATACAGGGGGCACTTCCGAATCGTGGGCGTCCTGAACCAATGGAGGCCATTTCGCCGACACGTGTCCAGCGAAAGCCTC	vector
M00292:91:000000000-AHYF2:1:1103:12044:15239	AGAGACGCCGCAAAATGAATTTGTGTCTCTACTGTGGCAACGCCGCCCGCCCCGGCTCTGACTGACCGCGTTACTCCCACAGGTGAGCGGGCGGGACGGCCCTTCTCCTCCGGGCTGTAATTAGCTGAGCAAGAGGTAAGGGTTTAAGGGATGGTTGGAGGCCATTTCGCCGACACGTGTCCAGCGAAAGCCTC	vector
M00292:91:000000000-AHYF2:1:1103:12081:20749	AGAGACGCCGCAAAATGAATTTGTGTCTCTACTGTGGCAAGTTGCTCTTGCCCGGCGTCAATACGGGATAATACCGCGCCACATAGCAGAACTGTAAAGTGCTCATCATTGGAAAACGTTCTTCGGGGCGAAAACTCTCAAGGACCTTACCGCTGTTGAGATCCAGTTCGATGTAACCCACTCGTGCACCTGGAGGCCATTTCGCCGACACGTGTCCAGCGAAAGCCTC	vector
M00292:91:000000000-AHYF2:1:1103:12131:23236	AGAGACGCCGCAAAATGAATTTGTGTCTCTACTGTGGCAATTAAAATTATGTTTTAAAATGGACTATCATATGCTTACCGTAACTTGAAAGTATTTCGATTTCTTGGCTTTATTGGAGGCCATTTCGCCGACACGTGTCCAGCGAAAGCCTC	vector
M00292:91:000000000-AHYF2:1:1103:12262:5008	AGAGACGCCGCAAAATGAATTTGTGTCTCTACTGTGGCAAACCAGCGGTGGTTTTTTTGTTTGCAAGCAGCAGATTACGCGCAAATGGAGGCCATTTCGCCGACACGTGTCCAGCGAAAGCCTC	vector
M00292:91:000000000-AHYF2:1:1103:12308:15851	AGAGACGCCGCAAAATGAATTTGTGTCTCTACTGTGGCGATATGTGGCGCGGTATTATCCCGTATTGACGCCGGGCAAGAGCAACTCGGTCGCCGCATACACTATTCTCAGAATGACTTGGTTGAGTACTCACCAGTCACAGAATAAGTGGAGGCCATTTCGCCGACACGTGTCCAGCGAAAGCCTC	vector
M00292:91:000000000-AHYF2:1:1103:12385:3748	AGAGACGCCGCAAAATGAATTTGTGTCTCTACTGTAAGCGCGGCGGGTGTGGTGGTTACGCGCAGCGTGACCGCTACACTTGCCAGCGCCTTAGCGCCCGCTCCTTTCGCATGGAGGCCATTTCGCCGACACGTGTCCAGCGAAAGCCTC	vector
M00292:91:000000000-AHYF2:1:1103:12392:13065	AGAGACGCCGCAAAATGAATTTGTGTCTCTACTGTGGCAAGGTCCGCTGCTTCCGCAGCAGGTCCTCTCTGTTCAGCTTCACGAGCAGTTCCTCGGTGCCGTCCATCTTTTCCAGGATGGGCTGGAGGCCATTTCGCCGACACGTGTCCAGCGAAAGCCTC	vector
M00292:91:000000000-AHYF2:1:1103:12543:18134	AGAGACGCCGCAAAATGAATTTGTGTCTCTACTGTGGCAACGTCGTACTGAGTGTTCATCCGGGAGTCCAGGATCTGTGCCACGTGCTTTGTGATCTGCCGGGTTTCCACCAGCTGTCTCTTGATGAAGCCGGCCTTATCCAGTTCGCTCAGGCCGCCTCTCTCGGCCTTGGTCAGATTGTCGAACTTTCTCTGGGTAATCAGCTTGGCGTATGGAGGCCATTTCGCCGACACGTGTCCAGCGAAAGCCTC	vector
M00292:91:000000000-AHYF2:1:1103:12823:8085	AGAGACGCCGCAAAATGAATTTGTGTCTCTATGTTTTATGCTTCCGGCTCGTATGTTGTGTGGAATTGTGAGCGGATAACAATTTCACACAGGAAACAGCTATGACCATGATTACGCCAAGCTCGAAATTAACCCTCACTAAAGGGAACAAAAGCTGGTACCGGGCCCCCCCTCGAGGTCGACGGTATCGATAAGCTTGATATCGAATTAATTCGTCGACCTCGAAATTCTACCGGGTAGGGGAGGTGCTTGGAGGCCATTTCGCCGACACGTGTCCAGCGAAAGCCTC	vector
M00292:91:000000000-AHYF2:1:1103:12839:6966	AGAGACGCCGCAAAATGAATTTGTGTCTCTACTGTGGCAACCGCTTACAGACAAGCTGTGACCGTCTCCGGGAGCTGCATGTGTCAGAGGTTTGGAGGCCATTTCGCCGACACGTGTCCAGCGAAAGCCTC	vector
M00292:91:000000000-AHYF2:1:1103:12929:4540	AGAGACGCCGCAAAATGAATTTATGTCTCTACTGTGGCAACAGACAAATGGCTCTAGAGGTACCCGTTACATAACTTACGGTAAATGGCCCGCCTGGCTTGGAGGCCATTTCGCCGACACGTGTCCAGCGAAAGCCTC	vector
M00292:91:000000000-AHYF2:1:1103:13041:2933	AGAGACGCCGCAAAATGAATTTGTGTCTCTACTGTGGCAACAAGAAAATCGAGTGCTTCGACTCCGTAGAAATATCCGGCGTGGAAGTTCTGGAGGCCATTTCGCCGACACGTGTCCAGCGAAAGCCTC	vector
M00292:91:000000000-AHYF2:1:1103:13068:20792	AGAGACGCCGCAAAATGAATTTGTGTCTCTACTGTGGCAAATGAGCTATGAGAAAGCGCCACGCTTCCCGAAGGGAGAAAGGCGGACAGGTATCCGGTAAGCGGCAGGGTCGGAACAGGAGAGCGCACGAGGGATGGAGGCCATTTCGCCGACACGTGTCCAGCGAAAGCCTC	vector
M00292:91:000000000-AHYF2:1:1103:13095:8534	AGAGACGCCGCAAAATGAATTTGTGTCTCTACTGTGGCAAATAGCAGATCCGGTTCTTCCGTCTGGTGTATCTTCTTCTGGCGGTTCTCTTCAGCCGGGTGGCCTCGGCTGTTTCGCCGCTGTCGAACAGCAGGGCTCCGATCAGGTTCTTCTTGATGCTGTGCCGGTCGGTGTTGCCCAGCACCTTGAATTTCTTGCTGGGCACCTTGTACTCGTCGGTGATCACGGCCCTTGGAGGCCATTTCGCCGACACGTGTCCAGCGAAAGCCTC	vector
M00292:91:000000000-AHYF2:1:1103:13131:11233	AGAGACGCCGCAAAATGAATTTGTGTCTCTACTGTGGCAAAGGCACGGGGGAGGGGCAAACAACAGATGGCTGGCAACTAGAAGGCACAGTCGAGGCTGATCAGCGAGCTCTAGGAATTCTTACTTTTTCTTTTTTGCCTGGCCGGCCTTTTTCGTGGCCGCCGGCCTTTTGTCGCCTCCCAGCTGAGACAGGTCTGGAGGCCATTTCGCCGACACGTGTCCAGCGAAAGCCTC	vector
M00292:91:000000000-AHYF2:1:1103:13220:17181	AGAGACGCCGCAAAATGAATTTGTGTCTCTACTGTGGCAGAAGCGGGGGCGGTGTTCGCCGAGATCGGCCCGCGCATGGCCGAGTTGAGCGGTTCCCGGCTGGCCGCGCAGCAACAGATGGAAGGCCTCCTATTTCGCCGACACGTGTCCAGCGAAAGCCTC	vector
M00292:91:000000000-AHYF2:1:1103:13410:15145	AGAGACGCCGCAAAATGAATTTGTGTCTCTACTGTGGCAAGTCCAGTTCCTGGTCCACGTACATATCCCGCCCATTCTGCAGGTAGTACAGGTACAGCTTCTCGTTCTGCAGCTGGGTGTTTTCCACGGGGTGTTCTTTCAGGATCTGGCTGCTGGAGGCCATTTCGCCGACACGTGTCCAGCGAAAGCCTC	vector
M00292:91:000000000-AHYF2:1:1103:13435:13724	AGAGACGCCGCAAAATGAATTTGTGTCTCTACTGTGGTGTAGCCGTAGTTAGGCCACCACTTCAAGAACTCTGTAGCACCGCCTACATACCTCGCTCTGCTAATCCTGTTACCATCGGAAAAAGAGTTGGTAGCTCTTGATCCGGCAAACAAACCACCGCTACTGGAGGCCATTTCGCCGACACGTGTCCAGCGAAAGCCTC	vector
M00292:91:000000000-AHYF2:1:1103:13498:12174	AGAGACGCCGCAAAATGAATTTGTGTCTCTACTGTGGCAAGTACTTCTTCTACAGCAACATCATGAACTTTTTCAAGACCGAGATTACCCTGGCCAACGGCGAGATCCGGAAGCGGCCTCTGATCGAGACAAACGTGTCCAGCGAAAGCCTC	vector
M00292:91:000000000-AHYF2:1:1103:13573:24109	AGAGACGCCGCAAAATGAATTTGTGTCTCTACTGTGGCAACCTTTATGATCAAGAGATACGACGAGCACTACCAGGACCTGACCCTCCTGAAATATATCGCGCGTCAGCAGCTGCCTGAGAAGTACAAAGAGATGTTCTTCGACCAGAGCAAGAACGGCTTGGAGGCCATTTCGCCGACACGTGTCCAGCGAAAGCCTC	vector
M00292:91:000000000-AHYF2:1:1103:13597:19783	AGAGACGCCGCAAAATGAATTTGTGTCTCTACTGTGGCAATTTGGTCAGCTCGTTATACACGGTGAAGTACTCGTATAGCAGGCTGTGCTTGGGCAGCACCTTCTCGTTGGGCAGGTTCTTATCGAAGTTGGTCATCCGCTCGATGAAGCTCTGGGCGGAAGCGCCCTTGTCCACCACTTCCTCGAAGTTCCTGGAGGCCATTTCGCCGACACGTGTCCAGCGAAAGCCTC	vector
M00292:91:000000000-AHYF2:1:1103:13599:20425	AGAGACGCCGCAAAATGAATTTGTGTCTCTACTGTAGCAAGCCAAGCTGGTGTCCGATTTCCGGAAGGATTTCCAGTTTTACAAAGTGCGCGAGATCAACAACTACCACCACGCCCACGACGCCTAAATGGAGGCCATTTCGCCGACACGTGTCCAGCGAAAGCCTC	vector
M00292:91:000000000-AHYF2:1:1103:13751:6624	AGAGACGCCGCAAAATGAATTTGTGTCTCTACTGTGGCAAAAGGACAACCGGGAAAAGATCGAGAAGATCCTGACCTTCCGCATCCCCTACTACGTGGGCCCTCTGGCCAGGGGAAACATGGAGGCCATTTCGCCGACACGTGTCCAGCGAAAGCCTC	vector
M00292:91:000000000-AHYF2:1:1103:13939:23380	AGAGACGCCGCAAAATGAATTTGTGTCTCTACTGTGGCAAGCGTCGGCCAGGATCACTCTCTTGGAGAACTCGCTGATCTGCTCGATGATCTCGTCCAGGTAGTGCTTGTGCTGTTCCACAAACAGCTGTTTCTGCTCATTATCCTCGTGGAGCCCTTCAGCTTCTCATAGTGGCTGGCCAGGTACAGGAAGTTCACATATTTGGAGGGCAGGGCCAGTTCGTTGGAGGCCATTTCGCCGACACGTGTCCAGCGAAAGCCTC	vector
M00292:91:000000000-AHYF2:1:1103:14036:19100	AGAGACGCCGCAAAATGAATTTGTGTCTCTACTGTGGCAAACGTCTAAGAAACCATTATTATCATGACATTAACCTATAAAAATAGGCGTATCACGAGGCCCTTTCGTCTCGCGCGTTTCGGTGATGACGGTGAAAACCTCTGACGCATGCAGCTCCCGGATACCATGTGTATATACCACTTGACACATATACATATATATATATACACATATTGGAGGCCATTTCGCCGACACGTGTCCAGCGAAAGCCTC	vector
M00292:91:000000000-AHYF2:1:1103:14363:7877	AGAGACGCCGCAAAATGAATTTGTGTCTCTACTGTGGCAATCGTGCTGACCCTGTCACTGTTTGAGGACAGAGAGATGATCGAGGAACGGCTGAAAACCTATGCCCACCTGTTCGACGACAAAGTGAAGAGGCCATTTCGCCGACACGTGTCCAGCGAAAGCCTC	vector
M00292:91:000000000-AHYF2:1:1103:14396:5950	AGAGACGCCGCAAAATGAATTTGTGTCTCTACTGTGGCAATTGCCCCTCCCCCGTGCCTTCCTGTATGTTGTGTGTAAGTACTCCGTTCTTTGGTGGCCCCTTCGCGCCACCTTCTGCTGGAGGCCATTTCGCCGACACGTGTCCAGCGAAAGCCTC	vector
M00292:91:000000000-AHYF2:1:1103:14489:9953	AGAGACGCCGCAAAATGAATTTGTGTCTCTACTGTGGCAAGTCGGTGCTTTTTTGTTTTAGAGCTAGAAATAGCAAGTTAAAATAAGGCTAGTCCGTTTTTAGCGCGTGCGCCAATTCTGCAGACAAATGGCTCTAGAGGTACCCGTTACATAACTTACGGTAAATGGCCCGCCTGGCTGACCGCCCAACGATGGAGGCCATTTCGCCGACACGTGTCCAGCGAAAGCCTC	vector
M00292:91:000000000-AHYF2:1:1103:14702:20215	AGAGACGCCGCAAAATGAATTTGTGTCTCTACTGTGGCAAACCTTGCCGGTGTCGAGCCCGACGCGCGTGAGGAAGGGTTCTTGGAGTTCGGTGGCCCGTTCGTGGTGGCGGTCCGGATCGGCGGTCTGGCGCGTGCCGGGGTAGGCGGGGAAGCCGGAGGCGAGGGTGCGTACGGCCCGGGGGACGACGCCGCATGAAGCGAGGGGCGCCGTGGGGTAGTTGGAGGCCATTTCGCCGACACGTGTCCAGCGAAAGCCTC	vector
M00292:91:000000000-AHYF2:1:1103:14828:17309	AGAGACGCCGCAAAATGAATTTGTGTCTCTACTGTGGCAAGTTGCTCTTGCCCGGCGTCAATACGGGATAATACCGCGCCACATAGCAGAACTTTAAAAGTGCTCATCATTGGAAAACGTTCTTCGGGGCGAAAACTCTCAAGGATCTTACCGCTGTTGAGATCCAGTTCGATGTAACCCACTCGTGCACCTGGAGGCCATTTCGCCGACACGTGTCCAGCGAAAGCCTC	vector
M00292:91:000000000-AHYF2:1:1103:14948:2026	AGAGACGCCGCAAAATGAATTTGTGTCTCTACTGTGGCAAAGCGTCGATTTTTGTGATGCTCGTCAGGGGGGCGGAGCCTATGGAAAAACGCCAGGAACCGTAATGGAGGCCATTTCGCCGACACGTGTCCAGCGAAAGCCTC	vector
M00292:91:000000000-AHYF2:1:1103:15067:2903	AGAGACGCCGCAAAATGAATTTGTGTCTCTACTGTGGCAAAGTCCCAGCAGCCGACAAGAAGTACAGCATCGGCCTGGACATCGGCACCAACTCTGTGGGCTGGGCCGTGATCACCGACGAGTACAAGGTGCCCAGCAAGAAATTCAAGGTGCTGGGCAACACCGACCGGCACAGCATCAAGAAGAACTGGAGGCCATTTCGCCGACACGTGTCCAGCGAAAGCCTC	vector
M00292:91:000000000-AHYF2:1:1103:15150:16172	AGAGACGCCGCAAAATGAATTTGTGTCTCTACTGTGGCGGAGCACCTGACTGTAATAACTTTTTATCAGGCTGGACCAGTGCCACCAAGGACTATATGTACCACGACGGAGATGGAGGCCATTTCGCCGACACGTGTCCAGCGAAAGCCTC	vector
M00292:91:000000000-AHYF2:1:1103:15180:9057	AGAGACGCCGCAAAATGAATTTGTGTCTCTACTGCGGCCTCAGTGAGCGAGCGAGCGCGCAGCTGCCTGCAGGGGCGGCTGATGCGGTATTTTCTCCTTACGCATCTGTGCGGTATTTCACACCGCATACGTCAAAGCAACCATTGGAGGCCATTTCGCCAACACGTGTCCAGCGAAAGCCTC	vector
M00292:91:000000000-AHYF2:1:1103:15181:6544	AGAGACGCCGCAAAATGAATTTGTGTCTCTACTGTGGTGGAAGAAGCTGTCGTCCACCTTGGCCATCTCGTTGCTTAAGATCTCTTGCAGATAGCAGATCCGGTTCTTCCGTCTGGTGTATCTTCTTCTGGCGGTTCTCTTCAGCCGGGTGGCCTCGGCTGTTTCGCCGCTGTCGAACAGCAGGGCTCCGATCAGGTTCTTCTTGATGCTGTGCCGGTCGGTGTTGCCCAGGAGGCCATTTCGCCGACACGTGTCCAGCGAAAGCCTC	vector
M00292:91:000000000-AHYF2:1:1103:15295:12020	AGAGACGCCGCAAAATGAATTTGTGTCTCTACTGTGGCAACATAACCGAAACGCGCGAGACGAAAGGGCCTCTTGTTACGCCTGTTTTTATAGGATAATGTAATGCTAATAATGGTTAATTAGACGTCAGGTGGCACTTTTCGGGGTGGAGGCCATTTCGCCGACACGTGTCCAGCGAAAGCCTC	vector
M00292:91:000000000-AHYF2:1:1103:15301:13477	AGAGACGCCGCAAAATGAATTTGTGTCTCTACTGTGGCACCCGTGGAAAAGACACAGATGCAGAACGAGAAGCGATTCCTTTACTTTCTGCTGGATATGGAGGCCATTTCGCCGACACGTGTCCAGCGAAAGCCTC	vector
M00292:91:000000000-AHYF2:1:1103:15302:3555	AGAGACGCCGCAAAATGAATTTGTGTCTCTACTGTGGCAACGTGAACCATCACCCTAATCAAGTTTTTTGGGGTCGAGGTGCCGTAAAGCACTAAATCGGAATGGGGGCCATTTCGCCGACACGTGTCCAGCGAAAGCCTC	vector
M00292:91:000000000-AHYF2:1:1103:15413:13806	AGAGACGCCGCAAAATGAATTTGTGTCTCTACTGTGGCAACTGCTTGTCCCGGATGCCGTTAATCAGCTTCCGGCTCAGTCTGCCCCCGACGGTGTATCTCCGCCGCTACAGCTGCTTCATGGAGGCCATTTCGCCGACACGTGTCCAGCGAAAGCCTC	vector
M00292:91:000000000-AHYF2:1:1103:15429:14444	AGAGACGCCGCAAAATGAATTTGTGTCTCTACTGTGGCAACTTGTCCACGTCGCTGTTGTCGGGGTTCAGGTCGCCCTCGATCAGGAAGTGGCCCCGGAACTTGATCATGTGGCCATGGAGGCCATTTCGCCGACACGTGTCCAGCGAAAGCCTC	vector
M00292:91:000000000-AHYF2:1:1103:15476:5346	AGAGACGCCGCAAAATGAATTTGTGTCTCTACTGTGGCAAAGAAAATACTGCATCAGGCGCCCCTGCAGGCGGCTGAACACTCGCTCGCTTACTGAGTCAGGCCGGTGTTTGCCATTTCGCCGACACGTGTCCAGCGAAAGCCTC	vector
M00292:91:000000000-AHYF2:1:1103:15776:14671	AGAGACGCCGCAAAATGAATTTGTGTCTCTACTGTGGCAATTGCGGCATTTTACCTGACTGTTTTCGCTCACGAAGAACCGGTGGTGAAAGTAAAAGATGCTGCAGCACAGTTGAGTGAACGCGTGAATTACATCATGGAGGCCATTTCGCCGACACGTGTCCAGCGAAAGCCTC	vector
M00292:91:000000000-AHYF2:1:1103:15801:18329	AGAGACGCCGCAAAATGAATTTGTGTCTCTACTGTGGCAAAATCTTCCTGCCGCCGCAGAATGGCGTGCAGCTCTCCCAGGTGGATCTGGTGCAGGATGCTGCCGTTGTCGAAGGTACGCTGCTTCCGCAACAGGTCCTCTCTGTTCAGCTTCACGAAAAGTTCCTCGGTGGAGGCCATTTCGCCGACACGTGTCCAGCGAAAGCCTC	vector
M00292:91:000000000-AHYF2:1:1103:15850:18492	AGAGACGCCGCAAAATGAATTTGTGTCTCTACTGTGGCAATGGGCACAATGCCAGGCGGGCCATTTACCGTCATTGACGTCAATAGGGGTCGTACTTGGCATATGATACACTTGATGTACTGGAGGCCATTTCGCCGACACGTGTCCAGCGAAAGCCTC	vector
M00292:91:000000000-AHYF2:1:1103:15857:10028	AGAGACGCCGCAAAATGAATTTGTGTCTCTACTGTGGCAATATACCAGTTACCTTCGGAAAAAGAGTTGGTAGCTCTTGATCCGGCAAACAAACCACCGCTGGTAGCGGTGGTTTTTTTGTTTGCAAGCAGCAGATTACGCGCAGAAAAAAAGGATCTCAAGAAGATCCTTTGATCTTTTCTACGGGGTCTGACGCTCAGTGGAACGAAAACTCACGTTAAGGGATTTTGGTCATGAGATTATCAAAAATGGAGGCCATTTCGCCGACACGTGTCCAGCGAAAGCCTC	vector
M00292:91:000000000-AHYF2:1:1103:16029:22662	AGAGACGCCGCAAAATGAATGTGCGCCGCCCCCCTGACGAGCATCACAAAAATCGACGCTCAAGTCAGAGGTGGCGAAACCCGACAGGACTATAAAGATACCAAGCGTTTCACCCTGGAAGCTCCCTCGTGCGCTCTCCTGTTCCGACCCTTAGAGGCCATTTCGCCGACACGTGTCCAGCGAAAGCCTC	vector
M00292:91:000000000-AHYF2:1:1103:16030:2290	AGAGACGCCGCAAAATGAATTTGTGTCTCTACTGTTGCAATCACACTCTTCAGTTTCTTGGACTTGCCCTTTTCCACTTTGGCCACCACCAGCACAGAATAGGCCACGGTGGGGCTGTCGAAGCCGCCGTGTGGAGGCCATTTCGCCGACACGTGTCCAGCGAAAGCCTC	vector
M00292:91:000000000-AHYF2:1:1103:16234:8348	AGAGACGCCGCAAAATGAATTTGTGTCTCTACTGTGGCAGGGTGAGCGGGGGGGGGGGCCCTTCTCCTCCGGGCTGTAATTAGCTGGGCAAGAGGTCAGGGTTTAAGGGATGGTTGGTTGGTGGGGTATTAATGTTTAATTACCTGGAGCACCTGCCTGAAATCACTTTTTTTCAGGTTGGACCGGTGCCACCATGGACTATAAGGACCACGACGGAGACTACAAGGATCATGATTGGAGGCCATTTCGCCGACACGTGTCCAGCGAAAGCCTC	vector
M00292:91:000000000-AHYF2:1:1103:16458:23636	AGAGACGCCGCAAAATGAATTTGTGTCTCTACTGTGGCAGTATTGTGTTTCTACGGCGGCGGCGGCGGCCCTATAAAAAGCGAAGCGCGCGGCGGGCGGGAGTCGCCGACACGTGTCCAGCGAAAGCCTC	vector
M00292:91:000000000-AHYF2:1:1103:16589:21179	AGAGACGCCGCAAAATGAATTTGTGTCTCTACTGTGGCAACAGCCGCCAACACCCGCTGAGGCGCCCTGACGGGCTTGTCTGCTCCCGGCACCCGCTTACAGACAAGCTGTGACTGGAGGCCATTTCGCCGACACGTGTCCAGCGAAAGCCTC	vector
M00292:91:000000000-AHYF2:1:1103:16724:16425	AGAGACGCCGCAAAATGAATTTGTGTCTCTACTGTGGCATTGCCAGCGCCTTAGCGCCCGCTCCTTTCGCTTTCTTCCCTTCCTTTCTCGCCACGTTCGCCGGCTTTCCCCGTCAAGCTCAATGGAGGCCATTTCGCCGACACGTGTCCAGCGAAAGCCTC	vector
M00292:91:000000000-AHYF2:1:1103:17529:21599	AGAGACGCCGCAAAATGAATTTGTGTCTCTACTGTGGCAACGTTTGGTATGGCTTCATTCAGCTCCGGTTCCCAACGATCAAGGCGAGTTACATGATCCCCCATGTTGTGCAATGGAGGCCATTTCGCCGACACGTGTCCAGCGAAAGCCTC	vector
M00292:91:000000000-AHYF2:1:1103:17556:20965	AGAGACGCCGCAAAATGAATTTGTGTCTCTACTGTGGCAAACAATAACCCTGATAAATGCTTCAATAATATTGAAAAAGGAAGAGTATGAGTATTCAACATTTCCGTGTCGCCCTTATTCCCTTTTTTGCGGCATTTTGCCTTCCTGTTTTTGCTCACCCAGAAACGCTGGTGAAAGTAAAAGATGCTGAAGATCAGTTGGGTGCACGAGTGGGTGGAGGCCATTTCGCCGACACGTGTCCAGCGAAAGCCTC	vector
M00292:91:000000000-AHYF2:1:1103:17680:24090	AGAGACGCCGCAAAATGAATTTGTGTCTCTACTGTGGCAAATGACACCTACTCAGACAATGCGATGCAATTTCCTCATTTTATTAGGAAAGGACAGTGGGAGTGGCACCTTCCAGGGTCAAGGAAGGCACGGGGGAGGGGCAAACAACAGATGGCTGGCAACTAGAAGGCACAGTCGAGGCTGATCAGCGAGCTCTAAATGGAGGCCATTTCGCCGACACGTGTCCAGCGAAAGCCTC	vector
M00292:91:000000000-AHYF2:1:1103:17940:13008	AGAGACGCCGCAAAATGAATTTGTGTCTCTACTGTGGCAATGGTGTCACGCTCGTCGTTTGGTATGGCTTCATTCAGCTCCGGTTCCCAACGATCAAGGCGAGTTACATGATCCCCCATCTGAAGGATTGTATTGCGTTTGGTGACGGGATGAACGACGCCGAAATGCTGTCGATGGCGGGGAAAGGCTGCATTATGGGCAGTGCGCACCAGCGTCTGAAAGACCTTCATCCCGAGCTGGAATGGAGGCCATTTCGCCGACACGTGTCCAGCGAAAGCCTC	vector
M00292:91:000000000-AHYF2:1:1103:18245:22687	AGAGACGCCGCAAAATGAATTTGTGTCTCTACTGTGGCAAGAGCACCTGCCTGAAATCACTTTTTTTCAGGTTGGACCGGTGCCACCATGGACTATAAGGACCACGACGGAGACTACAAGGATCATGATATTGATTACAAAGACGATGACGATAAGATGGCCCCAAAGAAGAAGCGGAAGGTCGGTATCCACGGAGTCCCAGCAGCCGACAAGAAGTACATGGAGGCCATTTCGCCGACACGTGTCCAGCGAAAGCCTC	vector
M00292:91:000000000-AHYF2:1:1103:18368:13396	AGAGACGCCGCAAAATGAATTTGTGTCTCTACTGTGGCAACCCAATAGGGACTTTCCATTGACGTCAATGGGTGGAGTATTTACGGTAAACTGCCCACTTGGCAGTACATCAAGTGTATCATATGCCAAGTACGCCCCCTATTGACGTCAATGACGGTAAATGGCCCGCCTTGCATTGTGCCCAGTACATGACCTTATGGGACTTTCCTACTTGGCAGTACATCTACGTATTAGTCATCGCTATTACCATGGTCGAGGTGATATTTCGCCGACACGTGTCCAGCGAAAGCCTC	vector
M00292:91:000000000-AHYF2:1:1103:18508:12655	AGAGACGCCGCAAAATGAATTTGTGTCTCTACTGTGGCAAACAGGTCCTCTCTGTTCAGCTTCACGAGCAGTTCCTCGGTGCCGTCCATCTTTTCCAGGATGGGCTTGATGTGGAGGCCATTTCGCCGACACGTGTCCAGCGAAAGCCTC	vector
M00292:91:000000000-AHYF2:1:1103:18577:24244	AGAGACGCCGCAAAATGAATTTGTGTCTCTACTGTGGCAAGAGCACCTGCCTGAAATCACTTTTTTTCAGGTTGGACCGGTGCCACCATGGGCTATAAGGACCACGACGGAGACTACAAGGATCATGATATTGATTACAAAGACGATGACGATAAGATGGCCCCAAAGAAGAAGCGGAAGGTCGGTATCCACGGAGTCCCAGCAGCCGACAAGAAGTACATGGAGGCCGTTTCGCCGACACGTGTCCAGCGAAAGCCTC	vector
M00292:91:000000000-AHYF2:1:1103:18665:15544	AGAGACGCCGCAAAATGAATTTGTGTCTCTACTGTGGCAATCTGCCGCCTCCACTCCGGGGAGCACGACGGCGCTGCCCAGACCCTTGCCCTGGTGGTCGGGCGAGACGCCGACGGTGGCCAGGAACCACGCGGGCTCCTTGGGCCGGTGCGGCGCCAGGAGGCCTTCCATCTGTTGCTGGAGGCCATTTCGCCGACACGTGTCCAGCGAAAGCCTC	vector
M00292:91:000000000-AHYF2:1:1103:18762:17633	AGAGACGCCGCAAAATGAATTTGTGTCTCTACTGTCCAAGGAACAGCGATAAGCTGATCGCCAGAAAGAAGGACTGGGACCCTAAGAAGTACGGCGGCTTCGTGGAGGCCATTTCGCCGACACGTGTCCAGCGAAAGCCTC	vector
M00292:91:000000000-AHYF2:1:1103:18830:8856	AGAGACGCCGCAAAATGAATTTGTGTCCCTACTGTGGCAAACACCGACCGGCACAGCATCAAGAAGAACCTGATCGGAGCCCTGCTGTTCGACAGCGGCGAAACAGCCGAGGTGGAGGCCATTTCGCCGACACGTGTCCAGCGAAAGCCTC	vector
M00292:91:000000000-AHYF2:1:1103:18903:18234	AGAGACGCCGCAAAATGAATTTGTGTCTCTACTGTGGCAAAGCACCGGGATAAGCCCATCAGAGAGCAGGCCGAGAATATCATCCACCTGTTTACCCTGACCAATCTGAATGGAGGCCATTTCGCCGACACGTGTCCAGCGAAAGCCTC	vector
M00292:91:000000000-AHYF2:1:1103:18950:9040	AGAGACGCCGCAAAATGAATTTGTGTCTCTACTGTGGCACAGAATAGGCCACGGTGGGGCTGTCGAAGCCGCCGTACTTCTTAGGGTCCCAGTCCTTCTTTCTGGCGATCAGCTTATCGCTGTTCCTCTTGGGCAGGATAGACTCTTTGCTGAAGCCGCCTGTCTGCACCTCGGTCTTTTTCACGATATTCACTTGGGGCATGCTCAGCACTTTCCGCACGTGTCCAGCGAAAGCCTC	vector
M00292:91:000000000-AHYF2:1:1103:18978:5205	AGAGACGCCGCAAAATGAATTTGTGTCTCTACTGTGGCAATTGCCGGCGAACTGCAGAAGGGAAACGAACTGGCCCTGCCCTCCAAATATGTGAACTTCCTGTACCTGGCCAGACACTATGATGGAGGCCATTTCGCCGACACGTGTCCAGCGAAAGCCTC	vector
M00292:91:000000000-AHYF2:1:1103:19024:17761	AGAGACGCCGCAAAATGAATTTGTGTCTCTACTGTGGTGGACTCCCGGATGAACACTAAGTACGACGAGAATGACAAGCTGATCCGGGAAGTGAAAGTGATCACCCTGAAGTCCAAGCTGGTGTCCGATTTCCGGAAGGATTTCCAGTTTTACAAAGTGCGCGAGATCAACAACTACCACCACGCCCACGATGGAGGCCATTTCGCCGACACGTGTCCAGCGAAAGCCTC	vector
M00292:91:000000000-AHYF2:1:1103:19079:8585	AGAGACGCCGCAAAATGAATTTGTGTCTCTACTGTGGTGGTGGCCTACCTACGGCTACACTAGAAGAACAGTATTTGGTCTCTGCGCTCTGCTGAATCCAGTTACCTGCGGAACAAGAGTTGGTAGCTATTGATCCGGCAAACAAACCACCGCAATGGAGGCCATTTCGCCGACACGTGTCCAGCGAAAGCCTC	vector
M00292:91:000000000-AHYF2:1:1103:19096:23959	AGAGACGCCGCAAAATGAATTTGTGTCTCTACTGTGGCAAGGGAGGTCCCACGCTCTTCGTGTGGTATGGCTACATTCACCTCCGGTTCCCAACGATCAAGGAGCGCAATGGAGGCCATTTCGCCGACACGTGTCCAGCGAAAGCCTC	vector
M00292:91:000000000-AHYF2:1:1103:19113:18349	AGAGACGCCGCAAAATGAATTTGTGTCTCTACTGTGGCAAGAGCAGTTCCTCGGTGCCGTCCATCTTTTCCAGGATGGGCTTGATGAACTTGTAGAACTCTTCCTGGCTGGCTCCGCCGTCAATGTAGCCGGCGTAGCCGTTCTTGCTCTGGTCGAAGAAAATCTCTTTGTACTTCTCAGGCAGCTGTGGAGGCCATTTCGCCGACACGTGTCCAGCGAAAGCCTC	vector
M00292:91:000000000-AHYF2:1:1103:19131:19235	AGAGACGCCGCAAAATGAATTTGTGTCAAGGAAGGCACGGGGGAGGGGCAAACAACAGATGGCTGGCAACTAGAAGGCACAGTCGGGGCTGGTCAGCGAGCACTAACAAAGAGACCCTTTTCATTTTTGCTTGGCCGGCATTGTTCGTGGCCGGCGGCCATTTGGCAGACACGTGTCCAGCGAAAGCCTC	vector
M00292:91:000000000-AHYF2:1:1103:19132:23911	AGAGACGCCGCAAAATGAATTTGTGTCTCTACTGTGGCAATACGATTTTACGTCGTTTTACTTTGGAGTCCACGTGCTTTAATAGTGGTCTATTGATCCCAACTCGCACAACACTCACCCCAATCTCGTATTAGTTATTTGCTTTAGAAGGACTCCGAATATGTTTTTCTTGTGTCTGTGCTGGAGGCCATTTCGCCGACACGTGTCCAGCGAAAGCCTC	vector
M00292:91:000000000-AHYF2:1:1103:19133:17090	AGAGACGCCGCAAAATGAATTTGTGTCTCTACTGTGGCAATTCACCAGCGTTTCTGGGTGAGCAAAAACAGGAAGGCAAAATGCCGAAAAAAAGGGAATAAGGGCGACACGGAAATGTTGAATACTCATACTCTTCCTTTTTCAATATTATTGAAGCATTTATCAGGGTTATTGTCTCATGAGCGGATACATATTTGACAATGGAGGCCATTTCGCCGACACGTGTCCAGCGAAAGCCTC	vector
M00292:91:000000000-AHYF2:1:1103:19177:15292	AGAGACGCCGCAAAATGAATTTGTGTCTCTACTGTGGCAAGCAGCTGTCGAACAGCAGGGCTCCGATCAGGTTCTTCTTGATGCTGTGCCGGTCGGTGTTGCCCAGCACCTTGAATTTCTTGCTGGGCACCTTGTACTCGTGGAGGCCATTTCGCCGACACGTGTCCAGCGAAAGCCTC	vector
M00292:91:000000000-AHYF2:1:1103:19273:10917	AGAGACGCCGCAAAATGAATTTGTGTCTCTACTGTGGCAATTCCGGCTCGTATGTTGTGTGGAATTGTGAGCGGATAACAATTTCACACAGGAAACAGCTATGACCATGATTACGCCAAGCTCGAAATTAACCCTCACTAAAGGGAACAAAAGCTGGTACCGGGCCCCCCCTCGAGGTCGACGGTATCGATAAGCTTGATATCGAATTAATTCGTCGATGGAGGCCATTTCGCCGACACGTGTCCAGCGAAAGCCTC	vector
M00292:91:000000000-AHYF2:1:1103:19424:5133	AGAGACGCCGCAAAATGAATTTGTGTCTCTACTGTGGCAAACTCCCACTGTCCTTTCCTAATAAAATGAGGAAATTGCATCGCATTGTCTGAGTAGGTGTCACCGTTTTTGCTCACGGGTATCAGACCAGTCAACAAGTACAATGGGCAACGTATTGCACGAACAGATAAAGCTTGCATTCCAACGGTATACAGCGAGTTGTTCTTTGTCGAGGTGACGCTTACCTAACAATCGGTCGATTCGTTTGATGTTATGTTTTGTTCTCGCTTTGGTTGGCAGGTTACGGCCAAGTTCGGTAAGAGTGAGAGTTTTATGGAGGCCATTTCGCCGACACGTGTCCAGCGAAAGCCTC	vector
M00292:91:000000000-AHYF2:1:1103:19426:12005	AGAGACGCCGCAAAATGAATTTGTGTCTCTACTGTGGCAACTGCGCGCTCGCTCGCTCACTGAGGCCGCCCGGGCAAAGCCCGGGCGTCGGGCGACCCGACACGTGTCCAGCGAAAGCCTC	vector
M00292:91:000000000-AHYF2:1:1103:19469:17613	AGAGACGCCGCAAAATGAATTTGTGTCTCTACTGTGGCAACATCGCCGAAACGCGCGAGACGAAAGGGCCTCGTGATACGCCTATTTTTATAGGTTAATGTCATGATAATAATGGTTTCTTAGACGTCAGGTGGCACTTTTCGGGGTGGAGGCCATTTCGCCGACACGTGTCCAGCGAAAGCCTC	vector
M00292:91:000000000-AHYF2:1:1103:19529:11103	AGAGACGCCGCAAAATGAATTTGTGTCTCTACTGTGGCAAGGAGATTTCCCTGGAGTCGACGGCGTCAGTTTTCTTTAAGTAGTACTCATTCAGCTGCAACACGATCTGTTTCTGGTTGGTCTTGATGGAGGCCATTTCGCCGACACGTGTCCAGCGAAAGCCTC	vector
M00292:91:000000000-AHYF2:1:1103:19545:18884	AGAGACGCCGCAAAATGAATTTGTGTCTCTACTGTGGCAACAAGGACTTCCTGGACAATGAGGAAAACGAGGACATTCTGGAAGATATCGTGCTGACCCTGACACTGTATGGAGGCCATTTCGCCGACACGTGTCCAGCGAAAGCCTC	vector
M00292:91:000000000-AHYF2:1:1103:19548:2832	AGAGACGCCGCAAAATGAATTTGTGTCTCTACTGTGGCAAGCGACTTTTGGTCGCCCGGCCTCAGTGGGCGAGCGAGTGCGCCGCTGCCCGCAGGGGCAGATCTTTAAAAGTGCTCATCATTGGAAAACGTTCTGCGGAGCGAAAACTGTCAAGGGTCTTACCGCTGTTGAGAGCCAGTTCGATGTTGGAGGCCATGTCGCCGACACGTGTCCAGCGAAAGCCTC	vector
M00292:91:000000000-AHYF2:1:1103:19800:9930	AGAGACGCCGCAAAATGAATTTGTGTCTCTACTGTGGCAAGCCAGCCGGAAGGGCCGAGCGCAGAAGTGGTCCTGCAACTTTATCCGCCTCCATCCAGTCTATTAATTGTTGCCGGGAAGCTAGAGTAAGTAGTTCGCCAGTTAATGGAGGCCATTTCGCCGACACGTGTCCAGCGAAAGCCTC	vector
M00292:91:000000000-AHYF2:1:1103:20315:9161	AGAGACGCCGCAAAATGAATTTGTGTCTCTACTGTGGCAAACTCCCACTTTCCTTTCCAAAAAAACGGACGAAATTGCATCGCATTTTCTGGGTAGGTGTCACCGTTTTTGCCCACGGATATCAGCCCAGTCAACGAGTACAATGGGCATCGTATTGCCCGAACAAATAAAGCTAGAATGCCAAAGGTATAAAGCGAGTACCTCATTGTGGAGGTGACGATTAGCTAACAATCGGTCGATTCGTTTGATGTGATGTTTGGTTCTCGCATTGGTTGGCAGGTTGCGGCCAAGTTCGGTAAGAGTGAGAGTGTTATGGAGGCCATATCGCCGACACGTGTCCAGCGAAAGCCTC	vector
M00292:91:000000000-AHYF2:1:1103:20341:5763	AGAGACGCCGCAAAATGAATTTGTGTCTCTACTTTCTGGTCATCCAGGCGAATCTGCTGTTTCCCCTGGCCAGAGGGCCCACGTAGTAGGTGATGCTGAAGGTCAGGATCGTCCCGTGGAGGCCATTTCGCCGACACGTGTCCAGCGAAAGCCTC	vector
M00292:91:000000000-AHYF2:1:1103:20404:2651	AGAGACGCCGCAAAATGAATTTGTGTCTCTACTGTGGCAACCGCTTACAGACAAGCTGTGACCGTCTCCGGGAGCTGCATGTGTCAGAGGTTTGGAGGCCATTTCGCCGACACGTGTCCAGCGAAAGCCTC	vector
M00292:91:000000000-AHYF2:1:1103:20468:5556	AGAGACGCCGCAAAATGAATTTGTGTCTCTACTGTGGCAAACGTGGGCCATCGCCCTGATAGACGGTTTTTCGCCCTTTGACGTTGGAGTCCACGTTCTTTAATAGTGGACTCTTGTTCCAAACTGGAACAACACTCAACCCTATCTGGAGGCCATTTCGCCGACACGTGTCCAGCGAAAGCCTC	vector
M00292:91:000000000-AHYF2:1:1103:20578:22890	AGAGACGCCGCAAAATGAATTTGTGTCTCTACTGTGGCAATAGCGTCGGCCAGGATCACTCTCTTGGAGAACTCGCTGCTCTGCTCGATGATCTCGTCCAGGTAGTGCTTGTGCTGTTCCACGAGCAGTTGGAGGCCATTTCGCCGACACGTGTCCAGCGAAAGCCTC	vector
M00292:91:000000000-AHYF2:1:1103:20651:5223	AGAGACGCCGCAAAATGAATTTGTGTCTCTACTGTCCAAGGAACAGCGATAAGCTGATCGCCAGAAAGAAGGACTGGGACCCTAAGAAGTACGGCGGCTTCGTGGAGGCCATTTCGCCGACACGTGTCCAGCGAAAGCCTC	vector
M00292:91:000000000-AHYF2:1:1103:20691:22201	AGAGACGCCGCAAAATGAATTTGTGTCTCTACTGTAGGAGCGCACGACCCCATGCATCGGATCTCGACTAGAGCTCGCTGATCAGCCTCGACTGTGCCTTCTAGTTGCCAGCCATCTGTTGTTTGCCCCTCCCCCATGGAGGCCATTTCGCCGACACGTGTCCAGCGAAAGCCTC	vector
M00292:91:000000000-AHYF2:1:1103:20892:19862	AGAGACGCCGCAAAATGAATTTGTGTCTCTACTGTGGCAAAAGCAGGGCTCCGATCAGGTTCTTCTTGATGCTGTGCCGGTCGGTGTTGCCCAGCACCTTGAATTTCTTGCTGGGCACCTTGTACTCGTCGGTGATCACGGCCCAGCCCACGGAGTTGGTGCCGATGTCAAAGCCGATGCTGTACTTCTTGTCGGCTGCTGGGACTCCGTGGATACCGACCTTCCGCTTCTTCTTTGGGGCCATCTTATAGTCATCGTCTGGAGGCCATTTCGCCGACACGTGTCCAGCGAAAGCCTC	vector
M00292:91:000000000-AHYF2:1:1103:21151:22256	AGAGACGCCGCAAAATGAATTTGTGTCTCTACTGGGGCGGCCTCAGCGAGCGAGCGAGCGCGCAGCTGCCTGCAGGGGCGCCTGATGCGGTATTTTCTCCTTACTGGAGGCCATTTCGCCGACACGTGTCCAGCGAAAGCCTC	vector
M00292:91:000000000-AHYF2:1:1103:21193:2863	AGAGACGCCGCAAAATGAATTTGTGTCTCTACTGTGGCAAGGCAGGTGCTCCAGGTAATTAAACATTAATACCCCACCAACCAACCATCCCTGAAACCCTTTCCTCTTGCTCAGCTAATTACAGCCCGGAGGAGTGGAGGCCATTTCGCCGACACGTGTCCAGCGAAAGCCTC	vector
M00292:91:000000000-AHYF2:1:1103:21291:2129	AGAGACGCCGCAAAATGAATTTGTGTCTCTACTGTGGCAAACCGCTGCGCCTTATCCGGTAACTATCGTCTGGATTCCAACCCGGTAAGACACGACTTATCGCCACTGGCAGCAGCCACTGGTAACAGGATTAGCAGAGCGAGGTATGTAGGCGGCGCTACAGAGTTCTTGAAGTGGTGGCCTAACTACGGCTACACTAGAAGAACAGTATTTGGTGGAGGCCATTTCGCCGACACGTGTCCAGCGAAAGCCTC	vector
M00292:91:000000000-AHYF2:1:1103:21396:14350	AGAGACGCCGCAAAATGAATTTGTGTCTCTACTGTGGCAAGTCGGTGCTTTTTTGTTTTAGAGCTAGAAATAGCAAGTTAAAATAAGGCTAGTCAGTTTTTAGCGCGTGCGCCAATTCTGCAGACAAATGGCTCTAGAGGTACCCGTTACATAACTTACGGTAAATGGCCCGCCTGGCTGACCGCCCAACGATGGAGGCCATTTCGCCGACACGTGTCCAGCGAAAGCCTC	vector
M00292:91:000000000-AHYF2:1:1103:21424:8108	AGAGACGCCGCAAAATGAATTTGTGTCTCTACTGTGGCAGCTATTCTTTTGATTTATAAGGGATTTTGCCGATTTCGGTCTATTGGTTAAAAAATATGGAGGCCATTTCGCCGACACGTGTCCAGCGAAAGCCTC	vector
M00292:91:000000000-AHYF2:1:1103:21478:16349	AGAGACGCCGCAAAATGAATTTGTGTCTCTACTGTGGCAAGTACAATCTGCTCTGATGCCGCATAGTTAAGCCAGCCCCGACACCCGCCAACACCCGCTGACGCGCCCTGACGGGCTTGTCTGCTCTGGAGGCCATTTCGCCGACACGTGTCCAGCGAAAGCCTC	vector
M00292:91:000000000-AHYF2:1:1103:21537:20362	AGAGACGCCGCAAAATGAATTTGTGTCTCTACTGTGGCAAGCGGCGGGTGTGGTGGTTACGCGCAGCGTGACCGCTACACTTGCCAGCGCCTTAGCGCCCGCTCCTTTCGCTTTCTTCCCTTCCTTTCTCGCCACGTTCGCCGTCTTTCCCCGTCAAGCTCTAAATCGGGGGCTCCCTTTAGGGTTCCGATTTAGTGCTTTACGGCACCTCGACCCCAAAAAACTTGATTTGGGTGATGGTTCACGTAGTGGGCCACCGCCCTGATACACGGTTTTTCGCCCTTTGACGTTGGAGTCCACGTTCTTTAATAGTGGACTGTTGTTCTGGAGGCCATTTCGCCGACACGTGTCCAGCGAAAGCCTC	vector
M00292:91:000000000-AHYF2:1:1103:2175:12822	AGAGACGCCGCAAAATGAATTTGTGTCTCTACTGTGGCAATATCATCCACCTGTTTACCCTGACCAATCTGGGAGCCCCTGCCGCCTTCAAGTACTTTGACACCACCATCGACCGGAAGAGGTACACCAGCACCAAAGAGGTGCTGGACGCCACCCTGATCCACCAGAGCATTGGAGGCCATTTCGCCGACACGTGTCCAGCGAAAGCCTC	vector
M00292:91:000000000-AHYF2:1:1103:21769:11232	AGAGACGCCGCAAAATGAATTTGTGTCTCTACTGTGGCAGCTCCGCCCCCCTGACGAGCATCACAAAAATCGACGCTCAAGTCAGAGGTGGCGAAACCCGACAGGACTATAAAGATACCAGGCGTTTCCCCCTGGAAGCTCCCTCGTGCGCTCTCCTGTTCCGACCCTGCCGCTTACCGGATACCTGTCCGCCTTTCTCCCTTCGGGAAGCGTGGCGCTTTCTATGGAGGCCATTTCGCCGACACGTGTCCAGCGAAAGCCTC	vector
M00292:91:000000000-AHYF2:1:1103:21822:16063	AGAGACGCCGCAAAATGAATTTGTGTCTCTACTGTGGCAAGGCCTTGTCGGTGCTGTCCACCAGTTTCTTTCTCAGGTGGTAGATGGTGGGGTACTTCTCGTGGTAGGCCACCTCGTCCACGATGTTGCCGAAGATGGGGTGCCGCTCGTGCTTCTTATCCTCTTGGAGGCCATTTCGCCGACACGTGTCCAGCGAAAGCCTC	vector
M00292:91:000000000-AHYF2:1:1103:21910:14279	AGAGACGCCGCAAAATGAATTTGTGTCTCTACTGTGGCAATATCATCCACCTGTTTACCCTGACCAATCTGGGAGCCCCTGCCGCCTTCAAGTACTTTGACACCACCATCGACCGGAAGAGGTACACCAGCACCAAAGAGGTGCTGGACGCCACCCTGATCCACCAGAGCATTGGAGGCCATTTCGCCGACACGTGTCCAGCGAAAGCCTC	vector
M00292:91:000000000-AHYF2:1:1103:21935:5868	AGAGACGCCGCAAAATGAATTTGTGTCTCTACTGTGGCAAAAATCACTTTTTTTCAGGTTGGACCGGTGCCACCATGGACTATAAGGACCACGACGGAGACTGGAGGCCATTTCGCCGACACGTGTCCAGCGAAAGCCTC	vector
M00292:91:000000000-AHYF2:1:1103:21968:15491	AGAGACGCCGCAAAATGAATTTGTGTCTCTACTGTGGCAATTTTAAGGGATGGTTGGTTGGTGGGGTATTAATGTTTAATTACCTGGAGCACCTGCCTGAAATCACTTTTTTTCAGGTTGGACCGGTGCCACCATGGTGGAGGCCATTTCGCCGACACGTGTCCAGCGAAAGCCTC	vector
M00292:91:000000000-AHYF2:1:1103:21969:15207	AGAGACGCCGCAAAATGAATTTGTGTCTCTACTGTGGCAAGTAGCAATGGCAACAACGTTGCGCAAACTATTAACTGGCGAACTACTTACTCTAGCTTCCCGGCAACATGGAGGCCATTTCGCCGACACGTGTCCAGCGAAAGCCTC	vector
M00292:91:000000000-AHYF2:1:1103:22121:18325	AGAGACGCCGCAAAATGAATTTGTGTCTCTACTGTGGCAAAAAAGCCCGGGCGGCCTCAGTGAGCGAGCGAGCGCGCAGCTGCCTGCAGGGGCGCCTGATGCGGTATTTTCTCCTTACGCATCTGTGCATGGAGGCCATTTCGCCGACACGTGTCCAGCGAAAGCCTC	vector
M00292:91:000000000-AHYF2:1:1103:22127:9266	AGAGACGCCGCAAAATGAATTTGTGTCTCTACCTATTTGTTTATTTTTCTAAATACATTCAAATATGTATCCGCTCATGAGACAATAACCCTGATAAATGCTTCAATAATATTGAAAAAGGAAGAGTGGAGGCCATTTCGCCGACACGTGTCCAGCGAAAGCCTC	vector
M00292:91:000000000-AHYF2:1:1103:22131:10458	AGAGACGCCGCAAAATGAATTTGTGTCCCTACTGTGGCAAGCTCGACATCGGCAAGGTGTGGGTCGCGGACGACGGCGCCGCGGTGGCGGTCTGGACCACGCCGGAGAGCGTCGAAGCGGGGGCGGTGTTCGCCGAGATCGTGGAGGCCATTTCGCCGACACGTGTCCAGCGAAAGCCTC	vector
M00292:91:000000000-AHYF2:1:1103:22203:16015	AGAGACGCCGCAAAATGAATTTGTGTCTCTACTGTGGCAATTTGGTCAGCTTGTTATACACGGTGAAGTACTCGTACAGCAGGCTGTGTTTGGGCAGCACCTTCTCGTTGGGCAGGTTCTTATCGAAGTTGGTCATCCGCTCGATGAAGCTCTGGCCGGAAGCGCCCTTGTCCACCACTACCTCGAAGTTCCTGGAGGCCATTTCGCCGACACGTGTCCAGCGAAAGCCTC	vector
M00292:91:000000000-AHYF2:1:1103:22257:14240	AGAGACGCCGCAAAATGAATTTGTGTCTCTACTGTGGCAAATCGCTGAGATAGGTGCCTCACTGATTAAGCATTGGTAACTGTCAGACCAAGTTTACTCATATATACTTTAGATTGATTTAAAACTCCATTTTTAATTTAAAAGGATCTAGGTTGGAGGCCATTTCGCCGACACGTGTCCAGCGAAAGCCTC	vector
M00292:91:000000000-AHYF2:1:1103:22293:7121	AGAGACGCCGCAAAATGAATTTGTGTCTCTACTGTGGCAACCCTTTGTCCCGATTGGCGTCGGCCAGGATCCCTCTCTTGGAGAACTAGCTGTGTTGCTCGGTGTTCTCGTCCAGGTTGTGCTTGTGCTGTTCCACAAACAGCTGTTTTTGCTCCTTTACCTCGGGGGAGCCCTAGATGTTCATAAAATGGATAGCCAGGTACAAGAAGCTCAGCGAGTTGGAGGGCATGGAGGCCATTTCGCCGACACGTGTCCAGCGAAAGCCTC	vector
M00292:91:000000000-AHYF2:1:1103:22318:13754	AGAGACGCCGCAAAATGAATTTGTGTCTCTACTGTGGCAACTCACAAATCCACACAACATACGAGCCGGAAGCATAAAGTGTAAAGCCTGGGGTGCCTAATGAGTGAGCTAACTCACATTAATTGCGTTGGAGGCCATTTCGCCGACACGTGTCCAGCGAAAGCCTC	vector
M00292:91:000000000-AHYF2:1:1103:22424:11731	AGAGACGCCGCAAAATGAATTTGTGTCTCTACTGTGGCAAACCACTTCTGCGCTCGGCCCTTCCGGGTTGCTTGTTTATTGCTGATAAATCTGGAGCCGGGGATCGTGGGTCTCGTGGTATCATTGCAGCAATGGGGCCAGATGTTAAGCCCTCCCGGATCGTAGTTATCTACACGAAGGGGAGTCAGGCAACTATGGATGAACGAAATAGACAGATCGCCTAGCTAGGTACCTCACTGATTAAGCATTGGTAACTGTCAGACCAAGTTTACTCATGGAGACCATTTCGCCGACACGTGTCCAGCGAAAGCCTC	vector
M00292:91:000000000-AHYF2:1:1103:22482:8884	AGAGACGCCGCAAAATGAATTTGTGTCTCTACTGCGGCAAGCCCGGCCTCAGTGAGCGAGCGAGCGCGCAGCTGCCTGCAGGGGCGCCTGATGCGGTATTTTCTCCTTACGCAATGGAGGCCATTTCGCCGACACGTGTCCAGCGAAAGCCTC	vector
M00292:91:000000000-AHYF2:1:1103:2252:9988	AGAGACGCCGCAAAATGAATTTGTGTCTCTACTGTGGCAAGGTGAGCGGGCGGGACGGCACTTCTCCTCCGGGCTGTAATTAGCTGAGCGAGAGGTAAGGGTTTAAGGGATGGTTGGTTGGTGGGGTATTAATGTTTAATTACCTGGAGCACCTGCCTGAAATCACTTTTTTCAGGTTGGACCGGTGCCACCATGGACTATAAGGACCACGACGGAGACTACAAGGATCATGATTGGAGGCCATTTCGCCGACACGTGTCCAGCGAAAGCCTC	vector
M00292:91:000000000-AHYF2:1:1103:22544:5247	AGAGACGCCGCAAAATGAATTTGTGTCTCTACTGTGGCAAAGGGATTTTGGTCATGAGATTATCAAAAAGGATCTTCACCTAGATCCTTTTAAATTAAAAATGAAGTTTTAAATCAATCTAAAGTAGTGGAGGCCATTTCGCCGACACGTGTCCAGCGAAAGCCTC	vector
M00292:91:000000000-AHYF2:1:1103:22667:7420	AGAGACGCCGCAAAATGAATTTGTGTCTCTACTGTGGCAACCGGGGGCAACCATCCCAGTGAAGCTTTTGGGGGCCGAGGTGCCGTCAAACACTAAATCGGGGGTAAAGGACATTTCGCCGCCACGTGTCCAGCGAAAGCCTC	vector
M00292:91:000000000-AHYF2:1:1103:22697:19037	AGAGACGCCGCAAAATGAATTTGTGTCTCTACTGTGGCAACTGCCCACTTGGCAGTACATCAAGTGTATCATATGCCAAGTACGCCCCCTATTGACGTCAATGACGGTAAATGGCCCGCCTGGCATTGTGCCCAGTACATGACCTTATGGAGGCCATTTCGCCGACACGTGTCCAGCGAAAGCCTC	vector
M00292:91:000000000-AHYF2:1:1103:22722:10166	AGAGACGCCGCAAAATGAATTCGTGTCTCTACTGTGGCAACGTGAACCATCACCCTAATCAAGTTTTTTGGGGTCGAGGTGCCGTAAAGCACTAAATCGGAATGGAGGCCATTTCGCCGACACGTGTCCAGCGAAAGCCTC	vector
M00292:91:000000000-AHYF2:1:1103:2304:12982	AGAGACGCCGCAAAATGAATTTGTGTCTCTACTGTGGCAACCCGGTAAGACACGACTTATCGCCACTGGCAGCAGCCACTGGTAACAGGATTAGCAGAGCGAGGTATGTAGGCGGTGCTACAGAGTTCTTGAAGTGGTGGAGGCCATTTCGCCGACACGTGTCCAGCGAAAGCCTC	vector
M00292:91:000000000-AHYF2:1:1103:23100:20498	AGAGACGCCGCAAAATGAATTTGTGTCTCTACTGTGGCAGGCTGCCGGCCAGATTGGCAATGTGCTCGTGCAGGCTATCGCCCTGGCCGGACACCTGGGCTTTCTGGATGTCCTCTTTAAAGGTCAGGCTGTCGTCGTGGATCAGCTGCATGAAGTTTCTGTTGGCGAAGCCGTCGGACTTCAGGAAATCCAGGATTGTCTTGCCGGACTGCTATGGAGGCCATTTCGCCGACACGTGTCCAGCGAAAGCCTC	vector
M00292:91:000000000-AHYF2:1:1103:23120:20813	AGAGACGCCGCAAAATGAATTTGTGTCTCTACTGTGGCAAATGTTTAATTACCTGGAGCACCCTCCTGCAATCACTTGTTTTCAGGTTCGACCGGTGCCACCATGGACTATAAGTAGCACGACGCAGACTACAAGGATCATGATATTGATTACAAAGACGAAAATGGTGTATGCAATGTGGCCGACACGTGTCCAGCGAAAGCCTC	vector
M00292:91:000000000-AHYF2:1:1103:23451:8731	AGAGACGCCGCAAAATGAATTTGTGTCTCTACTGTGGCAAATAAGGGCCGGGATTTTGCCACCGTGCGGAAAGTGCTGAGCATGCCCCAAGTGAATATCGTGAAAAGCGGCATTTTGATCCTACCCACGTAATATGGACACAGGCCTAAGCGAGGTTCTTGTTTTCAAATTGTTCCGGACTGAGGCCGCCACACCAACTTGGAGGCCATTTCGCCGACACGTGTCCAGCGAAAGCCTC	vector
M00292:91:000000000-AHYF2:1:1103:23682:23081	AGAGACGCCGCAAAATGAATTTGTGTCTCTACTGTCGTAACAGCAGGGTCAGGTCCTGGGGGTGCTCGTCGTATCTATTGATCATAGAGGCGCTCAGGGGGGCCTTGGTGATCTCGGTGTTCGCTCTCAGGATGTCGCTCAGCAGTATGGCGTCGGACAGGTTCTTGGCGGCCAGAAACTGGTCGGCGTACTGGTCGCCGATCTGGGCCAGCAGGTTGTTGGAGGCCATTTCGCCGACACGTGTCCAGCGAAAGCCTC	vector
M00292:91:000000000-AHYF2:1:1103:23706:8652	AGAGACGCCGCAAAATGAATTTGTGTCTCTACTGTGGCACGTGAACCATCACCCTAATCGACGGTTTTTCGCCCTTTGACGTTGGAGTCCACGTTCTTTAATAGTGGACTCTTGTTCCAAACTGGAACAACACATAATGGAGGCCATTTCGCCGACACGTGTCCAGCGAAAGCCTC	vector
M00292:91:000000000-AHYF2:1:1103:23709:18252	AGAGACGCCGCAAAATGAATTTGTGTCTCTACTGTGGCAACACCACCAGCACAGAATAGGCCACGGTGGGGCTGTCGAAGCCGCCGTACTTCTTAGGGTCCCAGTCCTTCTGGAGGCCATTTCGCCGACACGTGTCCAGCGAAAGCCTC	vector
M00292:91:000000000-AHYF2:1:1103:23928:20263	AGAGACGCCGCAAAATGAATTTGTGTCTCAAGCCCGGGAGGGCGCTTTGAGCACGCGTGCGCGCCGATGCCGGCAGGGGTGCCTGATGCGGTATTTTCTCCTCACGAATCTGTGCGGTATTTCACACCGCATACGTCAAAGCAAACATAGTACCGGCCCTGTAGCGGCGCATTAAGCGCGGCGGGTGTAGTGGAGGCCATTTCGCCGACACGTGTCCAGCGAAAGCCTC	vector
M00292:91:000000000-AHYF2:1:1103:23990:14197	AGAGACGCCGCAAAATGAATTTGTGTCTCTACTGTGGCAACATCCATCTAGATCAGCTTACCATGACCGAGTACAAGCCCACGGTGCGCCTCGCCACCCGCGACGACGTCCCCAGGGCCGTACGCACCCTCGCCGCCGCGTTCGCCGACTACCCCGCCACGCGCCACACCGTCGATCCGGACCGCCACAGCGAGCGGGTCACCGAGCTGCAAGAACTCTTCCTCACGCGCGTCTTTGGAGGCCATTTCGCCGACACGTGTCCAGCGAAAGCCTC	vector
M00292:91:000000000-AHYF2:1:1103:24114:17703	AGAGACGCCGCAAAATGAATTTGTGTCTCTACTGTGGCTACACTAGAAGAACAGTATTTGGTATCTGCGCTCTGCTGAAGCCAGTTACCTTCGGAAAAAGAGTTGGTAGCTCTTGATCCGGCAAAAAAACCACCGTGGAGGCCATTTCGCCGACACGTGTCCAGCGAAAGCCTC	vector
M00292:91:000000000-AHYF2:1:1103:24149:19017	AGAGACGCCGCAAAATGAATTTGTGTCTCTACTGTGGCAACCAGAGGTGGCGGAGCCTATGGAAAAACGCCAGCAACGCGGTGCTGGACGCCACCCTGATCCACCAGAGCATCACCGGCCTGTACGAGACACGGATCGACCTGCCTGGAGGCCATTTCGCCGACACGTGTCCAGCGAAAGCCTC	vector
M00292:91:000000000-AHYF2:1:1103:24389:11195	AGAGACGCCGCAAAATGAATTTGTGTCTCTACTGTGGCAATTCATATGCCAAGTACGCCCCCTATTGACGTCAATGACGGTAAATGGCCCGCCTGGCATTGTGCTGGAGGCCATTTCGCCGACACGTGTCCAGCGAAAGCCTC	vector
M00292:91:000000000-AHYF2:1:1103:24518:23364	AGAGACGCCGCAAAATGAATTTGTGTCTCTACTGTGGCAACCGCTTACAGACAAGCTGGGACCGTCTCCGGGAGCTGCATGTGTCAGAGGTTTGGAGGCCATTTCGCCGACACGTGTCCAGCGAAAGCCTC	vector
M00292:91:000000000-AHYF2:1:1103:24769:15606	AGAGACGCCGCAAAATGAATTTGTGTCTCTACTGTGGCAAGAGCACCTGCCTGAAATCACTTTTTTTCAGGTTGGACCGGTGCCACCATGGACTATAAGGACCACGACGGAGACTACAAGGATCATGATATTGATTACAAAGACGATGACGATAAGATGGCCCCAAAGAAGAAGCGGAAGGTCGGTATCCACGGAGTCCCAGCAGCCGACAAGAAGTACATGGAGGCCATTTCGCCGACACGTGTCCAGCGAAAGCCTC	vector
M00292:91:000000000-AHYF2:1:1103:24808:22096	AGAGACGCCGCAAAATGAATTTGTGTCTCTACTGTGGCAATTCCAGAAAGTCGATGGGATTCTTCTCGAAGCTGCTTCTTTCCATGATGGTGATCCCCAGCAGCGCTTTCACACTCTTCAGTTTCTTGGACTTGCCCTTTTCCACTTTGGCCACCACCAGCACAGAATAGGCCACGGTGGGGCTGTCGAAGCCGCCGTACTTCTTAGGGTCCCAGTCCTTCTTTCTGGCGATCAGCTTAATGGAGGCCATTTCGCCGACACGTGTCCAGCGAAAGCCTC	vector
M00292:91:000000000-AHYF2:1:1103:24886:21502	AGAGACGCCGCAAAATGAATTTGTGTCTCTACTGTGGGAACACTTGTGGCTTTTCTGTTTGCAAGCAGCAGTTTAGGCACAGAAACACGTCTGCGTACTGGCAGCCGGTTTGGGCCAGCAGTTTGTCCAGGTAGTCGTCGTTGGTGTCCTTACAATGGAGGCCATTTCGCCGACACGTGTCCAGCGAAAGCCTC	vector
M00292:91:000000000-AHYF2:1:1103:24971:14178	AGAGACGCCGCAAAATGAATTTGTGTCTCTACTGTGGCAAGCACCTGCCTGAAATCACTTTTTTTCAGGTTGGACCGGTGCCACCATGGACTATAAGGACCACGACGGAGACTACAAGGATCATGATAATGGAGGCCATTTCGCCGACACGTGTCCAGCGAAAGCCTC	vector
M00292:91:000000000-AHYF2:1:1103:25104:10511	AGAGACGCCGCAAAATGAATTTGTGTCTCTACTGTGGCAACTCCCCTTCTACGAGCGGCTCGGCTTCACCGTCACCGCCGACGTCGAGGTGCCCGAAGGACCGCGCACCTGGTGGAGGCCATTTCGCCGACACGTGTCCAGCGAAAGCCTC	vector
M00292:91:000000000-AHYF2:1:1103:25167:7028	AGAGACGCCGCAAAATGAATTTGTGTCTCTACTGTGGCAAGCCCGGCCTCAGTGAGCGAGCGAGCGCGCAGCTGCCTGCAGGGGCGCCTGATGCGGTATTTTCTTGGAGGCCATTTCGCCGACACGTGTCCAGCGAAAGCCTC	vector
M00292:91:000000000-AHYF2:1:1103:25173:12596	AGAGACGCCGCAAAATGAATTTGTGTCTCTACTGTGGCAAGGCCGAGAATATCATCCACCTGTTTACCCTGACCAATCTGGGAGCCCCTGCCGCCTTCAAGTACTTTGACACCACCATCGACCGGAAGAGGTACACCAGCACCAAAGAGGTGTGGAGGCCATTTCGCCGACACGTGTCCAGCGAAAGCCTC	vector
M00292:91:000000000-AHYF2:1:1103:25176:16829	AGAGACGCCGCAAAATGAATTTGTGTCTCTACTGTGGCAATTGTATCTTCTTCTGGCGGTTCTCTTCAGCCGGGTGGCCTCGGCTGTTTCGCCGCTGTCGAACAGCAGGGCTCCGATCAGGTTCTTCTTGATGCTGTGCCGGTCGGTGTTGCCCAGCAAGATGGAGGCCATTTCGCCGACACGTGTCCAGCGAAAGCCTC	vector
M00292:91:000000000-AHYF2:1:1103:25304:8333	AGAGACGCCGCAAAATGAATTTGTGTCTCTACTGTGGCAATCAGGGCGGTTCCCACGACGGCGTTCAGGTAGGCGTCGTGGGCGTGGTGGTAGTTGTTGATCTCGCGCACTTTGCAAAACTGGAAATCCTTCCGTTGGAGGCCATTTCGCCGACACGTGTCCAGCGAAAGCCTC	vector
M00292:91:000000000-AHYF2:1:1103:25354:3696	AGAGACGCCGCAAAATGAATTTGTGTCTCTACTGTGGCTCAGCTAATTACAGCCCGGAGGAGAAGGGCCGTCCCGCGCGCTCACCTGTGGGAGATGGAGGCCATTTCGCCGACACGTGTCCAGCGAAAGCCTC	vector
M00292:91:000000000-AHYF2:1:1103:25502:11048	AGAGACGCCGCAAAATGAATTTGTGTCTCTACTGTGGCAAGCGGATACATATTTGAATGTATTTAGAAAAATAAACAAATAGGGGTTCTGCGCACATTTCCCCGAAAAGTGCCACCTGACGTCTAAGAAACCATTATTATCATGACATTAACCTATAAAAATAGGCGTATCACGAGGCCCTTTCGTCTCGCGCGTTTCGGTGATGACGGTGAAAACCTCTGACACATGCAGCTCCCGGAGACGGTCACAGCTTGTCTGTAAGCGGATGCCGGGAGCAGACAAGCCCGTCAGGGCGCAATGGAGGCCATTTCGCCGACACGTGTCCAGCGAAAGCCTC	vector
M00292:91:000000000-AHYF2:1:1103:25520:22258	AGAGACGCCGCAAAATGAATTTGTGTCTCTACCGTGGCAAGTACAAGCCCACGGTGCGCCTCTCCACACGCGACGACTTCTCCAGGGTCGTACGCACCCTCGCCGCAGCGTTCGCCGACTAGACAGCCACGAAAAAGACTGTGTATCCGGACCGTGGCAATGGAGGCCATTTCGCCGACACGTGTCCAGCGAAAGCCTC	vector
M00292:91:000000000-AHYF2:1:1103:25814:12990	AGAGACGCCGCAAAATGAATTTGTGTCTCTACTGTGGCAAAGAAGTACAGCATCGGCCTGGACATCGGCACCAACTCTGTGGGCTGGGCCGTGATCACCGACGAGTACAAGTGGAGGCCATTTCGCCGACACGTGTCCAGCGAAAGCCTC	vector
M00292:91:000000000-AHYF2:1:1103:25817:6913	AGAGACGCCGCAAAATGAATTTGTGTCTCTACTGTGGGAGTAAGTTGGCCGCAGTGTTATAACTCATGGTTATGGCAGGACTGAATCATTCCCTTACTGGCATGCCCTCCGTAAGATGCTTTTTTGTGACTGGTGAGTACTCAACCAAGTAATTCTGAGAAGAGTGTATGCGTCGACCGATTTGCTCTTGCCCGGCGTCAATACGGGATAATACCGCGCCACATAGCAGAACGTTAAAAGGGCTCATCATTGGAAAACGTGGAGGCCATTTCGCCGACACGTGTCCAGCGAAAGCCTC	vector
M00292:91:000000000-AHYF2:1:1103:25856:8036	AGAGACGCCGCAAAATGAATATGTGTCTCTACTGTGGAAAAGGAAAGGACAGTGGGAGTGGCACCTTCCAGGGTCAAGGAAGGCACGGGGGAGGGGCAAACAACAGATGGCTGGCAACTAGAAGGCACAGTCGTGGAGGCCATTTCGCCGACACGTGTCCAGCGAAAGCCTC	vector
M00292:91:000000000-AHYF2:1:1103:25924:18231	AGAGACGCCGCAAAATGAATTTGTGTCTCTACTGTGGCAACAAAAGAATAGCCCGAGATAGAGTTGAGTGTTGTTCCAGTTTGGAACAAGAGTCCACTATTAAAGAACGTGGACTCCAACGTCAATGGAGGCCATTTCGCCGACACGTGTCCAGCGAAAGCCTC	vector
M00292:91:000000000-AHYF2:1:1103:25994:14601	AGAGACGCCGCAAAATGAATTTGTGTCTCTACTGGGGCGGCCTCAGTGAGCGAGCGAGCGCGCAGCTGCCTGCAGGGGCGCCTGATGCGGTATTTTCTCCTTACTGGAGGCCATTTCGCCGACACGTGTCCAGCGAAAGCCTC	vector
M00292:91:000000000-AHYF2:1:1103:26045:11530	AGAGACGCCGCAAAATGAATTTGTGTCTCTACTGGGGCGGCCTCAGTGAGCGAGCGAGCGCGCAGCTGCCTGCAGGGGCGCCTGATGCGGTATTTTCTCCTTACTGGAGGCCATTTCGCCGACACGTGTCCAGCGAAAGCCTC	vector
M00292:91:000000000-AHYF2:1:1103:26230:10062	AGAGACGCCGCAAAATGAATTTGTGTCTCTACTGTGGCAAGCGTGGACGCCAAGGCCATACTTTCTGCCAGACTGAGCAAGAGCAGACGGCTCAATAGTCGGCTCGACCAGCTGATCGGCGAGAAGAAGAAGGGCCTGTTCGGGAACCTGATGACACTGAGTCTGTGCCGTAACCCCAGAGGCCATTTCGCCGACACGTGTCCAGCGAAAGCCTC	vector
M00292:91:000000000-AHYF2:1:1103:26260:7175	AGAGACGCCGCAAAATGAATTTGTGTCTCTACTGTGGCAGGTACAGCTTCTCGTTCTGCAGCTGGGTGTTTTCCACGGGGTGTTCTTTCAGGATCTGGCTGCCAATGGAGGCCATTTCGCCGACACGTGTCCAGCGAAAGCCTC	vector
M00292:91:000000000-AHYF2:1:1103:26375:8435	AGAGACGCCGCAAAATGAATTTGTGTCTCTACTGTGGCTTGGTCGCCCGACGCCTCAGCGAGCGAGCGAGCGCGCACCTCCCTGCAGGGGCCCCTGAGGCGGTATTTTCTCCTTACGCATCTGTGCGGTATTTCACACCGCATACGTCAAAACAACCCGAATTGGAGGCCATTTCGCCGACACGTGTCCAGCGAAAGCCTC	vector
M00292:91:000000000-AHYF2:1:1103:26794:17635	AGAGACGCCGCAAAATGAATTTGTGTCTCTACTGTGGCAAACAGGAGTCCACTATGAAAGAACGTGGACTTCAACGTCAAATATGGAGGCCATTTCGCCGACACGTGTCCAGCGAAAGCCTC	vector
M00292:91:000000000-AHYF2:1:1103:26819:6374	AGAGACGCCGCAAAATGAATTTGTGTCTCTACTGTGGCAACCTTCCAGGGTCAAGGAAGGCACGGGGGAGGGGCAAACAACAGATGGCTGGCAACTAGAAGGCACGGTCGAGGATGATCAGCGAGCTCTAGTCGAGATACGATGCATGGGGTCGTGCGCTCTGGAGGCCATTTCGCCGACACGTGTCCAGCGAAAGCCTC	vector
M00292:91:000000000-AHYF2:1:1103:26873:8835	AGAGACGCCGCAAAATGAATTTGTGTCTCTACTGGCGCAAAGCGTCGATTTTGGTGATGCTCGGCAGGTGTGCGGAGCCTATGGAAAAACGCCAGGAACCGTAATGGAGGTCAGTTCGACGACACGTGTCCAGCGAAAGCCTC	vector
M00292:91:000000000-AHYF2:1:1103:27057:17762	AGAGACGCCGCAAAATGAATTTGTGTCTCTACTGTGGCAAAAAAGCCCGGGCGGCCTCAGTGAGCGAGCGAGCGCGCAGCTGGCTGCAGGGGCACCTGATGAGGTATTTTCTCCTTACGCATCTGTGCATGGAGGCCATTTCGCCGACACGTGTCCAGCGAAAGCCTC	vector
M00292:91:000000000-AHYF2:1:1103:27305:14633	AGAGACGCCGCAAAATGAATTTGTGTCTCTACTGTGGCAATTACTGAGAGTGTACCATAAAATTGTAAACGTTAATATTTTGTTAAAATTCGCGTTAAATTTTTGTTAAATCAGCTCATTTTTTAACCAATAGACCGAAATCGGCAAAATCCCTTATAAAGCAAAAGAATAGCCCGAGATAGAGTTGAGTGTTGTTCGTGGAGGCCATTTCGCCGACACGTGTCCAGCGAAAGCCTC	vector
M00292:91:000000000-AHYF2:1:1103:27355:7661	AGAGACGCCGCAAAATGAATTTGTGTCTCTACTGTGGCAAGAAATCGGAATAATCCCTTAGAAACCAGAAGAAGAGGACTATATAGGATTGAGTGTTGTTCCAAATTGGAACAAGATTCCTATTGTAGCGAAGGTTGGAGGCCATTTCGCCGACACGTGTCCAGCGAAAGCCTC	vector
M00292:91:000000000-AHYF2:1:1103:27368:8220	AGAGACGCCGCAAAATGAATTTGTGTCTCTACTGTGGCAAATTGGTTAAAAAATGAGCTGATTTAACAAAAATTGAACGCGAATTTTAACACATAATCAGTATATTATATATGTATATGTATATGTATATATAATCAGATGGAGGCCATTTCGCCGACACGTGTCCAGCGAAAGCCTC	vector
M00292:91:000000000-AHYF2:1:1103:27399:11907	AGAGACGCCGCAAAATGAATTTGTGTCTCTACTGTGGCAAGGCCAAGAACCTGTCCGACACCATCCTGCTGAGCGACATCCTGAGAGTGAACACCGAGATCACCGAGGCCCCCCTGAGCGCCTCTATGATCAAGAGATACGACGAGCACCACCAGGACCTGACCCTGCTGAAGGCTCTCGTGCGGCAGCAGCTGCCTGAGAAGTATGGAGGCCATTTCGCCGACACGTGTCCAGCGAAAGCCTC	vector
M00292:91:000000000-AHYF2:1:1103:27403:10705	AGAGACGCCGCAAAATGAATTTGTGTCTCTACTGTGGCAAGAAGTCCGACGGCTTCGCCAACAGAAACTTCATGCAGCTGATCCACGACGACAGCCTGACCTTTAAAGAGGACATCCAGAAAGCCCGAACGAAAACTCACGTTAAGGGATTTTGGTCATGAGATTATCAAAAAGGATCTTCACCTAGATCCTTTTAAATTAAAAATGAAGTTTTAAATCAATCTAAAGTATATATGAGTAAACTTGGATGGAGGCCATTTCGCCGACACGTGTCCAGCGAAAGCCTC	vector
M00292:91:000000000-AHYF2:1:1103:27417:10718	AGAGACGCCGCAAAATGAATTTGTGTCTCTACTGTGGCAAGAAGTCCGACGGCTTCGCCAACAGAAACTGCATGCAGCTGATCCACGACGACAGCCTGACCTTTAAAGAGGACATCCAGAAAGCCCGTACTAAAACTCACGTTAAGGGATTTTGGTAATGAGATTATCAAAAAGGATCTTCACCTAGATCCTTTTAAATTAAAAATGAAGTATGAAAACAATCTAAAGTATATATGAGCAAACTTGGATGGAGGCCATTTCGCCGACACGTGTCCAGCGAAAGCCTC	vector
M00292:91:000000000-AHYF2:1:1103:27464:7899	AGAGACGCCGCAAAATGAATTTGTGTCTCTACTGTGGCAAGGCCTTGTCGGTGCTGTCCACCAGTTTCTTTCTCAGGTGGTAGATGGTGGGGTACTTCTCGTGGTAGGCCACCTCGTCCACGATGTTGCCGAAGATGGGGTGCCGCTCGTGCTTCTTATCCTCTTGGAGGCCATTTCGCCGACACGTGTCCAGCGAAAGCCTC	vector
M00292:91:000000000-AHYF2:1:1103:27753:12560	AGAGACGCCGCAAAATGAATTTGTGTCTTTGGAACAAGAGTCCACTATTAAAGAACGTGGACTCCAACGTCAAAGGGCGAAAAACCGTCTATCAGGGCGATGGCCCACTACGTGAACCATCACCCAAATCAAGTTGTTTGGGGTCGAGGTGCCGTAAAGCACTAAATCGGAACCCTAAAGGGAGCCCCCGATTTAGAGCTTGACGGGGAAAGCCGGCGACACGTGTCCAGCGAAAGCCTC	vector
M00292:91:000000000-AHYF2:1:1103:28134:9113	AGAGACGCCGCAAAATGAATTTGTGTCTCTACTGTGGCAACGTTACTACACAAAATGACAGGGTGGGGCGGTGGGGTACTGGTGAAGATGAAGCAGAACGAGGGAGACACCTCGACCATGGTAATAGCGATGACTTGGAGGCCATTTCGCCGACACGTGTCCAGCGAAAGCCTC	vector
M00292:91:000000000-AHYF2:1:1103:28184:11352	AGAGACGCCGCAAAATGAATTTGTGTCTCTACTGTGGCAATTTCATCACTTTGTCGTCGAACAGGTTGGCATAGGTTTTCAGCCGTTCCTCGATCATCACTCTGTCCTCAAACAGTGTCAGGGTCATGGAGGCCATTTCGCCGACACGTGTCCAGCGAAAGCCTC	vector
M00292:91:000000000-AHYF2:1:1103:28320:18215	AGAGACGCCGCAAAATGAATTTGTGTCTCTACTGTGGCAATGGGCAAGATTGGCAAAGCGCTTGTTCAGGCTAAGGCCCCTGTCGGATAACTGGACTTTCTGGACATCGTCTCTAAAGGTCAGGCAGTAGTAATGGGTCAGCTGTATGAAGCAATGGAGGCCATTTCGCCGACACGTGTCCAGCGAAAGCCTC	vector
M00292:91:000000000-AHYF2:1:1103:28551:10580	AGAGACGCCGCAAAATGAATTTGTGTCTCTACTGTGCCACCACCAACCCCTTCGCGCTTAATGGGCCGTTAGAAGGCGCATATTATGGTTGCCGTGCCGACGGCGGTGTGAAATACCGCGAAGATGCGGAAGGAGACAATACCGCATCAGGCGCACCTGCAGGCAGCTGCGCGAGCGCTCGCGCACTGAGGCCGCCCGGGCAAAGCCCGGGCGACGGGCGACCTTTATGGAGGCCATTTCGCCGACACGTGTCCAGCGAAAGCCTC	vector
M00292:91:000000000-AHYF2:1:1103:28571:12937	AGAGACGCCGCAAAATGAATTTGTGTCTCTACTGTGGCAACACTTTGTCCAGATTGGCGTCGGCCAGGAGCACTCTTTTGGAGAACTCGCTGATCTGGTCGATGTTCTCGTCCAGGTAGTGCTTGTGCTGTTACACAAACAGCTGGTTCTGCTCATTATCCTCGGGGAAACCCTTCAGCATCTCATAGTGGCTGGCCAGGAACAAGAAGTGCCCATATTTGGAGAGCATGGAGGCCATTTCGCCGACACGTGTCCAGCGAAAGCCTC	vector
M00292:91:000000000-AHYF2:1:1103:2940:16094	AGAGACGCCGCAAAATGAATTTGTGTCTCTACTGTGGCGCGGTGGTTTGTTTGCCGGATCAAGAGCTACCAACTCTTGTGGAGGCCATTTCGCCGACACGTGTCCAGCGAAAGCCTC	vector
M00292:91:000000000-AHYF2:1:1103:3039:8548	AGAGACGCCGCAAAATGAATTTGTGTCTCTACTGTGGCAACTTGGAGCGAACGACCTACACCGAACTGAGATACCTACAGCTGGAGGCCATTTCGCCGACACGTGTCCAGCGAAAGCCTC	vector
M00292:91:000000000-AHYF2:1:1103:3710:17998	AGAGACGCCGCAAAATGAATTTGTGTCTCTACTGTGGCAAATCTTCTTCACGACCTCTTCGGAGGGCACGTTGTCGCTCTTGCCCCGGTTCTTGTCGCTTCTGGTCAGCACCTTGTTGTCGATGGAGTCGTCCTTCAGAAAGCTCTGAGGCACGATATGGTCCACATCGTAGTCGGACAGCCGGTTGTGGAGGCCATTTCGCCGACACGTGTCCAGCGAAAGCCTC	vector
M00292:91:000000000-AHYF2:1:1103:3881:13996	AGAGACGCCGCAAAATGAATTTGTGTCTCTACTGTGGCAAATCACGATGTTCTCGGGCTTGTGCCGGCCCATCACTTTCACGAGCTCGTCCACCACCTTCACTGTCTGCAGGATGCCCTTCTTAATGGCGGGGCTGCCGGCCAGATTTGGAGGCCATTTCGCCGACACGTGTCCAGCGAAAGCCTC	vector
M00292:91:000000000-AHYF2:1:1103:3883:18527	AGAGACGCCGCAAAATGAATTTGTGTCTCTACTGTGGCAAAAGGACAGTGGGAGTGGCACCTTCCAGGGTCAAGGAAGGCACGGGGGAGGGGCAAACAACAGATGGCTGGAAACTAGAAGGCACAGTCGAGGCTGATCAGCGAGCTCTAGTCGAGATCGAATGCATGGGGTCGATCGCTGGAGGCCATTTCGCCGACACGTGTCCAGCGAAAGCCTC	vector
M00292:91:000000000-AHYF2:1:1103:4517:12869	AGAGACGCCGCAAAATGAATTTGTGTCTCTACTGTGGCACACGAGCTGCCTCTCGGTCGCGTCCATTTTTTCCAGGATGGTCTTGGTGAACTTGTAGAACGCTTCCTGACTTGCCCCGCCGGCTACCCGCGTTAGAAGAGCATAGGAGCCAGCGTCAAAAGGCGAAAAACCGTCGATCAGGACGTGTGTTAAATTGGAGGCCATTTCGCCTACACGTGTCCAGCGAAAGCCTC	vector
M00292:91:000000000-AHYF2:1:1103:4727:20498	AGAGACGCCGCAAAATGAATTTGTTTCTCTACTGTGGCAACACTTTGTCCAGCTTAGCGTCGGCCAGGATCACTCTCTTGGAGAACTCGCTGATCTGCTCGATGATCTCGTCCAGGTAGTGCTTGTGCTGTTCCACAAACAGCTGTTTCTGCTCATTATCCTCGGGGGAGCCCTTCAGCTTCTCATAGTGGCTGGCCAGGTACAGGAAGTTCACATATTTGGAGGGCATGGAGGCCATTTCGCCGACACGTGTCCAGCGAAAGCCTC	vector
M00292:91:000000000-AHYF2:1:1103:4896:19760	AGAGACGCCGCAAAATGAATTTGTGTCTCTACTGTGGCAAACGAGATGGCCAAGGTGGACGACAGCTTCTTCCACAGACTGGAAGAGTCCTTCCTGGTGGAAGAGGATATTGGAGGCCATTTCGCCGACACGTGTCCAGCGAAAGCCTC	vector
M00292:91:000000000-AHYF2:1:1103:5050:18504	AGAGACGCCGCAAAATGAATTTGTGTCTCTACTGTGGCAACCAGCCAGCCGGAAGGGCCGAGCGCAGAAGTGGTCCTGCAACTGTATAAGCCTCCATGCAGTCTATTAATTGTTACCGGGGAGCTAGAGTAAGTAATGGAGGCCATTTCGCCGACACGTGTCCAGCGAAAGCCTC	vector
M00292:91:000000000-AHYF2:1:1103:5119:9645	AGAGACGCCGCAAAATGAATTTGTGTCTCTACTGTGGCACGTGCCGGCCTATCACTTTCACGAGCGCGTCCACCACCTACACCGTCTGCAGGATGCCCTTCATAATGGCGTGGCTGCCGGCCAGATTGGCAATGTGCTCGATCAGGCTGTGGCCCTGGCGTGACAACTGGGCTTCACGTGTCCAGCGAAAGCCTC	vector
M00292:91:000000000-AHYF2:1:1103:5294:21624	AGAGACGCCGCAAAATGAATTTGTGTCTCTACTGTGGCAAACTCCCACTGTCCTTTCCTAATAAAATGAGGAAATTGCATCGCATTGTTGAAGTAGGTGTCACCGTTTTTGCTCACGGATATCAGACCAGTCAACAAGTACAATGGGCATTGTATTGCCCGAACAGATAAAGCTAGCATGCCAACGGTATACAGCGAGTCGCTCTTTGTTGAGGTGACGATTACCTAACAATCGGTCGAATCGTTTGATGTTATGTTTTGTTCTCGCTTTGGTTGGCAGGTTACGGCCAAGTTCGGTAAGAGTGAGAGTTTTATGGAGGCCATTTCGCCGACACGTGTCCAGCGAAAGCCTC	vector
M00292:91:000000000-AHYF2:1:1103:5405:16121	AGAGACGCCGCAAAATGAATTTGTGTCTCTACTGTGGCAATTCTTGGCGGCGAGAAACAGGTCGGCGTACTGGTCGCCGATCTGGGCCAGCAGGTTGTCCAGGTCGTCGTCGTAGGTGTCCTTGCTCAGCTGCAGTTTGGCATCCTCGGCCAGGTCGAAGTTGCTCTCGAAGTTGGGGGTCAGGCCCAGGCTCAGGGCAATCAGGTAACCGAAAATGCCATTCTTCTTCTCGCCATGGAGGCCATTTCGCCGACACGTGTCCAGCGAAAGCCTC	vector
M00292:91:000000000-AHYF2:1:1103:5416:14156	AGAGACGCCGCAAAATGAATTTGTGTCTCTACTGTGGCCCCACGATCTGCTGAAAATTATCAAGGACAATGTCTTCCTGGAAAAAGAGTAAAACGCGGACATTCGGGAAGATATCTTGCTGACCCTGACACTGTTTTAGGAGAGAGAGATGATCGAGGAACAGCAGAAAACCGATGCCCCTGAGGCCATTTCGCCGACACGTGTCCAGCGAAAGCCTC	vector
M00292:91:000000000-AHYF2:1:1103:5444:8993	AGAGACGCCGCAAAATGAATTTGTGTCTCTACTGTGGCAAGCCAGCCGGAAGGGCCGAGCGCAGAAGTGGTCCTGCAACTTTATCCGCCTCCATCCAGTCTATTAATTGTTGCCGGGAAGCTAGAGTAAGTAGTTCGCCAGTTAATGGAGGCCATTTCGCCGACACGTGTCCAGCGAAAGCCTC	vector
M00292:91:000000000-AHYF2:1:1103:5859:17005	AGAGACGCCGCAAAATGAATTTGTGTCTCTACTGTGGCAATTAACCACCACACCCGCCGCGCTTAATGCGCCGCTACAGGGCGCGTACTATGGTTGCTTTGACGTATGCGGTGTGAAATACCGCACAGATGCGAATGGAGGCCATTTCGCCGACACGTGTCCAGCGAAAGCCTC	vector
M00292:91:000000000-AHYF2:1:1103:5902:20390	AGAGACGCCGCAAAATGAATTTGTGTCTCTACTGTGGCAACTGCTCGATGATCTCGTCCAGGTAGTGCTTGTGCTGTTCCACAAACAGCTGTTTCTGCTCATTATCCTCGGGGGAGTGGAGGCCATTTCGCCGACACGTGTCCAGCGAAAGCCTC	vector
M00292:91:000000000-AHYF2:1:1103:5906:11872	AGAGACGCCGCAAAATGAATTTGTGTCTCTACTGTGGAAGCCGCGGTATCATTGCAGCACTGGGGCCAGATGGTAAGCCCTCCCGTATCGTAGTTATCTTGGAGGCCATTTCGCCGACACGTGTCCAGCGAAAGCCTC	vector
M00292:91:000000000-AHYF2:1:1103:6176:4595	AGAGACGCCGCAAAATGAATTTGTGTCTCTACTGTGGCAGTGGTCGCCCGGCCTCAGTGAGCGAGCGAGCGCGCAGCTGCTCGGTGCTTTTTTGTTTTAGAGCTAGAAATAGCAAGTTAAAATAAGGCTAGTCCGTTTTTAGCGCGTGCGCCAATTGAGCAACTTGACTTTCACTTTTCACTTGCATGCATCGGAGAAGGAAATGGCAACCCACTCCAGTGTTCTTGCCTAATGGAGGCCATTTCGCCGACACGTGTCCAGCGAAAGCCTC	vector
M00292:91:000000000-AHYF2:1:1103:6269:22827	AGAGACGCCGCAAAATGAATTTGTGTCTCTACTGTGGCAACTATGCGGCATCAGAGCAGATTGTACTGAGAGTGCACCATAAAATTTTAAACGTTAATATTTTGTTAAAATTCGCGTTAAATTTTTGTTAAATCAGCTCATTTTTTAACCAATAGACCGAAATCGGAAAATTCCCTTATAAATCAAAACAATAGGCCGAGATATGGAGGCCATGTCGCCGACACGTGTCCAGCGAAAGCCTC	vector
M00292:91:000000000-AHYF2:1:1103:6329:17658	AGAGACGCCGCAAAATGAATTTGTGTCTCTACTGACACTGTTTGAGGACAGAGAGATGATCGAGGAACGGCTGAAAACCTATGCCCACCTGTTCGACTACAATGGAGGCCATTTCGCCGACACGTGTCCAGCGAAAGCCTC	vector
M00292:91:000000000-AHYF2:1:1103:6674:12213	AGAGACGCCGCAAAATGAATTTGTGTCTCTACTGTGGCAAAAGAAGTACGGCGGCTTCGACAGCCCCACCGTGGCCTATTCTGTGCTGGTGGTGGCCAAAGTGGAAAAGGGCAAGTCCAAGAAACTGAAGAGTGTGAAAGAGCTGCAATGGAGGCCATTTCGCCGACACGTGTCCAGCGAAAGCCTC	vector
M00292:91:000000000-AHYF2:1:1103:6835:9802	AGAGACGCCGCAAAATGAATTTGTGTCTCTACTGTGGCAACTAGATCCTTTTAAAATAAAAATGAAGTTTTAAATCAATCTAAAGTATATATGAGTAAACTTGGTCTGACAGTTACCAATGCTTAATCAGTGAGGCACCTATCTCAGCGATCTGTCTATTTCGTTCATCCATAGTTGCCTGACTCCCCGTCGTGTAGATTGGAGGCCATTTCGCCGACACGTGTCCAGCGAAAGCCTC	vector
M00292:91:000000000-AHYF2:1:1103:6849:18208	AGAGACGCCGCAAAATGAATTTGTGTCTCTACTGTGGCAACGCGGCGGCGAGGGTGCGTACGGCCCTGGGGACGTCGTCGCGGATGGAGGCCATTTCGCCGACACGTGTCCAGCGAAAGCCTC	vector
M00292:91:000000000-AHYF2:1:1103:6992:22090	AGAGACGCCGCAAAATGAATTTGTGTCTCTACTGTGGCAAATAGGTGCCTCACTGATTAAGCATTGGTAACTGTCAGACCAAGTTTACTCATATATACTTTAGATTGATTTAAAACTTCATTTTTGGGCACAGACGGATGCCGCAGGCAGGACAACAGAATACAGTCCGGATGTGGTGACGGGCCTCATCACGCGCATCACCACGCTGGCATGGAAAAAAGCGCGCCTGATTAATTGCACTTTCAATGAACCGCAGCTGGCCGATGCGCCGCAGACCGTTAGCTGGAAGCTGGAAGGTACTGACTGGACTATTGGAGGCCATTTCGCCGACACGTGTCCAGCGAAAGCCTC	vector
M00292:91:000000000-AHYF2:1:1103:7034:12674	AGAGACGCCGCAAAATGAATTTGTGTCTCTACTGTGGCAACGTCAGATTCTACTGAGAGTGCACCATAAAATTGTTGACGTTCATATTCTGTTAAAATTCACGTTAAATTATTGATAAATCAGCTGATTTTTTAAACAATAGACAGGAGTCCGCAAAACGCCTTATAAAGCAAAAGAATAGCTAGAGAGGGAGGCCATTTCGCCGACACGTGTCCAGCGAAAGCCTC	vector
M00292:91:000000000-AHYF2:1:1103:7037:12691	AGAGACGCCGCAAAATGAATTTGTGTCTCTACTGTGGCAACAGCAGATTGTACTGAGAGTGCACCATAAAATTGTAAACGTTAATATTTTGTTAAAATTCGCGTTAAATTTTTGTTAAATCAGCTCATTTTTTAAGCAATATACAGAAATCGGCAAAAACCCTCATAAATCAAAAGAATAGCCCGAGATGGAGGCCATTTCGCCGACACGTGTCCAGCGAAAGCCTC	vector
M00292:91:000000000-AHYF2:1:1103:7102:20162	AGAGACGCCGCAAAATGAATTTGTGTCTCTACTGTGGCAATCTTCCTGCCGCCGCTGAATGGCGTGCAGCGCTCCCAGGTGGATCTGGAGGGGGATGCTGCCGGGGTCGAAGGTCCGCTGCTTCCGCAGCAGGTCCTCTCGGTTCAGCTTCACGAGCAGCTCCTCGGTGCATGGAGGCCATTTCGCCGACACGTGTCCAGCGAAAGCCTC	vector
M00292:91:000000000-AHYF2:1:1103:7181:16148	AGAGACGCCGCAAAATGAATTTGTGTCTCTACTGTGGCAATCAGAGCTTCCTGAAGGAGGACTCCATCGACAACAAGGGGCTGACCAGAAGCGACAAGAACCGGGGCAAGAGCGACAACGTGCCCTCCGAAGAGGTCGGGAAGAAGATGAAGAACTACTGGCGGCAGCTGCTGAACGCCAAGCTGATTACCCAGAGAAAGGTCGACAATCTGACCAAGGCCGAGAGAGGCGGCCTGAGCGAACTGGATAAGGCCGGCTTCATCAAGGGACAGCTGGAGGCCATTTCGCCGACACGTGTCCAGCGAAAGCCTC	vector
M00292:91:000000000-AHYF2:1:1103:7274:13345	AGAGACGCCGCAAAATGAATTTGTGTCTCTACTGTGGCTACACTAGAAGAACAGTATTTGGTATCTGCGCTCTGCTGGAGCCAGTTACCTTCGGAAAAAGAGTTGGTAGCTCTTGATCCGGCAAAAAAACCACCGTGGAGGCCATTTCGCCGACACGTGTCCAGCGAAAGCCTC	vector
M00292:91:000000000-AHYF2:1:1103:7291:3233	AGAGACGCCGCAAAATGAATTTGTGTCTCTACTGTGGCAAGGGAGTACTTAGGCAGCTTGATGATCAGGTCCTTTTTCACTTCTTTGTAGCCCTTGGCTTCCAGAAAGTCGATGGGATTCTTCTCGAAGCTGCTTGGAGGCCATTTCGCCGACACGTGTCCAGCGAAAGCCTC	vector
M00292:91:000000000-AHYF2:1:1103:7421:11258	AGAGACGCCGCAAAATGAATTTGTGTCTCTACTGTGGCAAATGAGCTATGAGAAAGCGCCACGCTTCCCGAAGGGAGAAAGGCGGACAGGTATCCGGTAAGCGGCAGGGTCGGAACAGGAGAGCGCACGAGGGATGGAGGCCATTTCGCCGACACGTGTCCAGCGAAAGCCTC	vector
M00292:91:000000000-AHYF2:1:1103:7460:21169	AGAGACGCCGCAAAATGAATTTGTGTCTCTACTGTGGCAAAGAGAAGGGCCGTCCCGCCCGCTCACCTGGGGGAGTAACGCGGTCAGTCAGAGCCGGGGCGGGCGGCGCGAGGCGGCGGCGGAGCGGGGCATGGAGGCCATTTCGCCGACACGTGTCCAGCGAAAGCCTC	vector
M00292:91:000000000-AHYF2:1:1103:7619:11304	AGAGACGCCGCAAAATGAATTTGTGTCTCTACTGTGGCACCTTAGACGTCAGGTGGCACTTTTCGGGGAAATGTGCGCGGAAAGCCTATTTGTTTATTTTTCTAAATACATTCAAATATGTATCTGCTAATGAGACAATAACCCTGATAAATGCTTCAATAATATTGAAAAAGGAAGAGTATGAGTATTCAACATTTCAGTGTCGCCCTTATTCCCTTTTTAGCGGCATTTTGCCTTGCTGTGTTTGCTCACCAAGAAACCCTGGTGAAGGTAAAAAATGCAGAATGGATCCCATTTCCCGCACACGTGTCCAGCGAAAGCCTC	vector
M00292:91:000000000-AHYF2:1:1103:7661:12417	AGAGACGCCGCAAAATGAATTTGTGTCTCTACTGTGGCAAGTATCTGGCTGAAATCACTTCTTTGCAAGATGGAAATGTGCCACCATGAGCCATAAGAACCTCGACGGAACCTACAAGGATCATGATTGTGGAGGCCATTTCGCCGACACGTGTCCAGCGAAAGCCTC	vector
M00292:91:000000000-AHYF2:1:1103:7675:23851	AGAGACGCCGCAAAATGAATTTGTGTCTCTACTGTGGCAAATTCGGGGCGAAAACTCTCAAGGTTCTTACTGCTTTTGGGATCCAGTTAGATGTAACCCAATCGTGGACCCAGCTGATCTTCAGGGACTGTTACTTTCGAGAGCGATACTGGGTGAGCAAAAACAAGAAGTCAAAATGCCGCAAATGGAGGCCATTTCGCCGACACGTGTCCAGCGAAAGCCTC	vector
M00292:91:000000000-AHYF2:1:1103:7680:10407	AGAGACGCCGCAAAATGAATTTGTGTCTCTACTGTGGCAATTCTCCCTTCGGGAAGCGTGGCGCTTTCTCATAGCTCACGTTGTAGGTATCCCAGTTCGGTGTAGGTCGTTCGCTCCAAGCTGGGCTGTGTGCACGAACCCCCCGTTCAGCCCGACCGCTGCGCCTTATCCGGTAACTATCGTCTTGAGTCCAACCTGGAGGCCATTTCGCCGACACGTGTCCAGCGAAAGCCTC	vector
M00292:91:000000000-AHYF2:1:1103:7722:22812	AGAGACGCCGCAAAATGAATTTGTGTCTCTACTGTGGCAACGTTTGGTATGGCTTCATTCAGCTCCGGTTCCCAACGATCAAGGCGAGTTACATGATCCCCCATGTTGTGCAATGGAGGCCATTTCGCCGACACGTGTCCAGCGAAAGCCTC	vector
M00292:91:000000000-AHYF2:1:1103:7733:22273	AGAGACGCCGCAAAATGAATTTGTGTCTCTACTGTGGCAATTTTGCTGGCCTTTTGCTCACATGTTCTTTCCTGCGTTATCCCCTGATTCTGTGGATAACCGTATTACCGCCTTTGAGTGAGCTGATACCGCTCGCCGCAGCCGAACGACCGAGCGCAGCGAGTCAGTGAGCGAGGAAGCGGAAGAGCGCCCAATACGCAAACCGCCAATGGAGGCCATTTCGCCGACACGTGTCCAGCGAAAGCCTC	vector
M00292:91:000000000-AHYF2:1:1103:7851:8882	AGAGACGCCGCAAAATGAATTTGTGTCTCTACTGTGGCAACAAAAGAATAGCCCGAGATAGAGTTGAGTGTTGTTCCAGTTTGGAACAAGAGTCCACTATTAAAGAACGTGGACTCCAACGTCAATGGAGGCCATTTCGCCGACACGTGTCCAGCGAAAGCCTC	vector
M00292:91:000000000-AHYF2:1:1103:7856:6692	AGAGACGCCGCAAAATGAATTTGTGTCTCTACTGTGGCAAAAATCTGGACAAAGTGCTGTCCGCCTACAACAAGCACCGGGATAAGCCCATCAGAGAGCAGGCCGAGAATATCATCCACCTGTTTACCCTGACCAATCTGGGAGCCCCTGCCGCCTTCAAGTACTTCGACACCACCATCGACCGGAAGAGGTACACCAGCACCAAAGAGGTGCTGGACGCCACCCTGATCCACCAGAGCATCACCGGCCTGTACGAGACAATGGAGGCCATTTCGCCGACACGTGTCCAGCGAAAGCCTC	vector
M00292:91:000000000-AHYF2:1:1103:7911:10197	AGAGACGCCGCAAAATGAATTTGTGTCTCTACTGTGGCAATTTTCCGAAGGTAACTGGCTTCAGCAGAGCGCAGATACCAAATACTGTTCTTCTAGTGGAGGCCATTTCGCCGACACGTGTCCAGCGAAAGCCTC	vector
M00292:91:000000000-AHYF2:1:1103:8021:14898	AGAGACGCCGCAAAATGAATTTGTGTCTCTACTGTGGCAAATGCATCGGATCTCGACTAGAGCTCGCTGATCAGCCTCGACTGTGCCTTCTAGTTGCCAGCCATCTGTTGTTTGCCCCTCCCCCGTGCCTTCCTTGACCCTGGAAGGTGCCACTCCCACTGTCCTTTCCTAATAAAATGAGGAAATTGCATCGCATTGTCTGAGTAGGTGGAGGCCATTTCGCCGACACGTGTCCAGCGAAAGCCTC	vector
M00292:91:000000000-AHYF2:1:1103:8042:10530	AGAGACGCCGCAAAATGAATTTGTGTCTCTACTGTGGCAACTGCTTGTCCCGGATGCCGTTGATCAGCTTCCGGCTCAGCCTGCCCCAGCCGGTGTATCTCCGCCGCTTCAGCTGCTTCATGGAGGCCATTTCGCCGACACGTGTCCAGCGAAAGCCTC	vector
M00292:91:000000000-AHYF2:1:1103:8242:17349	AGAGACGCCGCAAAATGAATTTGTGTCTCTACTGTGGTAATTGCGGCATTTTGCCTTCCTGCTTTTGCTCACCCAGAAACGCTGGTGAAAGTAAAAGATGCTGAAGATCAGTTGGGTGCACGAGTGGGTTACATCATGGAGGCCATTTCGCCGACACGTGTCCAGCGAAAGCCTC	vector
M00292:91:000000000-AHYF2:1:1103:8273:3611	AGAGACGCCGCAAAATGAATTTGTGTCTCTACTGTGGCAATTCTCCCTTCGGGAAGCGTGGCGCTTTCTCATAGCTCACGCTGTAGGTATCTCAGTTCGGTGTAGGTCGTTCGCTCCAAGCTGGGCTGTGTGCACGAACCCCCCGTTCAGCCCGACCGCTGCGCCTTATCCGGTAACTATCGTCTTGAGTCCAACCTGGAGGCCATTTCGCCGACACGTGTCCAGCGAAAGCCTC	vector
M00292:91:000000000-AHYF2:1:1103:8349:22255	AGAGACGCCGCAAAATGAATTTGTGTACATATTTGAATGTATTTAGAAAAATAAACAAATAGGGGTTCCGCGCACATTTCCCCGAAAAGTGCCACCTGACTGGAGGCCATTTCGCCGACACGTGTCCAGCGAAAGCCTC	vector
M00292:91:000000000-AHYF2:1:1103:8574:4057	AGAGACGCCGCAAAATGAATTTGTGTCTCTACTGTGGCAAAAACACTCTTCACTTTCTGGGACTTGCCCTAGTCCACTATAATAGCCAGCAACACAGAGTAAGCCACATTGGGGCTGTCGCTGCGGCCGTGTGGAGGCCATTTCGCCGACACGTGTCCAGCGAAAGCCTC	vector
M00292:91:000000000-AHYF2:1:1103:8726:14389	AGAGACGCCGCAAAATGAATTTGTGTCTCTACTGTGGCAACATTGCCAATCTGGCCGGCAGCCCCGCCATTAAGAAGGGCATAGAGGCCATTTCGCCGACACGTGTCCAGCGAAAGCCTC	vector
M00292:91:000000000-AHYF2:1:1103:9030:17545	AGAGACGCCGCAAAATGAATTTGTGTCTCTAATGTGGCAACATGATTCCTTCATATTTGCATATACGATACAGGGCTGTTAGAGAGATAATTGGAATTAATTTGACTGTAAATGGAGGCCATTTCGCCGACACGTGTCCAGCGAAAGCCTC	vector
M00292:91:000000000-AHYF2:1:1103:9165:17099	AGAGACGCCGCAAAATGAATTTGTGTCTCTACTGTGGCAAGATGGCTGGCAACTAGAAGGCACAGTCGAGGCTGATCAGCGAGCTCTAGTCGAGATCCGATGCATGGGGTCGTGCGCTCCTTTCGGTCGGGCGCTGCGGGTCGTGGGGCGGGCGTCAGGCACCGGGCTTGCGGGTCATGCACCAGGTGCGCGGTCCTTCGGGCACCTCGACGTCGGCGGTGACGGTGAAGCCGAGCCGCTCGTAGAAGGGTCAGGAGGCCATTTCGCCGACACGTGTCCAGCGAAAGCCTC	vector
M00292:91:000000000-AHYF2:1:1103:9213:15328	AGAGACGCCGCAAAATGAATTTGTGTCTCTACTGTGGCAACCTGGACATCGGCACCAACTCTGTGGGCTGGGCCGTGATCACCGACGAGTACAAGGTGCCCAGCAAGAAATTCAAGGTGCTGGGCAACACCGACCGGCACAGCATCAAGAAGAACCTGATCGGAGCCCTGCTGTTCGACAGCGGCGAAACAGCCGAGGCCAATGGAGGCCATTTCGCCGACACGTGTCCAGCGAAAGCCTC	vector
M00292:91:000000000-AHYF2:1:1103:9279:16073	AGAGACGCCGCAAAATGAATTTGTGTCTCTACTGTGGCAAAAATCGGCAAAATCCCTTATAAATCAAAAGAATAGCCCGAGATAGAGTTGAGTGTTGTTCCAGTTTGGAACAAGAGTCCACTATTAAAGAACGTGGACTCCAACGTCAAAGGGCGAAAAACCGTCTATCAGGGCGATGGCCCACTAGCTCATGAGACAATAACCCTGATAAATGCTTCAATAATATTGAAAAAGGAAGAGTATGAGTATTCAACATTTCCGGGTGGAGGCCATTTCGCCGACACGTGTCCAGCGAAAGCCTC	vector
M00292:91:000000000-AHYF2:1:1103:9406:22331	AGAGACGCCGCAAAATGAATTTGTGTCTCTACTGTGGCAAACAACGTTGCGCAAACTATTAACTGGCGAACTACTTACTCTAGCTTCCCGGCAACAATTAATAGACTGGATGGAGGCGGATAAAGTTGCAGGACCACTGGAGGCCATTTCGCCGACACGTGTCCAGCGAAAGCCTC	vector
M00292:91:000000000-AHYF2:1:1103:9422:20040	AGAGACGCCGCAAAATGAATTTGTGTCTCTACTGTGGCAATCTTGGCTTTATATATCTTGTGGAAAGGACGAAACACCGTGTCTCTACTGTGGCAATGGGTTTTAGAGCTAGAAATAGCAAGTTAAAATAAGGCTAGTCCGTTATCTGTGTAAACGTCGACATCTAAATATGAAATTATCAACTATTGCAGTAGTAAAATTTCAATCCCCAACCTCTTTACATTCGAATGTTACATGTTGTAGATTTGATGATAAAAAAGACACCTTCGATATAACGTCACCTTTAAAATGACAACTTGTTAATGGAGGCCATTTCGCCGACACGTGTCCAGCGAAAGCCTC	vector
M00292:91:000000000-AHYF2:1:1103:9440:20882	AGAGACGCCGCAAAATGAATTTGTGTCTCTACTGTGGCAACAGGCTGAGCCGGAAGCTGATCAACGGCATCCGGGACAAGCAGTCCGGCAAGACAATCCTGGATTTCCTGAAGTCCGACGGCTTCGCCAACAGAAACTTCATGCAGCTGATCCACGACGACAGCCTGACCTTTAAAGAGGACATCCAGATGGAGGCCATTTCGCCGACACGTGTCCAGCGAAAGCCTC	vector
M00292:91:000000000-AHYF2:1:1103:9560:4651	AGAGACGCCGCAAAATGAATTTGTGTCTCTACTGTGGCTCAGTTGCCAGCCATCTGTTGTTTGACCCTCCCCCGTGCCTTCCTTGACCCTGGAAGATGCCACTCCCACTGTCCTTTGCTTATAATGTGTAGAAGTTGCAGCGCATTGTCTGAGAAGGAGTCATTCTATTCTGTGGAGGCCATTTCGCCGACACGTGTCCAGCGAAAGCCTC	vector
M00292:91:000000000-AHYF2:1:1103:9647:6838	AGAGACGCCGCAAAATGAATTTGTGTCTCCACTGTGGCTTGGTCGCCCGACGCCTCAGTGAGCGAGCGAGCCCGCAGCTGCCTGCAGGGGCGCCTGATGAGGTATTTTCTCCTTACTCAGCTGTGCGGTATTTCACACCGCATACGTCAAAGCAACCAAAGTTGGAGGCTATTTCGCCGAAACGTGTCCAGCGAAAGCCTC	vector
M00292:91:000000000-AHYF2:1:1103:9794:16629	AGAGACGCCGCAAAATGAATTTGTGTCTCTACTGTGGCAATGTCATCATATTAATGGATACTTAGACGTCAGATGGCACTTTTCGGGGAAATGTGCGCGGTACCCCTATTTGTTTTGGAGGCCATTTCGCCGACACGTGTCCAGCGAAAGCCTC	vector
M00292:91:000000000-AHYF2:1:1103:9866:21823	AGAGACGCCGCAAAATGAATTTGTGTCTCTACTGTGGCAAAAGATCGAGAAGATCCTGACCTTCCGCATCCCCTACTACGTGGGCCCTCTGGCCAGGGGAAACAGCAGATTCGCCTGGATGACCAGAAAGAGCGAGGAAACCATCATGGAGGCCATTTCGCCGACACGTGTCCAGCGAAAGCCTC	vector
M00292:91:000000000-AHYF2:1:1104:10078:5007	AGAGACGCCGCAAAATGAATTTGTGTCTCTACTGTGGCAAATCCTGAAAGAACACCCCGTGGAAAACACCCAGCTGCAGAACGAGAAGCTGTACCTGTACTACCTGCACAGGCGCTCGGGCAAAGTGAAACCTCGATAATGCAGTCTCTGACGCCGGAGAAAATTGCCGCCATTTTACCGCTGCAATTTTTCCCGCAGGAGGCCATGTCGCCGACACGTGTCCAGCGAAAGCCTC	vector
M00292:91:000000000-AHYF2:1:1104:10286:1787	AGAGACGCCGCAAAATGAATTTGTGTCTCTACTGTGGCAACTTCGAGAAGAATCCCATCGACTTTCTGGAAGCCAAGGGCTACAAAGAAGTGAAGAAGGACCTGAGCATCAATGGAGGCCATTTCGCCGACACGTGTCCAGCGAAAGCCTC	vector
M00292:91:000000000-AHYF2:1:1104:10588:5086	AGAGACGCCGCAAAATGAATTTGTGTCTCTACTGTGGCAAAGCACCGGGATAAGCCCATCAGAGAGCAGGCCGAGAATATCATCCACCTGTTTACCCTGACCAATCTGAATGGAGGCCATTTCGCCGACACGTGTCCAGCGAAAGCCTC	vector
M00292:91:000000000-AHYF2:1:1104:10726:2867	AGAGACGCCGCAAAATGAATTTGTGTCTCTACTGTGGCAAGATGGCTGGCAACTAGAAGGCACAGTCGAGGCTGATCAGCGAGCTCTAGTCGAGATCCGATGCATGGGGTCGTGCGCTCCTTTCGGTCGGGCGCTGCGGGTCGTGGGGCGGGCGGCAGGCACCGGGCTTGCGGGTCATGCACCAGGTGCGCGGTCCTTCGGGCACCTCGACGTCGGCGGTGACGGTGAAGCCGAGCCGCTCGTAGAAGGGTCAGGAGGCCATTTCGCCGACACGTGTCCAGCGAAAGCCTC	vector
M00292:91:000000000-AHYF2:1:1104:10948:10603	AGAGACGCCGCAAAATGAATTTGTGTCTCTACTGTGGCAAGGGAAAAAGAGTTGGTAGCTCTTGATCCGGCAAACAAACCACCGCTGGTAGCAGTTCGCCGGCAGAGGCCAGCATTCTCTTCCGGCCGTTTTCCAGCTCGAACAGGGAGTACTTAGGCAGCGTGATGATCAGGTCCTTTTTCACTTCTTTGTAGCCCTTGGCTTCCAGAAAGTCGATGGGATTCTTCTCGAAGCTGCTTCTTTCCATGATGATGGAGGCCATTTCGCCGACACGTGTCCAGCGAAAGCCTC	vector
M00292:91:000000000-AHYF2:1:1104:10959:4326	AGAGACGCCGCAAAATGAATTTGTGTCTCTACTGTGGCAGACTAAGTTTACTCATTTATTATTTAGATTGTTTTAAAACTTCATTTTTAATTTAAAAGGATCTAGGTGAAGATCCTGTGTGATAATCTCATGACCAAAATCCCTTAACGTGACTTTTCGTTCAACTGAGCGTCAGACCCAGTAGATGGAGGCCATTTCGCCGACACGTGTCCAGCGAAAGCCTC	vector
M00292:91:000000000-AHYF2:1:1104:10969:18041	AGAGACGCCGCAAAATGAATTTGTGTCTCTTCTGTGGTACACAAGTGGCCTCTGGCCTCGCACACATTACACAACCACCGGTAGGCGCCAAGCGGCTCGGAGGCCATTTCGCCGACACGTGTCCAGCGAAAGCCTC	vector
M00292:91:000000000-AHYF2:1:1104:11149:16753	AGAGACGCCGCAAAATGAATTTGTGTCTCTACTGTGGCAAGACGGGGAAAGCCGGCGAACGTGGCGAGAAAGGAAGGGAAGAAATGGAGGCCATTTCGCCGACACGTGTCCAGCGAAAGCCTC	vector
M00292:91:000000000-AHYF2:1:1104:11314:18948	AGAGACGCCGCAAAATGAATTTGTGTCTCTACTGTGGCAAACGTTCTTCGGGGCGAAAACTCTCAAGGATCTTACCGCTGTTGAGAGCCAGTGCGATGTAACCCACTCGTGTGGAGGCCATTTCGCCGACACGTGTCCAGCGAAAGCCTC	vector
M00292:91:000000000-AHYF2:1:1104:11331:23960	AGAGACGCCGCAAAATGAATTTGTGTCTCTACTGTGGCAATGTCGATGGAGTCGTCCTTCAGAAAGCTCTGAGGCACGATAGGAGCCACAGCGGAGTCGGACAGCCGGTTGGTGTCCACTTGAAGGCCATGTCGCCGACACGTGTCCAGCGAAAGCCTC	vector
M00292:91:000000000-AHYF2:1:1104:11339:20108	AGAGACGCCGCAAAATGAATTTGTGTCTCTACCTATTTGTTTATTTTTCTAAATACGTTCAAATATGTATCCGCTCATGGGACAATAACGCTGATAAAAGCTTCAATAATATTGAAAAAGGGGGAGTGGAGGCCATTTCGCCGACACGTGTCCAGCGAAAGCCTC	vector
M00292:91:000000000-AHYF2:1:1104:11375:14013	AGAGACGCCGCAAAATGAATCTGTGTCTCTACTGTGGCAAATGCTGTTTTCTGTGTGAAATTTTTATACGCTCACCATTCCACACAACATACGATAAGGAAGCATAAAGCGTAGTGACTGGGGTGCCTGAGGCGTGAGCTAACCCAAATTAATTGCTTTGTACTTACTGCATGGAGGCCATTTCGCCGACACGTGTCCAGCGAAAGCCTC	vector
M00292:91:000000000-AHYF2:1:1104:11520:23169	AGAGACGCCGCAAAATGAATTTGTGTCTCTACTGTGGCAACAGTTCCTCGGTGCCGTCCATCTTTTCCAGGATGGGCTTGATGAACTTGTAGAACTCTTCCTGGCTGGCTCCGCCGTCAATGTAGCCGGCGTAGCCGTTCTTGCTCTGGTCGAAGAAATGGAGGCCATTTCGCCGACACGTGTCCAGCGAAAGCCTC	vector
M00292:91:000000000-AHYF2:1:1104:11613:7159	AGAGACGCCGCAAAATGAATTTGTGTCTCTACTGTGGCAATGGAGTGGCACCTTCCAGGGTCAAGGAAGGCACGGGGCAGCGGCATTTTCTCAACTGTCAGACTCTGACCCGTCAAAATCTGACGCATCAAAATCTGACCCGTCAAAATTTGATGCGTACGTCAAAAGACTCATGCTCACCCCCGGAATCATGGAGGCCATTTCGCCGACACGTGTCCAGCGAAAGCCTC	vector
M00292:91:000000000-AHYF2:1:1104:11629:4070	AGAGACGCCGCAAAATGAATTTGTGTCTCTACTGTGGCAACGCGGTGGTTTTTTTGTTTGCAAGCAGCAGATTACGCGCAGAAAAAAAGGATCTCAAGAAGATCCTTTGATCTTTTCTACGGGGTCTGACGCTCAGTGGAACGAAAACTCACGTTAAGGGATTTTGGTCATGAGATTATCAAAAAGGATCTTCATGGAGGCCATTTCGCCGACACGTGTCCAGCGAAAGCCTC	vector
M00292:91:000000000-AHYF2:1:1104:11883:16117	AGAGACGCCGCAAAATGAATTTGTGTCTCTACTGTGGCAGAGCTTGACGGGGAAAGCCGGCGAACGTGGCGAGAAAGGAAGGGAAGAAAGCGAAAGGAGCGGTGGAGGCCATTTCGCCGACACGTGTCCAGCGAAAGCCTC	vector
M00292:91:000000000-AHYF2:1:1104:11995:11804	AGAGACGCCGCAAAATGAATTTGTGTCTCAAGCCCGGGCGGCCTCAGTGAGCGAGCGAGCGCGCAGCTGCCTGCAGGGGCGCCTGATGCGGTATTTTCTCCTTACGCATCTGTGCGGTATTTCACACCGCATACGTCAAAGCAACCATAGTACGCGCCCTGTAGCGGCGCATTAAGCGCGGCGGGTGTAGTGGAGGCCATTTCGCCGACACGTGTCCAGCGAAAGCCTC	vector
M00292:91:000000000-AHYF2:1:1104:12091:17825	AGAGACGCCGCAAAATGAATTTGTGTCTCTACTGTGGCAAACGTGGGCCATCGCCCTGATAGACGGTTTTTCGCCCTTTGACGTTGGAGTCCACGTTCTTTAATAGTGGACTCTTGTTCCAAACTGGAACAACACTCAACCCTATCTGGAGGCCATTTCGCCGACACGTGTCCAGCGAAAGCCTC	vector
M00292:91:000000000-AHYF2:1:1104:12153:14167	AGAGACGCCGCAAAATGAATTTGTGTCTCTACTGTGGCAAATGCAATTTCCTCATTTTATTAGGAAAGGACAGTGGGAGTGGCACCTTCCAGGGTCAAGGAAGGCACGGGGGAGGGGCAAACAACAGATGGCTGGCAACTAGAAGGCACAGTCGAGGCTGATCAGCGAGCTCTAGTCGAGATCCGATGCATGGGGTCGTGCGCTCCTTGATGGAGGCCATTTCGCCGACACGTGTCCAGCGAAAGCCTC	vector
M00292:91:000000000-AHYF2:1:1104:12421:16714	AGAGACGCCGCAAAATGAATTTGTGTCTCTACTGTGGCAAGGTGAGCGGGCGGGACGGCCCTTCTCCTCCGGGCTGTAATTAGCTGAGCAAGAGGTAAGGGTTTAGGGGATGGTTGGTTGGTGGGGTATTAATGTTTAATTACCTGGAGCACCTGCCTGAAATCACTTTTTTTCAGGTTGGACCGGTGCCACCATGGACTATAAGGACCACGACGGAGACTACAAGGATCATGATTGGAGGCCATTTCGCCGACACGTGTCCAGCGAAAGCCTC	vector
M00292:91:000000000-AHYF2:1:1104:12457:20610	AGAGACGCCGCAAAATGAATTTGTGTCTCTACTGTGGCAAACGTCTAAGAAACCATTATTATCATGACATTAACCTATAAAAATAGGCGTATCACGAGGCCCTTTCGTCTCGCGCGTTTCGGTGATGACGGTGAAAACCTCTGACACATGCAGCTCCCGGATACCATGTGTATATACCACTTGACACATATACATATATATATACACATATTGGAGGCCATTTCGCCGACACGTGTCCAGCGAAAGCCTC	vector
M00292:91:000000000-AHYF2:1:1104:12649:15311	AGAGACGCCGCAAAATGAATTTGTGTCTCTACTGTGGCAACTCACAATTCCACACAACACACGAGCCGGAAGCATAAAGTGTAAAGCCTGAGGTGCCTAATGAGTGAGCTAACTCACATTAATTGCGTTGGAGGCCATTTCGCCGACACGTGTCCAGCGAAAGCCTC	vector
M00292:91:000000000-AHYF2:1:1104:12973:16222	AGAGACGCCGCAAAATGAATTTGTGTCTCTACTGTGGCAACAGTTCCTCGGTGCCGTCCATCTTTTCCAGGATGGGCTTGATGAACTTGTAGAACTCTTCCTGGCTGGCTCCGCCGTCAATGTAGCCGGCGTAGCCGTTCTTGCTCTGGTCGAAGAAATGGAGGCCATTTCGCCGACACGTGTCCAGCGAAAGCCTC	vector
M00292:91:000000000-AHYF2:1:1104:13073:10473	AGAGACGCCGCAAAATGAATTTGTGTCTCTACTGTGGCTTGGTCGCCCGACGCCTCAGTGAGCGAGCGAGCGCGCAGCTGCCTGCAGGGGCGCCTGATGCGGTATTTTCTCCTTACGCATCTGTGCGGTATTTCACACCGCATACGTCAAAGCAACCATAGTTGGAGGCCATTTCGCCGACACGTGTCCAGCGAAAGCCTC	vector
M00292:91:000000000-AHYF2:1:1104:13427:7366	AGAGACGCCGCAAAATGAATTTGTGTCTCTACTGTGGCAATGCTTTGACGTATGCGGTGTGAAATACCGCACAGATGCGTAAGGAGAAAATACCGCATCAGGCGCCCCTGCAGGCAGCTGCGCGCTCGCTCGCTCAGTGGAGGCCATTTCGCCGACACGTGTCCAGCGAAAGCCTC	vector
M00292:91:000000000-AHYF2:1:1104:13439:7612	AGAGACGCCGCAAAATGAATTTGTGTCTCTACTGTGGCAAACTACCCAAGAAATTATTACTTTCTACGTCACGTATTTTGTACTAATATCTTTGTGTTTACAGTCAAATTAATTCCAATTATCTCTCTAACAGCCTTGTATCGTGGAGGCCATTTCGCCGACACGTGTCCAGCGAAAGCCTC	vector
M00292:91:000000000-AHYF2:1:1104:13523:21193	AGAGACGCCGCAAAATGAATTTGTGTCTCTACTGTGGCCCGGAGATGAGCCATTTGTCTGCAGAATTGGCGCACGCGCTAAACACGGACTAGCCTTATTTTAACTTGCTATTTCTAGCTCTAAAACAAAAAAGCACCGACTCGGTGCCACTTTTTCAAGTTGATAACGGACTAGCCTTATTTTGGAGGCCATTTCGCCGACACGTGTCCAGCGAAAGCCTC	vector
M00292:91:000000000-AHYF2:1:1104:13580:21519	AGAGACGCCGCAAAATGAATTTGTGTCTCTACTGTGGCAAGCAGAGGCCAGCATTCTCTTCCGGCCGTTTTCCAGCTCGAACAGGGAGTACTTAGGCAGCTTGATGATCTGGAGGCCATTTCGCCGACACGTGTCCAGCGAAAGCCTC	vector
M00292:91:000000000-AHYF2:1:1104:13636:6051	AGAGACGCCGCAAAATGAATTTGTGTCTCCACTGTGGGCTGGGCCGTGATCACCGACGAGTACAAGGTGCCCAGCAAGAAATTCAAGGTGCTGGGCAACACCGACCGGCACAGCATCAAGAAGAACCTGATCGGAGCATGGAGGCCATTTCGCCGACACGTGTCCAGCGAAAGCCTC	vector
M00292:91:000000000-AHYF2:1:1104:13638:10975	AGAGACGCCGCAAAATGAATTTGTGTCTCTACTGTGGCAAACTCATATATACTTTAGATTGATTTAAAACTTCATTTTTAATTTAAAAGGATCTAGGTGAAGATCCTTTTTGATAATCTCATGACCAAAATCCCTTAACGTGAGTTTTCGTTCCACTGAGCGTCAGACCCCGTAGAAAAGATCAAAGGATCTTCTTGAGATCCTTTTTTTCTGGAGGCCATTTCGCCGACACGTGTCCAGCGAAAGCCTC	vector
M00292:91:000000000-AHYF2:1:1104:13699:4878	AGAGACGCCGCAAAATGAATTTGTGTCTCTACTGTGGCAATTAATCGCCTTGCAGCACATCCCCCTTTCGCCAGCTGGCGTAATAGCGAAGAGGCCTGCACCGATCGCCCTTCCCAACAGTTGCGCAGCCTGAATGGCGAATGGAAATTGTAAGCGTTAATATTTTGTTAAAATTCGCGTTAAATTTTTGTTAGATCTGGAGGCCATTTCGCCGACACGTGTCCAGCGAAAGCCTC	vector
M00292:91:000000000-AHYF2:1:1104:13732:20018	AGAGACGCCGCAAAATGAATTTGTGTCTCTACTGTGGCAACATGATTCCTTCATATTTGCATATACGATACAAGGCTGTTAGAGAGATAATTGGAATTAATTTGACTGTAAATGGAGGCCATTTCGCCGACACGTGTCCAGCGAAAGCCTC	vector
M00292:91:000000000-AHYF2:1:1104:13921:9114	AGAGACGCCGCAAAATGAATTTGTGACCCTGCTGAAAGCTCTCGTGCGGCAGCAGCTGCCTGGGAAGTACAAAGGGATTTTCTTCGACCAGAGCAAGAACGGCTACGCCGGCTACATTGACGGCGGAGCCAGCCAGGAAGAGTTCTACAAGTTCATCAAGCCCATCCTGGAAAAGATGGACGGCACCGAGGAACTGCTCGTGAAGCTGAACAGAGAGGACCTGCTGCGGAAGCAGCGGACCTTCGTGGAGGCCATTTCGCCGACACGTGTCCAGCGAAAGCCTC	vector
M00292:91:000000000-AHYF2:1:1104:13952:12038	AGAGACGCCGCAAAATGAATTTGTGTCTCTACTGTGGCAATTGCCTGGCCGGCCTTTTTCGTGGCCGCCGGCCTTTTGTCGCCTCCCAGCTGAGACAGGTCGATCCGTGTCTCGTACAGGCCGGTGATGCTCTGGTGGATCAGGGTGGCGTCCAGCACCTCTTTGGTGCTGGTGTACCTCTTCCGGTCGATGGTGGTGTCAAAGTACTTGAAGGCGGCAGGGTGGAGGCCATTTCGCCGACACGTGTCCAGCGAAAGCCTC	vector
M00292:91:000000000-AHYF2:1:1104:14188:24163	AGAGACGCCGCAAAATGAATTTGTGTCTCTACTGTGGCAATTCCAGAAAGTCGATGGGATTCTTCTCGAAGGTGCTTCTTTCCATGATGGTGATCCACAGCAGCTCTTTCACACTCTTCAGTTTCTTGGACTTGCACTTTTCCACTTTGGCCACCACCAGCACAGAATAGGCCACGGTGGGGATGTCGAAGCCGCATTACTTCTTAGGGCCCCAGACCTTCTTTCTGGCGATCAGCTTAATTGAGGCCATTTCGCCGACACGTGTCCAGCGAAAGCCTC	vector
M00292:91:000000000-AHYF2:1:1104:14428:16911	AGAGACGCCGCAAAATGAATTTGTGTCTCTACTGTGGCAGCCCGACGCCCAGGCTTTGCCCGGGCGGCCTCAGTGAGCGAGCGAGCGCGCAGCTCACCCCGTGGAAAACACCCAGCTGCAGAACGAGAAGCTGTGCCTGTACTACCTGCAGAATGGGCGGGATATGTACGTGGACCATGGAGGCCATTTCGCCGACACGTGTCCAGCGAAAGCCTC	vector
M00292:91:000000000-AHYF2:1:1104:14542:1927	AGAGACGCCGCAAAATGAATTTGTGTCTCTACTGTGTTGCCGGGAAGCTAGAGTAAGTAGTTCGCCTTTTAATAGTCTGCGCAACTTTGTTGCCATTGCTACAGGCATCGTGGTGTCACGCTCGTCGTTTGGTATTGCTTCATTCAGCTCCGGTTCACAACGATAAAGGCGAGTTACATGATCCCCCATGTTGTGCTGGAGGCCATTTCGCCGACACGTGTCCAGCGAAAGCCTC	vector
M00292:91:000000000-AHYF2:1:1104:14579:22201	AGAGACGCCGCAAAATGAATTTGTGTCTCTACTGTGGCAAATAAAATTGTAAACGTTAATATTTTGTTAAAATTCGCGTTAAATTTTTGTTAATTCAGCTCATTTTTTAACCAATAGGCCGGAATCGGCAAAATCCCTTATAAATGAAAAGAATAGCCCGAGATAGAGTTGAGTGTTGTTCCAGTTTGGAACAAGAGTCCACAATTAAAGAACGTGGACACCACCGTCAAAGGGCGAAAAACCGTCTTGGAGGCCATTTCGCCGACACGTGTCCAGCGAAAGCCTC	vector
M00292:91:000000000-AHYF2:1:1104:14740:14042	AGAGACGCCGCAAAATGAATTTGTGTCTCTACTGTGGCAACAGTTCCTCGGTGCCGTCCATCTTTTCCAGGATGGGCTTGATGAACTTGTAGAACTCTTCCTGGCTGGCTCCGCCGTCAATGTAGCCGGCGTAGCCGTTCTTGCTCTGGACGAAGAAATGGAGGCCATTTCGCCGACACGTGTCCAGCGAAAGCCTC	vector
M00292:91:000000000-AHYF2:1:1104:15215:21251	AGAGACGCCGCAAAATGAATTTGTGTCTCTACTGTGGCAGCTATTCTTTTGATTTATAAGGGATTTTGCCGATTTCGGTCTATTGGTTAAAAAATATGGAGGCCATTTCGCCGACACGTGTCCAGCGAAAGCCTC	vector
M00292:91:000000000-AHYF2:1:1104:15267:17546	AGAGACGCCGCAAAATGAATTTGTGTCACTACTGTGGCAAAGGCGGTAATATGGTTATACACAGAACCAGGGAAGAACGCAGGAAAGAAAAAGATATCAGTTGGCCATCAAAAGAATGGAGACCATTTCGCCGACACGTGTCCAGCGAAAGCCTC	vector
M00292:91:000000000-AHYF2:1:1104:15801:15688	AGAGACGCCGCAAAATGAATTTGTGTCTCTACAGTGGCTCAGCTAATTACAGCCCGGAGGAGAAGGGCCGTCCCGCCCGCTCACCTGTGGGAGATGGAGGCCATTTCGCCGACACGTGTCCAGCGAAAGCCTC	vector
M00292:91:000000000-AHYF2:1:1104:15975:15830	AGAGACGCCGCAAAATGAATTTGTGTCTCTACTGTGGCACAGAATAGGCCACGGTGGGGCTGTCGAAGCCGCCGTACTTCTTAGGGTCCCAGTCCTTCTTTCTGGCGATCAGCTTATCGCTGTTCCTCTTGGGCAGGATAGACTCTTTGCTGAAGCCGCCTGTCTGCACCTCGGTCTTTTCCACGAAATTCACTTGGGGCATGCTCAGCACTTTCCGCACGTGTCCAGCGAAAGCCTC	vector
M00292:91:000000000-AHYF2:1:1104:16047:17380	AGAGACGCCGCAAAATGAATTTGTGTCTCTACTGTGGCAGGCTCGTGCTTCTTATCCTCTTCCACCAGGAAGGACTCTTCCAGTCTGTGGAAGAAGCTGTCGTCCACCTTGGCCATCTCGTTGCTGAAGACCTCTTGCAGATAGCAGATCCGGTTCTTCCGTGGAGGCCATTTCGCCGACACGTGTCCAGCGAAAGCCTC	vector
M00292:91:000000000-AHYF2:1:1104:16492:18268	AGAGACGCCGCAAAATGAATTTGTGTCTCTACTGTGGCAACGTACACGAACTCGCTTTCCAGCTTAGGGTACTTTTTGATCAGGGCGGTTCCCACGACGGCGTTCAGGTAGGCGTCGTTGGCGTGGTGGTAGTTGTTGATCTCGCGCACTTTGTAAAACTGGAAATCCTTCCGGAAATCGGACACCAGCTTGGACTTAAGGGTGATCACTTTCACTTCCCGGATCAGAGGAGGCCATTTCGCCGACACGTGTCCAGCGAAAGCCTC	vector
M00292:91:000000000-AHYF2:1:1104:16547:4387	AGAGACGCCGCAAAATGAATTTGTGTCTCTACTGTGGCAAAAGAGTGTGAAAGAGCTGCTGGGGATCATCATCATGGAAAGAAGCAGCTTCGAGAAGAATCCCATCGACTTTCTGGAGGCCAAGGGCTACAAAGAAGTGAAAAAGGACCTGATCATCAAGCTGCCTAAGTACTCCCTGTTCAAATGGAGGCCATTTCGCCGACACGTGTCCAGCGAAAGCCTC	vector
M00292:91:000000000-AHYF2:1:1104:16548:11659	AGAGACGCCGCAAAATGAATTTGTGTCTCTACTGTGGCAATGGTGTCACGCTCGTCGTTTGGTATGGCTTCATTCAGCTCCGGTTCCCAACGATCAAGGCGAGTTACATGTTCCCCATCTGGAGGATTGTATTGCGTTTGGTGACGGGATGACCGACGCCGAAATGCGGTCGATGGCGGGGAAAGGCTGCATTATGGGCAGTGCGCACCAGCGTCTGAAAGACCTTCATCCCGAGCTGGAATGGAGGCCATTTCGCCGACACGTGTCCAGCGAAAGCCTC	vector
M00292:91:000000000-AHYF2:1:1104:16894:8697	AGAGACGCCGCAAAATGAATTTGTGTCTCTACTGTGGCAACACCCGCCAACACCCGCTGACGCGCCCTGACGGGCTTGTCTGCTCCCGGCATCCGCTTACAGACAAGCTGTGACTGGAGGCCATTTCGCCGACACGTGTCCAGCGAAAGCCTC	vector
M00292:91:000000000-AHYF2:1:1104:16961:13750	AGAGACGCCGCAAAATGAATTTGTGTCTCTACTGTGGCAAGAGCACCTGCCTGAAATCACTTTTTTTCAGGTTGGACCGGTGCCACCATGGACTAAAAGGACCACGACGGAGACTACAAGGATCATGATATTGATTACAAAGACGATGACGATAAGATGGCCCCAAAGAAGAAGCGGAAGGTCAGTATCCACGAAGTCCCAGCAGCCGACAAGAAGTACATGGAGGCCATTTCGCCGACACGTGTCCAGCGAAAGCCTC	vector
M00292:91:000000000-AHYF2:1:1104:17055:7495	AGAGACGCCGCAAAATGAATTTGTGTCTCTACTGTGGCAACAAGGTGCTGACCAGAAGCGACAAGAACCGGGGCAAGAGCGACAACGTGCCCTCCGAAGAGGAATGGAGGCCATTTCGCCGACACGTGTCCAGCGAAAGCCTC	vector
M00292:91:000000000-AHYF2:1:1104:17057:14819	AGAGACGCCGCAAAATGAATTTGTGTCTCTACTGTGGCAAGAGCACCTGCCTGAAATCACTTTTTTTCAGGTTGGACCGGTGCCACCATGGACTATAAGGACCACGACGGAGACTACAAGGATCATGATATTGATTACAAAGACGATGACGATAAGATGGCCCCAAAGAAGAAGCGGAAGGTCGGTATCCACGGAGTCCCAGCAGCCGACAAGAAGTACATGGAGGCCATTTCGCCGACACGTGTCCAGCGAAAGCCTC	vector
M00292:91:000000000-AHYF2:1:1104:17112:8344	AGAGACGCCGCAAAATGAATTTGTGTCTCTACTCGCCCTTATTCCCTTTTTTGCTGCATTTTGTCTTCCTGTTTTTGCTCACCCAGAAACGCTGGTGAAAGTAAAAGATGCTGAGGATCAGTTGCCCTCCGAAGAGGTCGTGAAGAAGATGAAGAACTACGGGCGGCAGCTGCTATGGAGGCCATTTCGCCGACACGTGTCCAGCGAAAGCCTC	vector
M00292:91:000000000-AHYF2:1:1104:17264:17317	AGAGACGCCGCAAAATGAATTTGTGTCTCTACTGTGGCAATCACTGTCTGCAGGATGCCCTTCTTAATGGCGGGGCTGCCGGCCAGATTGGCAATGTGCTTAATGGAGGCCATTTCGCCGACACGTGTCCAGCGAAAGCCTC	vector
M00292:91:000000000-AHYF2:1:1104:17588:8757	AGAGACGCCGCAAAATGAATTTGTGTCTCTACTGTGGCAAACTACCCAAGAGATTATTACTTTCTACGTCACGTATTTTGTACTAATATCTTTGTGTTTACAGTCAAATTAATTCCAATTATCTCTCTAACAGCCTTGTATCGTGGAGGCCATTTCGCCGACACGTGTCCAGCGAAAGCCTC	vector
M00292:91:000000000-AHYF2:1:1104:17681:7367	AGAGACGCCGCAAAATGAATTTGTGTCTCTACTGTGGCAAATCGCTGAGATAGGTGCCTCACTGATTAAGCATTGGTAGCTGTCAGACCAAGTTTCCTCATATATACTTTAGATTGATTTAAAACTTCATTTTTAATTTAAAAGGATCTAGGTTGGAGGCCATTTCGCCGACACGTGTCCAGCGAAAGCCTC	vector
M00292:91:000000000-AHYF2:1:1104:17735:15865	AGAGACGCCGCAAAATGAATTTGTGTCTCTACTGTGGCAACCGCTTACAGACAAGCTGTGACCGTCTCCGGGAGCTGCATGTGTCAGAGGTTTGGAGGCCATTTCGCCGACACGTGTCCAGCGAAAGCCTC	vector
M00292:91:000000000-AHYF2:1:1104:17922:23505	AGAGACGCCGCAAAATGAATTTGTGTCTCTACTGTGGCAACTGCTTGTCCCGGATGCCGTTGATCAGCTTCCGGCTCAGCCTGCCCCAGCCGGTGTATCTCCGCCGCTTCAGCTGCTTCATGGAGGCCATTTCGCCGACACGTGTCCAGCGAAAGCCTC	vector
M00292:91:000000000-AHYF2:1:1104:18102:18693	AGAGACGCCGCAAAATGAATTTGTGTCTCTACTGTGGCAAATAGTTGTTGATCTCGCGCACTTTGTAAAACTGGAAATCCTTCCGGAAATCGGACACCAGCTTGGACTTCAGGGTGATCACTTTCACTTCCCGGATCAGCTTGTCATTCTCGTCGTACTTAGTGTTCATCCGGGTGGAGGCCATTTCGCCGACACGTGTCCAGCGAAAGCCTC	vector
M00292:91:000000000-AHYF2:1:1104:18236:19732	AGAGACGCCGCAAAATGAATTTGTGTCTCTACTGTGGCAAATTTTTGTTAAATCAGCTCATTTTTTAACCAATAGACCGAAATCGGCAAAATCCCTTATAAATCAAAAGAATAGCCCGAGATAGAGTTGAGTGTTGTTCCAGTTTGGAACAAGAGTCCACTATTAAAGAACGTGGACTCCAACGTCAAAGGGCGAAAAACCGTCACAAATGGAGGCCATTTCGCCGACACGTGTCCAGCGAAAGCCTC	vector
M00292:91:000000000-AHYF2:1:1104:18462:22303	AGAGACGCCGCAAAATGAATTTGTGTCTCTACTGTGGCAACGGAAGGTCGGTATCCACGGAGTCCCAGCAGCCGACAAGAAGTACAGCATCGGCCTGGACATCGGCACCAACTCTGTGGGCTGGGCCGTGATCACCGACGAGTACTGGAGGCCATTTCGCCGACACGTGTCCAGCGAAAGCCTC	vector
M00292:91:000000000-AHYF2:1:1104:18470:3447	AGAGACGCCGCAAAATGAATTTGTGTCTCTACTGTGGCAATCTTGGCTTTATATATCTTGTGGAAAGGACGAAACACCGTGTCTCTACTGTGGCAATGGGTTTTAGAGCTAGAAATAGCAAGTTAAAATAAGGCTAGTCCGTTATCTGTGTAAACGTAGAAATCTAAATATGACATTATTAACTATTGCAGTAGTAAAATTTCAATCCCCAATTTCTTTACATTCGAATGTTACATGTTGTAGATTTGATGATAAAAAAGACACCTTCGATATAACGTCACCTTTAAAATGACAACTTGTTAATGGAGGCCATTTCGCCGACACGTGTCCAGCGAAAGCCTC	vector
M00292:91:000000000-AHYF2:1:1104:18538:15987	AGAGACGCCGCAAAATGAATTTGTGTCTCTACTATAGCAAGCCAAGCTGGTGTCCGATTTCCGGAAGGATTTCCAGTTTTACAAAGTGCGCGAGATCAACAACTACAACCACGCCCACGACGCCTAAATGGAGGCCATTCCGCCGACACGTGTCCAGCGAAAGCCTC	vector
M00292:91:000000000-AHYF2:1:1104:18706:16297	AGAGACGCCGCAAAATGAATTTGTGTCTCTACTGTGGCAACATGATTCCTTCATATTTGCATATACGATACAAGGCTGTTAGAGAGATAATTGGAATTAATTTGACTGTAAATGGAGGCCATTTCGCCGACACGTGTCCAGCGAAAGCCTC	vector
M00292:91:000000000-AHYF2:1:1104:18761:21552	AGAGACGCCGCAAAATGAATTTGTGTCTCTACTGTGGCAAAGGAAAGTCACATAGGGTCATGGACTGGGCACAATGCCACGTGGGCCATTTACCGACATCGAGGCCAATGTGGGTCGTACTCGGCATATGATACCCGTAATGTATTGCCAAGCTGGCATTTTACCTGGAGGCCATTTCGCCGACACGTGTCCAGCGAAAGCCTC	vector
M00292:91:000000000-AHYF2:1:1104:18768:5254	AGAGACGCCGCAAAATGAATTTGTGTCTCTACTGTGGCAAAAGGACACCCGGGAAAAGATCGAGTAGATCCTGACCTTCCGCATCCCCTACTACGTGGGCCCTCTGGCCAGGGGAAACATGGAGGCCATTTCGCCGACACGTGTCCAGCGAAAGCCTC	vector
M00292:91:000000000-AHYF2:1:1104:18775:21479	AGAGACGCCGCAAAATGAATTTGTGTCTCTACTGTGGCAATTAGCCCGAGATAGAGTTGAGTGTTGTTCCAGTTTGGAACAAGATGGAGGCCATTTCGCCGACACGTGTCCAGCGAAAGCCTC	vector
M00292:91:000000000-AHYF2:1:1104:18797:14964	AGAGACGCCGCAAAATGAATTTGTGTCTCTACTGTGGCAGCGGCAGCAGCTGCCTGAGAAGTACAAGGAGATTTTCTTCGACCAGAGCAAGAACGGCTACGCCGGCTACATTGACGGCGGAGCCAGCCAGGAAGAGTTCTACAAGTTCGTCAAGCCCATCCTGGAAAAGATGGACGGCACCGAGGAACTGCTCGTGAAGCTGAACAGAGAGGACCTGCTGCGGAAGCAGCGGACCTTCGACAACGGCAGCATCCCCCACCAGATCCACCTGGGAGAGCTGCACGCAATGGAGGCCATTTCGCCGACACGTGTCCAGCGAAAGCCTC	vector
M00292:91:000000000-AHYF2:1:1104:18846:22330	AGAGACGCCGCAAAATGAATTTGTGTCTCTACTGTGGCAACAAAGTGGCGCAAACTATTAAGTGCCGAGCTACATACTCTTGTTTCTCGACTACAACTATGGAGGCCATTTCGCCGACACGTGTCCAGCGAAAGCCTC	vector
M00292:91:000000000-AHYF2:1:1104:19050:24016	AGAGACGCCGCAAAATGAATTTGTGTCTCTACTGTGGCAACTGTGTGCCAGAACCCCCCGTTCAGCCCAACCGCGGCGCCTTATCCGGTAACTATCGTCTTGAGTCCAACCCGGTAAGACACGACTTATCGCCACTGGCTGCAGCCACTGTGGTTTGTTTGCCGGATCAAGAGCTACCAACTCTTTTTCCGAAGGTAACTGGCTTCAGCAGGGCGCAGATACCACATACTGTTCTTCTAGTGTATCCGTAGTTAGGCCACCGGAGGCCATTTCGCCGACACGTGTCCAGCGAAAGCCTC	vector
M00292:91:000000000-AHYF2:1:1104:19220:11675	AGAGACGCCGCAAAATGAATTTGTGTCTCTACTGTGGCAACGTTTGGTATGGCTTCATTCAGCTCCGGTTCCCAACGATCAAGGCGAGTTACATGATCCCCCATGTTGTGCAATGGAGGCCATTTCGCCGACACGTGTCCAGCGAAAGCCTC	vector
M00292:91:000000000-AHYF2:1:1104:19405:18947	AGAGACGCCGCAAAATGAATTTGTGTCTCTACTGTGGCAACGGACGGCTTGCCAGTAGATCAAGTGTAGCATATGCCTAGTACGCCTCCGATGGACGTCAGAGACAGTAAATGGCCCGCATGTCAATGTGCCCAGTAAATGACGTTGTGGAGGCCATTTCGCCGACACGTGTCCAGCGAAAGCCTC	vector
M00292:91:000000000-AHYF2:1:1104:19537:15156	AGAGACGCCGCAAAATGAATTTGTGTCTCTACTGTGGCAAAGTCCCAGCAGCCGACAAGAAGTACAGCATCGGCCTGGACATCGGCACCAACTCTGTGGGCTGGGCCGTGATCACCAACGAGTACAAGGTGCCCAGCAAGAAATTCAAGGTGCTGGGCAACACCGACCGGCACAGCATCAAGAAGAACTGGAGGCCATTTCGCCGACACGTGTCCAGCGAAAGCCTC	vector
M00292:91:000000000-AHYF2:1:1104:19553:4739	AGAGACGCCGCAAAATGAATTTGTGTCTCTACTGTGGCAACAGTTGGGTGCACGAGTGGGTTACATCGAACTGGATCTCAACAATGGAGGCCATTTCGCCGACACGTGTCCAGCGAAAGCCTC	vector
M00292:91:000000000-AHYF2:1:1104:19787:8607	AGAGACGCCGCAAAATGAATTTGTGTCTCTACTGTGGCAATTTTAAGGGATGGTTGGTTGGTGGGGTATTAATGTTTAATTACCTGGAGCACCTGCCTGAAATCACTTTTTTTCAGGTTGGACCGGTGCCACCATGGTGGAGGCCATTTCGCCGACACGTGTCCAGCGAAAGCCTC	vector
M00292:91:000000000-AHYF2:1:1104:20165:21107	AGAGACGCCGCAAAATGAATTTGTGTCTCTACTGTGGCAATAGATGGTGTAGCTCTGCGGGATCTAACCGCAGAACCCCTGCGTGCATATCAGGCGCTCCACCTGCTGAGCACTAGCCCCATAACATGTAGAAATCAACTCGTCAAATTTGCGGGGCAATGGAGGCCATTTCGCCGACACGTGTCCAGCGAAAGCCTC	vector
M00292:91:000000000-AHYF2:1:1104:20276:19923	AGAGACGCCGCAAAATGAATTTGTGTCTCTACTGTGGCAACTTGGAGCGAACGACCTACACCGAACTGAGATACCTACAGCTGGAGGCCATTTCGCCGACACGTGTCCAGCGAAAGCCTC	vector
M00292:91:000000000-AHYF2:1:1104:20283:4806	AGAGACGCCGCAAAATGAATTTGTGTCTCTACTGTGCATACGTCAAAGCAACCATAGTACGCGCCCTGTAGCGGCGCATTAAGCGCGGCGGGTGTGGTGGTTACGCGCAGCGTGACCGCTACACTTGCCAGCGCCTTAGCGCCCGCTCCTTTCGCTTTCTTCCCTTCCTTTCTCGCCACGTTCGCCGGCTTTCCCCGTCAAGCTCTAAGGCCATTTCGCCGACACGTGTCCAGCGAAAGCCTC	vector
M00292:91:000000000-AHYF2:1:1104:20431:18950	AGAGACGCCGCAAAATGAATTTGTGTCTCTACTGTGGCAAATGATAGACTCTTTGCTGAAGCCGCCTGTCTGCACCTCGGTCTTTTTCACGATATTCACTTGGGGCATGCTCAGCAATTTCCGCACGGTGGCAAAATCCCGGCCCTTATCCCACACGAACTCCCCGGTTTCGCCGTTTGTCTCGATCAGAGGCCGCTTCCGGATCTCGCCGTTTGCCAGGGTAATCCCGGTCTTGAAAAAGTTCATGATGTTCCTGTAGAAGAATGGAGGCCATTTCGCCGACACGTGTCCAGCGAAAGCCTC	vector
M00292:91:000000000-AHYF2:1:1104:20438:18294	AGAGACGCCGCAAAATGAATTTGTGTCTCTACTGTGGCAATAGCAGGCATGCTGGGGAGCGGCCGCAGGAACCCCTAGTGATGGAGTTGGCCACTCCCTCTCTGATGGAGGCCATTTCGCCGACACGTGTCCAGCGAAAGCCTC	vector
M00292:91:000000000-AHYF2:1:1104:20522:17650	AGAGACGCCGCAAAATGAATTTGTGTCTCTACTGTGGCAACTTATCGATACCGTCGACCTCGAGGGGGGGCCCGGTACCAGTTTTTGTTCCCTTTAGTGAGGGTTAATTTCGAGCTTGGCGTGATCATGGTCATAGATGTTTCCTATGTGAAATTGTTATCCGCTCACAATTCCACACAACATACGAGCCGGAAGCATAAGGTGTAAAGCCTGGGGTGCCTAATGATTGGAGGCCATTTCGCCGACACGTGTCCAGCGAAAGCCTC	vector
M00292:91:000000000-AHYF2:1:1104:20545:9676	AGAGACGCCGCAAAATGAATTTGTGTCTCTACTGTGGCAACGTACACGAACTCGCTTTCCAGCTTAGGGTACTTTTTGATCAGGGCGGTTCCCACGACGGCGTTCAGGTAGGCGTCGTGGGCGTGGTGGTAGTTGTTGATCTCGCGCACTTTGTAAAACTGGAAATCCTTCCGGAAATCGGACACCAGCTTGGACTTCAGGGTGATCACTTTCACTTCCCGGATCAGTGGAGGCCATTTCGCCGACACGTGTCCAGCGAAAGCCTC	vector
M00292:91:000000000-AHYF2:1:1104:20843:9252	AGAGACGCCGCAAAATGAATTTGTGTCTCTACTGTGGCAACGCTCTGCTGAAGCCAGTTACCAGTGGCTGCTGCCAGTGGCGATAAGTCGTATCTTACCGTGGAGGCCATTTCGCCGACACGTGTCCAGCGAAAGCCTC	vector
M00292:91:000000000-AHYF2:1:1104:20879:20448	AGAGACGCCGCAAAATGAATTTGTGTCTCTACTGTGGCAAATGATAGACTCTTTGCTGAAGCCGCCTGTCTGCACCTCGGTCTTTTTCACGATATTCACTTGGGGCATGCTCAGCAATTTCCGCACGGTGGCAAAATCCCGGCCCTTATCCCACACGATCTCCCCGGTTTCGCCGTTTGTCTCGATCAGAGGCCGCTTCCGGATCTCGCCGTTGGCCAGGGTAATCTCGGTCTTGAAAAAGTTCATGATGTTGCTGTAGAAGAATGGAGGCCATTTCGCCGACACGTGTCCAGCGAAAGCCTC	vector
M00292:91:000000000-AHYF2:1:1104:20996:22997	AGAGACGCCGCAAAATGAATTTGTGTCTCTACTGTGGCAATTCCAGAAAGTCGATGGGATTCTTCTCGAAGCTGCTTCTTTCCATGAGGGTGATCCCCAGCAGCTCTTTCACACTCTTCAGTTTCTTGGACTTGCCCTTTTCCACTTTGGCCACCACCAGCACAGAATAGGCCACGGTGGGGCTGTCGAAGCCGCCGTACTTCTTAGGGTCCCAGTCCTTCTTTCTGGCGATCAGCTTAATGGAGGCCATTTCGCCGACACGTGTCCAGCGAAAGCCTC	vector
M00292:91:000000000-AHYF2:1:1104:21076:15519	AGAGACGCCGCAAAATGAATTTGTGTCTCTACTGTGGCAACACAGCCTGCTGTACGAGTACTTCACCGTGTATAACGAGCTGACCAAAGTGAAATACGTGACCGAGGGAATGAGAAAGCCCGCCTTCCTGAGCGGCGAGCAGAAAAAGGCCATCGTGGACCTGCTTTGGAGGCCATTTCGCCGACACGTGTCCAGCGAAAGCCTC	vector
M00292:91:000000000-AHYF2:1:1104:21183:20464	AGAGACGCCGCAAAATGAATTTGTGTCTCTACTGTGGCAACGCTCTGCTGAAGCCAGTTACCAGTGGCTGCTGCCAGTGGCGATAAGTCGTATCTTACCGTGGAGGCCATTTCGCCGACACGTGTCCAGCGAAAGCCTC	vector
M00292:91:000000000-AHYF2:1:1104:21188:6143	AGAGACGCCGCAAAATGAATTTGTGTCTCTACTGTGGCAAGGCCTAGAATATCATCCACCTGTTTACCCTGACCAATCTGGTAGCCCCTGCGGCCTTCAAGTACTTTGACACCACCATCGACCGGAAGAGGTACACCAGCACCAAAGAGGTGTGGAGGCCATTTCGCCGACACGTGTCCAGCGAAAGCCTC	vector
M00292:91:000000000-AHYF2:1:1104:21394:5567	AGAGACGCCGCAAAATGAATTTGTGTCTCTACTGTGGCAACAAGAAAATCGAGTGCTTCGACTCCGTGGAAATCTCCGGCGTGGAAGATCGGTTCAACGCCTCCCTGGGCACATACCACGATCTGCTGAAAATTATCAAGGACAAGGACTTCCTGGACAATGAGGAAAACGAGGACATTCTGGAAGATATCGTGCTGACCCTGACATGGAGGCCATTTCGCCGACACGTGTCCAGCGAAAGCCTC	vector
M00292:91:000000000-AHYF2:1:1104:21416:15016	AGAGACGCCGCAAAATGAATTTGTGTCTCTACTGTGGCAATTCCAGAAAGTCGATGGGATTCTTCTCGAAGCTGCTTCTTTCCATGATGGTGATCCCCAGCAGCTCTTTCACACTCTTCAGTTTCTTGGACTTGCCCTTTTCCACTTTGGCCACCACCAGCACAGAATAGGCCACGGTGGGGCTGTCGAAGCCGCCGTACTTCTTAGGGTCCCAGTCCTTCTTTCTGGCGATCAGCTTAATGGAGGCCATTTCGCCGACACGTGTCCAGCGAAAGCCTC	vector
M00292:91:000000000-AHYF2:1:1104:21509:2436	AGAGACGCCGCAAAATGAATTTGTGTCTCTACTATGGCAAAGCCCGGGCGTCGGGCGACCTTTGGTCGCCCGGCCTCAGTGAGCGAGCGAGCGCGCAGTTTGGAGGCCATTTCGCCGACACGTGTCCAGCGAAAGCCTC	vector
M00292:91:000000000-AHYF2:1:1104:21573:13774	AGAGACGCCGCAAAATGAATTTGTGTCTCTACTGTGGCAAGCGTCGGCCAGGATCACTCTCTTGGAGAACTCGCTGATCTGCTCGATGATCTCGTCCAGGTAGTGCTTGTGCTGTTCCACAAACAGCTGTTTCTGCTCATTATCCTCGGGGGAGCCCTTCAGCTTCTCATAGTGGCTGGCCAGGTACAGGAAGTTCACATATTTGGAGGGCAGGGCCAGTTCGTTGGAGGCCATTTCGCCGACACGTGTCCAGCGAAAGCCTC	vector
M00292:91:000000000-AHYF2:1:1104:21590:7121	AGAGACGCCGCAAAATGAATTTGTGTCTCTACTGTGGCAATATTAACGTTTACACGCTTATGGTGCACTCTCTGTACAATCTGCTCTGATATGGAGGCCATTTCGCCGACACGTGTCCAGCGAAAGCCTC	vector
M00292:91:000000000-AHYF2:1:1104:21720:11010	AGAGACGCCGCAAAATGAATTTGTGTCTCTACTGTGGCAAATGGCGCTGCCCAGACCCTTGCCCTGGTGGTCGGGCGAGACGCCGACGGTGGCCAGGAACCACGCGGGCTCCTTGGGCCGGTGCGGCGCCAGGAGGCCTTCCATCTGTTGCTGCGCGTGGAGGCCATTTCGCCGACACGTGTCCAGCGAAAGCCTC	vector
M00292:91:000000000-AHYF2:1:1104:21949:20982	AGAGACGCCGCAAAATGAATTTGTGTCTCAAGCCCGGGCGGCCTCAGTGAGCGAGCGAGCGCGCAGCTGCCTGCAGGGGCGCCTGATGCGGTATTTTCTCCTTACGCATCTGTGCGGTATTTCACACCGCATACGTCAAAGCAACCATAGTACGCGCCCTGTAGCGGCGCATTAAGCGCGGCGGGTGTAGTGGAGGCCATTTCGCCGACACGTGTCCAGCGAAAGCCTC	vector
M00292:91:000000000-AHYF2:1:1104:21973:14601	AGAGACGCCGCAAAATGAATTTGTGTCTCTACTGTGGCAGCTCCGCCCCCCTGACGAGCATCACAAAAATCGACGCTCAAGTCAGAGGTGGCGAAACCCGACAGGACTATAAAGATACCAGGCGTTTCCCCCTGGAAGCTCCCTCGTGCGCTCTCCTGTTCCGACCCTGCCGCTTACCGGATACCTGTCCGCCTTTCTCCCTTCGGGAAGCGTGGCGCTTTCTATGGAGGCCATTTCGCCGACACGTGTCCAGCGAAAGCCTC	vector
M00292:91:000000000-AHYF2:1:1104:21982:2114	AGAGACGCCGCAAAATGAATTTGTGTCTCTACTGTGGCAACGTTTGGTATGGCTTCATTCAGCTCCGGTTCCCAACGATCAAGGCGAGTTACATGATCCCCCATGTTGTGCAATGGAGGCCATTTCGCCGACACGTGTCCAGCGAAAGCCTC	vector
M00292:91:000000000-AHYF2:1:1104:21983:9757	AGAGACGCCGCAAAATGAATTTGTGTCTCTACTGTGGCAATTCCAGAAAGTCGATGGGATTCTTCTCGAAGCTGCTTCTTTCCATGATGGTGATCCCCAGCAGCTCTTTCACACTCTTCAGTTTCTTGGACTTGCCCTTTTCCACTTTGGCCACCACCAGCACAGAAGAGGCCACGGTGGGGCTGTCGAAGCCGCCGTACTTCTTAGGGTCCCAGTCCTTCTTTCTGGCGATCAGCTTAATGGAGGCCATTTCGCCGACACGTGTCCAGCGAAAGCCTC	vector
M00292:91:000000000-AHYF2:1:1104:22061:20010	AGAGACGCCGCAAAATGAATTTGTGTCTCTACTGTGGCAAGGTCCTGGTCCGTCGTTCTGGCGATCAGCTTATCGCTGTTCCTCTTGGGATGGTTAGACGCTTTGCTGGAGGCGCCTGTCTGAACGTCGGTCTTTTTCACGATATTCACTTGGGGCATGCTCAGCGGCCATTTCGCCGACACGTGTCCAGCGAAAGCCTC	vector
M00292:91:000000000-AHYF2:1:1104:22067:17652	AGAGACGCCGCAAAATGAATTTGTGTCTCTACTGTGGCTCTGGGCGGAAGCGCCCTTGTCCACCACTTCCTCGAAGTTCCAGGGGGTGATGGTTTCCTCGCTCTTTCTGGTCATCCAGGCGAATCTGCTGTTTCCTCTGTCCAGAGGGCCCACGTAGTAGGGGATGCGGAAGGTCAGGATCTTCTCGATCTTTTCCCGGTTGTCATTCAGGAATGGGTAAAAATCTGCCTGCCACCGCAAGATGACGTGCAGCTCCCCCGGGTGGATATGGTGGGGGATGCTGCCGTTGCCTGGAGGCCATTTCGCCGACACGTGTCCAGCGAAAGCCTC	vector
M00292:91:000000000-AHYF2:1:1104:22160:11114	AGAGACGCCGCAAAATGAATTTGTGTCTCTACTGTGGCAAACTTCCTGTACCTGGCCAGCCACTATGAGAAGCTGAAGGGCTCCCCCGAGGATAATGAGCAGAAACAGCTGTTTGTGGAACAGCACAAGCACTACCTGGACGAGATCGTCGAGCAGATCAGCGAATTCTCCAAGAGAGTGATCCTGGCCGACGCTAATCTGGACAAAGTGCTGTCCGCCTACAACAAGCACCGGGATAAGCCCATCAGAGAGCATGGAGGCCATTTCGCCGACACGTGTCCAGCGAAAGCCTC	vector
M00292:91:000000000-AHYF2:1:1104:22613:19717	AGAGACGCCGCAAAATGAATTTGTGTCTCTACTGTGGCAGCTGTCGTCCACCTTGGCCATCTCGTTGCTGAAGATCTCTTGCAGATAGCAGACCCGGTTCTTCCGTCTGGTGTATCTTCTTCTGGCGGTTCTCTTCAGCCGGGTGGCCTCGGCTGTTTCGCGGCTGTCGAAAAGCGGGGCTCCGATCAGGTTCTTCTTGATGCTGTGCCGGTCGGTGGAAGCGTATGAGTATTCAACATTTCCGTGTCGCCCTTATTCCCTTGTTTGCGGCAGTTTGCCTTCCTGTTTTTGCTCACCCAGAAACGCTGGTGAAATGGAGGCCATTTCGCCGACACGTGTCCAGCGAAAGCCTC	vector
M00292:91:000000000-AHYF2:1:1104:22720:11782	AGAGACGCCGCAAAATGAATTTGTGTCTCTACTGTGGCAGCTCCGCGCCCCTGCCGAGCATCACAAAAATCGACGCTCAAGTCAGAGGTGGCCACACCCGACAGGACACTAAAGAAACCAGGCGTTTCACCCTGGTAGTTCCCTCGTACGCTCTCATGTTCAGACCCTGCCACTTACCGAATACCAGTCAGCCTATCTCCCTTCGGGAAGCGTAGTGTGTTCTATGGAGGCCATTTCGCCGACACGTGTCCAGCGAAAGCCTC	vector
M00292:91:000000000-AHYF2:1:1104:22753:7091	AGAGACGCCGCAAAATGAATTTGTGTCTCTACTGTGGCGAAAGCGCATGCTCCAGACTGCCTTGGGAAAAGCGCCTCCCCTTGGAGGCCATTTCGCCGACACGTGTCCAGCGAAAGCCTC	vector
M00292:91:000000000-AHYF2:1:1104:22924:20493	AGAGACGCCGCAAAATGAATTTGTGTCTCTACTGTGGCAACAGAGAGAACCAGACCACCCAGAAGGGACAGAAGAACAGCCGCGAGAGAATGAAGCGGATCGAAGAGGGCATCAAAGAGCTGGGCAGCCAGATCCTGAAAGAACACCCCGTGGAAAACACCCAGCTGCAGAACGAGAAGCTGTACCTGTACTACCTGCAGAATGGGCGGGATATGTACGTGGACCAGGAACTGGACATCAACCGGCTGTCCGACTACGCAGTGGACCATATCGTGCTGGAGGCCATTTCGCCGACACGTGTCCAGCGAAAGCCTC	vector
M00292:91:000000000-AHYF2:1:1104:22975:19106	AGAGACGCCGCAAAATGAATTTGTGTCTCTACTGTGGCAATCTCGAGCCCCAGCTGGTTCTTTCCGCCTCAGAAGCCATAGAGCCCACCGCATCCCCTGCATGCCTGCTATTGTCTTCCCAATCCTCCCCCTTGCTGTCCTTGGAGGCCATTTCGCCGACACGTGTCCAGCGAAAGCCTC	vector
M00292:91:000000000-AHYF2:1:1104:23053:19285	AGAGACGCCGCAAAATGAATTTGTGTCTCTACTGTGGCACATTGCTACAGGCATCGTGGTGTCACGCTCGTCGTTTGGTATGGCTTCATTCAGCTCCGGTTCCCAACGATCAAGGCGAGTTACATGATCCCCCATGTTGTGCAAAACAGCGGTTAGGTCCTTCGGTCCTCCGATCGTTGTCAGAATTAAGTTGGCCGAAGGTTTATCACTCATGGTTATGGCAGCACTGCATAATTCTCTTACTGTCATGCCATCCGTAAGATGCTTTTCTGTGACTGGTGAGTACTCAACCAAGTCATTCTGAGAATAGAATGGAGGCCATTTCGCCGACACGTGTCCAGCGAAAGCCTC	vector
M00292:91:000000000-AHYF2:1:1104:23105:6708	AGAGACGCCGCAAAATGAATTTGTGTCTCCACTGTGGCAATCCCAGCTGAGACAGGTCGATCCGTGTCTCGTACAGGCCGGTGATGCTCTGGTGGATCAGGGTGGCGTCCAGCACCTCTTTGGTGCTGGTGTACCTCTTCCGGTCGATGGTGGTGTCAAAGTACTTGAAGGCGGCAGGGGCTCTGGAGACCATTTCGCCGACACGTGTCCAGCGAAAGCCTC	vector
M00292:91:000000000-AHYF2:1:1104:23295:12732	AGAGACGCCGCAAAATGAATTTGTGTCTCTACTGTGGCAAACTACCCAAGAAATTATTACTTTCTACGTCACGTATTTTGTACTAATATCTTTGTGTTTACAGTCAAATTAATTCCAATTATCTCTCTAACAGCCTTGTATCGTGGAGGCCATTTCGCCGACACGTGTCCAGCGAAAGCCTC	vector
M00292:91:000000000-AHYF2:1:1104:23689:24336	AGAGACGCCGCAAAATGAATTTGTGTCTCTACTGTGGCAAGTACAAGCACACGGTGCGCATGGCCACCCGCGACGACGTCTGCAGGGCCGTACGCACCCCCGCCGCCGCGTGCGACGAGTACCCCGCCACGCGCCAGACCGTCGATCCGAACCGCCACAATGGAGGCCATTTCGCCGACACGTGTCCAGCGAAAGCCTC	vector
M00292:91:000000000-AHYF2:1:1104:23706:10906	AGAGACGCCGCAAAATGAATTTGTGTCTCTACTGTGGCAACGTTTGGTATGGCTTCATTCAGCTCCGGTTCCCAACGATCAAGGCGAGTTACATGATCCCCCATGTTGTGCAATGGAGGCCATTTCGCCGACACGTGTCCAGCGAAAGCCTC	vector
M00292:91:000000000-AHYF2:1:1104:23752:16894	AGAGACGCCGCAAAATGAATTTGTGTCTCTACTGTGGCACCGACGGACGGGAAATTGTAATACGAATCACTATAGGGCGGATGGGAGCTCCACCGCGGGGGCGGCCGCTCTAGCCTCGAGGCTAGAACTAGTGGATCTCGAGCCCCAGCTTGTTCTTTCCGCCTCAGAAGCCATAGAGCCCACCGCATCCCCAGCATCAAGTCTTATCTGATGATACTTAAACTTGTCCTATCAAGGTGGCTCACGTGTGACAGACAAATTTCACTGCCAGACTACAACACGGGTTTTGATGGATGGAGGCCATTTCGCCGACACGTGTCCAGCGAAAGCCTC	vector
M00292:91:000000000-AHYF2:1:1104:23811:24289	AGAGACGCCGCAAAATGAATTTGTGTCTCTACTGTGGCAACCCGGTAAGACACGACTTATCGCCACTGGCAGCAGCCACTGGTAACAGGATTAGCAGAGCGAGGTATGTAGGCGGTGCTACAGAGTTCTTGAAGTGGTGGAGGCCATTTCGCCGACACGTGTCCAGCGAAAGCCTC	vector
M00292:91:000000000-AHYF2:1:1104:23921:10173	AGAGACGCCGCAAAATGAATTTGTGTCTCTACTGTGGCAGCTCCGCCCCCCTGACGAGCATCACAAAAATCGACGCTCAAGTCAGAGGTGGCGAAACACGACAGGACTATAAAGATACCAGGCGTTTCCCCCTGGAAGCTCCCTCGTGCGCTCTCCTGTTCCGACCCTGCCGCCTACCGGATACCTGTCCGCCTTTCTCCCTTCGGGAAGCGTGGCGCTTTCTATGGAGGCCATTTCGCCGACACGTGTCCAGCGAAAGCCTC	vector
M00292:91:000000000-AHYF2:1:1104:24070:10459	AGAGACGCCGCAAAATGAATTTGTGTCCCTACTGTGGCAACTGGGGAGCGGCCGCAGGAACCCCTAGTGATGGAGTTGGCCACTCCCTCTCTGCGCGCTCGCTCGCTCACTGATGGAGGCCATTTCGCCGACACGTGTCCAGCGAAAGCCTC	vector
M00292:91:000000000-AHYF2:1:1104:24112:14029	AGAGACGCCGCAAAATGAATGTGCTCCGCCCCCCTGACGAGCATCACAAAAATCGACGCTCAAGTCAGAGGTGGCGAAACCCGACAGGACTATAAAGATACCAGGCGTTTCCCCCTGGAAGCTCCCTCGTGCGCTCTCCTGTTCCGACCCTTGGAGGCCATTTCGCCGACACGTGTCCAGCGAAAGCCTC	vector
M00292:91:000000000-AHYF2:1:1104:24189:15556	AGAGACGCCGCAAAATGAATTTGTGTCGCTACTGTGGCTCAGCTAATTATAGCCCGGAAGCCAAGGGACGTACCGCCCGTTTATCTGTTGGAGATGGAGGCCATTTCGCCGACACGTGTCCAGCGAAAGCCTC	vector
M00292:91:000000000-AHYF2:1:1104:24288:4017	AGAGACGCCGCAAAATGAATTTGTGTCTCTACTGTGGCAACGTCCTTTCTGTTCAGCTTCTCGAGCAGTTCCTCGGTGTCGTCCATATTTTCCAGGCAGGGCTTGGTGAACTTGTAGCACTCTTCCTGGCTGGCTCCGCCGTCACTGTAGCCGGCATAGCCATTCTTGCTGCGGTCGAACGTTCTGCATGTGCATGTGCATGGAGGCCATTTCGCCGACACGTGTCCAGCGAAAGCCTC	vector
M00292:91:000000000-AHYF2:1:1104:24508:7516	AGAGACGCCGCAAAATGAATTTGTGTCTCTACTGTGGCAAATGGGGTTTTCCTCGAACAGCTGGTTGTAGGTCTGCACCAGCTGGATGAACAGCTTGTCCACGTCGCTGTTGTGGCTGGCCAGGTACAGGAAGTTCACATATTTGGAGGGCAGGGCCAGTTCGTTTCCCTTCTGCAGTTCGCCGGCAGAGGCCAGCATTCTCTTCCGGCCGTTTTCCATGGAGGCCATTTCGCCGACACGTGTCCAGCGAAAGCCTC	vector
M00292:91:000000000-AHYF2:1:1104:24515:3620	AGAGACGCCGCAAAATGAATTTGTGACTCTACTGTGGCAAGGCTTCGATTTTTGTAATAATCGTCCGGGGGGCGGAGCCTTTGGACATACGCCCGGAACCGTAATGGAGGCCATTTCGCCGACACGTGTCCAGCGAAAGCCTC	vector
M00292:91:000000000-AHYF2:1:1104:24561:7660	AGAGACGCCGCAAAATGAATTTGTGTCTCTACTGTGGCAACATGATCCCCCATGTTGTGCAAAACAGCGGTTAGCTCCTTCGGTCTTCCGATCGTTGTCAGAAGTAAGTTGGCCGCAGTGTTATCACTCATGGTTATGGCAGCACTGCATAATTCTCTTACTGTCATGCCATCCGTAAGATGCTTTTCTGTGACTGGTGAGTACTCAACCAAGTCATTCTGAGAATAGTGCCATTTCGCCGACACGTGTCCAGCGAAAGCCTC	vector
M00292:91:000000000-AHYF2:1:1104:24657:17424	AGAGACGCCGCAAAATGAATTTGTGTCTCTACTGTGGCAAGTTCCTAACTTTTTAAACATTTTTAATTTTAAGACCAAGTTTATTCATATATACTTTAGATTGATTTAAAACTTCATTGTTAATTTAAAAGGGTCTAGGTGAAGTTCCTTTTTGATAATCTCATGACCAAAATCCCTTAACGTGAGTTTTCGTTCCACTCAGCGTCAGACCCCGTAGAAACGATCAGTCGGTAGATTGCCACTGCTCTGAGTACGCGTTTTACGGACGCTTCAGCAACCAGGAAGGATGCAGATAACGTTGGAGGCCATTTCGCCGACACGTGTCCAGCGAAAGCCTC	vector
M00292:91:000000000-AHYF2:1:1104:24742:6114	AGAGACGCCGCAAAATGAATTTGTGTCTCTACTGTGGCAAAAGTGCCCTCTGGCCTCGCACACATTCCACATACACCGGTAGGCGCCAACCGACTCCGTTCTTTGGTGGCCCCTTCGCATGGAGGCCATTTCGCCGACACGTGTCCAGCGAAAGCCTC	vector
M00292:91:000000000-AHYF2:1:1104:24917:7287	AGAGACGCCGCAAAATGAATTTGTGTCTCTACTGTGGCAAAAGGACAACCGGGAAAAGATCGAGAAGATCCTGACCTTCCGCATCCCCTACTACGTGGGCCCTCTGGCCAGGGGAAACATGGAGGCCATTTCGCCGACACGTGTCCAGCGAAAGCCTC	vector
M00292:91:000000000-AHYF2:1:1104:25007:14063	AGAGACGCCGCAAAATGAATTTGTGTCTCTACTGTGGCAATTTTGCTGGCCTTTTGCTCGCATGTTCTTTCCTGCGTTATCCCCTGATTCTGTGGATAACCGTATTACCGCCTTTGAGTGAGCTGATACCGCTCGCCGCAGCCGAACGACCGAGCGCAGCGAGTCAGTGAGCGAGGAAGCGGAAGAGCGCCCAATACGCAAACCGCCAATGGAGGCCATTTCGCCGACACGTGTCCAGCGAAAGCCTC	vector
M00292:91:000000000-AHYF2:1:1104:25030:17712	AGAGACGCCGCAAAATGAATTTGTGTCTCTACTGTGGCAAGCCAAGCTGGTGTCCGATTTCCGGAAGGATTTCCAGTTTTACAAAGTGCGCGAGATCAACAACTACCACCACGCCCACGACGCCTAAATGGAGGCCATTTCGCCGACACGTGTCCAGCGAAAGCCTC	vector
M00292:91:000000000-AHYF2:1:1104:2505:12140	AGAGACGCCGCAAAATGAATTTGTGTCTCTACTGTGGCAAAGTTCCTATTGGCGTTACTATTGACGTCAATGGGCGGGGGTCGTTGGGCGGTCAGCCAGGCGGGCCATTTACCGTAAGTTATGTAACGGGTACCTCTAGAGCCATTTGTCTGCAGAATTGGCGCACGCGCTAAAAACGGAATGGAGGCCATTTCGCCGACACGTGTCCAGCGAAAGCCTC	vector
M00292:91:000000000-AHYF2:1:1104:25089:8276	AGAGACGCCGCAAAATGAATTTGTGTCTCTACTGTGGCAAGTGAAGAGCCTTTATGAAAATCTCATGACGAATATCCCTTAGCATGATCTGACGTTCCACTGAGCGAGAGACACCCTAGAAAAGGTCTATGGGTCTTCAGTGGAGGACATGTCGCCGACACGTGTCCAGCGAAAGCCTC	vector
M00292:91:000000000-AHYF2:1:1104:25314:8636	AGAGACGCCGCAAAATGAATTTGTGTCTCTACTGTGGCAAGTCCAGTTCCTGGTCCACGTACATATCCCGCCCATTCTGCAGGTAGTACAGGTACAGCTTCTCGTTCTGCAGCTGGGTGTTTTCCACGGGGTGTTCTTTCAGGATCTGGCTGCTGGAGGCCATTTCGCCGACACGTGTCCAGCGAAAGCCTC	vector
M00292:91:000000000-AHYF2:1:1104:25459:17897	AGAGACGCCGCAAAATGAATTTGTGTCTCTACTGTGGCAAGGTACCGGGTAAGGCGCCGCGGTCGGGGCGAACGGGGGGTTCGTAGAAACAGCCTAGCTTGGAGCGAACGACCTACACCGAACTGAGATACCTACAGCGTGAGCGATGAGAAAGAGCCACGCTTCCCGAAGCAAGAAAAGAGGAGTGGTATCCGCTGAGCGGCGCGGTCGGAAGAGGAGACCCCACGACGGAGCTTAGGAGGCCATTTCGCCGACACGTGTCCAGCGAAAGCCTC	vector
M00292:91:000000000-AHYF2:1:1104:25474:3622	AGAGACGCCGCAAAATGAATTTGTGTCTCTACTGTGGCAAGGGAGTACTTAGGCAGCTTGATTGTCAGGTCATTTTGCACTTCTTTGTAGCCCTAGGCTTCCAGAAAATAGATGGGATTCTTCTCGAAGCTGCTTGGAGGCCATTTCGCCGACACGTGTCCAGCGAAAGCCTC	vector
M00292:91:000000000-AHYF2:1:1104:25486:11629	AGAGACGCCGCAAAATGAATTTGTGTCTCTACTGTGGCATTCTTCTCGATCTTTTCCCGGTTGTCCTTCAGGAATGGGTAAAAATCTTCCTGCCGCCGCAGAATGGCGTGCAGCTCTCCCAGGTGGATCTGGTGGGGGATGCTGCCGTTGTCGAAGGTCCGCTGCTTCCGCAGCAGGTCCTCTCTGTTCAGCTTCAATGGAGGCCATCTCGCCGACACGTGTCCAGCGAAAGCCTC	vector
M00292:91:000000000-AHYF2:1:1104:2552:12453	AGAGACGCCGCAAAATGAATTTGTGTCTCTACTGTGGTGGTGGCCTAACTACGGCTACACTAGAAGAACAGTATTTGGTATCTGCGCTCTGCTGAAGCCAGTTACCTTCGGAAAAAGAGTTGGTAGCTCTTGATCCGGCAAACAAACCACCGCTATGGAGGCCATTTCGCCGACACGTGTCCAGCGAAAGCCTC	vector
M00292:91:000000000-AHYF2:1:1104:25844:9377	AGAGACGCCGCAAAATGAATTTGTGTATCTACTTTGGCAAGGAGAGTACAAGGATCATGTTATTGATTACAAAGACGATGACGATAAGAGGGTGCTAAAGGAGAAGCGGAAGGGCGTGATTCACGTAGCCCAAGGAAACGGGGAGGCCATTTCGCCGACACGTGTCCAGCGAAAGCCTC	vector
M00292:91:000000000-AHYF2:1:1104:25938:19079	AGAGACGCCGCAAAATGAATTTGTGTCTCTACTGTGGCAACTGCGAGCCCCAGCTGGTTCTTTCCGCCTCAGAGGCCATAGAGCCCAGCGCATCCACAGGATGCATGCTGTTGTCTTCCTGAGCCTCCCCATTGCTGTCCTTGGAGGCCATTTCGCCGACACGTGTCCAGCGAAAGCCTC	vector
M00292:91:000000000-AHYF2:1:1104:25991:6149	AGAGACGCCGCAAAATGAATTTGTGTCTCTACTGTGGCAATAGCGTCGGCCATGATCACTCTCTTGGAAACCTCGCTGTTCTGCACGATGATCTCGTCCAGGGAGTGCTTGTGCTGTTCCTCGTGCAGTTGGAGGCCATTTCGCCGACACGTGTCCAGCGAAAGCCTC	vector
M00292:91:000000000-AHYF2:1:1104:26001:10481	AGAGACGCCGCAAAATGAATTTGTGTCTCTACTGTGGCAACGGTGGGCATAGGTTTTCAGCCGTTCCTCGATCATCTCTCTGTCCTCAAACAGTGTCAGGGTCAGCACGATGGGGGCCATTTCGCCGACACGTGTCCAGCGAAAGCCTC	vector
M00292:91:000000000-AHYF2:1:1104:26093:8163	AGAGACGCCGCAAAATGAATTTGTGTCTCTACTGTGGCAACTGCTCGATGATCTCGTCCAGGTAGTGCTTGTGCTGTTCCACAAACAGCTGTTCCTGCTCATTATCCTCGGGGGAGTGGAGGCCATTTTGCCGACACGTGTCCAGCGAAAGCCTC	vector
M00292:91:000000000-AHYF2:1:1104:26157:11431	AGAGACGCCGCAAAATGAATTTGTGTCTCTACTGTGGCATATGATAGTCCATTTTAAAACATAATTTTAAAACTGCAAACTACCCAAGAAATTGTTACTTTCTACGTCACGTATTTTGTACTAATATCTCTGTGTTTACAGTCAAATTAATTCCAATTATCTCTCTAACAGCCTTGTAATGGAGGCCATTTCGCCGACACGTGTCCAGCGAAAGCCTC	vector
M00292:91:000000000-AHYF2:1:1104:26291:16318	AGAGACGCCGCAAAATGAATTTGTGTCTCTACTGTGGCATACGGGATAATACCGCGCCACATAGCAGAACTTTAAAAGTGCTCATCATTGGAAAACGTTCTTCGGGGCGAAAACTCTCAAGGATCTTACCGCTGTTGAGATCCAGTTCGATGTAACCCACTCGTGCACCCAACTGATCTTCAGCATCTTTTACTTTCCCCAGCGTTACCGGGTGATCAAAAACGGGAAGGCAAAATGCCGCAAAAAAGGGAATAAGGGCGACACGGAAATGTTGAATACTCATACTCTTCCTTTTTCAATATTGTTGAAGAATTTATCAGGGTTATTGTCTCATGAGCGGATACATATTGGAGGCCATTTCGCCGACACGTGTCCAGCGAAAGCCTC	vector
M00292:91:000000000-AHYF2:1:1104:26520:11783	AGAGACGCCGCAAAATGAATTTGTGTCTCTACTGTGGCAAACGTGGGCCATCGCCCTGATAGACGGTTTTTCGCCCTTTGACGTTGGAGTCCACGTTCTTTAATAGTGGACTCTTGTTCCAAACTGGAACAACACTCAACCCTATCTGGAGGCCATTTCGCCGACACGTGTCCAGCGAAAGCCTC	vector
M00292:91:000000000-AHYF2:1:1104:26640:12275	AGAGACGCCGCAAAATGAATGGGGTCGTGCGCTCCTTTCGGTCGGGCGCTGCGGGTCGTGGGGCGGGCGTCAGGCACCGGGCTTGCGGGTCATGCACCAGGTGCGCGGTCCTTCGGGCACCTCGACGTCGGCGGTGACGGAGGCCATTTCGCCGACACGTGTCCAGCGAAAGCCTC	vector
M00292:91:000000000-AHYF2:1:1104:26796:15329	AGAGACGCCGCAAAATGAATTTGTGTCTCTACTGTGGCAATGTTTGGTTTAATGAGTACATTTGTCAAGCAATAGACCGAAGTCGGTAAAATCCCTTATACAGGAAAATAATAACACGAGCTAATGTTGAGTGTTGTTTCAGTGTGAAACAAGAGTCCACTATTAAAGAACGTGGACTCCAAGGTCAAAGGGCGAAAAACCGTAACAAAGGGAGGCCATTTCGCCGACACGTGTCCAGCGAAAGCCTC	vector
M00292:91:000000000-AHYF2:1:1104:26815:15335	AGAGACGCCGCAAAATGAATTTGTGTCTCTACTGTGGCAAATTTTTGTTAAATCAGCTCATTTTTTAACCAATAGACCGAAATCGGCAAAATCCCTTATAAATCAAAAGAATAGCCCGAGATAGAGTTGAGTGTTGTTCCAGTTTGGAACAAGAGTCCACTATTAAAGAACGTGGACTCCAACGTCAAAGGGCGAAAAACCGTCACAAATGGAGGCCATTTCGCCGACACGTGTCCAGCGAAAGCCTC	vector
M00292:91:000000000-AHYF2:1:1104:27377:11165	AGAGACGCCGCAAAATGAATTTGTGTCTCTACTGTGGCCAACGTGGGCCATCGCCCTGATAGACGGTTTTTCGCCCTTTGACGTTGGAGTCCACGTTCTTTAGTAGTGGACTCTTGTTCCAAACTGGAACAACACTCAACCCTATCTGGAGGCCATTTCGCCGACACGTGTCCAGCGAAAGCCTC	vector
M00292:91:000000000-AHYF2:1:1104:27404:14732	AGAGACGCCGCAAAATGAATTTGTGTCTCTACTGTGGCAAAAGCGGGGGCGGTGTTCGCAGAGGTCGGCCCGCGCATGGCCGAGTTGAGCGGTTCCAGGGTGACCGCGCAGCAACAGATGGAAGTAATGCTATTCCGCCGGCACGTGTCCAGCGAAAGCCTC	vector
M00292:91:000000000-AHYF2:1:1104:27459:20674	AGAGACGCCGCAAAATGAATTTGTGTCTCTACTGTGGCAACAGGAAGGCAAAATGCCGCAAAAAAGGGAATAAGGGCGACACGGAAAGGTTGAATACTCATACTCTTCCTTTTTCTGGAGGCCATTTCGCCGACACGTGTCCAGCGAAAGCCTC	vector
M00292:91:000000000-AHYF2:1:1104:27536:13619	AGAGACGCCGCAAAATGAATTTGTGTCTCTACTGTGGCAAAGGCGGTAATACGGTTATCCACAGAATCAGGGGATAACGCAGGAAAGAACATGTGAGCAAAAGGCCAGCAAAAGGCCAGGAACCATTTCGCCGACACGTGTCCAGCGAAAGCCTC	vector
M00292:91:000000000-AHYF2:1:1104:2762:14682	AGAGACGCCGCAAAATGAATTTGTGTCTCTACTGTGGCAACCCGGTAAGACACGACTTATCGCCACTGGCAGCAGCCACTGGTAACAGGATTAGCAGAGCGAGGTATGTAGGCGGTGTTACAGAGTTCTTGAAGTGGTGGAGGCCATTTCGCCGACACGTGTCCAGCGAAAGCCTC	vector
M00292:91:000000000-AHYF2:1:1104:27661:14769	AGAGACGCCGCAAAATGAATTTGTGTCTCTACTGTGGCAAGCCAAGCTGGTGTCGCATAGCCGGAGTCATCTCAAGATTTATGACTCTTGTAAGATTAACAACTCCCACGACGCCCTCGACGCGTAAATGGAGGCCATTTCGCCGACACGTGTCCAGCGAAAGCCTC	vector
M00292:91:000000000-AHYF2:1:1104:27661:6657	AGAGACGCCGCAAAATGAATTTGTGTCTCTACTGTGGCAAAAAAGCCCGGGCGGCCTAAGTGAGCGCGCGGGCACGCAGCTGCCAGCAGGGGCGGATGATGGGGTATTTACTATGTACGCATCTGGGCAAGGAGGCCATTTCGCCGACACGTGTCCAGCGAAAGCCTC	vector
M00292:91:000000000-AHYF2:1:1104:27826:8022	AGAGACGCCGCAAAATGAATTTGTGTCTCTCCTGGGGCAGGACAGCACGGGGGAGGATTGGGAAAAGAATAGCAGGCATGCTGGGGAGCCGCCGCCGTAACCCCTAGTGTTGGCGTTAGCCACTCCCGCTCTGCGCGCTCGCTCGCTCACTAAGGCCGCCCGGGCAAATGGCCGCCGGCCTTTTGTCGCCTCCCAGCTTAGACAGGTCAATCCGTGAAGCAGCTGAAAGATGACTGCTTCAATAAAATCGAGTGCTTCGACCCCGTGGAAATATCCGGCGTGGTGGGCGATAACTCTCAAGAATCTCATCCATTTCGCCGACACGTGTCCAGCGAAAGCCTC	vector
M00292:91:000000000-AHYF2:1:1104:28018:7320	AGAGACGCCGCAAAATGAATTTGTGTCTCTACTGTGGCGAGATTATCAAAAAGGACCTTCGTCTAAATCCTTTTAGATACAAAATGAAGTCGTAAATCAAACTCACGTATATAGTGTTTAAATGGAGGCCATTTCGCCGACACGTGTCCAGCGAAAGCCTC	vector
M00292:91:000000000-AHYF2:1:1104:2802:15355	AGAGACGCCGCAAAATGAATTTGTGTCTCTACTGTGGCAAACGAGATGGCCAAGGTGGACGACAGCTTCTTCCACAGACTGGAAGAGTCCTTCCTGGTGGAAGAGGATATTGGAGGCCATTTCGCCGACACGTGTCCAGCGAAAGCCTC	vector
M00292:91:000000000-AHYF2:1:1104:28167:9854	AGAGACGCCGCAAAATGAATTTGTTTCTCTACTGTGGCAAGGCGTTACTATTGACGTCAATGGGCGGGGGTCGTTGGGCGGTCAGCCAGGCGGGCCATTTACCGTAAGTTATGTAACGGGTAACTCTAGAGCCATTTGTCTGTGGAGGCCATTTCGCCGACACGTGTCCAGCGAAAGCCTC	vector
M00292:91:000000000-AHYF2:1:1104:28250:10148	AGAGACGCCGCAAAATGAATTTGTGTCTCTACTGGGGGGAGGGGGGGGAGATGGGGAGAGTGAAGAAGAACGGGGGGCTCACCCTAACAAGGGTAATAGCGATGACTAATACTTAGAGGTACTGCCAAGTAGGAAAGTCCTATAAGGTCGTGTACGGGGCACAATGCCAGGCTGGACATTTACCTTCATTGCCGTCAATATGGGGCGTAATGCGCATATGATAAACGTTATGTACTTACAATTGGGCAGTTTACCGTAAATAATACACCCATTGACTGCAATAATGGAGGCCATTTCGCCGACACGTGTCCAGCGAAAGCCTC	vector
M00292:91:000000000-AHYF2:1:1104:28512:13204	AGAGACGCCGCAAAATGAATTTGTGTCTCTACTGTGGCAACACGCCCACGACGCCTACCTGAACGCCGTCGTGGGAACCGCCCTGATCAAAAAGTACCCTAAGCTGGACAGCGAGTTCTGGAGGCCATTTCGCCGACACGTGTCCAGCGAAAGCCTC	vector
M00292:91:000000000-AHYF2:1:1104:28570:7962	AGAGACGCCGCAAAATGAATTTGTGTCTCTACTGTGGCAAATCAAATGAATAGCCCGAGATAGAGTTGAGTATTGTTCCAGTTTGGAACAAGAATCCACTATTAAAGAACGTGGAGTCAAATGGAGGCCATTTCGCCGACACGTGTCCAGCGAAAGCCTC	vector
M00292:91:000000000-AHYF2:1:1104:28773:10910	AGAGACGCCGCAAAATGAATTTGTGTCTCTACTGTGGCAAGTCGGGCTATTCTTCTGACGTATATGTGCTTGAGCCGTCGGCGGTCTGTTTAAGAAAGCGAGAGCTGAATAAAAAAAGATTTGACGCGATTCTTATGAAATGGAGGCCATTTCGCCGACACGTGTCCAGCGAAAGCCTC	vector
M00292:91:000000000-AHYF2:1:1104:28859:16987	AGAGACGCCGCAAAATGAATTTGTGTCTCTACTGTGGCAACGGCCGCAAGCCCAGCCAATAAGGAGAGCATAATGCAGGCTGTGAAGGTGGTGTACGATCACGTCAACGTGATGGGCCGGTACAATTCTGGTAACATCGTGGTGGAAATGACTAGAGAGAAACAGACCACCCACAAGGGAACTAAGAATGGCCGCGAGAGAATGAAGCGGAGCGAAAAAGGCATCAAAGAGCCCGGCAGCTATGGAGGCCATTTCGACGACACGTGTCCAGCGAAAGCCTC	vector
M00292:91:000000000-AHYF2:1:1104:28876:12690	AGAGACGCCGCAAAATGAATTTGTGTCTCTACTGTGGAAACACTTTGACCAGATTAGCGTCGGCCAGGATCACTTTCTTGGAGAACGCGCTGATCTGCTCGAGGATCTCGTCCAGGTAGTGCTTGTGCTGTTCCACAAACAGCTGTTTCTGCACATTATCCTCGGGGGCGCCCTTCAGCTTCTCATAGTGGCTGGCCAGGTACAGGAAGTTCACATATTTGTAGGGCATGGAGGCCATTTCGCCGACACGTGTCCAGCGAAAGCCTC	vector
M00292:91:000000000-AHYF2:1:1104:29025:17546	AGAGACGCCGCAAAATGAATTTGTGTCTCTACTGTGGCAAAATCTGCTGGTTCCTCTGGCCAGAGGGCCCACGTAGTAGGGGATGCGGAAGTGGAGGCCATTTCGCCGACACGTGTCCAGCGAAAGCCTC	vector
M00292:91:000000000-AHYF2:1:1104:29186:13469	AGAGACGCCGCAAAATGAATTTGTGTCTCTACTGTGGCAAGTACAATCTGCTCTGACGCCGCATTGTTAAGCCAGACCCGCCAGCCTCCAACACACGCTGACGCGCCCGGCCGTGCTGTTCTGCTCTGGAGGCCCTTTCGCAGACACGTGTCCAGCGAAAGCCTC	vector
M00292:91:000000000-AHYF2:1:1104:29433:15140	AGAGACGCCGCAAAATGAATTTGTGTCTCTACTGTGGCAACGTTACTACACAAAAAGACAGGGTGGCGAGGGGTGGAGATGGGGAGGGTGTAGCATAACGTGGGGCTAACCTCGGTCATGGTAATAGCGAGGACTTGGAGGCCATTTCGCCGACACGTGTCCAGCGAAAGCCTC	vector
M00292:91:000000000-AHYF2:1:1104:3130:12338	AGAGACGCCGCAAAATGAATTTGTGTCTCTACTGTGGTGGACTCCCGGATGAACACTAAGTACGACGAGAATGACAAGCTGATCCGGGAAGTGAAAGTGATCACCCTGAAGTCCAAGCTGGTGTCCGATTTCCGGAAGGATTTCCAGTTTTACAAAGTGCGCGAGATCAACAACTACCACCACGCCCACGATGGAGGCCATTTCGCCGACACGTGTCCAGCGAAAGCCTC	vector
M00292:91:000000000-AHYF2:1:1104:3233:9984	AGAGACGCCGCAAAATGAATTTGTGTCTCTACTGTGGCAAGATGGCTGGCAACTAGATGGCACAGTCGGGGCTGATCGGCGAGCTCTGGTCGGTATCGGTGGCGTGGGTTCGTGCGCTCCGTTCGGTGGGGCGCTTCGGGTCGTGGGGCGGGCGTCAGGCACCGGGCTTGCGGGTAATGCACCAGGTGCGCGGTCCTTCGGGCACCAGGACGTCAGCGGTGACGGTGAGGCCGAGCCGCCCGTAGAAGGGTCAGGAGGCCATTTCGCCGACACGTGTCCAGCGAAAGCCTC	vector
M00292:91:000000000-AHYF2:1:1104:3330:9002	AGAGACGCCGCAAAATGAATTTGTCTCTCTACTGTGGCAACACCACCAGCACAGAATAGGCCACGGTGGGGCTGTCGAAGCCGCCGTACTTCTTAGGGTCCCAGTCCTTCTGGAGGCCATTTCGCCGACACGTGTCCAGCGAAAGCCTC	vector
M00292:91:000000000-AHYF2:1:1104:3391:6866	AGAGACGCCGCAAAATGAATTTGTGTCTCTACTGTGGCAACACCACCAGCACAGAATAGGCCACGGTGGGGCTGTCGAAGCCGCCGTACTTCTTAGGGTCCCAGTCCTTCTGGAGGCCATTTCGCCGTCACGTGTCCAGCGAAAGCCTC	vector
M00292:91:000000000-AHYF2:1:1104:3450:9421	AGAGACGCCGCAAAATGAATTTGTGTCTCTACTGTGGCAACTAGCGGCGCATTAAGCGCGGCGGGTGGGCAGGAAATCCAGGAACCGCGGACACCCTACACCGTTACATTATCAGTGTATTATCTGTGATCAGTGTATTATCAGGTACACTGACTTTGTGTTGGAGGCCATTTCGCCGACACGTGTCCAGCGAAAGCCTC	vector
M00292:91:000000000-AHYF2:1:1104:3572:7568	AGAGACGCCGCAAAATGAATTTGTGTCTCTACTGTGGCAAATTGAAAAAGGAAGAGTATGAGTATTCAACATTTCCGTGTCGCCCTTATTCCCTTTTTTGCGGCATTTTGCCTTCCTGTTTTTGCTCACCCAGAAACGCTGGTGAAAGTAAAAGATGCTGAAGATCAGTTGGGTGCACGAGTGGGTTACATCGAACTGGATCTCAACAGCGGTAAGATCCTTGAGAGTTTTCGCCCCGATGGAGGCCATTTCGCCGACACGTGTCCAGCGAAAGCCTC	vector
M00292:91:000000000-AHYF2:1:1104:3683:17874	AGAGACGCCGCAAAATGAATTTGTGTCTCTACTGTGGCAAAGTCCCTATTGGCGTTACTATTGACGTCAATGGGCGGGGGTCGTTGGGCGGTCAGCCAGGCGGGCCATTTACCGTAAGTTATGTAACGGGTACCTCTAGAGCCATTTGTCTGCAGAATTGGCGCACGCGCTAAAAACGGAATGGAGGCCATTTCGCCGACACGTGTCCAGCGAAAGCCTC	vector
M00292:91:000000000-AHYF2:1:1104:3746:6891	AGAGACGCCGCAAAATGAATTTGTGTCTCTACTGTGGCAAGACGAGGTGGCCTACCACGAGAAGTACCCCACCATCTACCACCTGAGAAAGAAACTGGTGGACAGCACCGACAAGGCCGACCTGCGGCTGATCTATCTGGCCCTGGCCCACATGATCAAGTTCCGGGGCCACTTCCTGATCGAGGGCGACCTGAACCAATGGAGGCCATTTCGCCGACACGTGTCCAGCGAAAGCCTC	vector
M00292:91:000000000-AHYF2:1:1104:4101:8369	AGAGACGCCGCAAAATGAATTTGTGTCTCTACTGTGGCAAACGGGCGCCATCACCCAAATCACGTAGTTTGGGGTCGAGGTGCCGTAAAGCCCTAAATCGGGGGTGGAGGCCATTTCGCCGACACGTGTCCAGCGAAAGCCTC	vector
M00292:91:000000000-AHYF2:1:1104:4206:18843	AGAGACGCCGCAAAATGAATTTGTGTCTCTACTGTGGCAAAGGGAGGGGGGGGAGATGGGGAGAGTGAAGCAGAACGTGGGGCTCACCTCGACCATGGTAATAGCGATGACTAATACGTAGATGTACTGCCAAGTAGACCGGTGAGCGTGGGTCTCGCGGTATCATTGCAGCACTGGGGCCAGATGGTAAGCCCCGCAAGAAGCGAAACGCGCGGCGAAGCTGGCGAGCGGTTTTGGAGGCCATTTCGCCGACACGTGTCCAGCGAAAGCCTC	vector
M00292:91:000000000-AHYF2:1:1104:4254:13018	AGAGACGCCGCAAAATGAATTTGTGTCTCTACTGTGGCAATTAACCACCACACCCGCCGCGCTTAATGCGCCGCTACAGGGCGCGTACTATGGTTGCTTTGACGTATGCGGTGTGAAATACCGCACAGATGCGAATGGAGGCCATTTCGCCGACACGTGTCCAGCGAAAGCCTC	vector
M00292:91:000000000-AHYF2:1:1104:4514:12292	AGAGACGCCGCAAAATGAATTTGTGTCTCTACTGTGGCAACGTGAACCATCACCCTAATCAAGTTTTTTGGGGTCGAGGTGCCGTAAAGCACTAAATCGGAATGGAGGCCATTTCGCCGACACGTGTCCAGCGAAAGCCTC	vector
M00292:91:000000000-AHYF2:1:1104:4612:11494	AGAGACGCCGCAAAATGAATTTGTGTCTCTACTGTGGCAAAAATCTGGACAAAGTGCTGTCCGCCTACAACAAGCACCGGGATACGCCCATAAGAGGGCAGGCCGAGAATATCATCCACCTGTTTACCCTGACCAATCTGGGAGCCCCTGCCGCCTTCAAGAACTTTGACACCACCATCGACCGGAAGAGGTACACCAGCACCAAAAAGGTGCTGGACGCCACCCTGATCCACCAGAGCATCACCGGCCTGAACCAGACAATGGAGGCCATTTCGCCGACACGTGTCCAGCGAAAGCCTC	vector
M00292:91:000000000-AHYF2:1:1104:4806:18063	AGAGACGCCGCAAAATGAATTTGTGTCTCTACTGTGGCAACGCTACGTGAACCATCACCCAAATCAAGTTTTTTGGGGTCGAGGTGCCGTAAAGCACTAAATCGGAACCCTAAAGGGAGCCCCCGATTTAGAGCTTGACGGGGAAAGCCGGAGAACGTGGCGAGAAAGGAAGGGAAGAAAGCGACATGGTGTTGATTACACATGAGCGGAGCAAAACAGAGAATGGAGGCCATTTCGCCGACACGTGTCCAGCGAAAGCCTC	vector
M00292:91:000000000-AHYF2:1:1104:5185:9338	AGAGACGCCGCAAAATGAATTTGTGTCTCTACTGTGGCAACACCCAAATCAAGTTTTTTGGGGTCGAGGTGCCGTAAAGCACTAAATCGGAACCCTAAAGGGAGCCCCCGATTTAGTGCGTGACGGGGAAAGCCGGCGAACGTGGCGAGAAAGGAAGGGAAGAAACGTGGAGGCCATTTCGCCGACACGTGTCCAGCGAAAGCCTC	vector
M00292:91:000000000-AHYF2:1:1104:5546:14334	AGAGACGCCGCAAAATGAATTTGTGTCTCTACTGTGGAAAAGGAAAGGACAGTGGGAGTGGCACCTTCCAGGGTCAAGGAAGGCACGGGGGAGGGGCAAACAACAGATGGCTGGCAACTAGAAGGCACAGTCGTGGAGGCCATTTCGCCGACACGTGTCCAGCGAAAGCCTC	vector
M00292:91:000000000-AHYF2:1:1104:5563:21831	AGAGACGCCGCAAAATGAATTTGTGTCTCTACTGTGGCAACTAGTTGCCAGCCATCTGTTGTTTGCCCCTCCCCCGTGCCTTCCTTGACCCTGGAAGGTGCCACTCCCACTGTCCTTTCCTACTAAAATGAGGAAATTGCATCGCATTGTCTGAGTAGGTGTCATGCTATACTGGGGGGTGGGGTGGGGCTGGAGGCCATTTCGCCGACACGTGTCCAGCGAAAGCCTC	vector
M00292:91:000000000-AHYF2:1:1104:5724:10112	AGAGACGCCGCAAAATGAATTTGTGTCTCTACTGTGGCAAAAGCCAAGAAATCGAAATACGTTCAAGTTACGGTAAGCATGGAGGCCATTTCGCCGACACGTGTCCAGCGAAAGCCTC	vector
M00292:91:000000000-AHYF2:1:1104:5860:16556	AGAGACGCCGCAAAATGAATTTGTGTCTCTACTGTGGCAAATACCCCACCAACCAACCATCCCTTAAACCCTTACCGTTTGCTCAGCTAAAATGGAGGCCATATCGCGGACACGTGTCCAGCGAAAGCCTC	vector
M00292:91:000000000-AHYF2:1:1104:6028:21276	AGAGACGCCGCAAAATGAATTTGTGTCTCTAAGGCCGGCGGCCACGAAAAAGGCCGGCCAGGAAAAAAAGAAAAAGTAAGAATTCCTTGAGATCGCTGATCAGCCTCGACTGTGCCTTCTAGTTGCCAGCCATCTGTTGTTTGCCCCTCCCCCGTGCCTTCCTTGACCCTGGAAGGTTCCACTCCCACTTTCCTTTCCTAATAAAATGAGGAAATTGCATCGCATTGTCTGAGTAGGTGTCTTTCTATTCTGGGGGGTGGGGTGGGGCAATGGAGGCCATTTCGCCGACACGTGTCCAGCGAAAGCCTC	vector
M00292:91:000000000-AHYF2:1:1104:6225:16802	AGAGACGCCGCAAAATGAATTTGTGTCTCTACTGTGGCTGGCAACTAGAAGGCACAGTCGAGGCTGATCAGCGAGCTCTAGGAATTCTTACTTTTCCTTTTTTGCCTGGCCGGCCTTTTTCGTGGCCGCCGGCCTTTTGTCGCCTCCCAGCTGAGACAGGTCGATCCGTGTCTCTGGAGGCCATTTCGCCGACACGTGTCCAGCGAAAGCCTC	vector
M00292:91:000000000-AHYF2:1:1104:6463:21859	AGAGACGCCGCAAAATGAATTTGTGTCTCTACTGTGGCAAGCAGGGTCAGGTCCTGGTGGTGCTCGTCGTATCTCTTGCTCATAGAGGCGCTCAGGGGGGCCTTGGTGATCTCGGTGTTCACTCTCAGGATGTCGCTCAGCAGGATGGCGTCGGACAGGTTCTTGGCGGCCAGAAACAGGTCGGCGTACTGGTCGCCGATCGGGGCCAGCAGGTTGTCCAGGTCGTCGTCGTAGGTGTCCTTGCTCACCTGCAGTGTGGCATCCTCGGCCAGGTCGAAGTTGCTCTTGAAGTTGGGGGTCAGGCCCAGTGGAGGCCATGTCGCCGACACGTGTCCAGCGAAAGCCTC	vector
M00292:91:000000000-AHYF2:1:1104:6482:8464	AGAGACGCCGCAAAATGAATTTGTGTCTCTACTGTGGCACATGACGTCTCCGGGTGCTGCATGTGTCAGAGGTTTTCACCGTCAACACGGGAACGCGCGAGACGGCAAAACCACGTGGTGCGCCTACTGTTGTAGATTGAGGCCATGACGACAAAACGTGTCCAGCGAAAGCCTC	vector
M00292:91:000000000-AHYF2:1:1104:7198:20274	AGAGACGCCGCAAAATGAATTTGTGTCTCTACTGTGGAAAAAATCGGAAAAATCCCTTATAAATCAAAAGAATAGCCCGAGATAGAGTTGAGTGTTGTTCCAGTTTGGAACAAGAGTCCACTATTAAAGAACGTGGACTCCAACGTCAAAGGGCGAAAAACCGTCTATCAGGGCGATGGCCCACTAGCTCATGAGACAATAACCCTGATAAATGCATCAATAATATGGAAAAAGGAAGAGTATGAGTATTCAACATTTCCGGGTGGAGGCCATTTCGCCGACACGTGTCCAGCGAAAGCCTC	vector
M00292:91:000000000-AHYF2:1:1104:7247:3352	AGAGACGCCGCAAAATGAATTTGTGTCTCTACTGTGGCAAGAGCACCTGCCTGAAATCACTTTTTTTCAGGTTGGACCGGTGCCACCATGGACTATAAGGACCACGACGGAGACTACAAGGATCATGATATTGATTACAAAGACGATGACGATAAGATGGCCCCAAAGAAGAAGCGGAAGGTCGGTATCCACGGAGTCCCAGCAGCCGACAAGAAGTACATGGAGGTCATTTCGCCGACACGTGTCCAGCGAAAGCCTC	vector
M00292:91:000000000-AHYF2:1:1104:7254:5202	AGAGACGCCGCAAAATGAATTTGTGTCTCTACTGTGGCAAGATACCGACCTTCCGCTTCTTCTTTGGGGCCATCTTATCGTCATCGTCTTTGTAATCAATATCATGATCCTTGTAGTCTCCGTCGTGGTCCTTATAGTCCATGGTGGCTGGAGGCCATTTCGCCGACACGTGTCCAGCGAAAGCCTC	vector
M00292:91:000000000-AHYF2:1:1104:7404:6681	AGAGACGCCGCAAAATGAATTTGTGTCTCTACTGTGGCAATGGCCAGGGGAAACAGCAGATTGGCCAGGATGACCAGAAAGAGCGAGGAAACCATCACCCCCTGGAACTTCGAGGAAGTGGTGGTGGAGGCCATTTCGCCGACACGTGTCCAGCGAAAGCCTC	vector
M00292:91:000000000-AHYF2:1:1104:7422:14965	AGAGACGCCGCAAAATGAATTTGTGTCTCTACTGTGGCAAGTTGATCTCGCGCACTTTGTAAAACTGGAAATCCTTCCGGAAATCGGACACCAGCTTGGACTTCAGGGTGATCACTTTCACTTCCCGGATCAGCTTGTCATTCTCGTCGTACTTAGTGTTCATCCGGGAGTCCAGGATCTGAGGCCATTTCGCCGACACGTGTCCAGCGAAAGCCTC	vector
M00292:91:000000000-AHYF2:1:1104:7442:9119	AGAGACGCCGCAAAATGAATTTGTGTCTCTACTGTGGCAACACCCCCTGGAACTTCGAGGAAGTGGTGGACAAGGGCGCTTCCGCCCAGAGCTTCATCGAGCGGATGACCAACTTCGATAAGAACCTGTGGAGGCCATTTCGCCGACACGTGTCCAGCGAAAGCCTC	vector
M00292:91:000000000-AHYF2:1:1104:7645:3683	AGAGACGCCGCAAAATGAATTTGTGTCTCTACTGTGGCAACTATGCGGCATCAGAGCAGATTGTACTGAGAGTGCACCATAAAATTGTAAACGTTAATATTTTGTTAAAATTCGCGTTAAATTTTTGTTAAATCAGCTCACTTTTTAACCAATAGACCGAAATCGGCAAAATCCCTTATAAATCAAAAGAATAGCCCGAGATATGGAGGCCATTTCGCCGACACGTGTCCAGCGAAAGCCTC	vector
M00292:91:000000000-AHYF2:1:1104:7701:23669	AGAGACGCCGCAAAATGAATTTGTGCGAGAACATCGTGATCGAGATGGCCAGAGAGAACCAGACCACCCAGAATGGACCGAAGAACAGCCGCGGGAGAATGAAGCGGATCGAAGAGGGCAGAAAAGAGCTGGGCAGACAGATCCTGAAAGCACACCCAATGGAAAATAACCAGCTACAGAACGCGATGGAGGCCATTTCGCCGACACGTGTCCAGCGAAAGCCTC	vector
M00292:91:000000000-AHYF2:1:1104:7898:10628	AGAGACGCCGCAAAATGAATTTGTGTCTCTACTGTGGCAATTGACTCCCCGTCGTGTAGATAACTACGATACGGGAGGGCTTACCATCTGGCCCAATGGAGGCCATTTCGCCGACACGTGTCCAGCGAAAGCCTC	vector
M00292:91:000000000-AHYF2:1:1104:7963:19812	AGAGACGCCGCAAAATGAATTTGTGTCTCTACTGTGGCAAAGGGATTTTGGTCATGAGATTATCAAAAAGGATCTTCACCTAGATCCTTTTAAATTAAAAATGAAGTTTTAAATCAATCTAAAGTAGTGGAGGCCATTTCGCCGACACGTGTCCAGCGAAAGCCTC	vector
M00292:91:000000000-AHYF2:1:1104:8080:2133	AGAGACGCCGCAAAATGAATTTGTGTCTCTACTGTGGCAAGCGTGTGGTCTGCCAAGTAGGAAAGTCCCATAAGGTCATGTACTGGGCACAATGCCAGGCGGGCCATTTACCGTCATTGACGTCAATAGGGGGCTGGAGGCCATTTCGCCGACACGTGTCCAGCGAAAGCCTC	vector
M00292:91:000000000-AHYF2:1:1104:8233:4988	AGAGACGCCGCAAAATGAATTTGTGTCTCTACTGTGGCAATCCACTATTAAAGAACGTGGACTCCAACGTCAAAGGGCGAAAAGGAGGCCATTTCGCCGACACGTGTCCAGCGAAAGCCTC	vector
M00292:91:000000000-AHYF2:1:1104:8366:2858	AGAGACGCCGCAAAATGAATTTGTGTCTCTACTGTGGCAAGATCCGCGAGAACTCTTCCTCACGCGCGTCGGGCTCGACATCAGCCAGTTTTGGCTCGCGGACGTAGGGTCTGCACTTGGAGGCCATTTCGCCGACACGTGTCCAGCGAAAGCCTC	vector
M00292:91:000000000-AHYF2:1:1104:8705:4319	AGAGACGCCGCAAAATGAATTTGTGTCTCTACTGTGGCAAATCCTGAAAGAACACCCCGTGGAAAACACCCAGCTGCAGAACGAGAAGCTGTACCTGTACTACCTGCACAGGCGCTCGGGCAAAGTGAAACCTCGATAATGCAGTCTCTGACGCCGGAGAAAATTGCCGCCATTTTACCGCTGCAATTTTTCCCGCTGGAGGCCATTTCGCCGACACGTGTCCAGCGAAAGCCTC	vector
M00292:91:000000000-AHYF2:1:1104:8725:24383	AGAGACGCCGCAAAATGAATTTGTGTCTCTACTGTGGCAAGGGGGGCTGCCGTTAGGGTTTCGATTTAGGGTGTTACTGCACCTCGAACCCAAAAAACTTGATTTGGGGGATGTTGCATGTACTGGGCCATAGCCCTGATAGATGGTTTTTAGCCCTTTGACTGTGGAGTCCACGTTCTTTAATAGTGGACTCTTGTTCCAAACTGGAACAACACTCAACACTGGAGGCCATTTCGCCGACACGTGTCCAGCGAAAGCCTC	vector
M00292:91:000000000-AHYF2:1:1104:9064:20812	AGAGACGCCGCAAAATGAATTTGTGTCTCTACTGTGGCAAGATCCAGTTCGATGTAACCCACTCGTGCACCCAACTGATCTTCAGCATCTTTTACTTTCACCAGCGTTTCTGGGTGAGCAAAAACAGGAAGGCAAAATGCCGCAAAAAAGGGAATAAGGGCGACACGGAAATGTTGAATACTCATACAATGGAGGCCATTTCGCCGACACGTGTCCAGCGAAAGCCTC	vector
M00292:91:000000000-AHYF2:1:1104:9212:22931	AGAGACGCCGCAAAATGAATTTGTGTCTCTACTGTGGCACAGAAAAGGCAATGGTGCGGCTGTCGAAGACGCCGTACTTCTTTGGGTCCCAGTCCGTCTTCCCACCGACGAGAATATCTCTTTTCCCGTTGGGCCGGATAGACTCGTTTATGAAAACGCGAGACGGAACCTCGTGCTTTTTTCCAAATATAACGGGAAGCGTACGCACCTCTGACCACACGTGTCCAGCGAAAGCCTC	vector
M00292:91:000000000-AHYF2:1:1104:9371:16591	AGAGACGCCGCAAAATGAATTTGTGTCTCTACTGTGGCAAACAACGTTGCGCAAACTATTAACTGGCGAACTACTTACTCTAGCTTCCCGGCAACAATTAATAGACTGGATGGAGGCGGATAAAGTTGCAGGACCACTGGAGGCCATTTCGCCGACACGTGTCCAGCGAAAGCCTC	vector
M00292:91:000000000-AHYF2:1:1104:9972:18186	AGAGACGCCGCAAAATGAATTTGTGTCTCTACTGTGGCAAACGAGATGGCCAAGGTGGACGACAGCTTCTTCCTCAGACTGGAAGAGTCCTTCCTGGTGGAAGAGGATATTGGAGGCCATTTCGCCGACACGTGTCCAGCGAAAGCCTC	vector
M00292:91:000000000-AHYF2:1:1104:9991:5962	AGAGACGCCGCAAAATGAATCTGTGTCTCTACTGTGGCAAGTGGACAAGCTGTTCATCCAGCTGGTGCAGACCTACAACCAGCTGTTCGTGGAGGCCATTTCGCCGACACGTGTCCAGCGAAAGCCTC	vector
M00292:91:000000000-AHYF2:1:1105:10108:18248	AGAGACGCCGCAAAATGAATTTGTGTCTCTACTGTGGCGCGGTGGTTTGTTTGCCGGATCAAGAGCTACCAACTCTTGTGGAGGCCATTTCGCCGACACGTGTCCAGCGAAAGCCTC	vector
M00292:91:000000000-AHYF2:1:1105:10150:3028	AGAGACGCCGCAAAATGAATTTGTGTCTCTACTGTGGCAAGGTCAGGATCTTCTCGATCTTTTACCGGTTGTCCTTCAGGAATGGGTAAAAATTGGAGGCCATTTCGCCGACACGTGTCCAGCGAAAGCCTC	vector
M00292:91:000000000-AHYF2:1:1105:10165:5305	AGAGACGCCGCAAAATGAATTTGTGTCTCTACTGTGGCAACCGCTTCGACGCTCTCCGGCGTGGTCCAGACCGCCACCGCGGCGCCGTCGTCCGCGACCCACACCTTGCGTGGAGGCCATTTCGCCGACACGTGTCCAGCGAAAGCCTC	vector
M00292:91:000000000-AHYF2:1:1105:10218:8178	AGAGACGCCGCAAAATGAATTTGTGTCTCTACTGTGGCAACGGAAGGTCGGTATCCACGGAGTCCCTGCAGCCGACAAGAAGGACAGCATCGGCCTGGACATCGGCACCAACTCTGTGGGCTGGGCCGTGAGCACCGACGAGTACTGGAGGCCATTTCGCCGACACGTGTCCAGCGAAAGCCTC	vector
M00292:91:000000000-AHYF2:1:1105:10239:22345	AGAGACGCCGCAAAATGAATTTGTGTCTCTACTGGGGCGGCCTCAGTGAGCGAGCGAGCGCGCAGCTGCCTGCAGGGGCGCCTGATGCGGTATTTTCTCCTTACTGGAGGCCATTTCGCCGACACGTGTCCAGCGAAAGCCTC	vector
M00292:91:000000000-AHYF2:1:1105:10320:3932	AGAGACGCCGCAAAATGAATTTGTGTCTCTACTGTGGCAAATTGAAAAAGGAAGAGTATGAGTATTCAACATTTCCGTGTCGCCCTTATTCCCTTTTTTGCGGGGTGGAGGCCATTTCGCCGACACGTGTCCAGCGAAAGCCTC	vector
M00292:91:000000000-AHYF2:1:1105:10460:23434	AGAGACGCCGCAAAATGAATTTGTGTCTCTACTGTGGCAATATGAACACTTAGTACGACGAGAATGACTAGCTGATCCGGGAAGTGAAAGTGATCACCCTGAAGTCCAAGCTGGTGTCCGATTTCCGGAAGGATTTCCAGTTTGGAGGCCATTTCGCCGACACGTGTCCAGCGAAAGCCTC	vector
M00292:91:000000000-AHYF2:1:1105:10635:22537	AGAGACGCCGCAAAATGAATTTGTGTCTCTACTGTGGCAATTTCCTCATTTTATTAGGAAAGGACAGTGGGAATGGCACCTTCCAGGGTCAAGGAAGGCACGGGGGAGGGGCAAACAACAGATGGCTGGCAACTAGAAGGCACAGTCGAGGCTGATAAGCGAGCTCGAGGAATTCTTACTTTTTCTTTTTTGCCTGGCCGGCCTTTTTCGTGGCCGCCGGCCTTGTGTCGCCTGGAGGCCATTTCGCCGACACGTGTCCAGCGAAAGCCTC	vector
M00292:91:000000000-AHYF2:1:1105:10816:24571	AGAGACGCCGCAAAATGAATTTGTGTCTCTACTGTGGCAATCACTGTCTGCAGGATGCCCTTCTTAATGGCGGGGCTGCCGGCCAGATTGGCAATGTGCTTAATGGAGGCCATTTCGCCGACACGTGTCCAGCGAAAGCCTC	vector
M00292:91:000000000-AHYF2:1:1105:10841:20221	AGAGACGCCGCAAAATGAATTTGTGTCTCTACTGTGGCAACATTCCGGAAGGATTTCCAGTTTTACAAAGTGCGCGAGATCAACAACTACCACCACGCCCACGACGCCTATGGAGGCCATTTCGCCGACACGTGTCCAGCGAAAGCCTC	vector
M00292:91:000000000-AHYF2:1:1105:10986:11654	AGAGACGCCGCAAAATGAATTTGTGTCTCTACTGTGGCAAATGAGCTATGAGAAAGCGCCACGCTTCCCGAAGGGAGAAAGGCGGACAGGTATCCGGTAAGCGGCAGGGTCGGAACAGGAGAGCGCACGAGGGATGGAGGCCATTTCGCCGACACGTGTCCAGCGAAAGCCTC	vector
M00292:91:000000000-AHYF2:1:1105:11017:2420	AGAGACGCCGCAAAATGAATTTGTGTCTCTACTGTGGCAACAGCGTCGCTGCTTGTCTAAGGTTCCTGGCCATGTACTTGCGTTTTTCTCACATGTTCCTTCATGCCATTTCGCCGACACGTGTCCAGCGAAAGCCTC	vector
M00292:91:000000000-AHYF2:1:1105:11118:13071	AGAGACGCCGCAAAATGAATTTGTGTCTCTACTGTGGCAAACAGGTCCTCTCTGTTCAGCTTCACGAGCAGTTCCTCGGTGCCGTCCGTCTTTTCCAGGATGGGCTTGATGCGGAGGCCATTTCGCCGACACGTGTCCAGCGAAAGCCTC	vector
M00292:91:000000000-AHYF2:1:1105:11134:18916	AGAGACGCCGCAAAATGAATTTGTCCACTATTAAAGAACGAGGACTCAGAGGTAGAAGGGCATAAGACCGTCTATCAGGGCGATGGTTCTGTGGAGGCCATTTCGCCGACACGTGTCCAGCGAAAGCCTC	vector
M00292:91:000000000-AHYF2:1:1105:11207:17491	AGAGACGCCGCAAAATGAATTTGTGTCTCTACTGTGGCAATTCTCCCTTCGGGAAGCGTGGCGCTTTCTCATAGCTCACGCTGTAGGTATCTCAGTTCGGTGTAGGTCGTTCGCTCCAAGCTGGGCTGTGTGCACGAACCCCCCGTTCAGCCCGACCGCTGCGCCTTATCCGGTAACTATCGTCTTGAGTCCAACCTGGAGGCCATTTCGCCGACACGTGTCCAGCGAAAGCCTC	vector
M00292:91:000000000-AHYF2:1:1105:11235:7667	AGAGACGCCGCAAAATGAATTTGTGTCTCTACTGTGGCAACGCTCAGGCCGCCTCTCTCGGCCTTGGTCAGATTGTCGAACTTTCTCTGGGTAATCAGCTTGGCGTTCAGCAGCTGCCGCCAGTAGTTCTTCATCTTCTTCACGACCTCTTCGGAGGGCACGTTGTCGCTCTTGCCCCGGTGGAGGCCATTTCGCCGACACGTGTCCAGCGAAAGCCTC	vector
M00292:91:000000000-AHYF2:1:1105:11314:19849	AGAGACGCCGCAAAATGAATTTGTGTCTCTACTGTGGCAACATTGCCAATCTGGCCGGCAGCCCCGCCATTAAGAAGGGCATGGAGGCCATTTCGCCGACACGTGTCCAGCGAAAGCCTC	vector
M00292:91:000000000-AHYF2:1:1105:11499:12446	AGAGACGCCGCAAAATGAATTTGTGTCTCTACTGTGGCTTGGTCGCCCGACTTCTCAGTGAGCGATCGAGCGCGCACCTGCCTGCAGTGGTGCCGGAGGCGGTGTTGTCTCCTTACGCGTGCGTGCGGTATTACAAACAGCATGCGTCAAAACAGCCATAATTGGGGGCCATTTCGCCGACACGTGTCCAGCGAAAGCCTC	vector
M00292:91:000000000-AHYF2:1:1105:11681:6340	AGAGACGCCGCAAAATGAATTTGTGTCTCTACTGTGGCAAAAGCCCGGGCGGCCTCAGTGAGCGAGCGAGCGCGCAGCTGTGGAGGCCATTTCGCCGACACGTGTCCAGCGAAAGCCTC	vector
M00292:91:000000000-AHYF2:1:1105:11693:3153	AGAGACGCCGCAAAATGAATTTGTGTCTCTACTGTGGCAAGACCACGACGGAGACTACAAGGATCATGATATTGATTACAAAGACGATGACGATAAGATGGCCCCAAAGAAGAAGCGGAAGGTCGGTATCCACGTGGAGGCCATTTCGCCGACACGTGTCCAGCGAAAGCCTC	vector
M00292:91:000000000-AHYF2:1:1105:11706:12259	AGAGACGCCGCAAAATGAATTTGTGTCTCTACTGTGGCAACACCACCAGCACAGAATAGGCCACGGTGGGGCTGTCGAAGCCGCCGTACTTCTTAGGGTCCCAGTCCTTCTGGAGGCCATTTCGCCGACACGTGTCCAGCGAAAGCCTC	vector
M00292:91:000000000-AHYF2:1:1105:11745:11194	AGAGACGCCGCAAAATGAATTTGTGTCTCTACTGTGGCAATTTTAAGGGTTGGTTGGTTGGTGGGGTATTAATGTTTAATTACCTGGAGCACCTGCCTGAAATCACTTTTTTTCAGGTTGGACCGGTGCCACCATGGTGGAGGCCATTTCGCCGACACGTGTCCAGCGAAAGCCTC	vector
M00292:91:000000000-AHYF2:1:1105:12008:23562	AGAGACGCCGCAAAATGAATTTGTGTCTCTACTGTGGCAATCACACTCTTCAGTTTCTTGGACTTGCCCTTTTCCACTTTGGCCACCACCAGCACAGAATAGGCCACGGTGGGGCTGTCGAAGCCGCCGTGTGGAGGCCATTTCGCCGACACGTGTCCAGCGAAAGCCTC	vector
M00292:91:000000000-AHYF2:1:1105:12039:22628	AGAGACGCCGCAAAATGAATTTGTGTCTCTACTGTGGCAAAAGAAGTACGGCGGCTTCGACAGCCCCACCGTGGCCTATTCTGTGCTGGTGGTGGCCAAAGTGGAAAAGGGCAAGTCCAAGAAACTGAAGAGTGTGAAAGAGCTGCAATGGAGGCCATTTCGCCGACACGTGTCCAGCGAAAGCCTC	vector
M00292:91:000000000-AHYF2:1:1105:12227:12575	AGAGACGCCGCAAAATGAATTTGTGTCTCTACTGTGGCAATATACCAGTTACCTTCGGAAAAAGAGTTGGTAGCTCTTGATCCGGCAAACAAACCACCGCTGGTAGCGGTGGTTTTTTTGTTTGCAAGCAGCAGATTACGCGCAGAAAAAAAGGATCTCAAGAAGATCCTTTGATCTTTTCTACGGGGTCTGACGCTCAGTGGAACGAAAACTCACGTTAAGGGATTTTGGTCATGAGATTATCAAAAATGGAGGCCATTTCGCCGACACGTGTCCAGCGAAAGCCTC	vector
M00292:91:000000000-AHYF2:1:1105:12233:3626	AGAGACGCCGCAAAATGAATTTGTGTCTCTACTGTGGCAACACCCGCCAACACCCGCTGACGCGCCCTGACGGGCTTGTCTGCTCCCGGCATCCGCTTACAGACAAGCTGTGACTGGAGGCCATTTCGCCGACACGTGTCCAGCGAAAGCCTC	vector
M00292:91:000000000-AHYF2:1:1105:12267:4209	AGAGACGCCGCAAAATGAATTTGTGTCTCTACTGTGGCAAAGTTCTTGCAGCTCGGTGACCCGCTCGATGTGGCGGTCCGGATCGACGGTGTGGCGCGTGGCGGGGTAGTCGGCGAACGCGGCGGCGAGGGTGCGTACGGCCCTGGGGACGTCGTCGCGGGTGGCGAGGCGCACCGTGGGCTTGTACTCGGTCATGGTAAGCTGATCTAGATGGATGTAGGTCGAAAGGCCCGTGGAGGCCATTTCGCCGACACGTGTCCAGCGAAAGCCTC	vector
M00292:91:000000000-AHYF2:1:1105:12275:4014	AGAGACGCCGCAAAATGAATTTGTGTCTCTACTGTGGCAACTTCGAGAAGAATCCCATCGACTTTCTGGAAGCCAAGGGCTACAAAGAAGTGAAAAAGGACCTGATCATCAATGGAGGCCATTTCGCCGACACGTGTCCAGCGAAAGCCTC	vector
M00292:91:000000000-AHYF2:1:1105:12326:24210	AGAGACGCCGCAAAATGAATTTGTGTCTCTACTGTGGCAATTAAAATTATGTTTTAAAATGGACTATCATATGCTTACCGTAACTTGAAAGTATTTCGATTTCTTGGCTTTATTGGAGGCCATTTCGCCGACACGTGTCCAGCGAAAGCCTC	vector
M00292:91:000000000-AHYF2:1:1105:12364:10290	AGAGACGCCGCAAAATGAATTTGTGTCTCTACTGTGACCAGTACGCCGACCTGTTTCTGGCCGCCAAGAACCTGTCCGACGCCATCCTGCTGAGCGACTGGAGGCCATTTCGCCGACACGTGTCCAGCGAAAGCCTC	vector
M00292:91:000000000-AHYF2:1:1105:12453:6010	AGAGACGCCGCAAAATGAATTTGTGTCTCTACTGTGGCAAAGAATGCTGGCCTCTGCCGGCGAACTGCAGAAGGGAAACGAACTGGCCCTGCCCTCCAAATATGTGAACTTCCTGTACCTGGCCAGCCACTATGAGAAGCTGAAGGGCTCCCCCGAGGATAATGAGCAGAAACAGCTGTTTGTGGAACAGCACAAGCACTACCTGGACGAGATCATCGAGCATGGAGGCCATTTCGCCGACACGTGTCCAGCGAAAGCCTC	vector
M00292:91:000000000-AHYF2:1:1105:12479:15273	AGAGACGCCGCAAAATGAATTTGTGTCTCTACTGTGGCAATGGTAAGCTGATCTAGATGGATGCAGGTCGAAAGGCCCGGAGATGAGGAAGAGGAGAACAGCGCGGCAGACGTGCGCTTTTGAAGCGTGCAGAATGCCGTGGAGGCCATTTCGCCGACACGTGTCCAGCGAAAGCCTC	vector
M00292:91:000000000-AHYF2:1:1105:12480:2233	AGAGACGCCGCAAAATGAATTTGTGTCTCTACTGTGGCAAGTCGGTGCTTTTTTGTTTTAGAGCTAGAAATAGCAAGTTAAAATAAGGCTAGTCCGTTTTTAGCGCGTGCGCCAATTCTGCGGACAAATGGCTGTAGAGGTACCCGTAACATAACTTACGGTAAATGGCCCGCCTGGCGGACCGCCCAACGATGGAGGCCATTTCGCCGAAACGTGTCCAGCGAAAGCCTC	vector
M00292:91:000000000-AHYF2:1:1105:12546:15575	AGAGACGCCGCAAAATGAATTTGTGCGAGAACATCGTGACCGAAATGGCCAGAGAGAACCAGACCACCCAGAAGGGACAGAAGAACAGCCGCGAGAGAATGAAGCCGATCGAAGAGGGAATCAAAGAGCTGGGCAGCCAGATCCTGAAAGAACACCCCGTGGAAAACACCCAGCTGCAGAACGAGATGGAGGCCATTTCGCCGACACGTGTCCAGCGAAAGCCTC	vector
M00292:91:000000000-AHYF2:1:1105:12671:13080	AGAGACGCCGCAAAATGAATTTGTGTCTCTACTGTGGCAAATGAAGTTTCAAATCAATCTAAAGTATATATGAGTAAACTTGGTCTGACAGTTACCAATGCTTAATCAGTGAGGCACCTATCTCAGCGATCTGTCTATTTCGTTCATCCATAGTTGCCTGACTCCCCGTCGTGTAGATAACTACGATACGGGTGGGCTTACCATCTGGCCCCAGTGCGGGAGGCCATTTCGCCGACACGTGTCCAGCGAAAGCCTC	vector
M00292:91:000000000-AHYF2:1:1105:12780:6491	AGAGACGCCGCAAAATGAATTTGTGTCTCTACTGTGGCAAGACCCATCGCCCTGATAGACGGTTTTTCGCCCTTTGACGTTGGAGTCCACGTTCTTTAATAGTGGACTCTTGTTCCAAACTGGAACAACACTCAACTCTATCTCGTGCTATTATGGAGGCCATTTCGCCGACACGTGTCCAGCGAAAGCCTC	vector
M00292:91:000000000-AHYF2:1:1105:12917:10523	AGAGACGCCGCAAAATGAATTTGTGTCTCTACTGTGGCAACGGCACAAGCCCGAGAACATCGTGATCGAAATGGCCAGAGAGAACCAGACCACCCAGAAGGGACAGAAGAACAGCCGCGAGAGAATGAAGCGGATCGAACTGGAGGCCATTTCGCCGACACGTGTCCAGCGAAAGCCTC	vector
M00292:91:000000000-AHYF2:1:1105:12996:6809	AGAGACGCCGCAAAATGAATTTGTGTCTCTACTGTGGCAAAGGCTGTTAGAGAGATAATTGGAATTAATTTGACTGTAAACACAAAGATATTAGTACAAAATACGTGACGTATGGAGGCCATTTCGCCGACACGTGTCCAGCGAAAGCCTC	vector
M00292:91:000000000-AHYF2:1:1105:13241:2240	AGAGACGCCGCAAAATGAATTTGTGTCTCTACTGTGGCAATCCACTATTAAAGAACGTGGACTCCAACGTCAAAGGGCGAAAAGGAGGCCATTTCGCCGACACGTGTCCAGCGAAAGCCTC	vector
M00292:91:000000000-AHYF2:1:1105:13300:5361	AGAGACGCCGCAAAATGAATTTGTGTCTCTACTGTGGCAAACTACCCAAGAAATTATTACTTTCTACGTCACGTATTTTGTACTAATATCTTTGTGTTTACAGTCAAATTAATTCCAATTATCTCTCTAACAGCCTTGTATCGTGGAGGCCATTTCGCCGACACGTGTCCAGCGAAAGCCTC	vector
M00292:91:000000000-AHYF2:1:1105:13406:24326	AGAGACGCCGCAAAATGAATTTGTGTCTCTACTGTGGCAACAGGGGGGCCTTGTGTTCTCGGTGTTCACTCTCAGCATGTCGTGCAGCAGGATGGCGTCTGACAGGTTTTGGAGGCCATTTCGCCGACACGTGTCCAGCGAAAGCCTC	vector
M00292:91:000000000-AHYF2:1:1105:13521:16768	AGAGACGCCGCAAAATGAATTTGTGTCTCTACTGTGGCAATCAGGGCGGTTCCCACGACGGCGTTCAGGTAGGCGTCGTTGGCGTGGTGGTAGTTGTTGATCTCGCGCACTTTGTAAAACTGGAAATCCTTCCGTTGGAGGCCATTTCGCCGACACGTGTCCAGCGAAAGCCTC	vector
M00292:91:000000000-AHYF2:1:1105:13780:9166	AGAGACGCCGCAAAATGAATTTGTGTCTCTACTGTGGCAATATACCAGTTACCTTCGGAAAAAGAGTTGGTAGCGCTTGATCCGGCAAACAAACCACCGCTGGTAGCGGTGGTTTTTTTGTTTGCAAGCAGCAGATTACGCGCAGAAAAAAAGGATCTCAAGAAGATCCTTTGATCTTTTCTACGGGGTCTGACGCTCAGTGGAACGAAAACTCACGTTAAGGGATTTTGGGCATGAGATTATCAAAAATGGAGGCCATTCCGCCGACACGTGTCCAGCGAAAGCCTC	vector
M00292:91:000000000-AHYF2:1:1105:13996:13864	AGAGACGCCGCAAAATGAATTTGTGTCTCTACTGTGGCAAGTACGGCGACTACAAGGTGTACGACGTGCGGAAGATGATCGCCAAGAGCGAGCAGGAAATCGGCAAGGCTACCGCTAAGTACTTCTTCTACAGCAACATCATGAACTTTTTCAAGACCGAGATTACCCTGGCCAACGGCGAGATCCGGAAGCGGCCTCTGATCGATGGAGGCCATTTCGCCGACACGTGTCCAGCGAAAGCCTC	vector
M00292:91:000000000-AHYF2:1:1105:14151:23599	AGAGACGCCGCAAAATGAATTTGTGTCTCTACTGTGGCGAACCAGTCACAGAAAAGCATCTTACGGATGGCATGACAGTAAGAGAATCATGCAGTGTGGAGGCCATTTCGCCGACACGTGTCCAGCGAAAGCCTC	vector
M00292:91:000000000-AHYF2:1:1105:14157:21338	AGAGACGCCGCAAAATGAATTTGTGTCTCTACTGTGGCAAAGGGAAGAGAATACCAGGCATGCTGGGGAGCGGCCGCAGGAAGGCCTAGTGATGGAGTTGGCCACACCCTCTCTTCGCGCTCGCTCTCTCAATGAGGCCGGGCGACCACCATTTCGCCGACACGTGTCCAGCGAAAGCCTC	vector
M00292:91:000000000-AHYF2:1:1105:14443:1999	AGAGACGCCGCAAAATGAATTTGTGTCTCTACTGTGGCAACAACCGGCTGTCCGACTACGATGTGGACGATAACGTGGCTCAGAGCTTTCTGAAGGACGAGACGTGTCCAGCGAAAGCCTC	vector
M00292:91:000000000-AHYF2:1:1105:14456:24567	AGAGACGCCGCAAAATGAATTTGTGTCTCTACTGTGGCAAGCGCACATTTCCCCGAAAAGTGCCACCTGACGTCTAAGAAACCATTATTATCATGACATTAACCTATAAAAATAGGCGTATCACGAGGCCCTTTCGTCTCGCGCGTTTCGGTGATGACGGTGAAAACCTCTGACACATGCAGCTCCCGGAGACGGTCACAGCTTGTCTGTAAGCGGATGCCGGGAGCAGATGGAGGCCATTTCGCCGACACGTGTCCAGCGAAAGCCTC	vector
M00292:91:000000000-AHYF2:1:1105:14511:22518	AGAGACGCCGCAAAATGAATTTGTGTCTCTACTGTGGCAAATGCATCGGATCTCGACTAGAGCTCGCTGATCAGCCTCGACTGTGCCTTCTAGTTGCCAGCCATCTGTTGTTTGCCCCTCCCCCGTGCCTTCCTTGACCCTGGAAGGTGCCACTCCCACTGTCCTTTCCTAATAAAATGAGGAAATTGCATCGCATTGTCTGAGTAGGTGGAGGCCATTTCGCCGACACGTGTCCAGCGAAAGCCTC	vector
M00292:91:000000000-AHYF2:1:1105:14524:5477	AGAGACGCCGCAAAATGAATTTGTGTCTCTACTGTGGCAAATTGAAAAAGGAAGAGTATGAGTATTCAACATTTCCGTGTCGCCCTTGTTCCCTTTTTTGCGGGGTGGAGGCCATTTCGCCGACACGTGTCCAGCGAAAGCCTC	vector
M00292:91:000000000-AHYF2:1:1105:15039:7383	AGAGACGCCGCAAAATGAATTTGTGTCTCTACTGTGGCAAGCAGCTGCCTGCAGGGGCGCCTGATGCGGTATTTTCTCCTGACGCAGCTGTGCGGTATTTCACACCGCCTACGTATGGAGGCCATTTCGCCGACACGTGTCCAGCGAAAGCCTC	vector
M00292:91:000000000-AHYF2:1:1105:15118:4731	AGAGACGCCGCAAAATGAATTTGTGTCTCTACTGTGGCAACCAGCCTCTGAGCCCAGAAAGCGAAGGAGCAAAGCTGCTATTGGCCGTTGCCCCAAAGGCCTACCCGCTTCCATTGCTCAGCGGTGCTGTCCATCTGCACGAGTCTTGGGAGCCGGGCGAATTCCATTTGTCAAGTCCTGCACAACACGAGCTGCGGGGCGGGGGGGAACTTCCTGACAAGGGGAGGAGTAGAAGGTGGCGCGAAGGGGCCACCAAAGAACGGAGCCGGTTGGCGCTGGAGGCCATTTCGCCGACACGTGTCCAGCGAAAGCCTC	vector
M00292:91:000000000-AHYF2:1:1105:15123:20635	AGAGACGCCGCAAAATGAATTTGTGTCTCTACTGTGGCAAATGAGCTATGAGAAAGCGCCACGCTTCCCGAAGGGAGAAAGGCGGACAGGTATCCGGTAAGCGGCAGGGTCGGAACAGGAGAGCGCACGAGGGATGGAGGCCATTTCGCCGACACGTGTCCAGCGAAAGCCTC	vector
M00292:91:000000000-AHYF2:1:1105:15218:14955	AGAGACGCCGCAAAATGAATTTGTGTCTCCACTGTGGCAGGCTCGTGCTTCTTATCCTCTTCCACCAGGAAGGACTCTTCCAGTCTGTGGAAGAAGCTGTCGTCCACCTTGGCCATCTCGTTGCTGAAGATCTCTTGCAGATAGCAGATCCGGTTCTTCCGTGGAGGCCATTTCGCCGACACGTGTCCAGCGAAAGCCTC	vector
M00292:91:000000000-AHYF2:1:1105:15295:2488	AGAGACGCCGCAAAATGAATTTGTGTCTCTACTGTGGCAAGGCGGCCTCAGTGAGCGAGCGAGCGCGCAGAGAGGGAGTGGCCAATGGAGGCCATTTCGCCGACACGTGTCCAGCGAAAGCCTC	vector
M00292:91:000000000-AHYF2:1:1105:15397:14029	AGAGACGCCGCAAAATGAATTTGTGTCTCTACTGTGGCAAACCACTTCTGCGCTCGGCCCTTCCGGCTGGCTGGTTTATTGCTGATAAATCTGGAGCCGGTGAGCGTGGGTCTCGCGGTATCATTGCAGCACTGGGGCCAGATGGTAAGCCCTCCCGTATCGTAGTTATCTAAACGACGGGGAGTCAGTCAACTATGGATGAACGAAATAGACAGATCGCTGAGTTAGGTGCCTCACTGAGTAAGCATTTGTAACTGTCAGACCAAATTACCCCATGGAGGCCATTTCGCCGACACGTGTCCAGCGAAAGCCTC	vector
M00292:91:000000000-AHYF2:1:1105:15533:11316	AGAGACGCCGCAAAATGAATTTGTGTCTCTACTGTGGCAAGGTGGGGTGGGGCAGGACAGCAAGGGGGAGGATTGGGAAGAGAATAGCAGGCATGCTGGGGAGTGGCCTGGAGGCCATTTCGCCGACACGTGTCCAGCGAAAGCCTC	vector
M00292:91:000000000-AHYF2:1:1105:15737:24467	AGAGACGCCGCAAAATGAATTTGTGTCTCTACTGTGGCAAGGGCGAGAATCTCCTCCACCTGTTTACCGTGACCACCCTGGGTGTCCTTGCCGCCTTCAAGTTCGTTGAGACAGAAATCCGCCGGAAGATGTACATGTGCACCAAAGAGGACTGGAGGCCATTTCGCCGACACGTGTCCAGCGAAAGCCTC	vector
M00292:91:000000000-AHYF2:1:1105:15834:18903	AGAGACGCCGCAAAATGAATTCGTGTCTCTACTGTGGCAACTCACGCGCGTCGGGCTCGACATCGGCAAGGGGTGGGTCGCGGACGACGGCGCCGCGGTGGCGGTCTGGACCACGCCGGAGGGCGTCGAAGCGGGGGCGGTGTTCGCCGAGATCGGCCCGCGCATGGCCGAGTTGAGCGGTTCCCGGTGGAGGCCATTTCGCCGACACGTGTCCAGCGAAAGCCTC	vector
M00292:91:000000000-AHYF2:1:1105:16149:22418	AGAGACGCCGCAAAATGAATTTGTGTCTCTACTGTGGCAATTTTGCTGGCCTTTTGCTCACATGTTCTTTCCTGCGTTATCCCCTGATTCTGTGGATAACCGTATTACCGCCTTTGAGTGAGCTGATACCGCTCGCCGCAGCCGAACGACCGAGCGCAGCGAGTCAGTGAGCGAGGAAGCGGAAGAGCGCCCAATACGCAAACCGCCAATGGAGGCCATTTCGCCGACACGTGTCCAGCGAAAGCCTC	vector
M00292:91:000000000-AHYF2:1:1105:16225:9169	AGAGACGCCGCAAAATGAATTTGTGTCTCTACTGTGGCAAGCACCTGCCTGAAATCACTTTTTTTCAGGTTGGACCGGTACCACCATGGACTATAAGGACCACGACGGAGACTACAAGGATCATGATAATGGAGGCCATTTCGCCGACACGTGTCCAGCGAAAGCCTC	vector
M00292:91:000000000-AHYF2:1:1105:16412:8544	AGAGACGCCGCAAAATGAATTTGTGTCTCTACTGTGGCAATACCTCAGGCTATTCTTTTGATTTATAAGAGATTTATAAGGGATTTATAAGGGATTTATCAGGGATGGTGCCCATTTCGCCGACACGTGTCCAGCGAAAGCCTC	vector
M00292:91:000000000-AHYF2:1:1105:16582:7457	AGAGACGCCGCAAAATGAATTTGTGTCTCTACTGTGGCAGGGACATCTTCTCATTCTGTAGCTGGGTTTTTTCCACGGGGTGTTCTTTCAGGAGCTGGCTGACAATGGAGGCCATTTCGCCGACACGTGTCCAGCGAAAGCCTC	vector
M00292:91:000000000-AHYF2:1:1105:16861:8055	AGAGACGCCGCAAAATGAATTTGTGTCTCTACTGTGGCAACTTGCCCCGGTTCTTGTCGCTTCTGGTCAGCACCTTGTTGTCGATGGAGTCGTCCTTCAGAAAGCTCCGAGGCACGATTGGAGGCCATTTCGCCGACACGTGTCCAGCGAAAGCCTC	vector
M00292:91:000000000-AHYF2:1:1105:16866:10924	AGAGACGCCGCAAAATGAATTTGTGTCTCTACTGTGGCGGCCGGGCGCTGCGGGTCGTGGGGCGGGCGTCAGGCACCGGGCTTGCGGGTCATGCACCAGGTGCGCGGAGGCCATTTCGCCGACACGTGTCCAGCGAAAGCCTC	vector
M00292:91:000000000-AHYF2:1:1105:17007:19595	AGAGACGCCGCAAAATGAATTTGTGTCTCTACTGTGGAGGACCGAAGGAGCTAACCGCTTTTTTGCACAACATGGGGGATCATGTAACTCGCCTTGATCGTTGGGAACCGGAGCTGAATGAAGCCATACCAAACGACGAGCGTGACACCACGATGCCTGTAGCAATGGCAACAACGTTGCGCAAACTATTAACTGGCGAACTACTTACTCGAGATACCTACAGCGTGAGCTATGAGAAAGCGCCACGCTTCCCGAAGGGAGAAAGGCGGACAGGTATAATGGAGGCCATTTCGCCGACACGTGTCCAGCGAAAGCCTC	vector
M00292:91:000000000-AHYF2:1:1105:17094:5133	AGAGACGCCGCAAAATGAATTTGTGTCTCTACTGTGGCAAAGTCCCTATTGGCGTTACTATTGACGTCAATGGGCGGGGGTCGTTTGGCGGTCAGCCAGGCGGGCCATTTACCGTAAGTTATGTAACGGGTACCTCTAGGGCCATTTGTCTGCAGAATTGGCGCACGCGCTAAAAACGGAATGGAGGCCATTTCGCCGACACGTGTCCAGCGAAAGCCTC	vector
M00292:91:000000000-AHYF2:1:1105:17202:23310	AGAGACGCCGCAAAATGAATTTGTGTCTCTACTGTGGCAACAAGGTGCTGACCGGAAGCGACAAGAACCGGGGCAAGAGCGAAAACCTTCTCTCCGAAGAGGATTGGAGGCCATTTCGCCGACACGTGTCCAGCGAAAGCCTC	vector
M00292:91:000000000-AHYF2:1:1105:17495:3747	AGAGACGCCGCAAAATGAATTTGTGTCTCTACTGTGGCAAAAATCACTTTTTTTCAGGTTGGACCGGTGCCACCATGGACTATAAGGACCACGACGGAGACTGGAGGCCATTTCGCCGACACGTGTCCAGCGAAAGCCTC	vector
M00292:91:000000000-AHYF2:1:1105:17529:7232	AGAGACGCCGCAAAATGAATTTGTGTCTCTACTGTGGCAATGTGGATGATATTCTCGGCCTGCTCTCTGATGTGCTTCTCCCGGTGCTTGTTGTAGGCGGACAGCACTTTGTCCAGATTAGCGTCGGCCAGGATCACTCTCTTGGAGAACTCGCTGATCTGCTCGATGATCTCGTCCAGGTAGTGCTTGTGCTGTTCCACAAACAGCTGTGTCTGCTCAGTATCCTCGGGGGAGACCTTCAGCTCCTCATAGTGGCTGGCCAGGTACAGGAAGTTCACAGATTTGGAGGGCATGGAGGCCATTGCGCCGACACGTGTCCAGCGAAAGCCTC	vector
M00292:91:000000000-AHYF2:1:1105:17766:17231	AGAGACGCCGCAAAATGAATTTGTGTCTCTACTGTGGCAAAAGCGGCAGGGTCGGAACAGGAGAGCGCACGAGGGAGCTTCCAGGGGGAATGGAGGCCATTTCGCCGACACGTGTCCAGCGAAAGCCTC	vector
M00292:91:000000000-AHYF2:1:1105:17775:15156	AGAGACGCCGCAAAATGAATTTGTGTCTCTACTGTGGCAATCCCAGCTGAGACAGGTCGATCCGTGTCTCGTACAGGCCGGTGATGCTCTGGTGGATCAGGGTGGCGTCCAGCACCTCTTTGGTGCTGGTGTACCTCTTCCGGTCGATGGTGGTGTCAAAGTACTTGAAGGCGGCAGGGGCTCTGGAGGCCATTTCGCCGACACGTGTCCAGCGAAAGCCTC	vector
M00292:91:000000000-AHYF2:1:1105:17797:21360	AGAGACGCCGCAAAATGAATTTGTGTCTCTACTGTGGCAAACACCGACCGGCACAGCATCAAGAAGAACCTGATCGGAGCCCTGCTGTTCGACAGCGGCGAAACAGCCGAGGTGGAGGCCATTTCGCCGACACGTGTCCAGCGAAAGCCTC	vector
M00292:91:000000000-AHYF2:1:1105:17870:11303	AGAGACGCCGCAAAATGAATTTGTGTCTCTACTGTGGCAAGTAGCAATGGCAACAACGTTGCGCAAACTATTAACTGGCGAACTACTTACTCTAGCTTCCCGGCAACATGGAGGCCATTTCGCCGACACGTGTCCAGCGAAAGCCTC	vector
M00292:91:000000000-AHYF2:1:1105:17915:22742	AGAGACGCCGCAAAATGAATTTGTGTCTCTACTGTGGCAAGCAGAGGCCAGCATTCTCTTCCGGCCGTTTTCCAGCTCGAACGGGGAGTACTTAGGCAGCTTGATGATCTGGAGGCCATTTCGCCGACACGTGTCCAGCGAAAGCCTC	vector
M00292:91:000000000-AHYF2:1:1105:17918:7486	AGAGACGCCGCAAAATGAATTTGTGTCTCTACTGTGGCAAACAACTTTGCGCAACCTATTAACTGGAGCACTCAGTACTCTCGGTTCCCGACAACCAGTAATAGAATGGAGGGAGGCGGAGAAAGGTGCAGCACCACGGGAGGCCATTTCGCCGACACGTGTCCAGCGAAAGCCTC	vector
M00292:91:000000000-AHYF2:1:1105:18123:4924	AGAGACGCCGCAAAATGAATTTGTGTCTCTACTGTGGCAGAGCTTGACGGGGAAAGCCGGCGAACGTGGCGAGAAAGGAAGGGAAGAAAGCGAAAGGAGCGGTGGAGGCCATTTCGCCGACACGTGTCCAGCGAAAGCCTC	vector
M00292:91:000000000-AHYF2:1:1105:18240:15888	AGAGACGCCGCAAAATGAATTTGTGTCTCTACTGTGGCAAACGTGGGCCATCGCCCTGATAGACGGTTTTTCGCCCTTTGACGTTGGAGTCCACGTTCTTTAATAGTGGACTCTTGTTCCAAACTGGAACAACACTCAACCCTATCTGGAGGCCATTTCGCCGACACGTGTCCAGCGAAAGCCTC	vector
M00292:91:000000000-AHYF2:1:1105:18269:8504	AGAGACGCCGCAAAATGAATTTGTGTCTCTACTGTGCATACGTCAAAGCAACCATAGTACGCGCCCTGTAGCGGCGCCTTAAGCGCGGCGGGTGTGGTGGTTACGCGCAGCGTGACCGCTACACTTGCCAGCGCCTTAGCGCCCGCTCCTTTCGCTTTCTTCCCTTCCTGGCTCGCCACGTTCGCCGGCTTTCCCCGTCAAGCTCTAAGGCCATTTCGCCGACACGTGTCCAGCGAAAGCCTC	vector
M00292:91:000000000-AHYF2:1:1105:18305:16156	AGAGACGCCGCAAAATGAATTTGTGTCTCTACTGTGGCAAACGACGGCCAGTGAATTGTACTACGACTCACTATAGGGCGAATTGGAGCTCCACCGCGGTGGCGGCCGCTCTAGCCTCGAGGCTAGAACTAGTGGATCTCGAGCCCCTGGAGGCCATTTCGCCGACACGTGTCCAGCGAAAGCCTC	vector
M00292:91:000000000-AHYF2:1:1105:18605:3601	AGAGACGCCGCAAAATGAATTTGTGTCTCTACTGTGGCAAATAGTTACCGGATAAGGCGCAGCGGTCGGGCTGAACGAGGGGTTCGTGCACACAGCCCAGCTTGGAGCGAACGACCTACACCGAACTGAGATACCTACAGCGTGAGCTATGAGAAAGCGCCACGCTTCCCGAAGGGAGAAAGGCGGACAGGTATCCGGTAAGCGGCAGGGTCGGAACAGGAGAGCAAAATGGAGGCCATTTCGCCGACACGTGTCCAGCGAAAGCCTC	vector
M00292:91:000000000-AHYF2:1:1105:18900:7123	AGAGACGCCGCAAAATGAATTTGTGTCTCTACTGTGGCAGGTACAGCTTCTCGTTCTGCAGCTGGGTGTTTTCCACGGGGTGTTCTTTCAGGATCTGGCTGCCAATGGAGGCCATTTCGCCGACACGTGTCCAGCGAAAGCCTC	vector
M00292:91:000000000-AHYF2:1:1105:18957:3332	AGAGACGCCGCAAAATGAATTTGTGTCTCTACTGTGGCAAGGCCGAGAATATCATCCACCTGTTTACCCTGACCAATCTGGGAGCCCCTGCCGCCTTCAAGTACTTTGACACCACCATCGACCGGAAGAGGTACACCAGCACCAAAGAGGTGTGGAGGCCATTTCGCCGACACGTGTCCAGCGAAAGCCTC	vector
M00292:91:000000000-AHYF2:1:1105:19186:6115	AGAGACGCCGCAAAATGAATTTGTGTCTCTACTGTGGCAATCGGCCGCCTCCACTCCGGGGAGCACGACGGCGCTGCCCAGACCCTTGCCCTGGTGGTCGGGCGAGACGCCGACGGTGGCCAGGAACCACGCGGGCTCCTTGGGCCGGTGCGGCGCCAGGAGGCCTTCCATCTGTTGCTGGAGGCCATTTCGCCGACACGTGTCCAGCGAAAGCCTC	vector
M00292:91:000000000-AHYF2:1:1105:19219:14214	AGAGACGCCGCAAAATGAATTTGTGTCTCTACTGTGGCAGCCAGAGGTGGCGGAGCCTATGGAAAAACGCCAGCAACGCGGTGCTGGACGCCACCCTGATCCACCAGAGCATCACCGGCCTGTACGAGACACGGATCGACCTGCCTGGAGGCCATTTCGCCGACACGTGTCCAGCGAAAGCCTC	vector
M00292:91:000000000-AHYF2:1:1105:19433:4770	AGAGACGCCGCAAAATGAATTTGTGTCTCTACTGTGGCAAGAGCACCTGCCTGAAATCACTTTTTTTCAGGTTGGACCGGTTCCACCATGGACTATAAGGACCACGAAGGAGACTACAAGGATCATGATATTGATTACAAAGACGAGGACGATAAGATGGACCCAAATAAGAAGCGGAAGGTCGCTATCCACGGAGTCCCAGCAGCCCTCAAGAAGAAAATGGAGGCCATTTCGCCGACACGTGTCCAGCGAAAGCCTC	vector
M00292:91:000000000-AHYF2:1:1105:19527:16620	AGAGACGCCGCAAAATGAATTTGTGTCTCTACTGTGGCAACACCCGCCAACACCCGCTGACGCGCCCTGACGGGCTTGTCTGCTCCCGGCATCCGCTTACAGACAAGCTGTGACTGGAGGCCATTTCGCCGACACGTGTCCAGCGAAAGCCTC	vector
M00292:91:000000000-AHYF2:1:1105:19635:11611	AGAGACGCCGCAAAATGAATTTGTGTCTCTACTGTGGCTGGCAACTAGAAGGCACAGTCGAGGCTGATCAGCGAGCTCTAGGAATTCTTACTTTTTCTTTTTTGCCTGGCCGGCCTTTTTCGTGGCCGCCGGCCTTTTGTCGCCTCCCAGCTGAGACAGGTCGATCCGTGTCTCTGGAGGCCATTTCGCCGACACGTGTCCAGCGAAAGCCTC	vector
M00292:91:000000000-AHYF2:1:1105:19670:4880	AGAGACGCCGCAAAATGAATTTGTGTCTCTACCTATTTGTTTATTTTTCTAAATACATTCAAATATGTATCCGCTCATGAGACAATAACCCTGATAAATGCTTCAATAATATTGAAAAAGGAAGAGTGGAGGCCATTTCGCCGACACGTGTCCAGCGAAAGCCTC	vector
M00292:91:000000000-AHYF2:1:1105:19712:20082	AGAGACGCCGCAAAATGAATTTGTGTCTCTACTGGGGCGGCCTCAGTGAGCGAGCGAGCGCGCAGCTGCCTGCAGGGGCGCCTGATGCGGTATTTTCTCCTTACTGGAGGCCATTTCGCCGACACGTGTCCAGCGAAAGCCTC	vector
M00292:91:000000000-AHYF2:1:1105:19933:4603	AGAGACGCCGCAAAATGAATTTGTGTCTCTACTGTGGCAATACATTCAAATATGTATCCGCTCATGAGACAATAACCCTGACAAATGCTTCAATAATATTGAAAAAGGAAGAGTATGAGTATTCAACATTTCCGTGGAGGCCATTTCGCCGAAACGTGTCCAGCGAAAGCCTC	vector
M00292:91:000000000-AHYF2:1:1105:19943:12141	AGAGACGCCGCAAAATGAATGTGCTCCGCCCCCCTGACGAGCATCACAAAAATCGACGCTCAAGTCAGAGGTGGCGAAACCCGACAGGACTATAAAGATACCAGGCGTTTCCCCCTGGAAGCTCCCTCGTGCGCTCTCCTGTTCCGACCCTTGGAGGCCATTTCGCCGACACGTGTCCAGCGAAAGCCTC	vector
M00292:91:000000000-AHYF2:1:1105:19964:16309	AGAGACGCCGCAAAATGAATTTGTGTCTCTATGTTTTATGCTTCCGGCTCGTATGTTGTGTGGAATTGTGAGCGGATAACAATTTCACACAGGAAACAGCTATGACCATGATTACGCCAAGCTCGAAATTAACCCACAATAAAGGGAACAAAAGCTGGTACCGGGCCCCCCCTCGAGGTCGACGGTATCGATAAGCTTGAAATCAAATTAATTCGTCGACCTCGAAATTCGACCGGGTAGGGGAGGCGCTTGGAGGCCATTTCGCCGACACGTGTCCAGCGAAAGCCTC	vector
M00292:91:000000000-AHYF2:1:1105:20010:17940	AGAGACGCCGCAAAATGAATTTGTGTCTCTACTGTGGCAAATGTTTAAGTACCTGGAGCACCTGCCTGAAATCACTTTTTTTCAGGTTGGACCGGTGCCACCATGGACTATAAGGAACACGACGGAGACTACAAGGATCATGATATTGATTACAAAGACGATGACGATGGAGGCCATTTCGCCGACACGTGTCCAGCGAAAGCCTC	vector
M00292:91:000000000-AHYF2:1:1105:20263:12401	AGAGACGCCGCAAAATGAATTTGTGTCTCTACTGTGGCAAGATGCGGTGGGCTCTATGGCTTCTGAGGCGGAAAGAACCAGCTGGGGCTCGAGATCCACTAGTTCTAGCCTCGAGGCTAGAGCGGTGGAGGCCATTTCGCCGACACGTGTCCAGCGAAAGCCTC	vector
M00292:91:000000000-AHYF2:1:1105:20382:17187	AGAGACGCCGCAAAATGAATTTGTGTCTCTACTGTGGCAAGAATTCCTAGAGCTCGCTGATCAGCCTCGACTGTGCCTTCTAGTTGCCAGCCATCTGTTGTTTGCCCCTCCCCCTGGAGGCCATTTCGCCGACACGTGTCCAGCGAAAGCCTC	vector
M00292:91:000000000-AHYF2:1:1105:20428:11385	AGAGACGCCGCAAAATGAATTTGTGTCTCTACTGTGGCAATGCTTTGACGTATGCGGTGTGAAATACCGCACAGATGCGTAAGGAGAAAATACCGCATCAGGCGCCCCTGCAGGCAGCTGCGCGCTCGCTCGCTCAGTGGAGGCCATTTCGCCGACACGTGTCCAGCGAAAGCCTC	vector
M00292:91:000000000-AHYF2:1:1105:20800:23878	AGAGACGCCGCAAAATGAATTTGTGTCTCTACTGTGGCAATCTTGGCTTTATATAACAATTGGAAAAGACGAAACACCTTGTCTCTACTATGTCAATGGGTTTTAGAGCTAGAAATAGCAAGATAAAATAAGGCTAGTCCGTTATATGTATAAAAGGCAAAATAAAAAAAAGACATTATCAACTATTGAAGTAGTAAAATTTCAATCCCAAATTTCTTTACATTCGAATGGTACATGTTGTAGACTTGATTATAAAAAAGACACATACAATATAACGTAACCTTTAAAATGACAACTTATTAAAGGAGGCCATTTCGCCGACACGTGTCCAGCGAAAGCCTC	vector
M00292:91:000000000-AHYF2:1:1105:20852:10633	AGAGACGCCGCAAAATGAATTTGTGTCTCTACTGTGGTGGACTCCCGGATGAACACTAAGTACGACGAGAATGACAAGCTGATCCGGGAAGTGAAAGTGATCACCCTGAAGTCCAAGCTGGTGTCCGATTTCCGGAAGGATTTCCAGTTTTACAAAGTGCGCGAGATCAACAACTACCACCACGCCCACGATGGAGGCCATTTCGCCGACACGTGTCCAGCGAAAGCCTC	vector
M00292:91:000000000-AHYF2:1:1105:20898:13815	AGAGACGCCGCAAAATGAATTTGTGTCTCTACTGTGGCACCTGACGTCTACAGCAGCTGCATGTGTCAGAAGTATTCACCGTCATCACCGAAACGCGCGAGACGAAAAAACCACGTGATACGCCTATTTTTATAAATTAATGTCATGTTAATAAAACGTGTCCAGCGAAAGCCTC	vector
M00292:91:000000000-AHYF2:1:1105:20996:15802	AGAGACGCCGCAAAATGAATTTGTGTCTCTACTGTGGCAATTTGGTCAGCTTGTTATACACGGTGAAGTACTCGTACAGCAGGCTGTGCTTGGGCAGCACCTTCTCGTTGGGCAGGTTCTTATCGAAGTTGGTCATCCGCTCGATGAAGCTCTGGGCGGAAGCGCCCTTGTCCACCACTTCCTCGAAGTTCCTGGAGGCCATTTCGCCGACACGTGTCCAGCGAAAGCCTC	vector
M00292:91:000000000-AHYF2:1:1105:21060:6993	AGAGACGCCGCAAAATGAATTTGTGTCTCTACAGTGGCAACTACTCAGACAATGCGCTGTAAGTTGCTCATTTTATTAGGACAGTCGATTGTGAGTGACTCCTTGCAGAGTCAAGGAAGACATGGAGGCCATTTCGCCGACACGTGTCCAGCGAAAGCCTC	vector
M00292:91:000000000-AHYF2:1:1105:21098:21618	AGAGACGCCGCAAAATGAATTTGTGTCTCTACTGTGGCAACGCGTGACCGCTACACTTGCCAGCGCCTTAGCGCCCGCTCCTTTCGCTTTCTTCCCTTCCTTTCTCGCCACGTTCGCCGGCTTTCCCCGTCAAGCTCTAAATCGGGGGCTCCCTTTAGGGTTCCGATTTAGTGCTTTACGGCACCTCAACCCCAAAAAACTTGATTTGGGTGATGGTTCACGTAGTGGGCCATCGCCCTGATAGACGGTTTAAATGGAGGCCATTTCGCCGACACGTGTCCAGCGAAAGCCTC	vector
M00292:91:000000000-AHYF2:1:1105:21157:10084	AGAGACGCCGCAAAATGAATTTGTGTCTCTACTGTGGCAAAAGCGGGGGCGGTGTTCGCCGAGATCGGCCCGCGCATGGCCGAGTTGAGCGGTTCCCGGCTGGCCGCGCAGCAACAGATGGAAGGCCTCCTATTTCGCCGGCACGTGTCCAGCGAAAGCCTC	vector
M00292:91:000000000-AHYF2:1:1105:21166:16125	AGAGACGCCGCAAAATGAATTTGTGTCTCTACTGTGGCACACGAGCAGTTCCTCGGTGCCGTCCATCTTTTCCAGGATGGGCTTGATGAACTTGTAGAACTCTTCCTGGCTGGCTCCGCCGGCTATCCACTATTAAAGAACGTGGACTCCAACGTCAAAGGGCGAAAAACCGTCTATCAGGGCGATGGTTCATTTGGAGGCCATTTCGCCGACACGTGTCCAGCGAAAGCCTC	vector
M00292:91:000000000-AHYF2:1:1105:21175:23401	AGAGACGCCGCAAAATGAATTTGTGTCTCTACTGTGGCAAGACCCATCGCCCTTGTAGACGGTTTTTCGCCCTGTGACGGTGGAGTCCACGGTCTTTAATAGTGGACTCTTGTGCCAAATTGGAACAACACTCAACTCTATCACGTGCTATTATGGAGGCCATTTCGCCGACACGTGTCCAGCGAAAGCCTC	vector
M00292:91:000000000-AHYF2:1:1105:21423:23078	AGAGACGCCGCAAAATGAATTTGTGTCTCTACTGTGGCAATCCACTATTAAAGAACGTGGACTCCGACGTCAAAGGGCGAAAAGGAGGCCATTTCGCCGACACGTGTCCAGCGAAAGCCTC	vector
M00292:91:000000000-AHYF2:1:1105:21521:6650	AGAGACGCCGCAAAATGAATTTGTGTCTCTACTGTGGCAACGCATTCTGAGATTGGTGTTTGTGGGCACCTGGTTGCTCTTGCCCGGGGTCAATACTGGATAATCCCGCACCACCTAGCAGAACTTTAATAGTGCTAATCATTGGAAAACGTTCTTCGGGGCGAAAACTCAAAACGATGTGACAGTCATTTAGCTCCAATAGGATGTAACCCGCGGGAATGGCGGGCAGTGCGCCGACACGTGTCCAGCGAAAGCCTC	vector
M00292:91:000000000-AHYF2:1:1105:21533:12816	AGAGACGCCGCAAAATGAATTTGTGTCTCTACTGTGGCAACGTGAACCATCACCCTAATCAAGTTTTTTGGGGTCGAGGTGCCGTAAAGCACTAAATCGGAATGGAGGCCATTTCGCCGACACGTGTCCAGCGAAAGCCTC	vector
M00292:91:000000000-AHYF2:1:1105:21655:13873	AGAGACGCCGCAAAATGAATTTGTGTCTCTACTGTGGCAAGAGCACCTGCCTGAAATCACTTTTTTTCAGGTTGGACCGGTGCCACCATGGACTATAAGGACCACGACGGAGACTACAAGGATCATGATATTGATTACAAAGACGATGACGATAAGATGGCCCCAAAGAAGAAGCGGAAGGTCGGTATCCACGGAGTCCCAGCAGCCGACAAGAAGTACATGGAGGCCATTTCGCCGACACGTGTCCAGCGAAAGCCTC	vector
M00292:91:000000000-AHYF2:1:1105:21815:8845	AGAGACGCCGCAAAATGAATTTGTGTCTCTACTGTGGCAATTTTGTTAAAATTCGCGTTAAATTTTTGTTAAATCAGCTCATTTTTTAACCAATAGACCGAAATCGGCAAAATCCCTTATAAATCAAAAGAATAGCCCGAGATGGAGTTTGGAGGCCATTTCGCCGACACGTGTCCAGCGAAAGCCTC	vector
M00292:91:000000000-AHYF2:1:1105:21866:20764	AGAGACGCCGCAAAATGAATTTGTGTCTCTACTGTGGCAATTGCGGCATTTTGCCTTCCTGTTTTTGCTCACCCAGAAACGCTGGTGAAAGTAAAAGATGCTGAAGATCAGTTGGGTGCACGAGTGGGTTACATCATGGAGGCCATTTCGCCGACACGTGTCCAGCGAAAGCCTC	vector
M00292:91:000000000-AHYF2:1:1105:22092:5832	AGAGACGCCGCAAAATGAATTTGTGTCTCTACTGTGGCAACTAGCGGCGCATTAAGCGCGGCGGGTGGGCAGGAAATCCAGGAACCGCGGACACCCTACACCGTTACATTATCAGTGTATTATCTGTGATCAGTGTATTATCAGGTACACTGACTTTGTGTTGGAGGCCATTTCGCCGACACGTGTCCAGCGAAAGCCTC	vector
M00292:91:000000000-AHYF2:1:1105:22108:3803	AGAGACGCCGCAAAATGAATTTGTGTCTCTACTGTGGCAATTACTGAGAGTGCACCATAAAATTGTAAACTTTAATATTTTGTTAAAATTCGCGTTAAATTTTTGTTAAATCAGCTCATTTTTTACCCAATAGGCCGAAATCGGCAAAATCCCTTATAAATCAAAAGAATAGCACGAGATAGAGTTTCGCGATTTTCATGGAGGCCATTTCGCCGACACGTGTCCAGCGAAAGCCTC	vector
M00292:91:000000000-AHYF2:1:1105:22108:5757	AGAGACGCCGCAAAATGAATTTGTGTCTCTACTGTGGCAACAACCGGCTGTCCGACTACGATGTGGACCATATCGTGCCTCAGAGCTTTCTGAAGGACGACACGTGTCCAGCGAAAGCCTC	vector
M00292:91:000000000-AHYF2:1:1105:22206:17729	AGAGACGCCGCAAAATGAATTTGTGTCTCTACTGTGGCAAGAGGACCTTCATTAAATCACTTTTTTCAGGTTGGACCGTTGCCACAATTGACTATAAGGACTACGGCGAAGAATACAAGGATCATGCTATTGATTACAAAGACGCTCATGAGAAGAGGGCCATAAAGAAAAAACACAAGGACAGTACGCAAGAAGAATCAGAAACTCACAAGAGGCACATGGAGGCTATTTCGCCGACACGTGTCCAGCGAAAGCCTC	vector
M00292:91:000000000-AHYF2:1:1105:22246:5448	AGAGACGCCGCAAAATGAATTTGTGTCTCTACTGTGGCAAGCGGTGGGCTCTATGGCTTCTGAGGCGGAAAGAACCAGCTGGGGCTCGAGATCCACTAGTTCTAGCCTCGAGGCTAGAGCGGCCGCCACCTGGAGGCCATTTCGCCGACACGTGTCCAGCGAAAGCCTC	vector
M00292:91:000000000-AHYF2:1:1105:22343:7961	AGAGACGCCGCAAAATGAATTTGTGTCTCTACTGTGGCAACAGCAACGCGGCCTTTTTACGGTTCCTGGCCTTTTGCTGGCCTTTTGCTCACATGTTCTTTCCTGCCATTTCGCCGACACGTGTCCAGCGAAAGCCTC	vector
M00292:91:000000000-AHYF2:1:1105:22347:2828	AGAGACGCCGCAAAATGAATTTGTGTCTCTACCGTGGCAAACCTGGCCGAGGATGCCAAACTGCAGCTGAGCAAGGACACCTAAGACGACGACCTGGACAACCTGCTGGCCCAGATCGGCGACCAGTATTGGAGGCCATTTCGCCGACACGTGTCCAGCGAAAGCCTC	vector
M00292:91:000000000-AHYF2:1:1105:22479:5324	AGAGACGCCGCAAAATGAATTTGTGTCTCTACTGTGGCAAGTCCAGTTCCTGGTCCACGTACATATCCCGCCCATTCTGCAGGTAGTACAGGTACAGCTTCTCGTTCTGCAGCTGGGTGTTTTCCACGGGGTGTTCTTTCAGGATCTGGCTGCTGGAGGCCATTTCGCCGACACGTGTCCAGCGAAAGCCTC	vector
M00292:91:000000000-AHYF2:1:1105:23093:24513	AGAGACGCCGCAAAATGAATTTGTGTCTCTACTGTGGCAAGCACCTGCCTGAAATCACTTTTTTTCAGGTTGGACCGGTGCCACCATGGACTATAAGGACCACGACGGAGACTACAAGGATCATGATAATGGAGGCCATTTCGCCGACACGTGTCCAGCGAAAGCCTC	vector
M00292:91:000000000-AHYF2:1:1105:23173:3695	AGAGACGCCGCAAAATGAATTTGTGTCTCTACTGTGGCAACGTACACGAACTCGCTTTCCAGCTTAGGGTACTTTTTGATCAGGGCGGTTCCCACGACGGCGTTCAGGTAGGCGTCGTGGGCGTGGTGGTAGTTGTTGATCTCGCGCACTTTGTAAAACTGGAAATCCTTCCGGAAATCGGACACCAGCTTGGACTTCAGGGTGATCACTTTCACTTCCCGGATCAGTGGAGGCCATTTCGCCGACACGTGTCCAGCGAAAGCCTC	vector
M00292:91:000000000-AHYF2:1:1105:23191:21589	AGAGACGCCGCAAAATGAATTTGTGTCTCTACTGTGGCAGCTCCGCCCCCCTGACGAGCATCACAAAAATCGACGCTCAAGTCAGAGGTGGCGAAACCCGACAGGACTATAAAGATACCAGGCGTTTCCCCCTGGAAGCTCCCTCGTGCGCTCTCCTGTTCCGACCCTGCCGCTTACCGGATACCTGTCCGCCTTTCTCCCTTCGGGAAGCGTGGCGCTTTCTATGGAGGCCATTTCGCCGACACGTGTCCAGCGAAAGCCTC	vector
M00292:91:000000000-AHYF2:1:1105:23303:18429	AGAGACGCCGCAAAATGAATTTGTGTCTCTACTGTGGCAACGTTTGGTATGGCTTCATTCAGCTCCGGTTCCCAACGCTCAAGGCGAGTTACTTGTTTCCCTATGGTGTGCAATGGAGGCCATTTCGCCGACACGTGTCCAGCGAAAGCCTC	vector
M00292:91:000000000-AHYF2:1:1105:23514:14322	AGAGACGCCGCAAAATGAATTTGTGTCTCTACTGTGGCAAGCGCCTACCGTTGTATGTCGCATGTGGGCGTGGCCAGATGCCACTTGTATAGCGCCAGCTGCCGAAAGGTGATGCTAACGCGCATGCTCCAGACTGGAGGCCATTTCGCCGACACGTGTCCAGCGAAAGCCTC	vector
M00292:91:000000000-AHYF2:1:1105:23717:2244	AGAGACGCCGCAAAATGAATTTGTGTCTCTACTGTGGCAAACGTGGCCGATGATTCGAAACTTCAGCTTAGCAAGCACATCTACGACGACGAAATGGACAACCCTCTGGCCCAGTCCGTCGACAAGTATTGGAGGCCATTTCGCCGACACGTGTCCAGCGAAAGCCTC	vector
M00292:91:000000000-AHYF2:1:1105:23795:18613	AGAGACGCCGCAAAATGAATTTGTGTCTCTACTGTGGCAAGTACGGCGACTACAAGGTGTACGACGTGCGGAAGATGATCGCCAAGAGCGAGCAGGAAATCGGCAAGGCTACCGCTAAGTACTTCTTCTACAGCAACATCATGAACTTTTTCAAGACCGAGATTACCCTGGCCAACGGCGAGATCCGGAAGCGGCCTCTGATCGATGGAGGCCATTTCGCCGACACGTGTCCAGCGAAAGCCTC	vector
M00292:91:000000000-AHYF2:1:1105:24092:12233	AGAGACGCCGCAAAATGAATTTGTGTCTCTACTGTGGCACACGAGCAGTTCCTCGGTGCCGTCCATCTTTTCCAGGATGGGCTTGATGAACTTGTAGAACTCTTCCTGGCTGGCTCCGCCGGCTATCCACTATTAAAGAACGTGGACTCCAACGTCAAAGGGCGAAAAACCGTCTATCAGGGCGATGGTTCATTTGGAGGCCATTTCGCCGACACGTGTCCAGCGAAAGCCTC	vector
M00292:91:000000000-AHYF2:1:1105:24292:8181	AGAGACGCCGCAAAATGAATTTGTGTCTCTACTGTGGCAACTTCGAGAAGAATACCATCGACTTTCTGGAAGCCAAGAGCTACAAAGAAGTGAAAAAGGACCTGAGCATCAATGGAGGCCATTTCGCCGACACGTGTCCAGCGAAAGCCTC	vector
M00292:91:000000000-AHYF2:1:1105:24361:10315	AGAGACGCCGCAAAATGAATTTGTGTCTCTACTGTGGCAACAAGAAAATCGGGTGCTTTGACTCCGTGGAAATATGCGGCGTGGGAGTTTGGTTCAACGCCTCCCTGTGCACATACCACGATCTGCTGACAATTGTCAACGGCAAGAACTTCCTGGAAAATAAGGAAAACAAGGGCAATATGAAAAATAGCGTCCAAACCCTCACATGGAGGCCATTTCGCCGACACGTGTCCAGCGAAAGCCTC	vector
M00292:91:000000000-AHYF2:1:1105:24398:18245	AGAGACGCCGCAAAATGAATTTGTGTCTCTACTGTGGGGATCAGCTTGTCATTCTCGTCTGACTTAGTTTTTATTCGGGGTGTGAAAGTGATCACACTGAAGTCCACGCCGGTGTCCGATTTCGTCAAGGGTGTCCAATTTAACGAAGAACGCGGGAACAAAAACTACCGCCACGCCCACGACAGTTGGAGGCCATTTCGCCGACACGTGTCCAGCGAAAGCCTC	vector
M00292:91:000000000-AHYF2:1:1105:24685:4758	AGAGACGCCGCAAAATGAATTTGTGTCTCTACTGTGGCAACGTCGTACTTAGTGTTCATCCGGGTGTCCAGGATCTGTGCCACGTGCTTTGTGATCTGCCGGGTTTCCACCAGCTGTCTCTTGATGAAGCCGGCCTTGTCCAGTTCGCTCAGGCCGCCTCTCTCAGCCTTGGTCAGATTGTCGAACTTGCTCTGGGTAATCAGCTTGGCGTATGGAGGCCATTTCGCCGACACGTGTCCAGCGAAAGCCTC	vector
M00292:91:000000000-AHYF2:1:1105:24948:10329	AGAGACGCCGCAAAATGAATTTGTGTCTCTACTGTGGCAACTAGAGGTGGCGGAGCCTATGGAAATCCGCCAGCAACGCTGTGCTAGATGTCTACCTGATCCACCAAAACATCGCCGAACGATGCGAGACACGGATCGTCGTGACTGGAGGCCATTTCGCCGACACGTGTCCAGCGAAAGCCTC	vector
M00292:91:000000000-AHYF2:1:1105:25535:14154	AGAGACGCCGCAAAATGAATTTGTGTCTCTACTGTGGCTACTCGAAGGGAGAAAGGCGGACAGTTATCCGTTAAGCGGCTGGTATGGAGGCCATTTCGCCGACACGTGTCCAGCGAAAGCCTC	vector
M00292:91:000000000-AHYF2:1:1105:25668:3692	AGAGACGCCGCAAAATGAATTTGTGTCTCTACTGTGGCACTTCTACTCCTCCCCTAGTCAGGAAGTTCCCCCCCGCCCCGCAGCTCGCGTCGTGCCGGACGTGACAAATGGAAGTAGCACGTCTCACTAGTCTCGGGTGGAGGCCATTTCGCCGACACGTGTCCAGCGAAAGCCTC	vector
M00292:91:000000000-AHYF2:1:1105:25818:14528	AGAGACGCCGCAAAATGAATTTGTGTCTCTACTGTGGCAAGCAGCTGCCTGCAGGGGCGCCTGATGCGGTATTTTCTCCTTACGCATCTGTGCGGTATTTCACACCGCATACGTATGGAGGCCATTTCGCCGACACGTGTCCAGCGAAAGCCTC	vector
M00292:91:000000000-AHYF2:1:1105:25875:10816	AGAGACGCCGCAAAATGAATTTGTGTCTCTACTGTGGCAGCTCCGCCCCCCTGACGAGCATCACAAAAATCGACGCTAAAGTCAGAGGTGGCGAAACCCGACCGGGCTAGAAAGATAACAGGGGTTTCCCCCTTGTAGCCCCCTCGTGCGCTCTCCTTTTCCGACCCTGCCACTTACCGGTTACCTGTCCGGCTTTCTCCCTTCGGGAAGCAGGGCGCTTTCGATGGAGGCCCTTTCGCCGACACGTGTCCAGCGAAAGCCTC	vector
M00292:91:000000000-AHYF2:1:1105:25876:21808	AGAGACGCCGCAAAATGAATTTGTGTCTCTACTGTGGCGTTGAATACTCATACTCTGACTCTTTCAATAGTATTGAAGCATTTATCAGGGTTATTGTATCATGAGCGAATACATATTTGAATGTATTTAAATAGATAAACAAATAGGCGTTACCAATGGAGGCCATTTCGCCGACACGTGTCCAGCGAAAGCCTC	vector
M00292:91:000000000-AHYF2:1:1105:25917:14690	AGAGACGCCGCAAAATGAATTTGTGTCTCTACTGTGGCAAGCAGCTGCCTGCAGGGGCGCCTGATGCGGTATTCTCTCCTTACGCATCTGTGCGGTATTTCACACCGCATACGTATGGAGGCCATTTCGCCGACACGTGTCCAGCGAAAGCCTC	vector
M00292:91:000000000-AHYF2:1:1105:26041:20142	AGAGACGCCGCAAAATGAATTTGTGTCTCTACTGTGGCAAGCTCGACATCGGCAAGGTGTGGGTCGCGGACGACGGCGCCGCGGTGGCGGTCTGGACCACGCCGGAGAGCGTCGAAGCGGGGGCGGTGTTCGCCGAGATCGTGGAGGCCATTTCGCCGACACGTGTCCAGCGAAAGCCTC	vector
M00292:91:000000000-AHYF2:1:1105:26571:19103	AGAGACGCCGCAAAATGAATTTGTGTCTCTACTGTGGCAACGTACACGAACTCCCTTTCCAGCTTAGGGTCCTTTTTGGTCAGGGCGGTTCACCCGTCGTCGTTCAGGTAGTCGTCGTGGGCGTGGTGGTAGTTGTTGATCTCGCGCACTTTGTAAAACTGGAAATCCATCCGGAAATCGGACACCAGCGTGGACTTCAAGGGAATCACTGTCACTTCCCGGATCAGTGGAGGCCATTTCGCCGACACGTGTCCAGCGAAAGCCTC	vector
M00292:91:000000000-AHYF2:1:1105:26796:10606	AGAGACGCCGCAAAATGAATTTGCGTCTCTACTGTGGCAAGGAGACTACAAGGATCATGATATTGATTACAAAGACGATGACGATAAGATGGCCCCAAAGAAGAAGCGGAAGGTCGTTATCCACGGAGTCCCAGCAGCCGTGGAGGCCATTTCGCCGACACGTGTCCAGCGAAAGCCTC	vector
M00292:91:000000000-AHYF2:1:1105:26812:7417	AGAGACGCCGCAAAATGAATTTGTGTCTCTACTGGGGGCACGGGGCGAAGGCAGCGCGCAGCGACTCCCGAGATCACCAAGGCCCCCCTGGGCGCCTCTATTATCAAGAGATACGACGAGCACCACCAGGACCTGACCCTGCTGAAAGCTCTCGTGCGGCAGCAGCTGCCTGAGAAGTACAAAGAGATTTTCTTCGACCAGAGCAAGAACGGCTACGCCGGCTACATTGACGGCGGAGCCAGCCAGGAAGCGTGGAGGCCATTTCGCCGACACGTGTCCAGCGAAAGCCTC	vector
M00292:91:000000000-AHYF2:1:1105:26932:9054	AGAGACGCCGCAAAATGAATTTGTGTCTCTACTGTGGCAATTAAAATTATGTTTTAAAATGGACTATCATATGCTTACCGTAACTTGAAAGTATTTCGATTTCTTGGCTTTATTGGAGGCCATTTCGCCGACACGTGTCCAGCGAAAGCCTC	vector
M00292:91:000000000-AHYF2:1:1105:27148:6956	AGAGACGCCGCAAAATGAATTTGTGTCTCTACTGTGGCAAGGGTTTATTTCGAGCTTGGCGTAATCATGGTCATAGCTGTTTCCTGTTTGAAATTGTTATCCGCGCACAATTCCCCACAACATACGAGCAGGAAGCATAAAGTGTAAAGCCTGGGGTGCCTAATGAGTCAGCGAACTCACATTAATGGCGTTGCGCTCACTGCCCGCTTGCCAGTCGGTAAACCTGTCGGGCCTGGAGGCCATTTCGCCGACACGTGTCCAGCGAAAGCCTC	vector
M00292:91:000000000-AHYF2:1:1105:27306:7225	AGAGACGCCGCAAAATGAATTTGTGTCTATAGTCGGAAAAAGAGTTGGTAGCTCTTGATCCGACAAATAAACTACCGCTGCTAGCTTCGGTTTTTTTGGTTGCAAGCTGCAGATTACGCGCAGAAAAGAAGGATCAAAAGAAGATCGTTTGATATTGTCTAAGGGTGGAGGCCATTTCGCCGACACGTGTCCAGCGAAAGCCTC	vector
M00292:91:000000000-AHYF2:1:1105:27495:14677	AGAGACGCCGCAAAATGAATTTGTGTCTCTACTGTGGCAAAAAATCGCGTGTTGCCGACCCGTGGACATCTCCGGCGTTATAGATCGGGTCAACGCCTCCCTGGGCACATACCACGATCTGCTGAAAATTATGCATAACAAGGAATTCCAGGAAAATGAGTAAACAGCAGACACCCTTGAATATATCGTACAGACCCTGGCGCCAAATTGAGACAGAGCGATGACCGTGGAACTGGCGGCCATTTCGCCGACACGTGTCCAGCGAAAGCCTC	vector
M00292:91:000000000-AHYF2:1:1105:27638:13838	AGAGACGCCGCAAAATGAATTTGTGTCTCTACTGTGGCAAAAGAGATTTCCACGGAGTCGAAAGACTCGATTTTCTTGAAGTAGTCCTCGTTCAACTGCGTCACGGTCACTTTACGGTTGGTATTGAACAGCAGGTCCACGATGGCCTTTTTCTGTTCGCCGCTCAGGAAGGCGGGCTTTCTCATTCCCTAGGTCACGGAGGTCACATTGGTCAGCTCTTTATACACGGGTAAGTACTCGTACAGCAGGCTGTGCTTGCGCAGCACCTTCTCGTTGGGCAGGTTCTTATCGAAGTTAGCCAGCCGCTCGATGAAGCTCTATGCCATTGCGCCGACACGTGTCCAGCGAAAGCCTC	vector
M00292:91:000000000-AHYF2:1:1105:27670:10395	AGAGACGCCGCAAAATGAATTTGTGTCTCTACTGTGGCAAGTCGGTGCTTTTTTGTTTTAGAGCTAGAAATAGCAAGTTAAAATAAGGCTAGTCCGTTTTTAGCGCGTGCGCCAATTCTGCAGACAAATGGCTCTAGAGGTACCCGTTACATAACTTACGGTAAATGGCCCGCCTGGCTGACCGCCCAACGATGGAGGCCATTTCGCCGACACGTGTCCAGCGAAAGCCTC	vector
M00292:91:000000000-AHYF2:1:1105:27770:11944	AGAGACGCCGCAAAATGAATTTGTGTCTCTACTGTGGCAAATCTACAGAGTCAGGGGAGAACGCAGGAAATAACATGGTAGCAACAGGCCAGCAAATGGTCAGGAACTGGAAAAAGGCCGCGTTGCATTTATGTCATTTCGCCGACACGTGTCCAGCGAAAGCCTC	vector
M00292:91:000000000-AHYF2:1:1105:27952:19403	AGAGACGCCGCAAAATGAATTTGTGTCTCTACTGTCACTATGACAGCGTGCTGCCGCCCGCATTATACTGGAAACGGTATGGATGAACGAAATAGACAGATCGCTGAGATAGGTGCCTCACTGATTAGGCATTTGTAACTGTCAGACAAAGTTTACTCACAAAAACTTTAGATGGATTTAAGACGTCATTGGAGGCCATTTCGCCGACACGTGTCCAGCGAAAGCCTC	vector
M00292:91:000000000-AHYF2:1:1105:28092:14866	AGAGACGCCGCAAAATGAATTTGTGTCTCTACTGTGGGTATGCGGTCAGCCGGTTGATGTCTAGTTCATGGTCCACGTAGATTTCCCGTCAATTCTGTAGGTAGTACAGGTACAGCTTCCCGTTCTCCAGCTGGGTTTGTTCCCCGGGGTGTTCTTTCCCGATCAGGCTGCCCAGCTCTTTGATGCCCCCTACGATCCGCTTCATTCTCTCGCGTCTGTTCTTGGAGGCCCTTTCGCCGACACGTGTCCAGCGAAAGCCTC	vector
M00292:91:000000000-AHYF2:1:1105:28214:10848	AGAGACGCCGCAAAATGAATTTGTGTCTCTACTGTGGGCATGTGGGACATGTCGGTGACCATGGTCCAGCGCACAGCTTTGGTGTCGATGTCCAGGCCGATGCTTTACTTCTTGTCGGCTGCTGTGACTCCGTGGATACCGCCCTTCCGCTTCTTCTTTGGGGCCATCTTCTCGTCATCGTCTTTGTAATCAATATCATGATCCTTGTAGTCTCCGTCGACACGTGTCCAGCGAAAGCCTC	vector
M00292:91:000000000-AHYF2:1:1105:28370:9530	AGAGACGCCGCAAAATGAATTTGTGTCTCTACTGTGGCAACCCGATTCAGTGCTTGAAGGTGAAAGCCGGCGAACGTGGCGAGAAAGGATGGGTAGAAAGCGAACGGAGAGGGCGCTCGGGCGCTGGTAAGTGTAGCTGTCATGATGCGGGTAACCACCACAGCCGCCGCGCTTAAGGAACCGCTACAGGGCACATACTATGGTTGCATTGACGCATTGGAGGCCATTTCGCCGACACGTGTCCAGCGAAAGCCTC	vector
M00292:91:000000000-AHYF2:1:1105:28670:15235	AGAGACGCCGCAAAATGAATTTGTGTCTCTACTGTGGCATGGTAGCCCGACGCCCCAGTGAGCGAGCGAGCGCGCAGCTGACTGCAGTGGCGCCTGATGCGGTATTTTCTCCTTACGCATCTGTGCGGTATGTCACACCACATACGTCAAAGCAACCATAGTTGGAGGCCATTTCGCCGACACGTGTCCAGCGAAAGCCTC	vector
M00292:91:000000000-AHYF2:1:1105:2888:11805	AGAGACGCCGCAAAATGAATTTGTGTCTCTACTGTGGCAAGGACAAGGACTTCCTGGACAATGAGGAAAACGAGGACATTCTGGAGGATATCGTGCTGACCCTGACACTGTTTGAGGACAGAGAGATGATCGAGGAACGGCTGAAAACCTATGCCCACCCGTTCGACGACATGGAGGCCATTTCGCCGACACGTGTCCAGCGAAAGCCTC	vector
M00292:91:000000000-AHYF2:1:1105:29053:10659	AGAGACGCCGCAAAATGAATTTGTGTCTCTACTGTGGCAACACCAGGCGTTTCCCCCTGGAAGCTCCCTCGTGCGCTCTCCTGTTCCGACCCTGCCGCTTACCGGATCCCTTTCCGCCTTTCTCCCTTCGGGAAGCATGGCTCTTTCTCATAGCTCAAGCTGTAGGTATCTCAGTTCGGTGTATGTCGGTCGCTCCAAGCTGGGCTGTGTGCACGAACCCCCCGTTCAGACCGACCGCTGCGCCTTATCCGGTAACTGGAGGCCATTTCGCCGACACGTGTCCAGCGAAAGCCTC	vector
M00292:91:000000000-AHYF2:1:1105:29607:14897	AGAGACGCCGCAAAATGAATTTGTGTCTCTACTGTGGCAACCGCCGCGACTCTCACAGGCGTGGGAAACACAGACACCGCGGCGCCTTCGTCCGCGTCCCACACCTTGCGTGGAGGCCATTTCGCCGACACGTGTCCAGCGAAAGCCTC	vector
M00292:91:000000000-AHYF2:1:1105:3129:18176	AGAGACGCCGCAAAATGAATTTGTGTCTCTACTGTGGCAAGCCAGCCGGAAGGGCCGAGCGCAGAAGTGGTCCTGCAACTTTATCCGCCTCCATCCAGTCTATTAATTGTTGCCGGGAAGCTAGAGTAAGTAGTTCGCCAGTTAATGGAGGCCATTTCGCCGACACGTGTCCAGCGAAAGCCTC	vector
M00292:91:000000000-AHYF2:1:1105:3353:14234	AGAGACGCCGCAAAATGAATTTGTGTCTCTACTGTGGGGGGGGGGGGGAGTTGGGGAGAGTGAAGCAGAACGTGGGTCGCACCTGGTCCATGGTAATAGCGATGACTAATACGTAGGGGTACTGCCAAGTAGGAAAGTCCCATAAGGGTAGGTACTGGGCACAATGCCAGGCGGGCCATTTACGGGCATTGACGTCAATACGGGGCGTACTTGGCAGATGAGACACTGGATGTACTGCCAAGTGGGCAGTTTACCGAAAATAATCCAGCCATTGACGTCACTAATGGAGGCCATTTCGCCGACACGTGTCCAGCGAAAGCCTC	vector
M00292:91:000000000-AHYF2:1:1105:3551:17840	AGAGACGCCGCAAAATGAATTTGTGTCTCTACTGTGGCAACAAAAGAATATTCCGAGAGAGAGTTGAGTGTTGTTCCAGGTTGGAACAAGAGTCCACTATTAAAGTTCGTGGACTCCATCGACAATGGAGGCCATTTCGCCGACACGTGTCCAGCGAAAGCCTC	vector
M00292:91:000000000-AHYF2:1:1105:3942:16361	AGAGACGCCGCAAAATGAATTTGTGTCTCTACTGTGGCAACAGGCCTCAGTGAGCGAGCGATCGGGCAGAGAGGCAGGTGGTAGATGGTGGGGTACTTCTCGTGGTATGGAGGCCATTTCGCCGACACGTGTCCAGCGAAAGCCTC	vector
M00292:91:000000000-AHYF2:1:1105:4121:16551	AGAGACGCCGCAAAATGAATTTGTGTCTCTACTGTGGCAAGTGTGATGGTTTCCTCGTTCTTGCTGGTCATGCAGGCGAATCGGCGGTTTCCCCTGGTCAGAGGGCCCACGTAGTAGGGCATGCGGAAGGGCAGGATTTACTCGAACTTTTCCCGGTTGTCCTTCAAGAATGGGTAAAAATCTTCCTGCCGGAGGCCATTTCGCCGACACGTGTCCAGCGAAAGCCTC	vector
M00292:91:000000000-AHYF2:1:1105:4278:11062	AGAGACGCCGCAAAATGAATTTGTGTCTCTACTGTGGCAAGGGAAAAAGAGTTTGTAGCTCTTGATCCGGCAAACAAACCACCGCTGGTAGCAGTTCGTCGGCAGAGGCCAGCATTCTCTCCCGTCCGTTTTCCAGCTTGTACAGGGAGTACTTAGGCAGCTTGATGAACAAGTCCTTTTTCACTTCTTTGTAGCCCTTGGCTTCCAAAAAATCGATGCGATTCTTCTCGTAGCTGCTTCTTTCCATGATGGTGGAGGCCATTTCGCCGACACGTGTCCAGCGAAAGCCTC	vector
M00292:91:000000000-AHYF2:1:1105:4662:9811	AGAGACGCCGCAAAATGAATTTGTGTCTCTACTGTGGCAACGTACACGAACTCGCTTTCCTGTTTAGGGTACTTTTTGATCAGGGCGGTTCCAACGATGGCGTTCAGGTAGGCGTCGTGGGCGTGGTGGTAGTTGTTGATCTCGCGCACTTTGTAAACTGGAAATCCTTCCGGAAATCGGACACCAGCTTGGACTTCAGGGTGATCACTTTCACTTCCCGGAGCAGTGGAGGCCATTTCGCCGACACGTGTCCAGCGAAAGCCTC	vector
M00292:91:000000000-AHYF2:1:1105:4859:18450	AGAGACGCCGCAAAATGAATTTGTGTCTCTACTGTGGCAATTACTGAGAGTGCACCATAAAATTGTAAACGTTAATATTTTGTTAAAATTCGCGTTAAATTTTTGTTAAATCAGCTCATTTTTTAACCAATAGACCGAAATCGGCAAAATCCCTTATAAATCAAAAGAATAGCCCGAGATAGAGTTGAGTGTTGTTCGTGGAGGCCATTTCGCCGACACGTGTCCAGCGAAAGCCTC	vector
M00292:91:000000000-AHYF2:1:1105:4983:8686	AGAGACGCCGCAAAATGAATTTGTGTCTCTACTGTGGCACACGAGCAGTTCCTCGGTGCCGTCCATCTTTTCCAGGATGGGCTTGATGAACTTGTAGAACTCTTCCTGGCTGGCTCCGCCGGCTATCCACTATTACAGAACGTGGACTCCAACGTCAAAGGGCGAAAAACCGTCTATCAGGGCGATGGTTCATTTGGAGGCCATTTCGCCGACACGTGTCCAGCGAAAGCCTC	vector
M00292:91:000000000-AHYF2:1:1105:5100:10549	AGAGACGCCGCAAAATGAATTTGTGTCTCTACTGTGGCAGACCAAGTTTACTCATATATACTTTAGATTGATTTAAAACTTCATTTTTAATTTAAAAGGATCTAGGTGAAGATCCTTTTTGATAATCTCATGACCAAAATCCCTTAACGTGAGTTTTCGTTCCACTGAGCGTCAGACCCCGTAGATGGAGGCCATTTCGCCGACACGTGTCCAGCGAAAGCCTC	vector
M00292:91:000000000-AHYF2:1:1105:5227:22462	AGAGACGCCGCAAAATGAATTTGTGTCTCTACTGTGGCAACTTCGAGAAGAATCCCATCGACTTTCTGGAAGCCAAGGGCTACAAAGAAGTGAAAAAGGACCTGATCATCAATGGAGGCCATTTCGCCGACACGTGTCCAGCGAAAGCCTC	vector
M00292:91:000000000-AHYF2:1:1105:5234:14034	AGAGACGCCGCAAAATGAATTTGTGTCTCTACTGTGGCAACGTGGAAATCTCCGGCGTGGAAGATCGGTTCAACGCCTCCCTGGGCACATACCACGATCTGCTGAAAATTATCAAGGACAAGGACTTCCTGGACAATGAGGAAAACGGGGACATTCTGGAAGATATCGTGCTGACCCTGACACTGTTTGAGGACAGAGAGAAGAACGAGGAACGGCTGAAAACCTCTGCCCACCTGTTCGACGACAAAGTGATGAAGCAGCTGAAGCGGCGGAGATACACCGGCTGGGGCAGGCTGAGCCGGAAGCTGATCAACGGCATCCGGGACAAGCAGTCCGGCAAGACAATCCTGGATTTCCTGAAGTCCTGGAGGCCATTTCGCCGACACGTGTCCAGCGAAA…	vector
M00292:91:000000000-AHYF2:1:1105:5442:13199	AGAGACGCCGCAAAATGAATTTGTGTCTCTACTGTGGCAAGCGTGGACGCCAAGGCCATCCTGTCTGCCAGACTGAGCAAGAGCAGACGGCTGGAAAATCTGATCGCCCAGCTGCCCGGCGAGAAGAAGAATGGCCTGTTCGGAAACCTGATTGCCCTGAGCCTGGGCCTGACCCCCAGAGGCCATTTCGCCGACACGTGTCCAGCGAAAGCCTC	vector
M00292:91:000000000-AHYF2:1:1105:5580:17617	AGAGACGCCGCAAAATGAATTTGTGTCTCTTGGTGGCCCCTTCGCGCCACTTTCTACTCCCCCCGTAGTCTGGAAGTTCCCTCCCGCCCCGCAGCTCGCCTCGTGCAGGAAGTGACAACAGGAAGTAGCACGGCTCACTCGGCTCGTTCAAATGGACAGCACCGCAGAGCAATGGAAGCGGGTAGGCCTATGGTGCAGTTGGAGGCCATTTCGCCGACACGTGTCCAGCGAAAGCCTC	vector
M00292:91:000000000-AHYF2:1:1105:5807:18593	AGAGACGCCGCAAAATGAATTTGTGTCTCTACTGTGGCAACAGGAAGGCAAAATGCCGCAAAAATGGGAATCAGGGCGACACGGAAATGTTGAATACTCATACTCTTCCGTTTTCTGGAGGCCATTTCGCCGACACGTGTCCAGCGAAAGCCTC	vector
M00292:91:000000000-AHYF2:1:1105:5821:5874	AGAGACGCCGCAAAATGAATTTGTGTCTCTACTGTGGCAAAACTATGGATGAACGAAATAGACAGATCGCTGAGATAGGTGCCTCAATGGAGGCCATTTCGCCGACACGTGTCCAGCGAAAGCCTC	vector
M00292:91:000000000-AHYF2:1:1105:5825:14525	AGAGACGCCGCAAAATGAATTTGTGTCTCTACTGTGGTAATCAGGTGGCCTCTGGCCTCGCACACATTCAACAACCACCGGTAGGCGCCAACCGGCTCGGAGGCCATTTCGCCGACACGTGTCCAGCGAAAGCCTC	vector
M00292:91:000000000-AHYF2:1:1105:5905:20723	AGAGACGCCGCAAAATGAATTTGTCCAATCTTACAGGACGTGGACTCCACCGCCAAAGGGCGTACAACCGTGTATCAGGGTGATGGTGCCGTGGAGGCCATTTCGCCGACACGTGTCCAGCGAAAGCCTC	vector
M00292:91:000000000-AHYF2:1:1105:6098:18425	AGAGACGCCGCAAAATGAATTTGTGTCTCTACTGTGGCACTAAAGGGAGCCCCCGATTTAGAGCTTGACGGGGAAAGCCGGCGAACGTGGCGAGAACGGAAGGGATGGAGGCCATTTCGCCGACACGTGTCCAGCGAAAGCCTC	vector
M00292:91:000000000-AHYF2:1:1105:6110:5313	AGAGACGCCGCAAAATGAATTTGTGTCTCTACTGTGGCAAACCCGGGCGGCCTCAGTGAGCGAGCGAGCGCGCAGCTGCCTGCAGGGGCGCCTGATGCGGTATTTTCTCCTTACGCATCTGTGCGGTATTTCACACCGCATACGTCAAAGCAACCATGGAGGCCATTTCGCCGACACGTGTCCAGCGAAAGCCTC	vector
M00292:91:000000000-AHYF2:1:1105:6341:23337	AGAGACGCCGCAAAATGAATTTGTGTCTCTACTGTGGCAACGGCACAAGCCCGAGAACATCGTGATCGAAATGGCCAGAGAGAACCAGACCACCCAGAAGGGACAGAAGAACAGCCGCGAGAGAATGAAGCGGATCGAACTGGAGGCCATTTCGCCGACACGTGTCCAGCGAAAGCCTC	vector
M00292:91:000000000-AHYF2:1:1105:6552:14366	AGAGACGCCGCAAAATGAATTTGTGTCTCTACTGTGGCAACACGCCCACGACGCCTACCTGAACGCCGTCGTGGGAACCGCCCTGATCAAAAAGTACCCTAAGCTGGAAAGCGAGTTCTGGAGGCCATTTCGCCGACACGTGTCCAGCGAAAGCCTC	vector
M00292:91:000000000-AHYF2:1:1105:6663:7398	AGAGACGCCGCAAAATGAATTTGTGTCTCTACTGTGGCACTTTCAAGTTACGGTAAGCATATGATAGTCCATTTTAAAACATAATTTTAAAACTGCAAACTACCCAAGAAATTATTACTTTCTACGTCACGTATTTTGTACTAATATCTTTGTGTTTACACACACACTCGTAAACCACCAACCAACCAAATGGAGGCCATTTCGCCGACACGTGTCCAGCGAAAGCCTC	vector
M00292:91:000000000-AHYF2:1:1105:7094:21827	AGAGACGCCGCAAAATGAATTTGTGTCTCTACTGTGGCAAGCGACCTTTGGTCGCCCGGCCTCAGTGAGCGAGCGAGCGCGCAGCTGCCTGCAGGGGCAGAACTTTAAAAGTGCTCATCATTGGAAAACGTTCTTCGGGGCGAAAACTCTCAAGGATCTTACCGCTGTTGAGATCCAGTTCGATGTTGGAGGCCATTTCGCCGACACGTGTCCAGCGAAAGCCTC	vector
M00292:91:000000000-AHYF2:1:1105:7193:14037	AGAGACGCCGCAAAATGAATTTGTGTCTCTACTGTGGCAAGCGACCTTTGGTCGCCCGGCCTCAGTGAGCGAGCGAGCGCGCAGCTGCCTGCAGGGGCAGAACTTTAAAAGTGCTCATCATTGGAAAACGTTCTTCGGGGCGAAAACTCTCAAGGATCTTACCGCTGTTGAGATCCAGTTCGATGTTGGAGGCCATTTCGCCGACACGTGTCCAGCGAAAGCCTC	vector
M00292:91:000000000-AHYF2:1:1105:7235:7178	AGAGACGCCGCAAAATGAATTTGTGTCTCTACTGTGGCAGTATTGTGTTTCTACGGCGGCGGCGGCGGCCCTATAAAAAGCGAAGCGCGCGGCGGGCGGGAGTCGCCGACACGTGTCCAGCGAAAGCCTC	vector
M00292:91:000000000-AHYF2:1:1105:7261:19997	AGAGACGCCGCAAAATGAATTTGTGTCTCTACCTATTTGTTTATTTTTCTAAATACATTCAAATATGTATCCGCTCATGAGACAATAACCCTGATAAATGCTTCTATAATATTGAAAAAGGAAGAGTGGAGGCCATTTCGCCGACACGTGTCCAGCGAAAGCCTC	vector
M00292:91:000000000-AHYF2:1:1105:7324:17589	AGAGACGCCGCAAAATGAATTTGTGTCTCTACTGTGGCAAGGATGCTCTGGTGGATCAGGGTGGCGTCCAGCACCTCTTTGGTGCTGGTGTAATGGAGGCCATTTCGCCGACACGTGTCCAGCGAAAGCCTC	vector
M00292:91:000000000-AHYF2:1:1105:7460:22964	AGAGACGCCGCAAAATGAATTTGTGTCTCTACTGTGGCTTGGTCGCCCGACGCCTCAGTGAGCGAGCGAGCGCGCAGCTGCCTGCAGGGGCGCCTGATGCGGTATCTTCTCCTTACGCATCTGTGCGGTATTTCACACCGCATACGTCAAAGCAACCATAGTTGGAGGCCATTTCGCCGACACGTGTCCAGCGAAAGCCTC	vector
M00292:91:000000000-AHYF2:1:1105:7461:14871	AGAGACGCCGCAAAATGAATTTGTGTCTCTACTGTGGCAAAAGCAGGGCTCCGTTCAGGTTCTTCTTGATGCTGTGCCGGTCGGTGTTGCCCAGCACCTTGAATTTCTTGCTGGGCACTTTGTACTCGTCGGTGATCACTGCCCAGCCCACAGAGTTGGTGCCGATTTCCAAGCCGATGCTGTACCTCTTGTCGGCTGCTGGGACTCCGTGGATACCGACCTTCCGCTTCTTCTTTGGGGCCAGCTTATCGTCATCGTCTGGAGGCCATTTCGCCGACACGTGTCCAGCGAAAGCCTC	vector
M00292:91:000000000-AHYF2:1:1105:7534:5908	AGAGACGCCGCAAAATGAATTTGTGTCTCTACTGTGGCAAGTGTAGCTCCCAGGTGGATCTGGTGGGGGATGCTGCCGTTGTCGAAGGTCCGCTGCTTCCGCAGCAGGTCCTCTCTGTTCGGGTTCACGAGCAGTTCCTCGGTGCCGTCCATGGGGGCCATTTCGCCGACACGTGTCCAGCGAAAGCCTC	vector
M00292:91:000000000-AHYF2:1:1105:7641:15456	AGAGACGCCGCAAAATGAATTTGTGTCTCTACTGTGGCAATTACTGAGAGTGCACCATAAAATTGTAAACGTTAATATTTTGTCAAAATTCGCGTTAAATTTTTGTTAAATCAGCTCATTTTTTAACCAATAGACCGAAATCGGCAAAATCCCTTATAAATCAAAAGAATAGCCCGAGATAGAGTTGAGTGTTGTTCGTGGAGGCCATCTCGCCGACACGTGTCCAGCGAAAGCCTC	vector
M00292:91:000000000-AHYF2:1:1105:7659:15458	AGAGACGCCGCAAAATGAATTTGTGTCTCTACTGTGGCAATTACTGAGAGTGCACCATAAAATTGTAAACGTTAATATTTTGTTAAAATTCGCGTTAAATTTTTGTTAAATCAGCTCATTTTTTAACCAATAGACCGAAATCGGCAAAATCCCTTATAAATCAAAAGAATAGCCCGAGATAGAGTTGAGTGTTGTTCGTGGAGGCCATCTCGCCGACACGTGTCCAGCGAAAGCCTC	vector
M00292:91:000000000-AHYF2:1:1105:8065:13395	AGAGACGCCGCAAAATGAATTTGTGTCTCTACTGTGAACGGGGGGTTCGTGCACACAGCCCAGCTTGGAGCGAACGACCTACACCGAACTGAGATGGAGGCCATTTCGCCGACACGTGTCCAGCGAAAGCCTC	vector
M00292:91:000000000-AHYF2:1:1105:8095:20545	AGAGACGCCGCAAAATGAATTTGTGTCTCTACTGTGGCAAACGTCAAAGGGCGAAAAACCGTCTATCAGGGCGATGGCCCACTACGTGAACCATCACCCTAATCAAGTTTTTTGGGGTCGAGGTGCCGTAAAGCACTAAATCGGAACCCTAAAGGTGGAGGCCATTTCGCCGACACGTGTCCAGCGAAAGCCTC	vector
M00292:91:000000000-AHYF2:1:1105:8240:20552	AGAGACGCCGCAAAATGAATTTGTGTCTCTACTGTGGCAAAGCTGAACAGAGAGGACCTGCTGCGGAAGCAGCGGACCTTCGACAACGGCAGCATCCCCCACCAGATCCACCTGGGAGAGCTGCACGCCATTCTGCGGCGGCAGGAAGATTTTTACCCATTCCTGAAGGACAACCGGGAAAAGATCGAGAAGATCCTGACCTTCCGCATCCCCTACTACGTGGGCCCTCTGGCCAGGGGAAACAGCAGATTCGCCTGGATGACCAGAAAGAGCGAGGAATGGAGGCCATTTCGCCGACACGTGTCCAGCGAAAGCCTC	vector
M00292:91:000000000-AHYF2:1:1105:8312:23185	AGAGACGCCGCAAAATGAATTTGTGTCTCTACTGTGGCAAGGATGCTCTGGTGGATCAGGGTGGCGTCCAGCACCTCTTTGGTGCTGGTGTAGTGGAGGCCATTTCGCCGACACGTGTCCAGCGAAAGCCTC	vector
M00292:91:000000000-AHYF2:1:1105:8504:6441	AGAGACGCCGCAAAATGAATTTGTGTCTCTACTGTGGCAAAACAAAATACGTGACGTAGAAAGTAATAATTTCTTGGGTAGTTTGCAGTTTTAAAATTATGTTTTAAAATGGACTATCATATGCTTACCGTAACTTGAAAGTATTTCGATTTCTTGGCTTTATATATCTTGTGGAAAGGACGAAACACCGTGTCTCGAATGGAGGCCATTTCGCCGACACGTGTCCAGCGAAAGCCTC	vector
M00292:91:000000000-AHYF2:1:1105:8530:22196	AGAGACGCCGCAAAATGAATTTGTGTCTCTACTGTGGCAAACGTGGGCCATCGCCCTGATAGACGGTTTTTCGCCCTTTGACGTTGGAGTCCACGTTCTTGAATAGTGGACTCTTGTTCCAAACTGGAACAACACTCAACCCTATCTGGAGGCCATTTCGCCGACACGTGTCCAGCGAAAGCCTC	vector
M00292:91:000000000-AHYF2:1:1105:8538:14739	AGAGACGCCGCAAAATGAATTTGTGTCTCGACTGTGGCACATGGAAAGAAGCAGCTTCGAGAAGAATCCCATCGACTTTCTGGACGCCAAGGGAGGCCATTTCGCCGACACGTGTCCAGCGAAAGCCTC	vector
M00292:91:000000000-AHYF2:1:1105:8550:10806	AGAGACGCCGCAAAATGAATTTGTGTCTCTACTGTGGCAGACCAAGTTTACTCATATATACTTTAGATTGATTTAAAACTTCATTTTTAATTTAAAAGGATCTAGGTGAAGATCCTTTTTGATAACCTCATGACCAAAATCCCTTAACGTGAGTTTTCGTTCCACTGAGCGTCAAAACCCGTAGATGGAGGCCATTTCGCCGACACGTGTCCAGCGAAAGCCTC	vector
M00292:91:000000000-AHYF2:1:1105:8713:2578	AGAGACGCCGCAAAATGAATTTGTGTCTCTACTGTGGCAAGGCGTCCACGCCGCTGGCGTTGATGGGGTTTTCCTCGAACAGCTGGTTGTAGGTCTGCACCAGCTGGATGAACAGCTTGTCCACGTCGCTGTATGGAGGCCATTTCGCCGACACGTGTCCAGCGAAAGCCTC	vector
M00292:91:000000000-AHYF2:1:1105:8758:4934	AGAGACGCCGCAAAATGAATTTGTGTCTCTACTGTGGCAACAAGGTGCTGACCAGAAGCGACAAGAACCGAGGCAAGAGCGACAACGTGCCCTCCGAAGAGGAATGGAGGCCATTTCGCCGACACGTGTCCAGCGAAAGCCTC	vector
M00292:91:000000000-AHYF2:1:1105:9146:2321	AGAGACGCCGCAAAATGAATTTGTGTCTCTACTGTGGCAACCTTCCAGGGTCAAGGAAGGCACGGGGGAGGGCCAAACAACAGATGGCTGGCAACTAGAAGGCACAGTCGAGGCTGATCAGGGAGCTCTAGTCGAGATCCGATGCATGGGGTAGTGCGCTCTGGAGGCCATTTCGCCGACACGTGTCCAGCGAAAGCCTC	vector
M00292:91:000000000-AHYF2:1:1105:9778:3751	AGAGACGCCGCAAAATGAATTTGTGTCTCTACTGTGGCAAGTTATCTACACGACGGGGAGTCAGGCAACTATGTATGAACGCAATAGACATGGAGGCCATTTCGCCGACACGTGTCCAGCGAAAGCCTC	vector
M00292:91:000000000-AHYF2:1:1105:9804:15568	AGAGACGCCGCAAAATGAATTTGTGTCTCTACTGTGGCAAAAGTGCCCTCTGGCCTCGCACACATTCCACATCCACCGGTAGGCGCCAACCGGCTCCGTTCTTTGGTGGCCCCTTCGCATGGAGGCCATTTCGCCGACACGTGTCCAGCGAAAGCCTC	vector
M00292:91:000000000-AHYF2:1:1105:9875:5656	AGAGACGCCGCAAAATGAATTTGTGTCTCTACTGTGGCAACAGCAACATCATGAACTTTTTCAAGACCGAGATTACCCTGGCCAACGGCGAGATCCGGAAGCGGCCTCTGATCGAGACAAACGGCGAAACCGGGGAGATCGTGTGGGATAAGGGCCGGGATTTGGCCATTCTTCTTCTCGCCGGGCATGGAGGCCATTTCGCCGACACGTGTCCAGCGAAAGCCTC	vector
M00292:91:000000000-AHYF2:1:1106:10040:20763	AGAGACGCCGCAAAATGAATTTGTGTCTCTACTGTGGCAAGGTGGGGTATTAATGTTTAATTACCTGGAGCACCTGCCTGAAATCACTTTTTTTCAGGTTGGACCGGTGCCACCATGGACTATAAGGACCACGACGGAGACTACAAGGATCATGATATTGATTACAAAGACGATGACGATAAGATGGCCCCAAAGAAGAAGCGGAAGGTCGGTATCCACGGCCATTTCGCCGACACGTGTCCAGCGAAAGCCTC	vector
M00292:91:000000000-AHYF2:1:1106:10095:23704	AGAGACGCCGCAAAATGAATTTGTGTCTCTACTGTGGCAAAGTCCCTATTGGCGTTACTATTGACGTCAATGGGCGGGGGTCGTTGGGCGGTCAGCCAGGCGGGCCATTTACCGTAAGTTATGTAACGGGTACCGCTAGAGCCATTTGTCTGCAGAATTGGCGCACGCGCTAAAAACGGAATGGAGGCCATTTCGCCGACACGTGTCCAGCGAAAGCCTC	vector
M00292:91:000000000-AHYF2:1:1106:10104:13318	AGAGACGCCGCAAAATGAATTTGTGTCTCTACTGTGGTTTCCCCTGGCCATAGGGCCCACGTAGGAGGGGGTGCGGATGGTCCGGATTTTCTCGATCTTTTCCCGGTTGTCCTTCAGGAATGGGTAAAAATCTTCCTGCCGCCGCAGAATGGCGTGTAGCTATCCCAGGTGGATCTTGTGGGGGATGCTGCCGTTGTCGAAGGTACGCTGCTTCCGCAGCAGGTCAATGGAGGCCATTTCGCCGACACGTGTCCAGCGAAAGCCTC	vector
M00292:91:000000000-AHYF2:1:1106:10195:20903	AGAGACGCCGCAAAATGAATTTGTGTCTCTACTGTGGCAATGACGTCAATAGTAACGCCAATAGGGACTTTCCATTGACGTCAATGGGGGGGGGTCGTTGGGCGGTCAGCCAGGCGGGCCATTTACCGTAAGTTATGTAACGGGTACCTCTAGAGCCATTTGTCTGCAGAACTGGCGCACGCGCTAAAAACGGACTAGCCTTATTGTAACTTGCTATTTCTAGCTCTAAAACAAAAAAGCACCGACTCGGTGCCACTTTTTCAAGTTGATAATGGAGGCCATTTCGCCGACACGTGTCCAGCGAAAGCCTC	vector
M00292:91:000000000-AHYF2:1:1106:10233:15159	AGAGACGCCGCAAAATGAATTTGTGTCTCTACTGTTCGATATCAAGCTTATCGATACCGTCGACCTCGAGGGGGGGCCCGGTACCAGCTTTTGTTTCCTTTAGTGAGGGTTAATTTAGAGCTTGGCGTAATCATGGTCATAGCTGTTTCCTGTGTGAAATTGTTATCCGCTCACAATTCCACACAACATACTAGCCGGAAGCATAAAGTGTAAAGCCTGGAGGCCATTTCGCCGACACGTGTCCAGCGAAAGCCTC	vector
M00292:91:000000000-AHYF2:1:1106:10497:13312	AGAGACGCCGCAAAATGAATTTGTGTCTCTACTGTGGCAATCACTGTCTGCAGGATGCCCTTCTTAATGGCGGGGCTGCCGGCCAGATTGGCAATGTGCTTAATGGAGGCCATTTCGCCGACACGTGTCCAGCGAAAGCCTC	vector
M00292:91:000000000-AHYF2:1:1106:10733:14389	AGAGACGCCGCAAAATGAATTTGTGTCTCTACTGTGGCTTATGAGCCCAGGGAGGCGTTGAACCGTTCTTCCACGGCGGAGATTGCCACGGAGTCGAAGCACTCGGTTTGCTTGAAGTAGTCATCTTTCAGTTGCTTCACGGTCAAATGGAGGCCATTTCGCCGACACGTGTCCAGCGAAAGCCTC	vector
M00292:91:000000000-AHYF2:1:1106:10745:3390	AGAGACGCCGCAAAATGAATTTGTGTCTCTACTGTGGCAATTGCCCGGCGTCAATACGGGATAATACCGCGCCACATAGCAGAACTTTAAAAGTGCTCATCATTGGAAAACGTTCTACGGGGCGAAAACTCTCATGGATCTTACCGCTGTTGAGATCCAGTTCGATGTAACCCACTCGTGCACCCAACTGATCTTCAGCATCTTTTACTTTCACCAGCGTTTCTGGAGGCCATTTCGCCGACACGTGTCCAGCGAAAGCCTC	vector
M00292:91:000000000-AHYF2:1:1106:10822:18823	AGAGACGCCGCAAAATGAATTTGTGTCTCTACTGTGGCAACGTCAGGGCGCGTCAGCGGGTGTTGGCGGGTGTCGGGGCTGGCTTAACTATGCGGCATCAGAGCAGATTGTACTGAGAGTGCACCATAAAATTGTAAACGTTAATATTTTGTTAAAATTCGCGTTAAATTTTTGTTAAATCAGCTCATTTTTTAACCAATAGACCGAAATCGGCAAAATCCCTGGAGGCCATTTCGCCGACACGTGTCCAGCGAAAGCCTC	vector
M00292:91:000000000-AHYF2:1:1106:10845:19136	AGAGACGCCGCAAAATGAATTTGTGTCTCTACTGTGGCAATCTGAGCCCAGAAAGCGAAGGAGCAAAGCTGCTATTGGCCGCTGCCCCAAAGGCCTACCCGCTTCCATTGCTCAGCGGTGCTGTCCATCTGCACGAGACTAGTGAGACGTGCTACTTCCATTTGTCACGTCTGGAGGCCATTTCGCCGACACGTGTCCAGCGAAAGCCTC	vector
M00292:91:000000000-AHYF2:1:1106:11033:22816	AGAGACGCCGCAAAATGAATTTGTGTCTCTACTGTGGCCCCGCAGCGCCCGAGCGTAAGGAGCGCACGACCCCATGCATCGGATCTCGAGTAGAGCTCGCTGATCAGCCTCGACTGGGCCTTCTAGTTGCCAGCCATCTGTTGTTTGCCCCTCCCCCGTGCCTTCCTTGACCCTGGAAGGTGCCACTCCCACTGACCTTTCCCGGAGGCCATTTCGCCGACACGTGTCCAGCGAAAGCCTC	vector
M00292:91:000000000-AHYF2:1:1106:11301:10630	AGAGACGCCGCAAAATGAATTTGTGTCTCTACTGTGGCAACTGCTCGATGATCTCGTCCAGGTAGTGCTTGTGCTGTTCCACAAACAGCTGTTTCTGCTCATTATCCTCGGGGGAGTGGAGGCCATTTCGCCGACACGTGTCCAGCGAAAGCCTC	vector
M00292:91:000000000-AHYF2:1:1106:11324:16420	AGAGACGCCGCAAAATGAATTTGTGTCTCTACTGTGGCAACATTCCGGAAGGATTTCCAGTTTTACAAAGTGCGCGAGATCAACAACTACCACCACGCCCACGACGCCTATGGAGGCCATTTCGCCGACACGTGTCCAGCGAAAGCCTC	vector
M00292:91:000000000-AHYF2:1:1106:11338:5514	AGAGACGCCGCAAAATGAATTTGTGTCTCTACTGTGGCAATTGCCCCTCCCCCGTGCCTTCCTGTATGTTGTGTGTAAGTACTCCGTTCTTTGGTGGCCCCTTCGCGCCACCTTCTACTGGAGGCCATTTCGCCGACACGTGTCCAGCGAAAGCCTC	vector
M00292:91:000000000-AHYF2:1:1106:11422:5253	AGAGACGCCGCAAAATGAATTTGTGTCTCTACTGTGGCAAAGTTACGGTAAGCATATGATAGTCCATTTTAAAACATAATTTTAAAACTGCAAACTACCCAAGAAATTATTACTTTCTACGTCACGTATTTTGTACTAATATCTTTGTGTTTACAGTCAAATTAATTCCAATTATCTCTCTAACAGCCTTGTATCGTATATGCAAATATGAAGGAATCATGTGGAGGCCATTTCGCCGACACGTGTCCAGCGAAAGCCTC	vector
M00292:91:000000000-AHYF2:1:1106:11511:11776	AGAGACGCCGCAAAATGAATTTGTGTCTCTACTGTGGCAATGCCTTCCTGTTTTTGCTCACCCAGAAACGCTGGTGAAAGTAAAAGATGCTGGAGATCAATTGGGTGCACGAGTGGGTTACATCGAACTGGATCTCAACAGCGGTAAGATCCTTGAAAGTTTTTGCCCCGAAGAACGTTTTCTAATGGAGGCCATTTCGCCGACACGTGTCCAGCGAAAGCCTC	vector
M00292:91:000000000-AHYF2:1:1106:11615:18689	AGAGACGCCGCAAAATGAATTTGTGTCTCTACTGTGGCCGCCCGGGCGGCCTCAGTGAGCGAGCGAGCGCGCAGAGAGGGAGTGGCCAACTCCATCACTAGGGGTTCCTGCCCATCACTTTCACGAGCTCGTCCACCACCTTCACTGTCTGCAGGATGCCCTTCTTAATGGCGGGGCTGCCGGCCAGATTGGCAATGGATGGAGGCCATTTCGCCGACACGTGTCCAGCGAAAGCCTC	vector
M00292:91:000000000-AHYF2:1:1106:11701:5633	AGAGACGCCGCAAAATGAATTTGTGTCTCTACTGTGGCAAGGTCCGCTGCTTCCGCAGCAGGTCCTCTCTGTTCAGCTTCACGAGCAGTTCCTCGGTGCCGTCCATCTTTTCCAGGATGGGCTGGAGGCCATTTCGCCGACACGTGTCCAGCGAAAGCCTC	vector
M00292:91:000000000-AHYF2:1:1106:11759:2432	AGAGACGCCGCAAAATGAATTTGTGTCTCTACTGTGGCAATGAGGAAAACGAGGACATTCTGGAAGATATCGTGCTGACCCTTGGAGGCCATTTCGCCGACACGTGTCCAGCGAAAGCCTC	vector
M00292:91:000000000-AHYF2:1:1106:11787:9603	AGAGACGCCGCAAAATGAATTTGTGTCTCTACTGTGGCTAGTTGCTCTTGCCCTGCGTTAATACGGGCTAATACAGTGCCACATAGCAGAACTTTAAAAGTGCTGATCATGGGAAGTCGTTGTTCGGGGCGAATACTCTCAAGGATCTTACCGCTGTTGAGAACAAGTTCGATGTAACCCACGCGTGCACCCGGAGGCCATTTCGCCGACACGTGTCCAGCGAAAGCCTC	vector
M00292:91:000000000-AHYF2:1:1106:11799:11558	AGAGACGCCGCAAAATGAATTTGTGTCTCTACTCGCCCTTATTCCCTTTTTTGCGGCATTTTGCCTTCCTGTTTTTGCTCACCCAGAAACGCTGGTGAAAGTAAAAGATGCTGAAGATCAGTTGCCCTCCGAAGAGGTCGTGAAGAAGATGAAGAACTACTGGCGGCAGCTGCTATGGAGGCCATTTCGCCGACACGTGTCCAGCGAAAGCCTC	vector
M00292:91:000000000-AHYF2:1:1106:11812:19446	AGAGACGCCGCAAAATGAATTTGTGTCTCTACTGTGGCAAACGTCGTGACTGGGAAAACCCTAGCGTTACCCAACTTAATCACCTTGCAGCACATCCCCTTTGCGCCAGCTGGCGTAATAGCGAAGAGGCCCGCAAAATGAAGGCCATTTCGCCGTCACGTGTCCAGCGAAAGCCTC	vector
M00292:91:000000000-AHYF2:1:1106:11919:7125	AGAGACGCCGCAAAATGAATTTGTGTCTCTACTGTGGCAATATAACGGGCTGGCCAAAGTGAAATACGTGACCGTGGGAATGAGAAAGCCCGCCTTCCTGAACGGCGAGCAGAAAAAGGCCATCGTGGACCTGCTGTTCAAGACGAACCGGAAAGTGAGCGTGAAGCAGCTGAAAGAGGACTAAATCAAGAAAAGCGAGTGCTTCGACTCATGGAGGCCATTTCGCCGACACGTGTCCAGCGAAAGCCTC	vector
M00292:91:000000000-AHYF2:1:1106:12051:3560	AGAGACGCCGCAAAATGAATTTGTGTCTCTACTGCGGCATTCTTTCTCAGGTGGTAGATGGTGGGGTACTTCTCGTGGTAGGCCACCTCGTCCACGATGTTGCCGAAGATGGGGTGCCGCTCGTGCTTCTTATCCTCTTCCACCAGGAAGGACTCTTCCAGTCTGTGGAAGAAGCTGTCGTCAACCTTGGCCATCCCGTTGCTGAAGATCTCTTGCAGATAGCAGGGCTGGAGGCCATTTCGCCGACACGTGTCCAGCGAAAGCCTC	vector
M00292:91:000000000-AHYF2:1:1106:12166:20677	AGAGACGCCGCAAAATGAATTTGTGTCTCTACTGTGGCAATTGTCTGAGTAGGTGTCATTCTATTCTGGGGGGTGGGGTAGGGCAGGACAGCAAGGGGGAGGATTGGGAAGAGAATAGCAGGCATGCTGGGGAGCGGCCGCAGGAACCCCTAGTGATGGAGTTGGCCACTCCCTCTCTGCGCGCTCGCTCGCTCACTGAGGCCGGGCGACATGGAGGCCATTTCGCCGACACGTGTCCAGCGAAAGCCTC	vector
M00292:91:000000000-AHYF2:1:1106:12240:15216	AGAGACGCCGCAAAATGAATTTGTGTCTCTACTGTGGCAATACTCCTCCCCTAGTCAGGAAGTTCCCCCCAGCCCCGCAGGTGGCGTCGTGCAGGTCGTGACAAATGGAAGTAGCACGTCTCACTAGTCTGGTGCAGAGAGACAGCACCGATTAGCAATGGGAAGCGGTAGGCCTTTAGGGGAGAGGCCAAAAGCAGCCTTGCTCCTTCCCTGTCTGGGCTCAGAAGCTGGAGGCCATTTCGCCGACACGTGTCCAGCGAAAGCCTC	vector
M00292:91:000000000-AHYF2:1:1106:12590:4243	AGAGACGCCGCAAAATGAATTTGTGTCTCTACTGTGGCAACCGGCATCCGCTTACAGACAAGCTGTGACCGTCTCCGGGAGCTGCATGTGTCAGAGGTTTTCACCGTCATCACCGAAACGCGCGAGACGAAAGGGCCTCGTGATACGCCTATTTTTATAGGTTAATGTCATGATAATAATGGTTTCTTAGACGTCAGGTGGCACTTTTCGGGGAAATGTGCGCGTGGAGGCCATTTCGCCGACACGTGTCCAGCGAAAGCCTC	vector
M00292:91:000000000-AHYF2:1:1106:12594:7396	AGAGACGCCGCAAAATGAATTTGTGTCTCTACTGTGGCAAAAATACGTAACGCCAATAGGGACTTTCCATTGACGTCAGTGGGTGGAGTATTTACGGTAAACTGCCCTCTTGGCAGTACATCAAGTGTATCATATGCCAGGTACGCCCCCTATTGACGTCAATAACGGTAAATGGCCCGCCTGGCAACATCGTGACCGAAATGGCCAAAGAGAACCAGACCACCCAGAAGGGCCAGAAGAACAGCCGCGAGAGAATGAAGCGGATCGAAGAGGGCATCAAAGAGCAGGGAAGCCAGATCCTGTGGAGGCAATTTCGCCGACACGTGTCCAGCGAAAGCCTC	vector
M00292:91:000000000-AHYF2:1:1106:12858:14426	AGAGACGCCGCAAAATGAATTTGTGTCTCTACTGTGGCAAACAAAGTGCGCGAGATCAACAACTACCACCACGCCCACGACGCCTACCTGAACGCCGTCGTGTGGAGGCCATTTCGCCGACACGTGTCCAGCGAAAGCCTC	vector
M00292:91:000000000-AHYF2:1:1106:12860:19445	AGAGACGCCGCAAAATGAATTTGTGTCTCTACTGTGGCAAGCGGATACATATTTGAATGTATTTAGAAATATAAACAAATAGGGGTTCTGCGCACATTTCCCCGAAAAGTGCCACCTGACGTCTAAGAAACCATTATTATCATGACATTAACCTATAAAATAGGCGTATCACGAGGCCCTTTCGTCTCGCGCGTTTCGGGGATGACGGTGAAAACCTCTGACACATGCAGCTCCCGAAGACGGTCACAGCTTGTCTGTAAGCGGATGCCGGGAGCAGACAAGCCCGTCAGGGCGCAAGGGAGGCCATTTCGCCGACACGTGTCCAGCGAAAGCCTC	vector
M00292:91:000000000-AHYF2:1:1106:13007:12768	AGAGACGCCGCAAAATGAATTTGTGTCTCTACTGTGGCAATTCTTGTTCCAGTTTTGAAGATACACCAGACGGAAGAACCGGATCTGCTATCTGCAAGAGATCTTCAGCAACGAGATGGCCAAGGTGGACGACAGCTTCTTCCACAGACTGGAAGAGTCCTTGGAGGCCATTTCGCCGACACGTGTCCAGCGAAAGCCTC	vector
M00292:91:000000000-AHYF2:1:1106:13072:16560	AGAGACGCCGCAAAATGAATTTGTGTCTCCACTGTGGCACACGAGCAGTTCCTCGGTGCCGTCCATCTTTTCCAGGATGGGCTTGATGAACTTGTAGAACTCTTCCTGGCTGGCTCCGCCGGCTATCCACTATTAAAGAACGTGGACTCCAACGTCAAAGGGCGAAAAACCGTCTATCAGGGCGATGGTTCATTTGGAGGCCATTTCGCCGGCACGTGTCCAGCGAAAGCCTC	vector
M00292:91:000000000-AHYF2:1:1106:13109:23331	AGAGACGCCGCAAAATGAATTTGTGTCTCTACTGTGGCAAGCACCAAAGAGGTGCTGGACGCCCCCCTGATCCACCAGAGCATCACCGGCCTGTACGAGACACGGATCGACCTGTCTCAGCTGGGAGGCGACGAAAGGCCGGCGGCCATTTCGCCGACACGTGTCCAGCGAAAGCCTC	vector
M00292:91:000000000-AHYF2:1:1106:13125:5776	AGAGACGCCGCAAAATGAATTTGTGTCTCTACTGTGGCAATTTCCGTGTCGCCCTTATTCCCTTTTTTGCGGCATTTTGCCTTCCTGTTTTTGCTCACCCAGAAACGCTGGTGAAAGTAAAAGATGCTGAAGATCAGTTGGGTGCAGGGGTGGGTTAAAACGAAATGGATCTCAAAAGCGGTAAGATACTTGAAAGTTTTCGCCCCGAAGAACGTTTTCCAATGATGAGCACTTTTAAAGTTCTGCTATGTGGCGCGGTATTATCCCGTATTGACGCCGGGCAAGAGCAACTCGGTCGCCGCATACACTATTCTCAGAATGACTTGGTTGATGGAGGCCATTTCGCCGACACGTGTCCAGCGAAAGCCTC	vector
M00292:91:000000000-AHYF2:1:1106:13517:18330	AGAGACGCCGCAAAATGAATTTGTGTCTCTACTGTGGCAGACCAAGTTTACTCATATATACTTTAGATTGATTTAAAACTTCATTTTTAATTTAAAAGGATCTAGGTGAAGATCCTTTTTGATAATCTCATGACCAAAATCCCTTAACGTGAGTTTTCGTTCCACTGAGCGTCAGACCCCGTAGATGGAGGCCATTTCGCCGACACGTGTCCAGCGAAAGCCTC	vector
M00292:91:000000000-AHYF2:1:1106:13530:14695	AGAGACGCCGCAAAATGAATTTGTGTCTCTACTGTGGCAATTGCAAGCAGCAGATTACGCGCAGAAAAAAAGGATCTCAAGAAGATCCTTTGATCTTTTCTACGGGGTCTGACGCTCAGTGGAACGAAAACTCACGTTAAGGGATTTTGGTCATGAGATTATCAAAAAGGATCTTCACCTAGATCCTTTTAAATTAAAAATGAAGTTTTAAATCAATCTAAAGTATATATGAGTAAACTTGGTCTGACAGTTGGAGGCCATTTCGCCGACACGTGTCCAGCGAAAGCCTC	vector
M00292:91:000000000-AHYF2:1:1106:13550:12679	AGAGACGCCGCAAAATGAATTTGTGTCTCTACTGTGGCAATCTTGGCTTTATATATCTTGTGGAAAGGACGAAACACCGTGTCTCTACTGTGGCAATGGGTTTTAGAGCTAGAAATAGCAAGTTAAAATAAGGCTAGTCCGTTATCTTTGTAAACGTCGACATCTAAATATGACATTATCAACTATTGCAGTAGTAAAATTTCAATCCCCCAGTTCTGTACAGTCGAATGTTACATGTTGTAGATTTGATGATAAAAAAAACACCTTCGATATAACCGCACCTTTAAAATGACAACTTGTTAATGGAGGCCATTTCGGCGACACGTGTCCAGCGAAAGCCTC	vector
M00292:91:000000000-AHYF2:1:1106:13565:12693	AGAGACGCCGCAAAATGAATTTGTGTCTCTACTGTGGCAATTTTGGCTTTATATATCTTGTGGAAAGGACGAAACACCGTGTCTCTACTGTGGCAATGGGTTTTAGAGCTAGAAATAGCAAGTTAAAATAAGGCTAGTCCGTTATCTGTGTAAACGTCGAGATCTAAATATGACATTATCAACTATTGCAGTAGTAAAAATTCAACCCCCAATTACTTGACATTCGAATGTTACATGTAGTAGATTTGATGATAAAAAAGACACCTTCGATATAACGTCACCTTTAAAATGACAACTTGTTAATGGAGGCCATTTCGCCGACACGTGTCCAGCGAAAGCCTC	vector
M00292:91:000000000-AHYF2:1:1106:13597:2421	AGAGACGCCGCAAAATGAATTTGTGTCTCTACTGTGGCAAGTTTGCCGGATCAAGAGCTACCAACTCTTTTTCCGAAGGTATGGAGGCCATTTCGCCGACACGTGTCCAGCGAAAGCCTC	vector
M00292:91:000000000-AHYF2:1:1106:13714:11810	AGAGACGCCGCAAAATGAATTTGTGTCTCTACTGTGGCAAATTTAAGGGAGGGTTGGTTGGTGGGGTATTAATGTTTAATTACCTGGAGCACCTGCCCGAAATAACTTTTTTTCAGGTTGGACCGGTGCCACCATGGTGGAGGCCATTTCGCCGACACGTGTCCAGCGAAAGCCTC	vector
M00292:91:000000000-AHYF2:1:1106:13788:15388	AGAGACGCCGCAAAATGAATTTGTGTCTCTACTGTGGCAAACTATTGACGTCAATGGGTGGAGTATTTACGGTAAACTGCCCACTTGGCAGTACATCAAGTGTATCATATGCCAAGTACGCCCCCTATTGACGTCAATGACGGTAAATGTCCCGCCTGGCATTGTGCCCAGTACATGACCTTATGGGACTTTCCTACTTGGCAGTACATCTACGTATTAGTCATCGCTATTACCATGGTCGAGGTGAGCCCCACGGTCTGCTTCACTCTCCCCATCTCCCCCCCCTCCCCATGGAGGCCATTTCGCCGACACGTGTCCAGCGAAAGCCTC	vector
M00292:91:000000000-AHYF2:1:1106:14166:6178	AGAGACGCCGCAAAATGAATTTGTGTCTCTACTGTGGCAACGAGCGGCACCCCATCTTCGGCAACATCGTGGACGAGGTGGCCTGGAGGCCATTTCGCCGACACGTGTCCAGCGAAAGCCTC	vector
M00292:91:000000000-AHYF2:1:1106:14206:7220	AGAGACGCCGCAAAATGAATTTGTGTCTCTACTGTGGCAAGCCAGCCGGAAGGGCCGAGCGCGGAAGTGGTCCTGCAACTTTATCCGCCTCCATCCAGTCTATTAATTGTTGCCGGGAAGCTAGAGTAAGTAGTTCGCCAGTTAATGGAGGCCATTTCGCCGACACGTGTCCAGCGAAAGCCTC	vector
M00292:91:000000000-AHYF2:1:1106:14338:17364	AGAGACGCCGCAAAATGAATTTGTGTCTCTACTGTGGCACAAGAGTCCACTATTAAAGAACGTGGACTCCAACGTCAAAGGGCGAAAAACCGTCTATCAGGGCGATGGCCCACTACGTGAACCATCACCCAAATCAATGGAGGCCATTTCGCCGACACGTGTCCAGCGAAAGCCTC	vector
M00292:91:000000000-AHYF2:1:1106:14424:22539	AGAGACGCCGCAAAATGAATTTGTGTCTCTACGAGCCGCAAGAACTCTTCCTCACGCGCGTCGGGCTCGACATCGGCAAGGTGTGGGTCGCGGACGACGGCGCCGCGGTGGCGGTCTGGACCACGCCGGAGAGCGTCGAAGCGGGGGCGGTGTTCGCCGAGATCGGCCCGCGCATGGCCTGGAGGCCATTTCGCCGACACGTGTCCAGCGAAAGCCTC	vector
M00292:91:000000000-AHYF2:1:1106:14511:21689	AGAGACGCCGCAAAATGAATTTGTGTCTCTACTGTGGCAACCCCGTAAAGCTCTCAAGCGGGGGCTCCCTTTAGGGTCCCGATTTCGTGCGTTACGGCACCTCCACCCCAAAGAACTTGATTAGGGTTATGGTTCACGTAGTGGGCAATCGCCCTGATAAACGGTTTTTCGCCCTTTGACGTTTGAGTCCACTTTCTTTAAGAGACGACACGTGTTCCAAAAAGGAACAACAATCAACCCTGTCTCAATGGAGGCCATTTCGCCGACACGTGTCCAGCGAAAGCCTC	vector
M00292:91:000000000-AHYF2:1:1106:14558:21702	AGAGACGCCGCAAAATGAATTTGTGTCTCTACTGTGGCACTTCTACTCCTCCCCTAGTCAGGAAGTTCCCCCCCGCCCCGCAGCTCGCGTCGTGCAGGACGTGACAAATGGAAGTAGCACGTCTCACTAGTCTCGTGTGGAGGCCATTTCGCCGACACGTGTCCAGCGAAAGCCTC	vector
M00292:91:000000000-AHYF2:1:1106:14585:16557	AGAGACGCCGCAAAATGAATTTGTGTCTCTACTGTGGCAATTACCACGATCTGCTGAAAATTATCAAGGACAAGGACTTCCTGGACAATGAGGAGCGTCGAGCAGGAAGCCGAATTTCTCGCGCTGTTCCTCTGGAGGCCATTTCGCCGACACGTGTCCAGCGAAAGCCTC	vector
M00292:91:000000000-AHYF2:1:1106:14680:18291	AGAGACGCCGCAAAATGAATTTGTGTCTCTACTGTGGCAAATACGTGACCGAGGGAATGAGAAAGCCCGCCTTCCTGAGCGGCGAGCAGAAAAAGGCCATCGTGGACCTGCTGTTCAAGACCAACCGGAAAGTGACCGTGAAGCAGCGGAAAGAGGACTACTTCAAGAAAAGCGAGTGCTTCGACACCGGGGAAATCTCCGGCGTGGAAGATCGGACATCGGCACCAAGTCTGTGGGCTGGGCCGTGATCCCCGACGAGTACAAGGGGCCCAGCAAGAAATTCAAGGTGCTGGGCAACACCGACCGGCACAGCATCAAGAAGAACCTGATCGGAGCCCTGCTGTTCGACAGCGGCGAAACAGCCGTGGAGGCCATTTCGCCGACACGTGTCCAGCGAAA…	vector
M00292:91:000000000-AHYF2:1:1106:14722:15665	AGAGACGCCGCAAAATGAATTTGTGTCTCTACTGTGGCAACGCCACCCGCGACGACGTCCCCAGGGCCGTACGCACCCTCGCCGCCGCGTTCGCCGACTACCCCGCCACGCGCCACACCGTCGATCCGGACCGCCACATCGATGGAGGCCATTTCGCCGACACGTGTCCAGCGAAAGCCTC	vector
M00292:91:000000000-AHYF2:1:1106:14815:12884	AGAGACGCCGCAAAATGAATTTGTGTCTCTACTGTGGCAAAAGTGCCCTCTGGCCTCGCACACATTCCACATCCACCGGTAGGCGCCAACCGGCTCCGTTCTTTGGTGGCCCCTTCGCATGGAGGCCATTTCGCCGACACGTGTCCAGCGAAAGCCTC	vector
M00292:91:000000000-AHYF2:1:1106:14823:17390	AGAGACGCCGCAAAATGAATTTGTGTCTCTACTGTGGCAATATACAGTTTGATGTAACCCACTCGTGCACACAACTGTTCTTCAGCATCTTTCAATTTCACCAGCCTTTCTGGGAGTCCTAAACAGGGACGGCAATGTACAAGAAAAAAAGAAACAAGGGCGACACGGAAAGGTTGAATACTAAGACAATGGAGGCCATTTCGCCGACACGTGTCCAGCGAAAGCCTC	vector
M00292:91:000000000-AHYF2:1:1106:14980:7269	AGAGACGCCGCAAAATGAATTTGTGTCTCTACTGTGGCTGGAAGAGTCCTTCCTGGTGGAAGAGGATAAGAAGCACGAGCGGCACCCCATCTTCGGCAACATCGTGGACGAGGTGGCCTACCACGAGAAGTACCCCACCATCTATGGAGGCCATTTCGCCGACACGTGTCCAGCGAAAGCCTC	vector
M00292:91:000000000-AHYF2:1:1106:15104:20538	AGAGACGCCGCAAAATGAATTTGTGTCTCTACTGTGGCAATTAAAATTATGTTTTAAAATGGACTATCATATGCTTACCGTAACTTGAAAGTATTTCGATTTCTTGGCTTTATTGGAGGCCATTTCGCCGACACGTGTCCAGCGAAAGCCTC	vector
M00292:91:000000000-AHYF2:1:1106:15136:3391	AGAGACGCCGCAAAATGAATTTGTGTCTCTACTGTGGCACCACGATCTGCTGAAAATTATCAAGGACAAGGACTTCCTGGACAATGAGGAAAACGAGGACATTCTGGAAGATATCGTCCTGACCCTGACACTGTTTGAAGACAGAGAGAGGAGCGAGGAACGGAAGAAAACCAAAGCCCGTGAGGAAATTTCGCCGACACGTGTCCAGCGAAAGCCTC	vector
M00292:91:000000000-AHYF2:1:1106:15307:15517	AGAGACGCCGCAAAATGAATTTGTGTCTCTACTGTGGCAACACCACCAGCACAGAATAGGCCACGGTGGGGCTGTCGAAGCCGCCGTACTTCTTAGGGTCCCAGTCCTTCTGGAGGCCATTTCGCCGACACGTGTCCAGCGAAAGCCTC	vector
M00292:91:000000000-AHYF2:1:1106:15326:2586	AGAGACGCCGCAAAATGAATTTGTGTCTCTACTGTGGCAATGGCCCGCCTGGCTGACCGCCCAACGACCCCCGCCCATTGACGTCAATAGTAACGCCAATAGGGACTTTCCATAGACGTCATTGTGTCTATTCTGTCGACACGTGTCCAGCGAAAGCCTC	vector
M00292:91:000000000-AHYF2:1:1106:16039:15705	AGAGACGCCGCAAAATGAATTTGTGTCTCTACTGTGGCAATTATCCGCCTCCATCCCGTCTATTAATTGTTGCCGGGCAGCTAGAGTAGGTAGTGCGCCGGTTAATTGTTGGGACAAAGTTGTTGCAATTGTTACAGGCATCGTGTGGTCACGCTCGTCGTTTGGTATGGCTTCATTCAGCTCCGGTTCCCAACGATCAAGGCGAGTTACATGTTCCCCCATGTGGTGCAAAAAAGCGGTGAGCACCTACGTTCATCCGAGCGTGGTCATCAGTAAGTTGAGCGCAGTATTATAACTCAAGGTTAGGGGAAAAATGCATAAGTCTCTTAACGTCAGCAAAGTGGAGGCCATTTCGCCGACACGTGTCCAGCGAAAGCCTC	vector
M00292:91:000000000-AHYF2:1:1106:16096:4712	AGAGACGCCGCAAAATGAATTTGTGTCTCTACTGTGGCAAGGCCTTTTTCGTGGCCGCCGGCCTTTTGTCGCCTCCCAGCTGATGGAGGCCATTTCGCCGACACGTGTCCAGCGAAAGCCTC	vector
M00292:91:000000000-AHYF2:1:1106:16429:15989	AGAGACGCCGCAAAATGAATTTGTGTCTCTACTGTGGCAAACAGGTCCTCTCTGTTCAGCTTCACTAGCAGTTCCTCGGTGCCGTCCATCTTTTCCAGGATGGGCTTGATGTGGAGGCCATTTCGCCGACACGTGTCCAGCGAAAGCCTC	vector
M00292:91:000000000-AHYF2:1:1106:16541:4304	AGAGACGCCGCAAAATGAATTTGTGTCTCTACTGTGGCAATTGGGTTAGCTCTTTACGCATGGTGAGGTTCTTGTACTGCAAGCTGTTCATACGCAACCCCTATTCGTTGTGCATCTTCCTTTCGCAGTTTGTCATCCGCTCGATGAAACACTAGGCGGAAGCGCCCTTGTCCACCACTCCATTGAAGTTCCTGGAGGCCATTTCGCCGACACGTGTCCAGCGAAAGCCTC	vector
M00292:91:000000000-AHYF2:1:1106:16618:18981	AGAGACGCCGCAAAATGAATTTGTGTCTCTACTGTGGCAATATACCAGTTACCTTCGGAAAAAGAGTTGGTAGCTCTTGATCCGGCAAACAAACCACCGCTGGTAGCGGTGGTTTTTTTGTTTGCAAGCAGCAGATTACGCGCAGAAAAAAAGGATCTCAAGAAGATCCTTTGATCTTTTCTACGGGGTCTGACACTCAGTGGAACGAAAACTCACGTTAAGGGATTTTGGTCATGAGATTATCAAAAATGGAGGCCATTTCGCCGACACGTGTCCAGCGAAAGCCTC	vector
M00292:91:000000000-AHYF2:1:1106:16644:8103	AGAGACGCCGCAAAATGAATTTGTGTCTCTACTGTGGCAAACCGGGCCGTGCCCTCGTCCGCTCTCCTGTTCCGACCTTGCCGCTGGAGGCCATTTCGCCGACACGTGTCCAGCGAAAGCCTC	vector
M00292:91:000000000-AHYF2:1:1106:16750:6666	AGAGACGCCGCAAAATGAATTTGTGTCTCTACTGTGGCAAGGGGGTGGGGAGGGGGGGGAGATGGGGAGAGTGAAGCAGAACGTGGGGCTCACCTCGACCATGGTAATAGCGATGACTAATACGTAGATGTGCTGCCATGGAGGCCATTTCGCCGACACGTGTCCAGCGAAAGCCTC	vector
M00292:91:000000000-AHYF2:1:1106:16771:20821	AGAGACGCCGCAAAATGAATTTGTGTCTCTACTGTGGCAAAGAAAGCTCTGAGGCACGATATGGTCCACATCGTAGTCGGACAGCCGGTTGATGTCCAGTTCCTGGTCCACGTACATATCCCGCCCATTCTGCAGGTAGTACAGGTACAGTGGAGGCCATTTCGCCGACACGTGTCCAGCGAAAGCCTC	vector
M00292:91:000000000-AHYF2:1:1106:16955:22831	AGAGACGCCGCAAAATGAATTTGTGTCTCTACTGTGGCAACAGTTCGATGTAACCCACGCGTGCACCCAACTGATCTTCCGCATCTTTTACTTCCACCAGCGTTTCTGGGTGAGCAAAAACAGGAAGGCAAAATGCCGCAAAAAAGGGAATAAGGGCGACACGGAAATGTTGAATACTCATAATGGAGGCCATTTCGCCGACACGTGTCCAGCGAAAGCCTC	vector
M00292:91:000000000-AHYF2:1:1106:16958:23566	AGAGACGCCGCAAAATGAATTTGTGTCTCTACTGTGGCAAATTTTTGTTAAATCAGCTCATTTTTTAACCAATAGACCGAAATCGGCAAAATCCCTTATAAATCAAAAGAATAGCCCGAGATAGAGTTGAGTGTTGTTCCAGTTTGGAACAAGAGTCCACTATTAAAGAACGTGGACTCCAACGTCAAAGGGCGAAAAACCGTCACAAATGGAGGCCATTTCGCCGACACGTGTCCAGCGAAAGCCTC	vector
M00292:91:000000000-AHYF2:1:1106:16999:16490	AGAGACGCCGCAAAATGAATTTGTGTCTCTACTGTGGCAAAGGCACGGGGGAGGGGCAAACAACAGATGGCTGGCAACTAGAAGGCACAGTCGAGGCTGATCAGCGAGCTCTAGGAATTCTTACTTTTTCTTTTTTGCCTGGCCGGCCTTTTTCGTGGCCGCCGGCCTTTTGTCGCCTCCCAGCTGAGACAGGTCTGGAGGCCATTTCGCCGACACGTGTCCAGCGAAAGCCTC	vector
M00292:91:000000000-AHYF2:1:1106:17160:16091	AGAGACGCCGCAAAATGAATTTGTGTCTCTACTGTGGCAAAAATCACTTTTTTTCAGGTTGGACCGGTGCCACCATGGACTATAAGGACCACGACGGAGACTGGAGGCCATTTCGCCGACACGTGTCCAGCGAAAGCCTC	vector
M00292:91:000000000-AHYF2:1:1106:17480:5535	AGAGACGCCGCAAAATGAATTTGGGTCTCTACTGTGTTAACCATTATTATAGAACGTGGACTCCCACGTCAAAGGGCGAAAAACCGTCTATCAGGGCGATGGACCACTACGTGAACCATCACTCAAATCAAGTTTTTTGGGGTCGAGGTGCCGTAAAACACTAAATCGGAACCCTAAAGGGAACCCCCGATTCAGAGCCTCACGGGGAAAACCGGCGAACAGGGCGAGAAAGGAAGGGAAGAAAGCGAAAAGAGCGGATGGAGGCCATTACGCCGACACGTGTCCAGCGAAAGCCTC	vector
M00292:91:000000000-AHYF2:1:1106:17782:16746	AGAGACGCCGCAAAATGAATTTGTGTCTCTACTGTGGCAAACCAGCGGTGGTTTTTTTGTTTGCAAGCAGCAGATTACGCGCAAATGGAGGCCATTTCGCCGACACGTGTCCAGCGAAAGCCTC	vector
M00292:91:000000000-AHYF2:1:1106:17882:7636	AGAGACGCCGCAAAATGAATTTGTGTCTCTACTGTGGCAAATTTTTGTTAAATCAGCTCATTTTTTAACCAATAGACCGAAATCGGCAAAATCCCTTATAAATCAAAAGAATAGCCCGAGATAGAGTTGAGTGTTGTTCCAGTTTGGAACAAGAGTCCACTATTAAAGAACGTGGACTCCAACGTCAAAGGGCGAAAAACCGTCACAAATGGAGGCCATTTCGCCGACACGTGTCCAGCGAAAGCCTC	vector
M00292:91:000000000-AHYF2:1:1106:17933:7665	AGAGACGCCGCAAAATGAATTTGTGTCTCTACTGTGGCAACACTGTCCTTTCCTAATAAAATGAGGAAATTGCATCGCATTGATGGAGGCCATTTCGCCGACACGTGTCCAGCGAAAGCCTC	vector
M00292:91:000000000-AHYF2:1:1106:18027:18284	AGAGACGCCGCAAAATGAATTTGTGTCTCTACTGTGGCAAGCGGATACATATTTGAATGTATTTAGGAAAATAAACAAATAGGGGTTCTGCGCACATTTCCCCGAAAAGTGCCACCTGACGTCTAAGAAACCATTATTATCATGACATTAACCTATAAAAATAGGCGTATCACGAGGCCCTTTCGTCTCGCGCGTTTCGGTGATGACAGTGAAAACCTCTGACACATGCCGCGCCCGGAGACGGTCACAGCTTGACTGTAAGCGGATGCCGGGAGCAGACAAGCCCGTCAGGGCGCAATGGAGGCCATTTCGCCGACACGTGTCCAGCGAAAGCCTC	vector
M00292:91:000000000-AHYF2:1:1106:18183:10047	AGAGACGCCGCAAAATGAATTTGTGTCTCTACTGTGGCTTGGTCGCCCGACGCCTCAGTGAGCGATCGAACGCGCAACTGCTTGCATGGGCGCCTGATTCGGTATTTTCTCCTTACGCATCTGTGCGTTATTTCACACCGCGTACGTCAAAGAAAACATAGTTGGAGGCCATTTCGCCGACACGTGTCCAGCGAAAGCCTC	vector
M00292:91:000000000-AHYF2:1:1106:18191:17015	AGAGACGCCGCAAAATGAATTTGTGTCTCTACTGTGGCAAACCTGGCCGAGGATGCCAAACTGCAGCTGAGCAAGGACACCTACGACGACGACCTGGACAACCTGCTGGCCCAGATCGGCGACCAGTATTGGAGGCCATTTCGCCGACACGTGTCCAGCGAAAGCCTC	vector
M00292:91:000000000-AHYF2:1:1106:18220:3356	AGAGACGCCGCAAAATGAATTTGTGTCTCTACTGTGGCAAGCGAGTTGCTCTTGCCCGGCGTCAATACGGGATAATACCGCGCCACATAGCAGAACTTTAAAATGGAGGCCATTTCGCCGACACGTGTCCAGCGAAAGCCTC	vector
M00292:91:000000000-AHYF2:1:1106:18227:17019	AGAGACGCCGCAAAATGAATTTGTGTCTCTACTGTGGCAAGCACCTGCCTGAAATCACTTTTTTTCAGGTTGGACCGGTGCCACCATGGACTATAAGGACCACGACGGAGACTACAAGGATCATGATAATGGAGGCCATTTCGCCGACACGTGTCCAGCGAAAGCCTC	vector
M00292:91:000000000-AHYF2:1:1106:18387:12209	AGAGACGCCGCAAAATGAATTTGTAAGTGGTCCTGCAACTTCATCCGCCTCCATCCAGTCTATTAATTGTTGCCGGGAAGCTAGAGTAAGTAGTTCGCCAGTTAATAGTTTGCGCAAATGGAGGCCATTTCGCCGACACGTGTCCAGCGAAAGCCTC	vector
M00292:91:000000000-AHYF2:1:1106:18488:3997	AGAGACGCCGCAAAATGAATGTGTGTCTCTACTGTGGCAAGCTCCCGGCATCAGCTTACAGACAAGCTGTGACCGTCTCCGGGGGCTGCATGTGTCAGTGGATGCCAATCCGCCGACACGTGTCCAGCGAAAGCCTC	vector
M00292:91:000000000-AHYF2:1:1106:18512:22264	AGAGACGCCGCAAAATGAATTTGTGTCTCTACTGTGGCAATCGCCACGTTCGCCGGCTTTCCCCGTCAAGCTCTAAATCGGGGGCTCCCTTTAGGGTTCCGATTTAGTGCTTTACGGTGGAGGCCATTTCGCCGACACGTGTCCAGCGAAAGCCTC	vector
M00292:91:000000000-AHYF2:1:1106:18673:11506	AGAGACGCCGCAAAATGAATTTGTGTCTCTACTGTGGCACACGAGCACTTCCTCGGTGCTGGCCATCTTTTCCAGGATGGGCTTGATGAAATTGTAGTACCATTCCTGGATGGCTCCGTCGGCTATCCACTATTAAAGAACGTGGAATGCAACGTCAAAGGGCGAAAAACCATCTATCAGGGCGATGGTTCAATTGGAGGCCATTTCGCCGACACGTGTCCAGCGAAAGCCTC	vector
M00292:91:000000000-AHYF2:1:1106:18989:17557	AGAGACGCCGCAAAATGAATTTGTGTCTCTACTGTGGCAAGTGCACCTGCCTGAAAACACTTTTTTTCAGGTTGGACCGGTGCTACCATGGACTATTAGGACAACTACGGAGACTACAAGGATCATGATATTGATTACAAAGACGATGACGAAAAGAGTGCCACAAAAAAGAAGCAGAAGGACGCTATGCAAGGTGACTTAGCAGCCGAACAGAGGCACGTGGAGGCCATTTCGCCGACACGTGTCCAGCGAAAGCCTC	vector
M00292:91:000000000-AHYF2:1:1106:19102:9170	AGAGACGCCGCAAAATGAATTTGTGTCTCTACTGTGGCAAAGCGTCGATTTTTGTGATGCTCGTCAGGGGGGCGGAGCCTATGGAAAAACGCCAGGAACCGTAATGGAGGCCATTTCGCCGACACGTGTCCAGCGAAAGCCTC	vector
M00292:91:000000000-AHYF2:1:1106:19104:4129	AGAGACGCCGCAAAATGAATTTGTGTCTCTACTGTGGCAAGCAGCCTCGACTGTGCCTTCTAGTTGCCAGCCATCTGTTGTTTGCCCCTCCCCCGTGCCTTCCCTGACCCTGGAAGGTGCCACTCCCACTGTCCTTTCCTAATAAAATGAGGAAATTGCATCGCATTGTCTGAGTAGGTGAGGCCATTTCGCCGACACGTGTCCAGCGAAAGCCTC	vector
M00292:91:000000000-AHYF2:1:1106:19144:24392	AGAGACGCCGCAAAATGAATTTGTGTCTCTACTGTGGCAAGCCTGAGAAGTACAAAGAGATTTTCTTCGACCAGAGCAAGAACGGCTACGCCGGCTACATTGACGGCGGAGCCAGCCAGGAAGAGTTCTACAAGTTCATATGGAGGCCATTTCGCCGACACGTGTCCAGCGAAAGCCTC	vector
M00292:91:000000000-AHYF2:1:1106:19151:22484	AGAGACGCCGCAAAATGAATTTGTGTCTCTACTGTGGCAACCCGGTAAGACACGACTTATCGCCGCTGGCAGCAGCCACTGGTAACAGGATTAGCAGAGCGAGGTATGTAGGAGGTGCTACAGAGTTCTTGAAGTGGTGGAGGCCATTTCGCCGACACGTGTCCAGCGAAAGCCTC	vector
M00292:91:000000000-AHYF2:1:1106:19213:15667	AGAGACGCCGCAAAATGAATTTGTGTCTCTACTGTGGCTGTTGGCGAGGCCGTCGGACTTCAGGAAATCCAGGATTTTCTTGCCGGTGTGCTTGTCCCGCATGCCGTTGATCAGCTTCCGGCTCAGCCTGCCCCAGCTGATGTGTCGACGGCGCTTAAGCAGCTGGATCACTTGGTAATCGAAATTGTGGGCCTAGGGTTGCAAATGGAGGCCATTTCGCCGACACGTGTCCAGCGAAAGCCTC	vector
M00292:91:000000000-AHYF2:1:1106:19233:23806	AGAGACGCCGCAAAATGAATTTGTGTCTCTACTGTGGCATTGCCAGCACCTTAGCGCGCGCTCCTTTCGCTTTCTTCCCTTCCTTTCTCGCCACGTTCGCCGGCTTTCCCCGTCAAGCTCAATGGAGGCCATTTCGCCGACACGTGTCCAGCGAAAGCCTC	vector
M00292:91:000000000-AHYF2:1:1106:19272:6077	AGAGACGCCGCAAAATGAATTTGTGTCTCTACTGTGGCAACAGAGAGAACCAGACCACCCAGAAGGGACAGAAGAACAGCCGCGAGAGAATGAAGCGGATCGAAGAGGGCATCAAAGAGCTGGGCAGCCAGATCCTGAAAGAACACCCCGGGGAAAACACCCAGCTGCAGAACGAGAAGCTGTACCTGTACTACCTGCAGAATGGGCGGGATATGTACGTGGACCAGGAACTGGACATCAACCGGCTGTCCGACTACGATGTGGACCATATCGTGCTGGAGGCCATTTCGCCGACACGTGTCCAGCGAAAGCCTC	vector
M00292:91:000000000-AHYF2:1:1106:19279:6467	AGAGACGCCGCAAAATGAATTTGTGTCTCTACTGTGGCAAGGCCTCCACGCCGCTGGCGTTGATGGGGTTTTCCTCGAACAGCTGGTTGTAGGTCTGCACCAGCTGGATGAACAGCTTGTCCACGTCGCTGTATGGAGGCCATTTCGCCGACACGTGTCCAGCGAAAGCCTC	vector
M00292:91:000000000-AHYF2:1:1106:19455:9781	AGAGACGCCGCAAAATGAATTTGTGTCTCTACTGTGGCACCACGATCTGCTGAAAATTATCAAGGACAAGGACTTCCTGGACAATGAGGAAAACGAGGACATTCTGGAAGATATCGTGCTGACCCTGTCACTGTTTGAGGACAGAGAGATGATCGAGGAACGGCTGAAAACCTATGCCCTGGAGGCCATTTCGCCGACACGTGTCCAGCGAAAGCCTC	vector
M00292:91:000000000-AHYF2:1:1106:19464:21360	AGAGACGCCGCAAAATGAATTTGTGTCTCTACTGTGGCAAGGTGAGCGGGCGGGACGGCCCTTCTCCTCCGGGCTGTAATTAGCTGAGCAAGAGGTAAGGGTTTAAGGGATGGTTGGTTGGTGGGGTATTAGTGTTTAATTACCTGGAGCACCTGCCTGAAATCACTTTTTTTCAGGTTGGACCGGTGCCACCATGGACTATAAGGACCACGACGGAGACTACAAGGATCATGATTGGAGGCCATTTCGCCGACACGTGTCCAGCGAAAGCCTC	vector
M00292:91:000000000-AHYF2:1:1106:19480:6000	AGAGACGCCGCAAAATGAATTTGTGTCTCTACTGTGGCACGTGAACCATCACCCTAATCGACGGTTTTTCGCCCTTTGACGTTGGAGTCCACGTTCTTTAATAGTGGACTCTTGTTCCAAACTGGAACAACACAAAATGGAGGCCATTTCGCCGACACGTGTCCAGCGAAAGCCTC	vector
M00292:91:000000000-AHYF2:1:1106:19482:4197	AGAGACGCCGCAAAATGAATTTGTGTCTCTACTGTGGCAAATCTGGAGCCGGTGAGCTTGGAAGCCGCGGTATCATTGCAGCACTGGGGCCAGATGGTAAGCCCTCCCGTATCGTAGTTATCTACACGACGGGGAGTCAGGCAACTATGGATGAACGAAAAAGACAGAACGCTGGAGGCCATTTCGCCGACACGTGTCCAGCGAAAGCCTC	vector
M00292:91:000000000-AHYF2:1:1106:19860:10081	AGAGACGCCGCAAAATGAATTTGTGTCTCTACTGTGGCAATCGGAAAAAGAGTTGGTAGCTCTTGATCCGGCAAACAAACCACCGATGGTAGCGGTGGTTTTTTTGTTTTGGAGGCCATTTCGCCGACACGTGTCCAGCGAAAGCCTC	vector
M00292:91:000000000-AHYF2:1:1106:19865:10857	AGAGACGCCGCAAAATGAATTTGTGTCTCTACTGTGGCAAGGGAAGAACGCGAAAGGAGCGGGGGCGAAGGCGCTGGCAAGTGTAGCGGCAAGACTGAGCAAGAGCAGACGGCTGGATAATCTGATCGCCCAGAAAGGAGGCCATTTCGCCGACACGTGTCCAGCGAAAGCCTC	vector
M00292:91:000000000-AHYF2:1:1106:19934:20473	AGAGACGCCGCAAAATGAATTTGTGTCTCTACTGTGGCAATCATATTTGCATATACGATACAAGGCTGTTAGAGAGATAATTGGAATTAATTTGACTGTAAACACAAAGATATTAGTACAAAATACGTGACGTAGAAAGTAATAATTTCTTGGGTAGTTTGCAGTTTTAAAATTATGTTTTAAAATGGACTATCATATGCTTACCGTAACTTGAAATTGGAGGCCATTTCGCCGACACGTGTCCAGCGAAAGCCTC	vector
M00292:91:000000000-AHYF2:1:1106:20150:5336	AGAGACGCCGCAAAATGAATTTGTGTCTCTACTGTGGCAACAGAGAGAACCAGACCACCCAGAAGGGACAGAAGAACAGCCGCGAGAGAATGAAGCGGATCGAAGGGGGCATCAAAGAGCTGGGCAGCCAGATCCTGAAAGAACACCCCGTGGAAAACAACCAGCTGCAGAACGAGAAGCTGTAACTGTACTACCTGCAGAATGGGCGGGATATGTACGTGGACCAGGAACTGGACATCAGCCGGCTGTCCGACTACGATGTGGACCATATCGTGCTGGAGGCCATTTCGCCGACACGTGTCCAGCGAAAGCCTC	vector
M00292:91:000000000-AHYF2:1:1106:20276:20395	AGAGACGCCGCAAAATGAATTTGTGTCTCTACTGTGGCAGCTCCGCCCCCCTGACGAGCATCACAAAAATCGACGCTCAAGTCAGAGGTGGCGAAACCCGACAGGACTATAAAGATACCAGGCGTTTCCCCCTGGAAGCTCCCTCGTGCGCTCTCCTGTTCCGACCCTGCCGCTTACCGGATACCTGTCCGCCTTTCTCCCTTCGGGAAGCGTGGCGCTTTCTATGGAGGCCATTTCGCCGACACGTGTCCAGCGAAAGCCTC	vector
M00292:91:000000000-AHYF2:1:1106:20340:10790	AGAGACGCCGCAAAATGAATTTGTGTCTCTACTGTGGCCGCCCGGGCGGCCTCAGTGAGCGAGCGAGCGCGCAGAGAGGGAGTGGCCAACTCCATCACTAGGGGTTCCTGCCCATCACTTTCACGAGCTCGTCCACCACCTTCACTGTCTGCAGGATGCCCTTCTTAATGGCGGGGCTGCCGGCCAGATTGGCAATGGATGGAGGCCATTTCGCCGACACGTGTCCAGCGAAAGCCTC	vector
M00292:91:000000000-AHYF2:1:1106:20412:23607	AGAGACGCCGCAAAATGAATTTGTGTCTCTACTGTGGCAATTAATAGCGATGACTAATACGTAGATGTACTGCCAAGTAGGAAAGTCCCATAAGGTCATGTACTGGGCACAATGCCAGGCGGGCGATTTACCGTCATTGACGTCAATAGGGGGCGTACTTGGCATATGATACACTTGATGTACTGCCAAGTGGGCAGTTTACAGTAAATACTCCACCCATTGACGTCAATGGAAAGTCCCTATTGGCGTTGGAGGCCATTTCGCCGACACGTGTCCAGCGAAAGCCTC	vector
M00292:91:000000000-AHYF2:1:1106:20610:5683	AGAGACGCCGCAAAATGAATTTGTGTCTCTACTGACACTGTTTGAGGACAGAGAGATGATCGAGGAACGGCTGAAAACCTATGCCCACCTGTTCGACGACAATGGAGGCCATTTCGCCGACACGTGTCCAGCGAAAGCCTC	vector
M00292:91:000000000-AHYF2:1:1106:20691:14874	AGAGACGCCGCAAAATGAATTTGTGTCTCTACTGTGGCAAGGGGAAACATATTTGAATGTAATTAAAAAAATAAACAAATAGGGTTTCTTCACACATCTCCCAGAAAAGTGCACCCTGACGTCTAAGAAGCCATTATTAGTATTACATTAACCTAAAAAAAAAGGCTTATCACGAGGCCCTTGTGTTACGAGTGTTTCGGTGATGACGGTGAAAACCACTGACATAGTCAGCACCCGAAGACGGGTACAGCTTGCATGTAAGCGCATGCAGGGAACAGACAATCTCGACAGTGGCAAATGGAGGCCATTTCGCCGACACGTGTCCAGCGAAAGCCTC	vector
M00292:91:000000000-AHYF2:1:1106:20701:4615	AGAGACGCCGCAAAATGAATTTGTGTCTCTACTGTGACAACTGCCCACTTGGCAGTACATCAAGTGTATCATATGCCAAGTACGCCCCCTATTGACGTCAATGACGGTAAATGGCCCGCCTGGCATTGTGCCCAGTACATGACCTTATGGAGGCCATTTCGCCGACACGTGTCCAGCGAAAGCCTC	vector
M00292:91:000000000-AHYF2:1:1106:20726:12970	AGAGACGCCGCAAAATGAATTTGTGTCTCTACTGTGGCAAGGCCCTGCCCTCCAAATATGTGAACTTCCTGTACCTGGCCAGCCACTATGAGAAGCTGAAGGGCTCCCCCGAGGATAATTGGAGGCCATTTCGCCGACACGTGTCCAGCGAAAGCCTC	vector
M00292:91:000000000-AHYF2:1:1106:21131:2477	AGAGACGCCGCAAAATGAATTTGTGTCTCTACTGTGGCACGTGAACCATCACCCTAATCGACGGTTTTTCGCCCTTTGACGTTGGAGTCCACGTTCTTTAATAGTGGACTCTTGTTCCAAACTGGAACAACACAAAATGGAGGCCATTTCGCCGACACGTGTCCAGCGAAAGCCTC	vector
M00292:91:000000000-AHYF2:1:1106:21505:22634	AGAGACGCCGCAAAATGAATTTGTGTCTCTACTGTGGCAATCAGGATTGTCTTGCCGGACTGCTTGTCCCGGATGCCGTTGATCAGCTTCTGGAGGCCATTTCGCCGACACGTGTCCAGCGAAAGCCTC	vector
M00292:91:000000000-AHYF2:1:1106:21594:11876	AGAGACGCCGCAAAATGAATTTGTGTCTCTACTGTGGCAATTCTCCCTTCGGGAAGCGTGGCGCTTTCTCATAGCTCACGCTGTAGGTATCTCAGTTCGGTGTAGGTCGTTCGCTCCAAGCTGGGCTGTGTGCACGAACCCCCCGTTCAGCCCGACCGCTGCGCCTTATCCGGTAACTATCGTCTTGAGTCCAACCTGGAGGCCATTTCGCCGACACGTGTCCAGCGAAAGCCTC	vector
M00292:91:000000000-AHYF2:1:1106:21727:23482	AGAGACGCCGCAAAATGAATTTGAGTCTCTACTGTGGCAACGTACGCCCCCTATTGACGTCAATGACGGTAAATGGCCCGCCTGGCATTGTGCCCAGTACATGGCCACCAGTTGATTTGCCGTAAAGGCGAGTCGGCAAAGGTGAAGCGCGTGGGGCTGGAAAACCGTTCGGCGGATCAGAAAATCATGACCGATGTTTTTTTTGGCGGTAGTGATGTGGAACGAGTCGATCTCTCTTATCACGAGAGTTTACAACGCATTTTGGAGGCAATGTCGCCGACACGTGTCCAGCGAAAGCCTC	vector
M00292:91:000000000-AHYF2:1:1106:21827:3452	AGAGACGCCGCAAAATGAATTTGTGTCTCTACTGTGGAGCAACTCGGTCGCTGCATACAGTATTCTCAGAATGAAGTGGTTGAGTACTCACCATTCACAGAAAACCTGCTTAATGGAGGCCATTTCGCCGACACGTGTCCAGCGAAAGCCTC	vector
M00292:91:000000000-AHYF2:1:1106:21865:20013	AGAGACGCCGCAAAATGAATTTGTGTCTCTACTGTGGCAATTTCCAATGATGAGCACTTTTAAAGTTCTGCTATGTGGCGCGGTATTATCCCGTATTGACGCCGGGCAAGAGCAACTCGGTCGCCGCATACACTATTCTCAGAATGACTTGGTTGAGTACTCACCAGTCACAGAAAAGCATCTTACGGATGGCATGACAGTAAGAGACATCTGGAGGCCATTTCGCCGACACGTGTCCAGCGAAAGCCTC	vector
M00292:91:000000000-AHYF2:1:1106:21943:22926	AGAGACGCCGCAAAATGAATTTGTGTCTCTACTGCGGCCTCAGTGAGCGAGCGAGCGCGCAGCTGCCTGCAGGGGCGCCTGATGCGGTATTTTCTCCTTACGCATCTGTGCGGTATTTCACACCGCATACGTCAAAGCAACCATTGGAGGCCATTTCGCCGACACGTGTCCAGCGAAAGCCTC	vector
M00292:91:000000000-AHYF2:1:1106:21999:12064	AGAGACGCCGCAAAATGAATTTGAGTCTCTACTGTGGCTAAAACGATGGTGAAAGTAAAAGATGCTGAAGATCCGTTGGGTTTAGGAGTGGGTTTCATCGAACTGGATCTCAACAGCGGTAGCCGCCTTGAGAATTTTCGTCCCTAAGGTGGAGGCCATTTCGCCGACACGTGTCCAGCGAAAGCCTC	vector
M00292:91:000000000-AHYF2:1:1106:22210:11758	AGAGACGCCGCAAAATGAATTTGTGTCTCTACTGTGGCAACAAGAAAATCGAGTGCTTCGACTCCGTGGAAATCTCCGGCGTGGAAGATCTGGAGGCCATTTCGCCGACACGTGTCCAGCGAAAGCCTC	vector
M00292:91:000000000-AHYF2:1:1106:2224:16521	AGAGACGCCGCAAAATGAATTTGTGTCTCTACTGTAACTCACGTTAAGGAATTTTGGTCATGGGATTATCAAAAAGGATCTTCACCTAGATCCTTTTAAATTAAAAATGAAGTTTTAAATCAATATAAAGTATATATGAGTAAACTTTGTTTTTCAATTACCAATGCTTAATCAGTGATGAACCTATCTCAGCGATCTGTCTATTTCTTTCATCCATAGTTGCCTGAATCCCCGTCGTGTAGATAACTACGATACGGGAGGGCTTACCATCTGGCCCCAGTGCTGCAATGATACCGCTATGGAGGCCATTTCGCCGACACGTGTCCAGCGAAAGCCTC	vector
M00292:91:000000000-AHYF2:1:1106:22316:10048	AGAGACGCCGCAAAATGAATTTGCGTCTCTACTGTGGCAAAATTTAACGCGAATTTTAACAAAATCTTAAAGTTTACTATTTTATGGTGTACTCTCAGTACAATCTGCTCTGATGCCGCATAGTTAAGCCAGCCCCGACACCCGCCAACACCCGCTGAAGCGCCCTAACGGGCTTGTCTGCTCCCGGCATCCGCGTACAGACAAGCTGTGACCGTCTCCGGTTGAGGCCATACCGCCGACACGTGTCCAGCGAAAGCCTC	vector
M00292:91:000000000-AHYF2:1:1106:22401:5480	AGAGACGCCGCAAAATGAATTTGTGTCTCTACTGTGGCAACGTCAGGGCGCGTCAGCGGGTGTTGGCGGGTGTCGGGGCTGGCTTAACTATGCGGCATCAGAGCAGATTGTACTGAGAGTGCACCATAAAATTGTAAACGTTAATACTTTGTTAAAAAGCGCGTTAAATTTATGTTAAATCAGATCACGTTATAACCAATAGACCGAAATCGGCAAAATCCCTGGAGGCCATTTCGCCGACACGTGTCCAGCGAAAGCCTC	vector
M00292:91:000000000-AHYF2:1:1106:22478:15515	AGAGACGCCGCAAAATGAATTTGTGTCTCTACTGTGGCAATTTCTAGCTCTAAAACCCATTGCCACAGTAGAGACACGGTGTTTCGTCCTTTCCACAAGATATATAAAGCCAAGAAATCGAAATACCTTCAAGTTACGGTAAGCATATGATAGTCCCTGGAGGCCATTTCGCCGACACGTGTCCAGCGAAAGCCTC	vector
M00292:91:000000000-AHYF2:1:1106:22490:4733	AGAGACGCCGCAAAATGAATTTGTGTCTCTACAGTGGATAATTTTTGTTAGAGAAGTTCATTTTTTAACTAATAGAATGAAATCGGCAAAATCCCTTATAAATCAAAAGAATAGCCCGAGATAGAGTTGAGTGTTGTTCCAGTTTGGAACAAGAGTCAACTATTAAAGAACGTGGACTCCAACGTCAAAGGGCGAAAAACCGTCACAAATGGAGGCCACTTCGCCGACACGTGTCCAGCGAAAGCCTC	vector
M00292:91:000000000-AHYF2:1:1106:22707:3331	AGAGACGCCGCAAAATGAATTTGTGTCTCTACTGTGGCAATCCAGTTTGGAACAAGGTTCCACTATTACAGAACGTGGACTCCAACGTCAAAAGGCGAAAAACCGTCTATCAGGGCGATGGCCCACTACCTGAAACATCATGGAGGCCATTTCGCCGACACGTGTCCAGCGAAAGCCTC	vector
M00292:91:000000000-AHYF2:1:1106:22871:6045	AGAGACGCCGCAAAATGAATTTGTGTCTCTACTGTGGCAAGAGTATGAGTATTCAACATTTCCGTGTCGCCCTTATTCCCTTTTTTGCGGCATTTTGCCTTCCTGTTGTTGCTCACCCAGAAACGCTGGTGAAAGTAAAAGATGCTGAAGATCAGTTGGGTGCGACACGTGTCCAGCGAAAGCCTC	vector
M00292:91:000000000-AHYF2:1:1106:23074:8552	AGAGACGCCGCAAAATGAATTCGTGTCTCTACTGTGGCAACGTTACTACAAACAAAGACAGGGTGGGGGGGGGGGTCAGATGGGGAGAGTGAAGCAGAACGTGCGGCTCAACTCGACCATGGTAATAGCGATGACTTGGAGGCCATTTCGCCGACACGTGTCCAGCGAAAGCCTC	vector
M00292:91:000000000-AHYF2:1:1106:23084:21465	AGAGACGCCGCAAAATGAATTTGTGTCTCTACTGGGGCGGCCTCAGTGAGCGAGCGAGCGCGCAGCTGCCTGCAGGGGCGCCTGATGCGGTATTTTCTCCTTACTGGAGGCCATTTCGCCGACACGTGTCCAGCGAAAGCCTC	vector
M00292:91:000000000-AHYF2:1:1106:23206:3255	AGAGACGCCGCAAAATGAATTTGTGTCTCTACTGTGGCAACCCTGGAAGCTCCCTCGTGCGCTCTCCTGTTCCGACCCTGCCGCTGGAGGCCATTTCGCCGACACGTGTCCAGCGAAAGCCTC	vector
M00292:91:000000000-AHYF2:1:1106:23338:7168	AGAGACGCCGCAAAATGAATTTGCGTCTCTACTGTGGCAACACCCTCTGGAACTGCGAGGAAGTGGTGGACCAGGGCGCTTCCGACCAGGGCTTCATCGAGCGAATGACCAACTTCGATAAGAACCTGTGGAGGCCATTTCGCCGACACGTGTCCAGCGAAAGCCTC	vector
M00292:91:000000000-AHYF2:1:1106:23357:5993	AGAGACGCCGCAAAATGAATTTGTGTCTCTACTGTGGCAAACTCCCACTGTCCTTTCCTAATAAATTGAGTAAATTGCATCGCATTGTCTGAGTAGGTGTCACCGTTTTTGCTCACGGATATCAGACCAGCCAACAAGTACAATGGGCATCGTATTGCCCTAAAAGATAAAGCTAGCATGCCAAAGGTATACAGCGAGTCGCTCTTTGTGTAGGTGACGATTACCTAACAATCGGTAGATTCGTTTGAAGTTATGTTTTTTTCTCGCTTTGGTTGGCAGGTTACGGCCAAGTTCGGTAAGAGTAAGGGTTTTATGGAGGCCATTTCGCCGACACGTGTCCAGCGAAAGCCTC	vector
M00292:91:000000000-AHYF2:1:1106:23379:17196	AGAGACGCCGCAAAATGAATTTGTGTCTCTACTGTGGCAATCATATTTGCATATACGATACAAGGCTGTTAGAGAGATAATTGGAATTAATTTGACTGTAAACACAAAGATATTAGTACAAAATACGTGACGTAGAAAGTAATAATTTCTTGGGTAGTTTGCAGCTTTAAAATTATGTTTTAAAATGGACTATCATATGCTTACCGTAACTTGAAATTGGAGGCCATTTCGCCGACACGTGTCCAGCGAAAGCCTC	vector
M00292:91:000000000-AHYF2:1:1106:23401:13648	AGAGACGCCGCAAAATGAATTTGTGTCTCTACTGTGGCAACGGTAAATGGCCCGCCTGGCTGACCGCCCAACGACCCCCGCCCATTGACGTCAATAGTAACGCCAATAGGGACTTTCCATTGACGTCAATGGGTGGAGTGTTTACGGTAAACTGCCCACTTGGCAGTACATCAAGTGTATCATATGCCAAGTACGCCCCCTAGTGACGTCAATGACGGTAAATGGCCCGCCTGGCATTGTGCCCAGTACATGACCTTATGGGACCTTCCTACTTGGCAGTACATCTACGTATTAGTCATCGCCTGGAGGCCATTTCGCCGACACGTGTCCAGCGAAAGCCTC	vector
M00292:91:000000000-AHYF2:1:1106:23589:16073	AGAGACGCCGCAAAATGAATTTGTGTCTCTACTGTGGCAACAGCAACGCGGCCTTTTTACGGTTCCTGGCCTTTTGCTGGCCTTTTGCTCACATGTTCTTTCCTGCCATTTCGCCGACACGTGTCCAGCGAAAGCCTC	vector
M00292:91:000000000-AHYF2:1:1106:23620:22304	AGAGACGCCGCAAAATGAATTTGTGTCTCTACTGTGGCAAATAAGGGCCGGGATTTTGCCACCGTGCGGAAAGTGCTGAGCATGCCCCAAGTGAATATCGTGAAAAGCGGCATTTTGATCCTACCCACGTAATATGGACACAGGCCTAAGCGAGGTTCTTGTTTTCAAATTGTTCCGGACTGAGGCCGCCACACCAACTTGGAGGCCATTTCGCCGACACGTGTCCAGCGAAAGCCTC	vector
M00292:91:000000000-AHYF2:1:1106:23767:12155	AGAGACGCCGCAAAATGAATTTGTGTCTCTACTGTGGCAAGGCCGAGAATATCATCCACCTGTTTACCCTGACCAATCTGGGAGCCCCTGCCGCCTTCAAGTACTTTGACACCACCATCGACCGAAAGAGGTACACCAGCACCAAAGAGGTGTGGAGGCCATTTCGCCGACACGTGTCCAGCGAAAGCCTC	vector
M00292:91:000000000-AHYF2:1:1106:23788:18265	AGAGACGCCGCAAAATGAATTTGTGTCTCTACTGTGGCAAGCTCCTCCGCCGCCTCGCGACGCCCGCCCGGGCTCTGCCTGACCGTGTTACTCCCACCGGTGTGCGGGCGGTACTGCACTTCTCCTCCGGGCTGTAATTTGCTTAGTAAGAGGCAAGGGGGTAAGGGATGGTGTGTTGGTGGGGTATTAATGTTTAATTACCTGAAGCACCGTCCTGAAAGAACTTGGAGGCCATTTCGCCGACACGTGTCCAGCGAAAGCCTC	vector
M00292:91:000000000-AHYF2:1:1106:23845:7533	AGAGACGCCGCAAAATGAATTTGTGTCTCTACTGTGGCAAGCGTGGACGCCAAGGCCATCCTGTCTGCCAGACTGAGCAAGAGCAGACGGCTGGAAAATCTGATCGCCCAGCTGCCCGGCGAGAAGAAGAATGGCCTGTTCGGAAACCTGATTGCCCTGAGCCTGGGCCTGACCCCCAGAGGCCATTTCGCCGACACGTGTCCAGCGAAAGCCTC	vector
M00292:91:000000000-AHYF2:1:1106:23946:11151	AGAGACGCCGCAAAATGAATTTGTGTCTCTACTGTGGCAATCTTCGATCCGCTTCATTCTCTCGCGGCTGTTCTTCTGTCCCTTCTGGGTGGTCTGGTTCTCTCTGGCCATTTCGATCACGATGTTCTCGGGCTTGTGCCGGCCCATCACTTTCACGAGCTCGTCCACCACCTTCACTGTCTGCAGGATGCCCTTCTTAATGGCGGGGCTGCCGGCCAGATTGGCAATGTGCTCGTGCAGGCTATCGCCCTGGCCGGACACCTGGGCTTTCTGGATGTCCTCTTTAAAGGTCAGGCTGTCGTCGTGGATCAGCTGCATGAATGGAGGCCATTTCGCCGACACGTGTCCAGCGAAAGCCTC	vector
M00292:91:000000000-AHYF2:1:1106:24024:7187	AGAGACGCCGCAAAATGAATTTGTGTCTCTACTGTGGCAATTTTAAATCAATCTAAAGTATATATGAGTAAACTTGGTCTGACAGTTACCAATGCTTAATCAGTGAGGCACCTAGCTCAGCGATCTGTCTATTTCGTTCATCCATAGTTGCCTGACTCCCCGTCGTGTAGATAACTAATGGAGGCCATTTCGCCGACACGTGTCCAGCGAAAGCCTC	vector
M00292:91:000000000-AHYF2:1:1106:24152:6230	AGAGACGCCGCAAAATGAATTTGTGTCTCTACTGTGGCAAGCACCTGCGTGCAGGGGCGCCTGATGCGGTAATTGCTCCATACGCATCTGTGCGGTATTTCATACCGCATACGTATGGAGGCCATTTCGCCGACACGTGTCCAGCGAAAGCCTC	vector
M00292:91:000000000-AHYF2:1:1106:24291:7143	AGAGACGCCGCAAAATGAATTTGTGTCTCTACTGTGGTGGAGGCGCACCGTGGGCTTGTACTCGGTCATGGTAAGCTGATCTAGCTGGATGCAGGTCGAAAGGCCCGGAGATGAGGAAGAGGAGAACAGGGCGGCAGACGTGCGCTCACGCAAAGGCGGTAATACGATTATCCACAGAATCAGGGGATAACGCAGGAAAGCTCTTGATGCGGCAAACAAACAACCGATGGTAGCGGTGGTTTTTGGGTTTGCAGGCCATTTCGCCGACACGTGTCCAGCGAAAGCCTC	vector
M00292:91:000000000-AHYF2:1:1106:24324:2849	AGAGACGCCGCAAAATGAATTTGTGTCTCTACTGTGGCAACGACTGATCTCCACTGGCAGCCGACACTGGTAACAGGATTAGCAGGGCGAGGTATGTAGGCGGGGCTACAGATTTCTGGAAGTGGTCGCCTAACTACGGCTACACTAGAAAAACAGTATTTGGTATCTGCGCTCGAGTGAACCCAGTTACCTTCGGAAAAAGAGTTGGTAGCTCTTGATCCGGCAAACAAACCACCGCTTGGAGGCCATTTCGCCGACACGTGTCCAGCGAAAGCCTC	vector
M00292:91:000000000-AHYF2:1:1106:24449:3639	AGAGACGCCGCAAAATGAATTTGTGTCTCTACTGTGACCAGTACGCCGACCTGTTTCTGGCCGCCAAGAACCTGTCCGACGCCATCCTGCTGAGCGACTGGAGGCCATTTCGCCGACACGTGTCCAGCGAAAGCCTC	vector
M00292:91:000000000-AHYF2:1:1106:24584:3832	AGAGACGCCGCAAAATGAATTTGTGTCTCTACTGTGGCAAAGGCAATAACCCTGTTAAATTCTTCAATAATATTGAAAAAGTATGAAACCAACGCAGGTAGCAGTGGGTCTGCTGTATGAAAGTAGCAGAAACCAAGGGATGCAACAGAGTGAAAAAGTACCTCTACAGCAACAAATGGAGGCCATTTCGCCGACACGTGTCCAGCGAAAGCCTC	vector
M00292:91:000000000-AHYF2:1:1106:24927:9335	AGAGACGCCGCAAAATGAATTTGTGTCTCTACTGTGGCAAAAGTGCCCTCTGGCCTCGCACACATTCCACATCCACCGGTAGGCGCCAACCGGCTCCGTTCTTTGGTGGCCCCTTCGCATGGAGGCCATTTCGCCGACACGTGTCCAGCGAAAGCCTC	vector
M00292:91:000000000-AHYF2:1:1106:24950:18334	AGAGACGCCGCAAAATGAATTTGTGTCTCTACTGTGGCAAGGAGGAGTAGAAGGTGGCGCGAAGGGGCCACCAAAGAACGGAGCCGGTTGGCGCCTACCGGTGGATGTGGAATGTGTGCGAGGCCAGAGGCCACTTGTGTAGTGGAGGCCATTTCGCCGACACGTGTCCAGCGAAAGCCTC	vector
M00292:91:000000000-AHYF2:1:1106:25187:4064	AGAGACGCCGCAAAATGAATTTGTGTCTCTACTGTGGCAAATTTTTGTTAAATCAGCTCATTTTTTAACCAATAGGCCGAAATCGGCAAAATCCCTTATAAATCAAAAGAATAGCCCGAGATAGAGTTGAGTGTTGTTCCAGTTTGGAACAAGAGTCCACTATTAAAGAACGTGGACTCCAACGTCAAAGGGCGAAAAACCGTCACAAATGGAGGCCATTTCGCCGACACGTGTCCAGCGAAAGCCTC	vector
M00292:91:000000000-AHYF2:1:1106:25313:15905	AGAGACGCCGCAAAATGAATTTGTGTCTCTACTGTGGCATATGATAGTCCATTTTTAAAACATAATTTTAAAACTGCAAACTACCCAAGAAATTATTACTTTCTACGTCACGTATTTTGTACTAATATCTTTGTGTTTACAGTCAAATTAATTCCAATTATCTCTCTAACAGCCTTGTAATGGAGGCCATTTCGCCGACACGTGTCCAGCGAAAGCCTC	vector
M00292:91:000000000-AHYF2:1:1106:25511:7081	AGAGACGCCGCAAAATGAATTTGTGTCTCTACTGTGGCAAGCCTTCTAGTTGCCAGCCATCTGTTGTTTGCCCCTCCCCCGTGCCTTCCTTGACCCTGGAAGGTGCCACTCCCACTGTCCTTTGGAGGCCATTTTGCCGACACGTGTCCAGCGAAAGCCTC	vector
M00292:91:000000000-AHYF2:1:1106:25518:5192	AGAGACGCCGCAAAATGAATTTGTGTCTCTACTGTGGCAACGCCGCCCGCCCCGGCTCTGACTGACCGCGTTACTCCCACAGGTGAGCGGGCGGGACGGCCCTTCTCCTCAGGGCTGTAATTAGCTGAGCAAGAGGTAAGGGTTTAAGGGATGGTTGGAGGCCATTTCGCCGACACGTGTCCAGCGAAAGCCTC	vector
M00292:91:000000000-AHYF2:1:1106:2554:16969	AGAGACGCCGCAAAATGAATTTGTGTCTCTACTGTGGCAAGTTATCTACACGACGGGGAGTCAGGCAACTATGGATGAACGAAATAGACATGGAGGCCATTTCGCCGACACGTGTCCAGCGAAAGCCTC	vector
M00292:91:000000000-AHYF2:1:1106:25657:5401	AGAGACGCCGCAAAATGAATTTGTGTCTCTACTGTGGCAACAGCTCACTCAAAGGCGGTAATACGGTTATCCACAGAATCAGGGGATAACGCAGGAAAGAACATGTGAGCAAAAGGCCAGCAAAAGGTGGAGGCCATTTCGCCGACACGTGTCCAGCGAAAGCCTC	vector
M00292:91:000000000-AHYF2:1:1106:25682:19331	AGAGACGCCGCAAAATGAATTTGTGTCTCTACTGTGGCTAAATCGGAACCCTAAAGGGAGCCCCCGATTTAGAGATTGACGGGGAAAGCCGGCGAACGTGGCGAGAAAGGAAGGGAAGAAAGCGAAAGGAGCGGTGGAGGCCATTTCGCCGACACGTGTCCAGCGAAAGCCTC	vector
M00292:91:000000000-AHYF2:1:1106:26056:18089	AGAGACGCCGCAAAATGAATTTGTGTCTCTACTGTGGCAAGATCCAGTTCGATGTAACCCACTCGTGCACCCAACTGATCTTCAGCATCTTTTACTGTCACCAGCGTTTCTGGGTGAGCAAAAACAGGAAGGCAAAATGCCGCAAAAAAGGGAATAAGGGCGACAAGGAAATGTTGAATACTCATACAATGGAGGCCATTTCGCCGACACGTGTCCAGCGAAAGCCTC	vector
M00292:91:000000000-AHYF2:1:1106:26203:15773	AGAGACGCCGCAAAATGAATTTGTGTCTCTACTGTGGCAAGTAATAGCGAAGAGGCCCGCACCGATCGCCCTTCCCAACAGTTGCGCAGCCTGAATGGCGAATGGAAATTGTAAGCGTTAATATTTTGTTAAAATTCGCGTTAAATTTTTGTTAAATCAGCTCATTTTTTAACCAATAGGCCGAAATCGGCAAAATCCCTTATAAATCAAAAGAATAGACCGAGATAGGGTTGAGTGTTGTTCCAGTTTGGAACAAGAGTCCACTATTAAAGAACGTGGACTCCAACGTTAAAGGGCGAAAAACCGTCTATCAGGGTGGAGGCCATTTCGCCGACACGTGTCCAGCGAAAGCCTC	vector
M00292:91:000000000-AHYF2:1:1106:26409:15614	AGAGACGCCGCAAAATGAATTTGTGTCTCTACTGTGGCAAGTTCGCTCCAAGCTGTGATGTGTGAACGACCCCTCCGTTCAGCCCGAGCGCTGCGCATTCTCCGGGAACTATCGTCTTGAGTCCAACCCTGTAAGACACGACTTATCGGCACTGGCAGCAGCAAATGGTAACAGGATTAGCAGAACGAGGTCTGTAGGCGGTGCTATGGAGGCCATTTCGCCGACACGTGTCCAGCGAAAGCCTC	vector
M00292:91:000000000-AHYF2:1:1106:26465:4472	AGAGACGCCGCAAAATGAATTTGTGTCTCTACTGTGGCAGGGGCGTATCAAGCGCGGCCGGCGTGGTGGTCACTCGGCACAATTCTAGGCAGCTCATAGACCGTAAATGACGTCAAGAGGTGGCGTACTTGGAATTTGTGACACTTGAATTTGGAGGCCATTTCGCCGACACGTGTCCAGCGAAAGCCTC	vector
M00292:91:000000000-AHYF2:1:1106:26483:4467	AGAGACGCCGCAAAATGAATTTGTGTCTCTACTGTGGCAGCGGCGCATCATGTGCGCCGGACGTGTTGCTCACTAGGCACATTGCTAGGCGGGCCATCTATAGGCATTAGCGAGAATAGGGGACATAATTGGGCGTTGCTACACTGGAAATTGGAGGCCATTTCGCCGACACGTGTCCAGCGAAAGCCTC	vector
M00292:91:000000000-AHYF2:1:1106:26905:16264	AGAGACGCCGCAAAATGAATTTGTGTCTCTACTCGCCCTTATTCCCTTTTTTGCGGCATTTTGCCTTCCTGTTTTTGCTCACCCAGAAACGCTGGTGAAAGTAAAAGATGCTGAAGATCAGTTGCCCTCCGAAGAGGTCGTGAAGAAGATGAAGAACTACTGGCGGCAGCTGCTATGGAGGCCATTTCGCCGACACGTGTCCAGCGAAAGCCTC	vector
M00292:91:000000000-AHYF2:1:1106:27031:14022	AGAGACGCCGCAAAATGAATTTGTGTCTCTACTGTGGCAAGGAGCTGAATGAAGCCATACCAAACGACGAGCGTGACACCACGATGCCTGTAGCAATGGCAACAACGTTGCGCAAACTATTAACTGAATGGAGGCCATTTCGCCGACACGTGTCCAGCGAAAGCCTC	vector
M00292:91:000000000-AHYF2:1:1106:27050:17167	AGAGACGCCGCAAAATGAATTTATGTCTCTACTGTGGCAACTAGATCCTTTTAAATTAAAAATGAAGTTTTATATCAATCTAAAGTATATATGAGTAAACTTTGTCTGACAGTTACCAATGCTTAATCAGTGAGGCACCTATCTCAGCGATCTGTCTATTTCGTTCAACCATAATTGCCTGACTCCCCGTCGTGTAGATTGAAGGCCATTTCGCCGACACGTGTCCAGCGAAAGCCTC	vector
M00292:91:000000000-AHYF2:1:1106:27237:16347	AGAGACGCCGCAAAATGAATTTGTGTCTCTACTGTGGCAATTACCGGATAAGGCGCAGCGGTCGGGCTGAACGGGGGGTTCGTGCACACAGCCCAGCTTGGGGCGAACGACCTACACCGAACTGAGATACGACGCAGCTTTCTTTTAGTTGTAATTGGGATGAGTCAACCTGATGGCTAAAGACTTCTGTCTGGGTCATGCAGATAAGTCTGTGTTAGAACACTGGGATAGTGAACACAGGTCCTGGTTTTTCTCCTCAGCACCAAGTACACATAACAACAACAACTGGAGGCCATTTCGCCGACACGTGTCCAGCGAAAGCCTC	vector
M00292:91:000000000-AHYF2:1:1106:2744:16909	AGAGACGCCGCAAAATGAATTTGTGTCTCTACTGTGGCGAAAGATCGAGAAGATCCTGACCTTCCGCATCCCCTACTACGTGGGCCCTCTGGCCAGGGGAAACAGCAGATTCGCCTGGATGACCAGAAAGAGCGAGGAAACCATCATGGAGGCCATTTCGCCGACACGTGTCCAGCGAAAGCCTC	vector
M00292:91:000000000-AHYF2:1:1106:27540:12500	AGAGACGCCGCAAAATGAATTTGTGTCTCTACTGTGGCAACGTGGTAATCTCCGGCGTGGAAGATCGGTTCAACGCCTCCCTGGGCACATACCACGATCTGCTGAAAATTATCAAGGACAAGGACTTCCTGGACAATGAGGAAAACGAGGACATTCTGGAAGATATCGTGCTGACCCTGACACTGTTTGAGGACAGAGAGTTGAACGAGGAACGGCTGAAAACCAATGCCCACCTGTTCGATGACAAAGTGATGAAACAGCTGAAGCGGCGGGGATACACCGGATGGGGCAGGCTGAGCCGGAAGCTGATCAACGGCATCCGGGACAAGCAGTCCGGCAAGACAATCCTGGATTTCCTGAAGTCCTGGAGGCCATTTCGCCGACACGTGTCCAGCGAAA…	vector
M00292:91:000000000-AHYF2:1:1106:27823:18731	AGAGACGCCGCAAAATGAATTTGTGTCTCTACTGTGGCAACGTTTGGTATGGCTTCATTCAGCTCCGGTGCCCAACGATCAAGGCGAGTTACATGATCCTCCATGTTGTGCAATGGAGGCCATTTCGCCGACACGTGTCCAGCGAAAGCCTC	vector
M00292:91:000000000-AHYF2:1:1106:27825:9824	AGAGACGCCGCAAAATGAATTTGTGTCTCTACTGTGGTCGCTCGGCCTCATTTCGCGAGCGAGCGTGCAGCTGACTGCAGGGGTGTCTGATGCGGTATTTTCTCCATACGCGTCTGTGCGGTATTTCACACCGCATACGTCAAAGCAACCATAGTAATGGAGGCCATTTCGCCGACACGTGTCCAGCGAAAGCCTC	vector
M00292:91:000000000-AHYF2:1:1106:28323:11452	AGAGACGCCGCAAAATGAATTTGTAGTGAATAGATTGTATGGAGGCGGATAAAGTTGCAGGACCACTTGTGCACTCGGCCCTTCCTGCTGGCTGGTTTATTGCTGATTAATCTGGAGCCGGTGGGCGTGGAAGTCACGGTATCATTGCAGCCCTGGGTGGAGGCCATTTCGCCGACACGTGTCCAGCGAAAGCCTC	vector
M00292:91:000000000-AHYF2:1:1106:28789:11416	AGAGACGCCGCAAAATGAATTTGTGTCTCTACTGTGGCAACAAAAGAATAGCCCGAGATAGAGTTGAGTGTTGTTCCAGTTTGGAACAAGAGTCCACTATTAAAGAACGTGGACTCCAACGTCAATGGAGGCCATTTCGCCGACACGTGTCCAGCGAAAGCCTC	vector
M00292:91:000000000-AHYF2:1:1106:29273:13456	AGAGACGCCGCAAAATGAATTTGTGTCTCTACTGTGGCAAGTCGGTGCGATTTCGTTGGCGAGCGTGAAATTGTAAGTTAAAATAACGCTAGTCCGTTTTTAGCGCGTGCGTCCATCCGGTAGACACATGTCTGTAGAGGTACCCAGTACATAAGATACGGTAAATGGCACGCCTGTCTGACCGCACAACGTTGGAGGCCATTTCGCCGACACGTGTCCAGCGAAAGCCTC	vector
M00292:91:000000000-AHYF2:1:1106:2954:7927	AGAGACGCCGCAAAATGAATTTGTGTCTCTACTGTGGCAAGTCCAGTTCCTGGTCCACGTACATATCCCGCCCATTCTGCAGGTAGTACAGGTACAGCTTCTCGTTCTGCAGCTGGGTGTTTTCCACGGGGTGTTCTTTCAGGATCTGGCTGCTGGAGGCCATTTCGCCGACACGTGTCCAGCGAAAGCCTC	vector
M00292:91:000000000-AHYF2:1:1106:3058:18368	AGAGACGCCGCAAAATGAATGTGCTCCGCCCCCCTGACGAGCATCACAAAAATCGACGCTCAAGTCAGAGGTGGCGAAACCCGACAGGACTATAAAGATACCAGGCGTTTCCCCCTGGAAGCTCCCTCGTGCGCTCTCCTGTTCCGACCCTTGGAGGCCATTTCGCCGACACGTGTCCAGCGAAAGCCTC	vector
M00292:91:000000000-AHYF2:1:1106:3146:11864	AGAGACGCCGCAAAATGAATTTGTGTCTCTACTGTGGCAAGCGGATACATATTTGAATGTATTTAAAAAAATAAACAAATAGGGGTTCTGCGCACATTTCCCCGAACAGTGCCACCTGACGTCTAAGAAACCATTATTATCATGACATTAACCTATAAAAAAAGGCGTATCACGAGGCCCTTTCGTCTCGCGCGGTTCGGTGATGACGGTGAAAACCTCTGAACCATGAAGCTCCCGGAGACGGTCACAGCTTGTCTGGAAGCGGATGCCGGGAGCAGACAAGCCCGTCAGGGCGAAATGGAGGCCATTTCGCCGACACGTGTCCAGCGAAAGCCTC	vector
M00292:91:000000000-AHYF2:1:1106:3384:9729	AGAGACGCCGCAAAATGAATTTGTGTCTCTACTGTGGCAATTTCCAATCATGAGCACTTTTAAAGTTCTGCTATGTGGCGCGGTATTATCCCGTATTGACGCCGGGCAAGAGCAACTCGGTCGCTGCATACACTATTCTCAGAATGACTTGGTTGAGTACTCACCAGTCACAGAAAAGCATCTTACGGATGGCATGACAGTAAGAGACATATGGAGGCCATTTCGCCGACACGTGTCCAGCGAAAGCCTC	vector
M00292:91:000000000-AHYF2:1:1106:3419:11116	AGAGACGCCGCAAAATGAATTTGTGAGCGAGCGAGCGCGCAGGGAGGGAGTGGCCAACTACATCACTAGGGGTTCCTGCGGCCGCTCCCCAGCATGCCTGCTCTTTTTCCTAGTTAAACCCCGGTAAGGTGTTTCCAGTCTAACGCTGCCGACTCTTGGGCCCCTCTTCTGGAGACAGAGGTACACTGAGCCCGAAGCAGGGCTTCCCCCATCTTGTTGGGTGGGGCTTGGGGGCCATTTCGCCGACACGTGTCCAGCGAAAGCCTC	vector
M00292:91:000000000-AHYF2:1:1106:3837:14055	AGAGACGCCGCAAAATGAATTTGTGTCTCTACTGTGGCAATTAACCACCACACCCGCCGCGCTTAATGCGCCGCTACAGGGCGCGTACTATGGTTGCTTTGACGTATGCGGTGTGAAATACCGCACAGATGCGAATGGAGGCCATTTCGCCCACACGTGTCCAGCGAAAGCCTC	vector
M00292:91:000000000-AHYF2:1:1106:3958:10698	AGAGACGCCGCAAAATGAATTTGTGTCTCTACTGTGGCAAACCAGGCAAAGAAAAGCATCTTACGGATGGCATGACAGTAAGAGAATTATGCAGTGTGGAGGCCATTTCGCCGACACGTGTCCAGCGAAAGCCTC	vector
M00292:91:000000000-AHYF2:1:1106:4354:20569	AGAGACGCCGCAAAATGAATTTGTGTCTCTACTGTGGCAAGCGGCGGGTGTGGTGGTCACGCGCAGCGTGACCGCTACACTTTCCTGCGCCTTAGCGCCCGCTCCTTTCGCTTTCTGTCCTTCCTTTCTCGCCACGTTCGCCGGCTTTACCCGTCAAGCGCTAAATTGGGGGCGCCCTTGATGTGTCCGATTTAGTGCTTTACGGCACCTCGGCCCCAAGAAGCTTGACTTGGTTGTAGGTTCACGTAGTGGGCCATCGTCCTGATAAGCGGGTTGTCGCCCTGTGACGTTGGGGTCCACGTTCTTTAATGGTGGAGTGTTGTGCATGAGTCCATGTCGCGGACACGTGTCCAGCGAAAGCCTC	vector
M00292:91:000000000-AHYF2:1:1106:4958:7146	AGAGACGCCGCAAAATGAATTTGTGTCTCTACTGTGGCAAGGGAGTACTTAGGCAGCTTGATGATCAGGTCCTTTTTCACTTCTTTGTAGCCCTTGGCTTCCAGAAAGTCGATGGGATTCTTCTCGAAGCTGCTTGGAGGCCATTTCGCCGACACGTGTCCAGCGAAAGCCTC	vector
M00292:91:000000000-AHYF2:1:1106:4964:14584	AGAGACGCCGCAAAATGAATTTGTGTCTCTACTGTGGCAAGCCAGCCGGAAGGGCCGAGCGCAGAAGTGGTCCTGCAACTTTATCCGCCTCCATCCAGTCTATTAATTGTTGCCGGGAAGCTAGAGTAAGTAGTTCGCCAGTTAATGGAGGCCATTTCGCCGACACGTGTCCAGCGAAAGCCTC	vector
M00292:91:000000000-AHYF2:1:1106:5046:17640	AGAGACGCCGCAAAATGAATTTGTGTCTCTACCGTGGCAAGCGGCGGAGCGGGGCACGGGGCGAAGGCAGCGCGCAGCGACTCCCGCATTTGCGTGACGACCCGCGCTTGCGTTTAACGCTGCGTCCTGGGATGAACGTCGCCTATCTGGCATTTAACACCGCCAAACCGCCGCTAAATAATCCCGCTGTCCGTTGGAGGCCATTTCGCCGACACGTGTCCAGCGAAAGCCTC	vector
M00292:91:000000000-AHYF2:1:1106:5295:12341	AGAGACGCCGCAAAATGAATTTGTGTCTCTACTGTGGCAAAAGAAGTACGGCGGCTTCGACAGCCCCACCGTGGCCTATTCTGTGCTGGTGGTGGCCAAAGTGGAAAAGGGCAAGTCCAAGAAACTGAAGAGTGTGAAAGAGCTGCAATGGAGGCCATTTCGCCGACACGTGTCCAGCGAAAGCCTC	vector
M00292:91:000000000-AHYF2:1:1106:5367:5386	AGAGACGCCGCAAAATGAATTTGTGTCTCTACTGTGGCGATTGGAAACTGTGGGACCAAGTTTACTCATAAATACTTCTGATTGCTTTAAAAGGAGGCCATTTCGCCGACACGTGTCCAGCGAAAGCCTC	vector
M00292:91:000000000-AHYF2:1:1106:5423:18404	AGAGACGCCGCAAAATGAATTTGTGTCTCTACTGTGGCAATGGGCACAATGGCAGGAGGGCCATTTACTGTCAGTGACGGCAATATGGGTAGTACTGGGCATATGATACCCTTGATTTACTGGAGGCCATTTCGCCGACACGTGTCCAGCGAAAGCCTC	vector
M00292:91:000000000-AHYF2:1:1106:5578:19416	AGAGACGCCGCAAAATGAATTTGTGTCTCTACTGTGGCAAAAAGTGCTGAGCATGCCCCAAGTGAATATCGTGAAAAAGACCGAGGTGCAGACAGGCGGCTTCAGCAAAGAGTCTATCCTGCCCAAGAGGAACAGCGATAAGCGGATCGCCAGAAAGAAGGACTGGGACCCTAAGAAGTACGGCGGCTCCGACAGCCCCAACGTGTCCTATGCTGTGCTGGTGGGGGCCAAAGTGGAAAAGGGCAAGTCCAAGAAAATGGAGGCCATTTCGCCGACACGTGTCCAGCGAAAGCCTC	vector
M00292:91:000000000-AHYF2:1:1106:5699:19494	AGAGACGCCGCAAAATGAATTTGTGTCTCTACTGTGGCAACTATGCGGCATCAGAGCAGATTGTACTGAGAGTGCACCATAAAATTGTAAACGTTAATATTTTGTTAAAATTCGCGTTAAATTTTTGTTAAATCAGCTCATTTTTTAACCAATAGACCGAAATCGGCAAAATCCCTTATAAATCAAAAGAATAGCCCGAGATATGGAGGCCATTTCGCCGACACGTGTCCAGCGAAAGCCTC	vector
M00292:91:000000000-AHYF2:1:1106:5855:5848	AGAGACGCCGCAAAATGAATTTGTGTCTCTACTGTGGCAAGGCGGCGGCGGCGGCGGCCCTATAAAAAGCGAAGCGCGCGGCGGGCGGGAGTCGCTGCGCGCTGCCTTCGCCCCGTGGAGGCCATTTCGCCGACACGTGTCCAGCGAAAGCCTC	vector
M00292:91:000000000-AHYF2:1:1106:5896:14741	AGAGACGCCGCAAAATGAATTTGTGTCTCTACTGTGACAACATGATTCCTTCATATTTGCATATACGATACAAGGCTGTTAGAGAGATAATTGGAATTAATTTGACTGTAAATGGAGGCCATTTCGCCGACACGTGTCCAGCGAAAGCCTC	vector
M00292:91:000000000-AHYF2:1:1106:6026:22939	AGAGACGCCGCAAAATGAATTTGTGTCTCTACTGTGGCACCGTGACCACCACACCCGCCGCGCTTAATGCGCCGCTACAGGGCGCGTCAGGTGGCACTTTTCGGGGAAATGTGAATGGAGGCCATTTCGCCGACACGTGTCCAGCGAAAGCCTC	vector
M00292:91:000000000-AHYF2:1:1106:6399:19377	AGAGACGCCGCAAAATGAATTTGTGTCTCTACTGTGGCAAGATCCAGTTCGATGTAACCCACTCGTGCACCCAACTGATCTTCAGCATCTTTTACTTTCACCAGCGTTTCTGGGTGAGCAAAAACAGGAAGGCAAAATGCCGCAAAAAAGGGAATAAGGGCGACACGGAAATGTTGAATACTCATACAATGGAGGCCATTTCGCCGACACGTGTCCAGCGAAAGCCTC	vector
M00292:91:000000000-AHYF2:1:1106:6404:20209	AGAGACGCCGCAAAATGAATTTGTGTCTCTACTGTGGCAATTACTGAGAGTGCACCATAAAATTGTAAACGTTAATATTTTGTTAAAATTCGCGTTAAATTTTTGTTAAATCAGCTCATTTTTTAACCAATAGACCGAAATCGGCAAAATCCCTTATAAATCAAAAGAATAGCCCGAGATAGAGTTGAGTGTTGTTCGTGGAGGCCATTTCGCCGACACGTGTCCAGCGAAAGCCTC	vector
M00292:91:000000000-AHYF2:1:1106:6754:7425	AGAGACGCCGCAAAATGAATTTGTGTCTCTACTGTGGCAAATTTTTGTTAAATCAGCTCATTTTTTAACCAATAGACCGAAATCGGCAAAATCCCTTATAAATCAAAAGAATAGCCCGAGATAGAGTTGAGTGTTGTTCCAGTTTGGAACAAGAGTCCACTATTAAAGAACGTGGACTCCAACGTCAAAGGGCGAAAAACCGTCACAAATGGAGGCCATTTCGCCGACACGTGTCCAGCGAAAGCCTC	vector
M00292:91:000000000-AHYF2:1:1106:6756:8669	AGAGACGCCGCAAAATGAATTTGTGTCTCTACTGTGGCATTCTTTCTCAGGTGGTAGATGGTGGGGTACTTCTCGTGGTAGGCCACCTCGTCCACGATGTTGCCGAAGATGGGGTGCCGCTCGTGCTTCTTATCCTCTTCCACCAGGAAGGACTCTTCCAGTCTGTGGAAGAAGCTGTCGTCCACCTTGGCCATCTCGTTGCTGAAGATCTCTTGCAGATAGCAGAGCTGGAGGCCATTTCGCCGACACGTGTCCAGCGAAAGCCTC	vector
M00292:91:000000000-AHYF2:1:1106:7223:18155	AGAGACGCCGCAAAATGAATTTGTGTCTCTACTGTGGCAACCGTTCAGGTATGCAACGTAGACGGGGTGGTAGTTGTTGGTCTTGCGCTCTTTGTAAAAGTTTGGAGGCCATTTCGCCGACACGTGTCCAGCGAAAGCCTC	vector
M00292:91:000000000-AHYF2:1:1106:7314:5399	AGAGACGCCGCAAAATGAATTTGTGTCTCTACTGTGGCAACAGCCCGGGCGGCCTCAGTGAGCGAGCGAGCGCGCAGCTGCCTGCAGGGGCGCCTGATGCGGTATTTTCTCCTTACGCATCTGTGCGGTATTTCACACCGTGGAGGCCATTTCGCCGACACGTGTCCAGCGAAAGCCTC	vector
M00292:91:000000000-AHYF2:1:1106:7327:12302	AGAGACGCCGCAAAATGAATACATGACCTTGTGGGACTTTCCTACTTGGCAGTACATCTACGTATTAGTCATCGCTATTACCATGGTCGAGGTGAGCCCCACGTTCTGCTTCACTCTCCTCACCATTTCGCCGACACGTGTCCAGCGAAAGCCTC	vector
M00292:91:000000000-AHYF2:1:1106:7746:24200	AGAGACGCCGCAAAATGAATTTGTGTCTCTACTGTGGCAACGTCACTACACAAAAAGACAGGGGGGGGAGGGGGGGGAGATTGGGAGAGTGAAGCAGAACGTGGGGCGCACCTCAACCATGGTAATAGCGATGACTTGGAGGCCATTTCGCCGAAACGTGTCCAGCGAAAGCCTC	vector
M00292:91:000000000-AHYF2:1:1106:8024:18041	AGAGACGCCGCAAAATGAATTTGTGTCTCTACTGTGGCATTGCCAGCGCCTTAGCGCCCGCTCCTTTCGCTTTCTTCCCTTCCTTTCTCGCCACGTTCGCCGGCTTTCCCCGTCAAGCTCAATGGAGGCCATTTCGCCGACACGTGTCCAGCGAAAGCCTC	vector
M00292:91:000000000-AHYF2:1:1106:8248:17254	AGAGACGCCGCAAAATGAATTTGTGTCTCTACTGTGGCAAATGTTTAATTACCTGGAGCACCTGCCTGAAATCACTTTTTTTCAGGTTGGACCGGTGCCACCATGGACTATAAGGACCACGACGGAGACTACAAGGATCATGATATTGATTACAAAGACGATGACGATGGAGGCCATTTCGCCGACACGTGTCCAGCGAAAGCCTC	vector
M00292:91:000000000-AHYF2:1:1106:8320:7253	AGAGACGCCGCAAAATGAATTTGTGTCTCTACTGTGGCAATCAGAGCTTTCTGAAGGACGACTCCATCGACAACAAGGTGCTGACCAGAAGCGACAAGAACCGGGGCAAGAGCGACAACGTGCCCTCGAAGAGGTCGTGAAGAAGATGAAGAACTACTGGCGGCAGCTGCTGAACGCCAAGCTGATTACCCAGAGAAAGTTCGACAATCTGACCAAGGCCGAGAGAGGCGGCCTGAGCGAACTGGATAAGGCCGGCTTCATCAAGAGACAGCTGGAGGCCATTTCGCCGACACGTGTCCAGCGAAAGCCTC	vector
M00292:91:000000000-AHYF2:1:1106:8383:18536	AGAGACGCCGCAAAATGAATTTGTGTCTCTACTGTGGCTCAGCTAATTACAGCCCGGAGGAGAAGGGCCGTCCCGCCCGCTCACCTGTGGGAGATGGAGGCCATTTCGCCGACACGTGTCCAGCGAAAGCCTC	vector
M00292:91:000000000-AHYF2:1:1106:8441:22512	AGAGACGCCGCAAAATGAATTTGTGTCTCTACTGTGGCAAAGTCCCTATTGGCGTTACTATTGACGTTAATGGGCGGTGGTCGTTGGGCGGTCAGCCAAGCGGGCCATTTACCGGAAGTGACGTAACGGGTCCCTCTAGAGCCATTTGCCTGAAAATTTAGCGCACGCGCTAAAAACGCAATGGAGGCCATTTCGCCGACACGTGTCCAGCGAAAGCCTC	vector
M00292:91:000000000-AHYF2:1:1106:8480:4967	AGAGACGCCGCAAAATGAATTTGTGTCCCTACTGTGGCAAAAGATCGTGCACATCCTGACATTCTGCATCCCATACTACGTGGGCCCGCTGTCTAGGAGAAACAGCAGATTCTCGTGTATGACCAGACAGTGCGAGGCGACCCTCATGGAGGCCATTTCGCCGACACGTGTCCAGCGAAAGCCTC	vector
M00292:91:000000000-AHYF2:1:1106:8579:12570	AGAGACGCCGCAAAATGAATTTGTGTCTCTACTGTGGCAACTTAGACGTCAGGTGGCACTTTTCGGGGAAATGTGCGCGGAACCCCTATTTGTTTATTTTTCTAAATACATTCAAATATGTATCCGCTCATGAGACAATAACCCTGATAAATGCTTCAATAATATTGAAAAAGGAAGAGTATGAGTATTCAACATTTCCGTGTCGCCCTTATTCCCTTTTTTGCGGCATTTTGCCTTCCTGTTTTTGCTCACCCAGAAACGCTGGTGAAAGTAAAAGATGCTGAATGGAGGCCATTTCGCCGACACGTGTCCAGCGAAAGCCTC	vector
M00292:91:000000000-AHYF2:1:1106:8646:12668	AGAGACGCCGCAAAATGAATTTGTGTCTCTACTGTGGCAAATAAGGTCATGTACTGGGCACAATGCCAGGCGGGCCATTTACCGTCATTGACGTCAATAGGGGGCGTACTTGGCATATGATACACTTGATGTACTGCCAAGTGGGCAGTTTACCGTAAATACTCCACCCATTGACGTCAATGGAGGCCATTTCGCCGACACGTGTCCAGCGAAAGCCTC	vector
M00292:91:000000000-AHYF2:1:1106:8733:19206	AGAGACGCCGCAAAATGAATTTGTGTCTCTACTGTGGCAAGATACCGACCTTCCGCTCCCTATTTGGGTCCATCTTGTCGTCATCGTCTTTGTAATTAATATCATCATCCGTGTAGCCACCGTCTTTTTCCTTATAGTCCATGGTGGATGGAGGCCATTTCGCCGACACGTGTCCAGCGAAAGCCTC	vector
M00292:91:000000000-AHYF2:1:1106:8854:6709	AGAGACGCCGCAAAATGAATTTGTGTCTCTACTGTGGCACACGAGCAGTTCCTCGGTGCCGTCCATCTTTTCCAGGATGGGCTTGATGAACTAGTAGAACTCTTCCTGGCTGGCTCCGCCGGCTATCCACTATTAAAGAACGTGGACTCCAACGTCAAAGGGCGAAAAACCGTCTATCAGGGCGATGGTTCATTTGGAGGCCATTTCGCCGACACGTGTCCAGCGAAAGCCTC	vector
M00292:91:000000000-AHYF2:1:1106:8912:5185	AGAGACGCCGCAAAATGAATTTGTGTCTCTACTGTGGCAATCTCTTGCAGATAGCAGATCCGGTTCTTCCGTCTGGTGTATCTTCTTCTGGCGGTTCTCTTCAGCCGGGTGGCCTCGGCTGTTGGAGGCCATTTCGCCGACACGTGTCCAGCGAAAGCCTC	vector
M00292:91:000000000-AHYF2:1:1106:9232:14021	AGAGACGCCGCAAAATGAATTTGTGTCTCTACTGTGACCAGTACGCCGACCTGTTTCTGGCCGCCAAGAACCTGTCCGACGCCATCCTGCTGAGCGACTGGAGGCCATTTCGCCGACACGTGTCCAGCGAAAGCCTC	vector
M00292:91:000000000-AHYF2:1:1106:9267:21602	AGAGACGCCGCAAAATGAATTTGTGTCTCTACTGTGGCAATTACTGAGAGTGCACCATAAAATTGTAAACGTTAATATTTTGTTAAAATTCGCGTTAAATTTTTGTTAAATCAGCTCATTTTTTAACCAATAGACCGAAATCGGCAAAATCCCTTATAAATCAAAAGAATAGCACGAGATAGAGTTGAGTGTTGTTCGTGGAGGCCATTTCGCCGACACGTGTCCAGCGAAAGCCTC	vector
M00292:91:000000000-AHYF2:1:1106:9445:17519	AGAGACGCCGCAAAATGAATTTGTGTCTCTACTGTGGCCAGGTGGTGGATGGGTGGGTACTTTTCGTGGGAAGGCACCTCGTCCACGATGTTGCCGAAGATGGGGTGTCGCTCGTGCTGCTTATCCTCTTCCACCAGACCTGGGCCGCCTCAATAAGCGAGTGAGCCCGCAGCTGCCCGCATGGAGGCCATTTCGCCGACACGTGTCCAGCGAAAGCCTC	vector
M00292:91:000000000-AHYF2:1:1106:9463:22213	AGAGACGCCGCAAAATGAATTTGTGTCTCTACTGTGGCAACTCACAATTCCACACAACATACGAGCCGGAAGCATAAAGTGTAAAGCCTGGGGTGCCTAATGAGTGAGCTAACTCACATTAATTGCGTTGGAGGCCATTTCGCTGACACGTGTCCAGCGAAAGCCTC	vector
M00292:91:000000000-AHYF2:1:1106:9531:9657	AGAGACGCCGCAAAATGAATTTGTGTCTCTACTGTGGCAACCGGCCAGATTGGCAATGTGCTCGTGCAGGCTATCGCCCTGGCCGGACACCTGGGCTTTCTGGATGTCCTCTTTAAAGGTCAGGCTGTCGTCGTGGATCAGCTGCATGAAGTTATGGAGGCCATTTCGCCGACACGTGTCCAGCGAAAGCCTC	vector
M00292:91:000000000-AHYF2:1:1106:9696:7744	AGAGACGCCGCAAAATGAATTTGTGTCTCTACTGTGGCAAGCCAGCCGGAAGGGCCGAGCGCAGAAGTGGTCCTGCAACTTTATCCGCCTCCATCCAGTCTATTAATTGTTGCCGGGAAGCTAGAGTAAGTAGTTCGCCAGTTAACGGAGGCCATTTCGCCGACACGTGTCCAGCGAAAGCCTC	vector
M00292:91:000000000-AHYF2:1:1106:9744:23462	AGAGACGCCGCAAAATGAATTTGTGTCTCTACTGTCCAACAGGTTCCTTCTCAGGTGGTAGATGGCGGGGTACATCTCGTGGTAGGCCACCTCGTCCACGATGTTGCCGAAGATGGGGTGCCGCCCGTGCATCTTATCCTCTTCCACCCTGAAGCAATGGAGGCCATTTCGCCGACACGTGTCCAGCGAAAGCCTC	vector
M00292:91:000000000-AHYF2:1:1106:9847:2596	AGAGACGCCGCAAAATGAATTTGTGTCTCTACTGTGGCAATCTTGGCTTTATATATCTTGTGGAAAGGACGAAACACCGTGTCTCTACTGTGGCAATGGGTTTTAGAGCTAGAAATAGCAAGTTAAAATAAGGCTAGTCCGTTATCTGTGTAAACGTCGACATCTAAATATTACATTATCAACTATTGCAGTATTAAAATTTCAATCCCCAATTTCTTTACATTCGAATGGTACATGTTGTAGATTTGATGATAAAAAAGACACCTTCGATATAACGTCACCTTTAAAATGACAACTTGTTAATGGAGGCCATTTCGCCGACACGTGTCCAGCGAAAGCCTC	vector
M00292:91:000000000-AHYF2:1:1107:10567:3983	AGAGACGCCGCAAAATGAATTTGTGTCTCTACTGTGGCAACGTTGTAAAACGACGGCCAGTGAATTGTAATACGACTCACTATAGGGCGAATTGGAGCTCCACCGCGGTGGCCATTTCGCCGACACGTGTCCAGCGAAAGCCTC	vector
M00292:91:000000000-AHYF2:1:1107:10692:12515	AGAGACGCCGCAAAATGAATTTGTGTCTCTACTGTGGCAAGAAAGGACGAAACACCGTGTCTCTACTGTGGCAATGGGTTTTAGAGCTAGAAATAGCAAGTTAAAATAAGGCTAGTCCGTTATCAACTTGAAAAAGTGGCACCGAGTCGGTGTTTTTTTGTTTTAGAGCTAGAAATAGCAAGTTAAAATAAGGCTAGTCCGTTTTTAGCGCGTGCGCCAATTCTGCAGACAAATGGCTCTAGAGGTACCCGTTACATAACTTACGGTAAATGGCCCGCATGGAGGCCATTTCGCCGACACGTGTCCAGCGAAAGCCTC	vector
M00292:91:000000000-AHYF2:1:1107:10765:19876	AGAGACGCCGCAAAATGAATTTGTGTCTCTACTGTGGCAAAAACAGGAAGGCAAAATGCCGCAAAACAGGGAATAAGGGCGACACGGAAATGTTGAATACTCATACTCTTCCTTTTTCAATATTATTGAAGCATTTATCAGGGTTATTTTCAGATGAGCGGATAAATATTTGAGTGTATTGCCCGATGGAATTGGAGGCCATTTCGCCGACACGTGTCCAGCGAAAGCCTC	vector
M00292:91:000000000-AHYF2:1:1107:10936:8398	AGAGACGCCGCAAAATGAATTTGTGTCTCTACTGTGGCAGGGCTCCCAGATTGGTCAGGGTAAACAGGTGGATGATATTCTCGGCGGAGCCATTTCGCCGACACGTGTCCAGCGAAAGCCTC	vector
M00292:91:000000000-AHYF2:1:1107:11108:12962	AGAGACGCCGCAAAATGAATTTGTGTCTCTACTGTGGCAACATGATCCCCCATGTTGTGCAAAAAAGCGGTTAGCTCCTTCGGTCCTCCGATCGTTGTCAGAAGTAAGTTGGCCGCAGTGTTATCACTCATGGTTATGGCAGCACTGCATAATGCTCTTACTGTCATGCCATCCGTAAGATGCTTTTCTGTGACTGGTGAGTATTCAACCAAGTCATTCTGAGAATAGTGCCATTTCGCCGACACGTGTCCAGCGAAAGCCTC	vector
M00292:91:000000000-AHYF2:1:1107:11124:17746	AGAGACGCCGCAAAATGAATTTGTGTCTCTACTGTGGCAAGAAAGGAGCGGGCGCTAAGGCGCTGGCAAGTGTAGCGGTCACGCTGGAGGCCATTTCGCCGACACGTGTCCAGCGAAAGCCTC	vector
M00292:91:000000000-AHYF2:1:1107:11168:5212	AGAGACGCCGCAAAATGAATTTGTGTCTCTACTGTGGCTACACTAGAAGAACAGTATTTGGTATCTGCGCTCTGCTGAAGCCAGTTACCTTCGGAAAAAGAGTTGGTAGCTCTTGATCCGGCAAAAAAACCACCGTGGAGGCCATTTCGCCGACACGTGTCCAGCGAAAGCCTC	vector
M00292:91:000000000-AHYF2:1:1107:11563:4258	AGAGACGCCGCAAAATGAATTTGTGTCTCTACTGTGGCAAAATACCGCATCAGGCGCCCCTGCAGGCAGCTGCGCGCTCGCTCGCTCACTGAGGCCGCCCGGGGAGGCCATTTCGCCGACACGTGTCCAGCGAAAGCCTC	vector
M00292:91:000000000-AHYF2:1:1107:11671:12524	AGAGACGCCGCAAAATGAATTTGTGTCTCTACTGTGGCAAGCGTCGGCTATGATCACTCTCTTCGAGAACTCGCTGCTCTGCTCGTTGATCTCGTCCAGGTCGTGCTTGGTGTGTTCCACAAACAGCTGTTTCTGCTCATTATCCTCGGGGGAGCCCTTCAACTGCTCATAGTGGCTGACCAGGTACAGGAAGTTCACAAATGAGGAGGGCAGGGCCAGTTCGTTGGAGGCCATTTCGCCGACACGTGTCCAGCGAAAGCCTC	vector
M00292:91:000000000-AHYF2:1:1107:11941:21791	AGAGACGCCGCAAAATGAATTTGTGTCTCTACTGTGGCAAGAATTTTAACAAAATATTAACGTTTACAATTTTATGGTGCACTCTCAGTACAATCTGCTCTGATGCCGCATAGTTAAGCCAGCCCCGACACCCGCCAACACCCGCTGACGCTGGAGGCCATTTCGCCGACACGTGTCCAGCGAAAGCCTC	vector
M00292:91:000000000-AHYF2:1:1107:12020:10548	AGAGACGCCGCAAAATGAATTTGTGTCTCTGAGCGAGCGAGCGCGCAGCTGCCTGCAGGGGCGCCTGATGCGGTATTTTCTCCTTACGCATCTGTGCGGTATTTCACACCGCATACGTCAAAGCAACCATAGTACGCGCCCTGTAGCGGCGCATTAAGCGCGGCGGGGGCATAGAAAATATAAAGGACCGGATCATCAAGCTGCCTTAGTACTCCCTGTTCCACCTGGAAAACGGCCGGAAGAGAAAGCTGGCCTCTGCCGGCGAACTGCAGAAGGGAAACGAACTGGCCCTGCCCTCCAAATATGTGAGCTACCTGTAGCTGGGCAGACACTATGAGAAGCTGAAGGGCTCCCCCGAGGATAATGAGCAGAAACAGCCACGTGTCCAGCGAAAGCCTC	vector
M00292:91:000000000-AHYF2:1:1107:12103:20621	AGAGACGCCGCAAAATGAATTTGTGTCTCTACTGTGGCAAGTTGATCTCGCGCACTTTGTAAAACTGGAAATCCTTCCGGAAATCGGACACCAGCTTGGACTTCAGGGTGATCACTTTCACTTCCCGGATCAGCTTGTCATTCTCGTCGTACTTAGTGTTCATCCGGGAGTCCAGGATCTGAGGCCATTTCGCCGACACGTGTCCAGCGAAAGCCTC	vector
M00292:91:000000000-AHYF2:1:1107:12169:6939	AGAGACGCCGCAAAATGAATTTGTGTCTCTACTGTGGCAACGGAAGGTCGGTATCCACGGAGTCCCAGCAGCCGACAAGAAGTACAGCATCGGCCTGGACATCGGCACCAACTCTGTGGGCTGGGCCGTGAGCACCGACGAGTACTGGAGGCCATTTCGCCGACACGTGTCCAGCGAAAGCCTC	vector
M00292:91:000000000-AHYF2:1:1107:12403:19940	AGAGACGCCGCAAAATGAATTTGTGTCTCTACTGTGGTCGAGGTGAGCCCCACGTTCTGCTTCACTCACCCGATCTCCCCAGGCCATTTCGCCGACACGTGTCCAGCGAAAGCCTC	vector
M00292:91:000000000-AHYF2:1:1107:12662:12068	AGAGACGCCGCAAAATGAATTTGTGTCTCTACTGTGGCCGATTATCGGGAATCGGTTCGCTAACGCTGCCCACCGTGGCCTATTCTGTGCTGGTGGTGGCCCTCTAGAGCCATTTGTCTGCAGGCGCACGAGGGAGCTTCCAGGGGGAAACGCCTGGTATCTTTATAGTCCTGTCGGGTTTCGCCACCTCTGACGAGGCCATTTCGCCGACACGTGTCCAGCGAAAGCCTC	vector
M00292:91:000000000-AHYF2:1:1107:12684:23335	AGAGACGCCGCAAAATGAATTTGTGTCTCTACTGTGGCAATTTTAAGGGATGGTTGGTTGGTGGGGTATTAATGTTTAATTACCTGGAGCACCTGCCTGAAATCACTTTTTTTCAGGTTGGACCGGTGCCACCATGGTGGAGGCCATTTCGCCGACACGTGTCCAGCGAAAGCCTC	vector
M00292:91:000000000-AHYF2:1:1107:13115:15554	AGAGACGCCGCAAAATGAATTTGTGTCTCTACTGTGGCAAGATCGTGGTATGGGCCCAGGGAGGCGTTGAACGGATCTTCCATGTCGGAGATTTCCACGGGGCCGAGGTACGTGATTTTCTTGAAGTTGTCCTCTTTCAGCTGCTTCACGGTGACTTTCCGGTTGGTCTTGAACAGCAGGTCCACGATGACCTTTTTGTGCGCGCCGCCTAAGAAAGAGAGCTTTCTCATACCCTCAATCCCTTACTCCACTTTGGCAAGAGGCCATTTCGCCGACACGTGTCCAGCGAAAGCCTC	vector
M00292:91:000000000-AHYF2:1:1107:13266:3564	AGAGACGCCGCAAAATGAATTTGTGTCTCTACTGTGGCAAACAACGTTGCGCAAACTATTAACTGGCGAACTACTTACTCTAGCTTCCCGGCAACAATTAATAGACTGGATGGAGGCGGATAAAGTTGCAGGACCACTGGAGGCCATTTCGCCGACACGTGTCCAGCGAAAGCCTC	vector
M00292:91:000000000-AHYF2:1:1107:13419:9057	AGAGACGCCGCAAAATGAATTTGTGTCTCTACTGTGGCATTCTTTCTCAGGTGGTAGATGGTGGGGTACTTCTCGTGGTAGGCCACCTCGTCCACGATGTTGCCGAAGATGGGGTGCCGCTCGTGCTTCTTATCCTCTTCCACCAGGAAGGACTCTTCCAGTCTGTGGAAGAAGCTGTAGTCCACCTTGGCCATCCCGTGGCTGAAGATCTCTTGCAGATAGCAGAGCTGGAGGCCATTTCGCCGACACGTGTCCAGCGAAAGCCTC	vector
M00292:91:000000000-AHYF2:1:1107:13514:23149	AGAGACGCCGCAAAATGAATTTGTGTCTCTACTGTGGCAACTTGCCCCGGTTCTTGTCGCTTCTGGCCAGCACCTTGTTGTCGATGGAGTCGTCCTTCAGAAAGCTCTGAGGCACGATTGGAGGCCATTTCGCCGACACGTGTCCAGCGAAAGCCTC	vector
M00292:91:000000000-AHYF2:1:1107:13561:12935	AGAGACGCCGCAAAATGAATTTGTGTCTCTACTGTGGCAAAGGTCGCCCGGCCTCAGTGAGCGAGCGAGCGCGCCGAGGGTGACTGGCCAACTCCAGTACTAGGGGTTCCTGCGGCCGCTCCCCAGCATGCCTGCTATTCTCTTCCCAATGGAGGCCATTTCGCCGACACGTGTCCAGCGAAAGCCTC	vector
M00292:91:000000000-AHYF2:1:1107:13640:16954	AGAGACGCCGCAAAATGAATTTGTGTCTCTACTGTGGCAACGACCCCAAAAAACTTGATTTGGGTGATGGTTCACGTAGTGGGCCAGCGACCTGATAGACGGTTTTTCGCCCTTTGACGTTGGAGTCCAAAATGGAGGCCATTTCGCCGACACGTGTCCAGCGAAAGCCTC	vector
M00292:91:000000000-AHYF2:1:1107:13841:19605	AGAGACGCCGCAAAATGAATTTGTGTCTCTACTGTGGCAAGATACCGACCTTCCGCTTCTTCTTTGGGGCCATCTTATCGTCATCGTCTTTGTAATCAATATCATGATCCTTGTAGTCTCCGTCGTGGTCCATATAGTCCATGGTGGCTGGAGGCCATTTCGCCGACACGTGTCCAGCGAAAGCCTC	vector
M00292:91:000000000-AHYF2:1:1107:14088:11484	AGAGACGCCGCAAAATGAATTTGTGTCTCTACTGTGGCAAGATAGTGCTGTCGGGTTTTGCCATCTCTGACTTGAGCGTCGAATTTGGTGATGCGCGTCAGGGGGACGGAGCCAATGGAAAAACGCCAGCAACGCGGCCTTTTGGAGGCCATTTCGCCGACACGTGTCCAGCGAAAGCCTC	vector
M00292:91:000000000-AHYF2:1:1107:14259:9405	AGAGACGCCGCAAAATGAATTTGTGTCTCTACTGTGGCAACAGTCCTTCTTTCTGGCGATCAGCTTATCGCTGTTCCTCTTGGGCAGGATAGACTCTTTGCTGAAGCCGCCTGTCTGCACCTCGGTCTTTTTCATGGAGGCCATTTCGCCGACACGTGTCCAGCGAAAGCCTC	vector
M00292:91:000000000-AHYF2:1:1107:14295:22035	AGAGACGCCGCAAAATGAATTTGTGTCTCTACTGTGGCAATCAGCTCATTTTTTAACCAATAGGCCGAAATCGGCAAAATCCCTTATAAATCAAAAGAATAGACCGAGATAGGGTTGAGTGTTGTTCCAGTTTGGAACAAGAGTCCACTATTAAAGAACGTGGACTCCAACGTCAAAGGGCGAAAAACCGACTATCAGGGCGATGGCCCACTACGTGAACCATCTGGAGCCCATTTCGCCAACACGTGTCCAGCGAAAGCCTC	vector
M00292:91:000000000-AHYF2:1:1107:14343:9657	AGAGACGCCGCAAAATGAATTTGTGTCTCTACTGTGGCAAGCGCCGGCCAGGATCACTCTCTTGGAGAACTCGCTGATCTGCTCGATGTTCTCGTCCAGGTAGTGCTTGTGCTGTTCCACAAACAGCTGTTTCTGCTCATTATCCTCGGGGGAGCCCTTCAGCTTCTCATAGTGGCTGGCCAGGTACAGGAAGTTCACATATTTGGAGGGCAGGGCCAGTTCGTTGGAGGCCATTTCGCCGACACGTGTCCAGCGAAAGCCTC	vector
M00292:91:000000000-AHYF2:1:1107:14425:15775	AGAGACGCCGCAAAATGAATTTGTGTCACGTGTGTAGCGATAGCCGATTGTCCTGAGAGTTCACCATAAAATGGGAAAAGTTAATATTTTGTTAAAATTCGCGTTAAATTGTTATTAAATCAGCTAATTTTTTAACCAATAGACCGAAATCGGCAAAATCCCTTATAAATCAAAAGAATAGCCCGAGATGGAGGCCATCTCGCCGACACGTGTCCAGCGAAAGCCTC	vector
M00292:91:000000000-AHYF2:1:1107:14491:15212	AGAGACGCCGCAAAATGAATTTGTGTCTCTACTGTGGCAAACATGATCAAGTTCCGGGGCCACTTCCTGATCGAGGGCGACCTGAACCCCGACAACAGCGACGTGGACAAGCTGTTCATCCAGCTGGTGCAGACCTACAACCAGCTGTTCGAGGAAAACCCCATCAACGCCAGCGGCGTGGACGCCAAGGCCATCCTGTCTGCCAGACTTGGAGGCCATTTCGCCGACACGTGTCCAGCGAAAGCCTC	vector
M00292:91:000000000-AHYF2:1:1107:14512:17216	AGAGACGCCGCAAAATGAATTTGTGTCTCTACTGTGGCAACGCGGTGGTTTTTTTGTTTGCAAGCAGTAGATTACGCGCAGAAAAAAGGATCTCAAGAAGATCCTTTGATCTTTTCTACGGGTTCCGACGCTCAGTGGAACGAAAACTCACGTTAAGGGATTTTGGTCATGTGATTATCAAAAAGGACATTCATGGAGGCCATTTCGCCGACACGTGTCCAGCGAAAGCCTC	vector
M00292:91:000000000-AHYF2:1:1107:14594:20135	AGAGACGCCGCAAAATGAATTTGTGTCTCTACTGTGGCCAGCACTTTCCGCACGGTGGCAAAATCCCGGCCCTTATCCCACACGATCTCCCCGGTTTCGCCGTTTGTCTCGATCAGAGGCCGCTTCCGGATCTCGCCGTTGGCCAGGGTAATCCCGGTTTTGAAAAAGTTCATGATGTTGCTGTAGAAGAAGTACTTGGCGGTAGCCTTGCCGATTTCCTGCTGTCCCAATCGTCTTCCTGAATCGCAGCAGCGCAATGGTGAAAAATGCGCCGCCAATTGCCATCAGCGTCAGAAACTGAGGCCAGACGATTTCGAATCCGGCACCCGGAGGCCATTTCGCCGACACGTGTCCAGCGAAAGCCTC	vector
M00292:91:000000000-AHYF2:1:1107:14621:13297	AGAGACGCCGCAAAATGAATTTGTGTCTCTACTGTGGCAAACTGCGCTCGGCCCTTCCGGCTGGCTGGTTTATTGCTGATAAATCTGGAGCCGGTGAGCGTGGGTCTCGCGGTATCATTGCAGCACTGGGGCCAGATGGTAAGCCCTCCCGTATCGTAGTTATCTACACGACGGGGAGTCAGGCAACTATGGATGAACGAGATAGACAGATCGCTGAGATAGGTGCCTCACTGATTAAGCATTGATGGAGGCCATTTCGCCGACACGTGTCCAGCGAAAGCCTC	vector
M00292:91:000000000-AHYF2:1:1107:14625:24033	AGAGACGCCGCAAAATGAATTTGTGTCTCTACTGTGGCAAAAGAAGATCCTTTTTTTCTGCGCGTAATCTGCTGCTTGCAAGTAGAAGGTGGCGCGAAGGGGCCACCAAAGAACGGTGCCGGTTGGCGCCCACTGGAGGCCATTTCGCCGACACGTGTCCAGCGAAAGCCTC	vector
M00292:91:000000000-AHYF2:1:1107:14656:11061	AGAGACGCCGCAAAATGAATTTGTGTCTCTACTGTGGCCGCCAGTAGTTCTTCATCTTCTTCACGACCTCTTCGGAGGGCACGTTGTCGCTCTTGCCCCGGTTCTTGTCGCTTCTGGTCAGCAAATTGTTGTCGATGGAGTCGTCCTTCAGAAAGCTCTGAGGCACGATATGGTCCACATCGTAGTCGGACAGCCGGTTGATGTGGAGGCCATTTCGCCGACACGTGTCCAGCGAAAGCCTC	vector
M00292:91:000000000-AHYF2:1:1107:14892:15937	AGAGACGCCGCAAAATGAATTTGTGTCTCTACTGTGGCAAACGTGGGCCATCGCCCTGATAGACGGTTTTTCGCCCTTTGACGTTGGAGTCCACGTTCTTTAATAGCGGACTCTTGTTCCAAACTGGAACAACACTCTACCCTATCTGGAGGCCATTTCGCCGACACGTGTCCAGCGAAAGCCTC	vector
M00292:91:000000000-AHYF2:1:1107:15087:9404	AGAGACGCCGCAAAATGAATTTGTGTCTCTACTGTGGCAAGCGGATACATATTTGAATGTATTTAGAAAAATAAACAAATAGGGGTTCTGCGCACATTTCCCCGAACAGTGCCACCGGACGTCTAAGAAACCATTATTATCATGACATTAACCTATAAAAAGAGGCGTAACACAAGAACATATCGTCTCGTGCGTGTCGGTGATGACGGTGAAAACCTCGGACACAGGCAGCACCCGGAGACGGTCGCAGCGTGTCAGTAAGAGGATGCCGGCGGCAGACAAGCCCGTCAGGGCGCAATGGAGGCCATTTCGCCGACACGTGTCCAGCGAAAGCCTC	vector
M00292:91:000000000-AHYF2:1:1107:15166:23479	AGAGACGCCGCAAAATGAATTTGTGTCTCTACTGTGGCACTTCTACTCCTCCCCTAGTCAGGCAGTTCCCCCCCACCCCGCAGCTCGCGCCGTGCAGGACGTGACAAATGGAAGTAGCACGTCTCACTAGTCTCGTGTGGAGGCCATTTCGCCGACACGTGTCCAGCGAAAGCCTC	vector
M00292:91:000000000-AHYF2:1:1107:15218:6794	AGAGACGCCGCAAAATGAATTTGTGTCTCTACTGTGGCTGGCAACTAGAAGGCACAGTCGAGGCTGATCAGCGAGCTCTAGGAATTCTTACTTTTTCTTTTTTGCCTGGCCGGCCTTTTTCGTGGCCGCCGGCCTTTTGTCGCCTCCCAGCTGAGACAGGTCGATCCGTGTCTCTGGAGGCCATTTCGCCGACACGTGTCCAGCGAAAGCCTC	vector
M00292:91:000000000-AHYF2:1:1107:15338:10851	AGAGACGCCGCAAAATGAATTTGTGTCTCTACTGTGGAAACCTGGACAACCTGCTGGCCCAGATCGGCGACCAGTACGTCGACCTGATTCTGGCCGCCAAGAACCTGTCCGACGCCATCCTGCTGAGTGCAATCCTGAGAGTGAACACCGAGATCAACAAGGCCCCCCTGAGCGCCTCTATGATCAAGAGATTGGAGGCCATTTCGCCGACACGTGTCCAGCGAAAGCCTC	vector
M00292:91:000000000-AHYF2:1:1107:15412:15105	AGAGACGCCGCAAAATGAATGTGCTCCGCCCCCCTGACGAGCATCACAAAAATCGACGCTCAAGTCAGAGGTGGCGAAACCCGACAGGACTATAAAGATACCAGGCGTTTCCCCCTGGAAGCTCCCTCGTGCGCTCTCCTGTTCCGACCCTTGGAGGCCATTTCGCCGACACGTGTCCAGCGAAAGCCTC	vector
M00292:91:000000000-AHYF2:1:1107:15469:10743	AGAGACGCCGCAAAATGAATTTGTGTCTCTACTGTGGCAACTACGATGTAGACCATATCGTGCCTCAGAGCGTTCTGAAGGACGACACTATTGACAACAAGGTGCTGAATGGAGGCCATTTCGCCGACACGTGTCCAGCGAAAGCCTC	vector
M00292:91:000000000-AHYF2:1:1107:15487:3032	AGAGACGCCGCAAAATGAATTTGTGTCTCTACTGTGGCAACAGTTGGGTGCACGAGTGGGTTACATCGAACTGGATCTCAACAATGGAGGCCATTTCGCCGACACGTGTCCAGCGAAAGCCTC	vector
M00292:91:000000000-AHYF2:1:1107:15554:15954	AGAGACGCCGCAAAATGAATTTGTGTCTCTACTGTGGCAACATGATTCCTTCATATTTGCATATACGATACAAGGCTGTTAGAGAGATAATTGGAATTAATTTGACTGTAAATGGAGGCCATCTCGCCGACACGTGTCCAGCGAAAGCCTC	vector
M00292:91:000000000-AHYF2:1:1107:15584:3119	AGAGACGCCGCAAAATGAATTTGTGTCTCTACTGTGGCAAGGTACAGCTTCTCGTTCTGCAGCTGGGTGTTTTCCACGGGGTGTATGGAGGCCATTTCGCCGACACGTGTCCAGCGAAAGCCTC	vector
M00292:91:000000000-AHYF2:1:1107:15714:4348	AGAGACGCCGCAAAATGAATTTGTGTCTCTACTGTGGCAAAGTCCCTATTGGCGTTACTATTGACGTCAATGGGCGGGGGTCGTTGGGCGGTCAGCCAGGCGGGCCATTTACCGTAAGTTATGTAACGGGTACCTCTAGAGCCATTTGTCTGCAGAATTGGCGCACGCGCTAAAAACGGAATGGAGGCCATTTCGCCGACACGTGTCCAGCGAAAGCCTC	vector
M00292:91:000000000-AHYF2:1:1107:15829:22683	AGAGACGCCGCAAAATGAATTTGTGTCTCTACTGTGGCAACAAGAAAATCGAGTGCTTCGACTCCGTGGAAATCTCCGGCGTGGAAGATCGGTTCAACGCCTCCCTGGGCACATACCACGATCTGCTGAAAATTATCAAGGACAAGGACTTCCTGGACAATGAGGAAAACGAGGACATTCTGGAAGATATCGTGCTGACCCTGACATGGAGGCCATTTCGCCGACACGTGTCCAGCGAAAGCCTC	vector
M00292:91:000000000-AHYF2:1:1107:15930:19027	AGAGACGCCGCAAAATGAATTTGTGTCTCTACTGTGGCAAGAGTTACATGATCCCCCATGTTGTGCAAAAAAGCGGTTAGCTCCTTCGGTCCTCCGATCGTTGTCAGAAGTAAGTTGGCCGCAGTGTTATCACTCATGGTTATGGCAGCACTGCATAGTGATCTTAATGTCACCGTTGTCGAAACAGACGGTAGTTCGCACAACTATATTGTTCCCTCCACCCTGTTTAATCAGCATGGAGAAAGCTTCCAGGGTTATCGCTTCGCGATAGGGCGGGGAGACGATGACTATGACGAATCACCTTGGGTAATTAGTGGATGTGGAATGTGTGCGAGGCCAGAGGCCACTTGGAGGCCATTTCGCCGACACGTGTCCAGCGAAAGCCTC	vector
M00292:91:000000000-AHYF2:1:1107:15945:3312	AGAGACGCCGCAAAATGAATTTGTGTCTCTACTGTGGCAACTGTGTGCACGACCCCCCCGTTCAGCCCGACCGCTGCGCCTTATCCGGTAACTATTGTCTTGAGTCCAACCCGGTAAGACACTACTTATCGCCACTGTCAGCAGCCACTGTGGTTTGTTTGACGGATCAAAAGCCACCAACTCTTTTTCCGAAGCTAACTGGCTACAGCAGAGCGCAGATACCAAATACTGTTCTTCTAGTGTAGCCGTAGTTAGGCCACCGGAGGCCATTTCGCCGACACGTGTCCAGCGAAAGCCTC	vector
M00292:91:000000000-AHYF2:1:1107:15952:2363	AGAGACGCCGCAAAATGAATTTGTGTCTCTACTATGGCAACTGTGTGCACGAACCCCCCGTTCAGCCCGACCGCTGCGCCTTATCCGGTAACTATCGTCTTGAGTCCAACCCGGTAAGACACGACTTATCGCCACTGGCAGCAGCCACTGTGGTTTGTTTGCCGGATCAAGAGCTACCAAATCTTTGTCCGAAGGTAACTGGCTTCAGCAGAGCGCAGATACCAAATACTGTTCTTCTAGTGTAGCCGTAGTTAGGCCACCGGAGGCCATTTCGCCGACACGTGTCCAGCGAAAGCCTC	vector
M00292:91:000000000-AHYF2:1:1107:16090:16321	AGAGACGCCGCAAAATGAATTTGTGAGCGAGCGAGCGCGCAGAGAGGGAGTGGCCAACTCCATCACTAGGGGTTCCTGCGGCCGCGCCCCAGCATGCTTGCTCTTTTTCCTAGGTAAACCCCGGTAGGGTGCTTCCAGGATAACGCTGCCGATTCTTGGGCCCCGCGTCTGGAGAGAGAGATAGACTGAGCCCGAAGGAGGGCTCCCCCCGTCTTTTTGCGTGGGGCATGGGGGCCATTTCGCCGACACGTGTCCAGCGAAAGCCTC	vector
M00292:91:000000000-AHYF2:1:1107:16115:8934	AGAGACGCCGCAAAATGAATTTGTGTCTCTACTGTGGCAAGCGGTGGGCTCTATGGCTTCTGAGGCGAAAAGAACAAGCTGAGGCTCGAGATCCACTAGTTCTAGCCTCGAGGCTAGAGCGGACGCCACCTGGAGGCCATTTCGCCGACACGTGTCCAGCGAAAGCCTC	vector
M00292:91:000000000-AHYF2:1:1107:16150:22510	AGAGACGCCGCAAAATGAATTTGTGTCTCTACTGTGGCAATTTACAAAGTGCGCGAGATCAACAACTACCACCACGCCCACGACGCCTGGAGGCCATTTCGCCGACACGTGTCCAGCGAAAGCCTC	vector
M00292:91:000000000-AHYF2:1:1107:16358:12026	AGAGACGCCGCAAAATGAATTTGTGTCTCTACTGTGGCAAGCGTCGGCCAGGATCACTCTCTTGGAGAACTCGCTGATCTGCTCGATGATCTCGTCCAGGTAGTGCTTGTGCTGTTCCACAAACAGCTGTTTCTGCTCATTATCCTCGGGGGGGCCCTTCAGCTTCTCATAGTGGCTGGCCAGGTACAGGAAGTTCACATATTTGGAGGGCAGGGCCAGTTCGTTGGAGGCCATTTCGCCGACACGTGTCCAGCGAAAGCCTC	vector
M00292:91:000000000-AHYF2:1:1107:16383:3252	AGAGACGCCGCAAAATGAATTTGTGTCTCTACTGTGGCAAGATACCGACCTTCCGCTTCTTCTTTGGGGCCATCTTATCGTCATCGTCTTTGTAATCAATATCATGATCCTTGTAGTCTCCGTCGTGGTCCTTATAGTCCATGGTGGCTGGAGGCCATTTCGCCGACACGTGTCCAGCGAAAGCCTC	vector
M00292:91:000000000-AHYF2:1:1107:16386:18706	AGAGACGCCGCAAAATGAATTTGTGTCTCTACTGTGGCAAGCGGATACATATTTGAATGTATTTAAAAAAAAAAACAAATAGGGGTTCTGCGCACATTTCCCCGAAAAGTGCCACCTGACGTCTAAGAAACCATTATTATCATGACATTAACCTAAAAAAAAAGGCGTATCACGAGGCCCTTTCGTCTCGCGCGTTTCGGTGATGACGGTGAAAACCTCTGACACATGCAGCTCCCGGAGACGGTCACAGCTTGTCTGTAAGCGGATGCCGGGAGCAGACAAGCCCGTCAGGGCGCAATGGAGGCCATTTCGCCGACACGTGTCCAGCGAAAGCCTC	vector
M00292:91:000000000-AHYF2:1:1107:16434:10467	AGAGACGCCGCAAAATGAATTTGTGTCTCTACTGTGGCAGGGCATGACGGGTAAAGCCGGCGAACGCGGCGAGAAAGGAAGGGGAGACAGCGAAAGGGGCGGTGGAGGCCATTTCGCCGACACGTGTCCAGCGAAAGCCTC	vector
M00292:91:000000000-AHYF2:1:1107:16540:2479	AGAGACGCCGCAAAATGAATTTGTGTCTCTACTGTGGCAAGGCAGGACAGCAAGGGGGAGGATTGGGAAGAGAATAGCAGGCATGCTGGGGAGCGGCCGCAGGAACCCCTAGTGATGGAGTTGGCCACTCCCTGGAGGCCATTTCGCCGACACGTGTCCAGCGAAAGCCTC	vector
M00292:91:000000000-AHYF2:1:1107:16555:14750	AGAGACGCCGCAAAATGAATTTGTGTCTCTACTGTGGCAACTTATCGCTACTGGCAGCAGCCACTGGTAACAGGATTAGCAGGGGTCGTTGGGCGGTCAGCCAGGCGGGCCATTTACCGTAAGTTATGTAACGGGTACCTCTAGTGGAGGCCATTTCGCCGACACGTGTCCAGCGAAAGCCTC	vector
M00292:91:000000000-AHYF2:1:1107:16566:14543	AGAGACGCCGCAAAATGAATTTGTGTCTCTACTGTGGCAATCCCAGCTGAGACAGGTCGATCCGTGTCTCGTACAGGCCGGTGATGCTCTGGTGGATCAGGGTGGCGTCCAGCACCTCTTTGGTGCTGGTGTACCTCTTCCGGTCGATGGTGGTGTCAAAGTACTTGAAGGCGGCAGGGGCTCTGGAGGCCATTTCGCCGACACGTGTCCAGCGAAAGCCTC	vector
M00292:91:000000000-AHYF2:1:1107:16570:3379	AGAGACGCCGCAAAATGAATTTGTGTCTCTACTGTGGCAAGATCGTGGTATGTGCCCAGGGGGGCGTTGAACCGTTCTTTCACGCCTGAGATTTCCACGGAGTCGAAGCACTCGATTTTCTTGAAGTATTCCTCTTTCAGCTGCTTCACGGTCACTTTCCGGTTGGTATTGAACAGCAGGTCCACGATGGCCTTTATCTGCTCGCCGCCCAGGAAGGCGGGCTTTCTCGTTCCCTCGGTCACGTATTTCACTTTGGATGGAGGCCATTTCGCCGACACGTGTCCAGCGAAAGCCTC	vector
M00292:91:000000000-AHYF2:1:1107:16610:14836	AGAGACGCCGCAAAATGAATTTGTGTCTCTACTGTGGCAACTTCGGCAACATCGTGGACGAGGTGGCCTACCACGAGAAGTACCCCACCATCTACCACCTGAGAAAGAAACTGGTGGACAGCACCGACAAGGCCGACCTGCGGCTGATCTATCTGGCCCTGGCCCACATGATCAAGTGGAGGCCATTTCGCCGACACGTGTCCAGCGAAAGCCTC	vector
M00292:91:000000000-AHYF2:1:1107:16743:5766	AGAGACGCCGCAAAATGAATTTGTGTCTCTACTGTGGCAATTGCCTGGCCGGCCTTTTTCGTGGCCGCCGGCCTTTTGTCGCCTCCCTGCTGAGACAGGTCGATCCGTGTCTCGTACAGGCCGGTGATGCTCTGGTGGATCAGGGTGGCGTCCAGCACCTCTTTGGTGCTGGTGTACCTCTTCCGGTCGATGGTGGTGTCAAAGTACTTGAAGGCGGCAGGGTGGAGGCCATTTCGCCGACACGTGTCCAGCGAAAGCCTC	vector
M00292:91:000000000-AHYF2:1:1107:16752:5956	AGAGACGCCGCAAAATGAATTTGTGTCTCTACTGTGGCAAGGGGGCCCGGTACCAGCTTTTGTTCCCTTTAGTGAGGGTTAATTTCGTGCTTGGCGTAATCATGGTCATAGCTGTTTCCTGTGTGAAATTGTTATCCGCTCACAATTCCACACAACATACGACCCGGAAGCATAAAGTGTAAAGCATGGGGTGCATGGAGGCCATTTCGCCGACACGTGTCCAGCGAAAGCCTC	vector
M00292:91:000000000-AHYF2:1:1107:16857:24424	AGAGACGCCGCAAAATGAATTTGTGTCTCTACTGTGGCAAGTCCAGTTCCTGGTCCACGTACATATCCCGCCCATTCTGCAGGTAGTACAGGTACAGCTTCTCGTTCTGCAGCTGGGTGTTTTCCACGGGGTGTTCTTTCAGGATCTGGCTGCTGGAGGCCATTTCGCCGACACGTGTCCAGCGAAAGCCTC	vector
M00292:91:000000000-AHYF2:1:1107:17110:2536	AGAGACGCCGCAAAATGAATTTGTGTCTCCACTGTGGCAATTGGGCGGTCAGCCAGGCGGGCCATTTACCGTAAGTTATGTAACGGGTACCTCTAGTGCCATTTGTCTGCAGAATTGGCGCACGCGCTAAAAACGGACTAGCCTTATTTTAACTTGCTATTGCAAGCTCTAAAACAAAAAAGCAACGACCCGGTGCCACTTTCTCAAGTTGATAACGGACTAGCCTTATTTTTGGAGGCCATTTCGCCGACACGTGTCCAGCGAAAGCCTC	vector
M00292:91:000000000-AHYF2:1:1107:17188:2505	AGAGACGCCGCAAAATGAATTTGTGTCTCTACTGTGGCAACCTCGACCCAAAAAGACCGGATTAAGGGGATGGTTCACGTAATGGGCCAATGGAGGCCATTTCGCCGACACGTGTCCAGCGAAAGCCTC	vector
M00292:91:000000000-AHYF2:1:1107:17201:12513	AGAGACGCCGCAAAATGAATTTGTGTCTCTACTGTGGCAAGGTGGTTTTTTTGTTTGCAAGCAGCAGATTACGCGCAGAAAAAAAGGATCTCAAGAAGATCCTTTGATCTTTTCTACGGGGTCTGACGCTCAGTGGAACGAAAACTCACGTTAAGGGATTTTGGTCATGAGATTATCAAAAAGGATCTTCACCTAGATCCTTTTAAATTAAAAATGAAGTTTTAAATCAATCGAAAGTATATATGAGTAAACTTGGTCTGACAATTACCAATGCTTAATCAGTGAGGCACCTATCTCAGCGATCTGAGGCCATTTCGCCGACACGTGTCCAGCGAAAGCCTC	vector
M00292:91:000000000-AHYF2:1:1107:17230:4964	AGAGACGCCGCAAAATGAATTTGTGTCTCTACTGTGGCAACACACCGTCGATCCGGACCGCCACATCGAGTGGGTCACCGAGCTGCAAGAACTCTTCCTCACGCGCGTCGGGCTCGACATCGGCAAGGTGTGGGTCGATGGAGGCCATTTCGCCGACACGTGTCCAGCGAAAGCCTC	vector
M00292:91:000000000-AHYF2:1:1107:17472:22422	AGAGACGCCGCAAAATGAATTTGTGTCTCTACTGTGGCAAGTACAATCTGCCCTGATGCCGCATAGTTAAGCCAGCCCCGACACCCGCCAACACCCGCTGACGCGCCCTGACGGGCTTGTCTGCTCTGGAGGCCATTTCGCCGACACGTGTCCAGCGAAAGCCTC	vector
M00292:91:000000000-AHYF2:1:1107:17594:20374	AGAGACGCCGCAAAATGAATTTGTGTCTCTACTGTGGTGACCTGAACCCCGACAACAGCGACGTGGACAAGCTGTTCATCCAGCTGGTGCAGACCTACAACCAGCTGTTCGAGGAAAACCCCATCAACGCCAGCGGCGTGGACGCCAAGGCCGTCCTGTCGGCCAGACTGAGCAAGAGCAGACGGCTGGAAAATCAGCTCCGGTTCCCAACGATCAAGGCGAGTTACATGATCCCCCATGTTGTGCAAAAAAGCGGTTAGCTCCTTCGGTCCTCCGATCGTTGTCAGAAGTAAGTTGGCCGCAGTGTTATCACTCATTGGAGGCCATTTCGCCGACACGTGTCCAGCGAAAGCCTC	vector
M00292:91:000000000-AHYF2:1:1107:17767:16013	AGAGACGCCGCAAAATGAATTTGTGTCTCTACTGTGGCAAGAGCACCTGCTTGAAATCGCTTTTTTTCAGGTTGTACCGGTGCCACCATGGACTATAAGGACAAGGACGGAGACTACAAGGATCATGATATTGATTACAAAGACGATGATGATAAGATGGCCCCAAAGAAAAAGCGGAAGGTCGGTATCCACGGAGTCCCAGCAGCCGACAAGAAGTACATGGAGGCCATTTCGCCGACACGTGTCCAGCGAAAGCCTC	vector
M00292:91:000000000-AHYF2:1:1107:18057:21779	AGAGACGCCGCAAAATGAATTTGTGTCTCTACTGTGGCACACGAGCAGTTCCTCGGTGCCGTCCATCTTTTCCAGGATGGGCTTGATGAACTTGTAGAACTCTTCCTGGCTGGCTCCGCCGGCTATCCACTATTAAAGAACGTGGACTCCAACGTCAAAGGGCGAAAAACCGTCTATCAGGGCGATGGTTCATTTGGAGGCCATTTCGCCGACACGTGTCCAGCGAAAGCCTC	vector
M00292:91:000000000-AHYF2:1:1107:18502:11079	AGAGACGCCGCAAAATGAATTTGTGTCTCTACTGTGGCAATTTGGTCAACTCGTTATACACGGTGAAGTACTCGTACAGCAGGCTGTGCTTGGGCAGCACCTTCTCGTTGGGCAGGTTCTTATCGAAGTTGGTCATCCGCTCGATGAAGCTCTGGGCGGAAGCGCCCTTGTCCACCACTTCCTCGAAGTTCCTGGAGGCCATTTCGCTGACACGTGTCCAGCGAAAGCCTC	vector
M00292:91:000000000-AHYF2:1:1107:18924:15970	AGAGACGCCGCAAAATGAATTTGTGTCTCTACTGTGGCAATAGTGTAGCCGTAGTTAGGCCACCACTTCAAGAACTCTGTAGCACCGCCTACATACCTCGCTCTGCTAATCCTGTTATGGAGGCCATTTCGCCGACACGTGTCCAGCGAAAGCCTC	vector
M00292:91:000000000-AHYF2:1:1107:18949:17895	AGAGACGCCGCAAAATGAATTTGTGTCTCTACTGTGGCAGATGGCCTTGGCGTCCACGCCGCTGGCGTTGATGGGGTTTTCATCGAACAGCTGGTTGTAGGTCTGCACCAGCTGATGAACAGCTTGTCCACGTCGCTGTTGTCGGGGTTCAGGTCGCCCTCGATCAGGAAGTGGCCCCGGAACTTGATCATGTGGGCCAGGGCCAGATAGATCAGCCGCAGGTCGGCCTTGTCGGTGCTGTCCATGGAGGCCATTTCGCCGACACGTGTCCAGCGAAAGCCTC	vector
M00292:91:000000000-AHYF2:1:1107:19164:6025	AGAGACGCCGCAAAATGAATTTGTGTCTCTACTGTGGCAAGTCCAGTTCCTGGTCCACGTACATATCCCGCCCATTCTGCAGGTAGTACAGGTACAGCTTCTCGTTCTGCAGCTGGGTGTTTTCCACGGGGTGTTCTTTCAGGATCTGGCTGCTGGAGGCCATTTCGCCGACACGTGTCCAGCGAAAGCCTC	vector
M00292:91:000000000-AHYF2:1:1107:19566:22548	AGAGACGCCGCAAAATGAATTTGTGTCTCTACTGTGGCACCCTAAAGGGAGGCCCCGATTTAGAGCTTGACGGGAAAAGCCGGCGCACGAGGGGAGAAAGGCAGGGAAGAAAGCGAAAGGAGCGGGCGCTAAGGAGGTGGCAAGTGTAGCGGTCACGCTGCGCGTAACCACCAAACCCGCCTCGCTTAATGCGCCGCTACAAGGCGCGTACGATGGTTGCTTTGACGTATTCGGTGTGAAATACCGCACAGAGGCGAAAGGAGAAAATACCGCATCAGGCGCCCCTGCAGGCAGCTATGGAGGCCATTTCGCCGACACGTGTCCAGCGAAAGCCTC	vector
M00292:91:000000000-AHYF2:1:1107:19693:18519	AGAGACGCCGCAAAATGAATTTGTGTCTCTACTGTGGCAATTTTGTTAAAATTCGCGTTAAATTTTTGTTAAATCAGCTCATTTTTTAACCAATAGACCGAAATCGGCAAAATCCCTTATAAATCAAAAGAATAGCCCGAGATAGAGTTTGGAGGCCATTTCGCCGACACGTGTCCAGCGAAAGCCTC	vector
M00292:91:000000000-AHYF2:1:1107:19729:21991	AGAGACGCCGCAAAATGAATTTGTGTCTCTACTGTGGCAAAGATTTGTAATCATTCCTGAATGACAACCGGGAAAGGATCGAGAAGATCATGACCTTCCGCATCCCCACCTACTTGGTCCTTATGGCCATGGGATATAGCAGATTGACCTGGATGACCAGAAAGATCAAGAAAAGCATCACCCCTGGCAATTGGAGGCCATTTCGCCGACACGTGTCCAGCGAAAGCCTC	vector
M00292:91:000000000-AHYF2:1:1107:19813:19179	AGAGACGCCGCAAAATGAATTTGTGTCTCTACTGGGGCGGCCGCAGTGAGCGAGCGAGCGCGCAGCTGCCTGCAGGGGCGGCTGATGCGGTATTACCTCCTTACTGGAGGCCATTTCGGCGACACGTGTCCAGCGAAAGCCTC	vector
M00292:91:000000000-AHYF2:1:1107:19907:20213	AGAGACGCCGCAAAATGAATTTGTGTCTCTACTGTGGCAATTCCAGAAAGTCGATGGGATTCTTCTCGAAGCTGCTTCTTTCCATGATGGTGATCCCCAGCAGCTCTTTCACACTCTTCAGTTTCTTGGACTTGCCCTTTTCCACTTTGGCCACCACCCGCACAAAAGAGGCCACGGTGGGGCTGTCGAAGCCGCCGTACTTCTTAGGGTCCCAGTCCTTCTTTCTGGCGATCAGCTTAATGGAGGCCATTTCGCCGACACGTGTCCAGCGAAAGCCTC	vector
M00292:91:000000000-AHYF2:1:1107:19917:19338	AGAGACGCCGCAAAATGAATTTGTGTCTCTACTGTGGCAATCTTCGATCCGCTTCATTCTCTCGCGGCTGTTCTTCTGTCCCTTCTGGGTGGTCTGGTTCTCTCTGGCCATTTCGATCACGATGTTCTCGGGCTTGTGCCGGCCCATCACTTTCACGAGCTCGTCCACCACCTTCACTGTCTGCAGGATGCCCTTCTTAATGGCGGGGCTGCCGGCCAGAGTGGCAATGTGCCCGTGCAGGCCATCGCCCGGGCCGGACCCCTGGGCTTTCTGGATGTCCTCTTTAAGGGTCAGGCTGTCGTCGTGGATCAGCTGCAGGAATGGAGGCCATTTCGCCGACACGTGTCCAGCGAAAGCCTC	vector
M00292:91:000000000-AHYF2:1:1107:20263:5200	AGAGACGCCGCAAAATGAATTTGTGTCTCTACTGTGGCAAAGTCTCTGTTGGTGTTTCTTTTGTCGTCAATGGGCGGGGGTCGTTGCCGGGTCAGCCAGGCGGGCCCTTTACCGTAAGTTATGTAGCGTATAACTGTCAGGCCATTTGTCCGCAAAAATGGAGAACGCCCAAAAAACGGAATGGAGGCCATTTCGCCGACACGTGTCCAGCGAAAGCCTC	vector
M00292:91:000000000-AHYF2:1:1107:20280:12663	AGAGACGCCGCAAAATGAATTTGTGTCTCTACTGTGGCAACTCACCGCGCCACATAGCAGAACTTTAAAAGTGCTCATCATTGGAAAACGTTCTTCGGGGCGAAAACTCTCAAGGATCTTACCGCTGTTGAGATCCAGTTCGTCATCCGTTGCCGATTTGTGCTGATGAAAGTTGTCATACTCGTAGCAATTTGAAGGCGCTGAAAGGGCGCTATGAGATGGTTAATATTAAGCTCGATAAAACCGGGGGTCTGACGGAAGCGCTGGTGGAGGCCATTTCGCCGACACGTGTCCAGCGAAAGCCTC	vector
M00292:91:000000000-AHYF2:1:1107:20314:3535	AGAGACGCCGCAAAATGAATTTGTGTCTCTACTGCGGCCTCAGTGAGCGAGCGAGCGCGCAGCTGCCTGCAGGGGCGCCTGATGCGGTATTTTCTCCTTACGCATCTGTGCGGTATTTCACACCGCATACGTCAAAGCAACCATTGGAGGCCATTTCGCCGACACGTGTCCAGCGAAAGCCTC	vector
M00292:91:000000000-AHYF2:1:1107:20397:9597	AGAGACGCCGCAAAATGAATTTGTGTCTCTACTGTGGCAAGCGTCGGCCAGGATCACCCTCTTGGAGAACTCGCTGATCTGCTCGATGATCTCGTCCAGGTAGTGCTTGTGCTGTTCCACAAACAGCTGTTTCTGCTCATTATCCTCGGGGGGCCCTTCAGCTTCTCATAGTGGCTGGCCAGGTACAGGAAGTTCACATATTTGGAGGGCAGGGCCAGTTCGTTGGAGGCCATTTCGCCGACACGTGTCCAGCGAAAGCCTC	vector
M00292:91:000000000-AHYF2:1:1107:20405:2807	AGAGACGCCGCAAAATGAATTTGTGTCTCTACTGTGGCAAGGGAGTACTTAGGCAGCTCGATGATCAGGTCCTTTTTCACTTCTTTGTAGCCCTTGGCTTCCAGAAAGTCGATGGGATTCTTCTCGAAGCTGCTTGGAGGCCATTTCGCCGACACGTGTCCAGCGAAAGCCTC	vector
M00292:91:000000000-AHYF2:1:1107:20506:15387	AGAGACGCCGCAAAATGAATTTGTGTCTCTACTGTGGCACACGAGCAGTTCCTCGGTGCCGTCCATCTTTTCCAGGATGGGCTTGATGAACTTGTAGAACTCTTCCTGGCTGGCTCCGCCGGCTATCCACTATTAAAGAACGTGGACTCCAACGTCAAAGGGCGAAAAACCGTCTATCAGGGCGACGGTTCATTTGGAGGCCATTTCGCCGACACGTGTCCAGCGAAAGCCTC	vector
M00292:91:000000000-AHYF2:1:1107:20524:15487	AGAGACGCCGCAAAATGAATTTGTGTCTCTACTGTGACAACATGATTCCTTCATATTTGCATATACGATACAAGGCTGTTAGAGAGATAATTGGAATTAATTTGACTGTAAATGGAGGCCATTTCGCCGACACGTGTCCAGCGAAAGCCTC	vector
M00292:91:000000000-AHYF2:1:1107:20598:5056	AGAGACGCCGCAAAATGAATTTGTGTCTCTACTGTGGCAAGATACCGACTTTCCGCTACTTCTTTGGTGCCATCTTATCGTCATTGTCTTTGTAATCAATTTCAAGATCGTGTGAGTCTCCGTCGTGGTCCTCATAGTCCATGGTGGCTGGAGGCCATTTCGCCGACACGTGTCCAGCGAAAGCCTC	vector
M00292:91:000000000-AHYF2:1:1107:20813:4648	AGAGACGCCGCAAAATGAATTTGTGTCTCTACTGTGGCAACGCGAGTTACATGATCCCCCATGTTGTGCAAAAAAGCGGTTAGCTCCTTCGGTCCTCCGATCGTTGTCAGAAGTAAGTTGGCCGCAGTGTTATCACTCATGGTTATGGCAGCACTGCATAATTCTCTTACTGTCATGCCATCCGTAAGTTGCTTTTCTGTGACTGGTGAGTACTGGAGGCCATTTCGCCGACACGTGTCCAGCGAAAGCCTC	vector
M00292:91:000000000-AHYF2:1:1107:20818:8443	AGAGACGCCGCAAAATGAATTTGTGTCTCTACTGTGGCAAACACCCAGCTGCAGTACGAGAAGCTGTTCCTGTACTCCTTGCAGAATGGGCGGGATATGTACGTGGAGCAGGATCTGGACATCAACCGGCTGTCCGACTACGATGTGGACCATATCATGCGACAGAGCGTTAGCAAGGACGGATCCGTCGACAACAAGGGGCGACCCAGAAGCAACAAGTACCGGGGCTAAAGCGAGTGGAGGCCATTTCGCCGACACGTGTCCAGCGAAAGCCTC	vector
M00292:91:000000000-AHYF2:1:1107:20871:4746	AGAGACGCCGCAAAATGAATTTGTGTCTCTACTGTGGCAAGTACGGCGACTACAAGGTGTACGACGTGCGGAAGATGATCGCCAAGAGCGAGCAGGAAATCGGCAAGGCTACCGCTAAGTACTTCTTCTACAGCAACATCATGAACTTTTTCAAGACCGAGATTACCCTGGCCAACGGCGAGATCCGGAAGCGGCCTCTGATCGATGGAGGCCATTTCGCCGACACGTGTCCAGCGAAAGCCTC	vector
M00292:91:000000000-AHYF2:1:1107:20872:21828	AGAGACGCCGCAAAATGAATTTGTGTCTCTACTGGGGGCACGGGGCGAAGGCAGCGCGCAGCGACTCCCGAGATCACCAAGGCCCCCCTGAGCGCCTCTATGATCAAGAGATACGACGAGCACCACCAGGACCTGACCCTGCTGAAAGCTCTCGTGCGGCAGCAGCTGCCTGAGAAGTACAAAGAGATTTTCTTCGACCAGAGCAAGAACGGCTACGCCGGCTACATTGACGGCGGAGCCAGCCAGGAAGAGTGGAGGCCATTTCGCCGACACGTGTCCAGCGAAAGCCTC	vector
M00292:91:000000000-AHYF2:1:1107:21667:17962	AGAGACGCCGCAAAATGAATTTGTGTCTCTACTGTGGCAATGCTGGGCACCTTGTACTCGTCGGTGATCACGGCCCGGCCCACAGAGTTGGTGCCGTGGTCCAGGCCGATGCTGTACTTCTTGTCGGCTGCTGGGGCTCCGTGGATACCGGCCTTCCGCTTCTTCTTTGGGTCCAGCTTATCGTTATCTTCTTTGTAATCAATATCATGAACCTTGTAGTCTCCGTCGTGGTCCGCACAGCCCATGGTGGACACGGTCCAAACTGAAACAAAGTGATTTCAGGCAGGTGTTGCAGGTAAATAGAGATAAGTGGAGGCCATCTCGCCGACACGTGTCCAGCGAAAGCCTC	vector
M00292:91:000000000-AHYF2:1:1107:21712:18634	AGAGACGCCGCAAAATGAATTTGTGTCTCTACTGTGGCAAAGTCCCAGCAGCCGACAAGAAGTACAGCATCGGCCTGGACATCGGCACCAACTCTGTGGGCTGGGCCGTGATCACCGACGAGTACAAGGTGCCCAGCAAGAAATTCAAGGTGCTGGGCAACACCGACCGGCACAGCATCAAGAAGAACTGGAGGCCATTTCGCCGACACGTGTCCAGCGAAAGCCTC	vector
M00292:91:000000000-AHYF2:1:1107:21796:22657	AGAGACGCCGCAAAATGAATTTGTGTCTCTACTGTGGCAACTTTATCCGCCTCCATCCAGTCTATTAATTGTTGCCGGGAAGCTAGAGTAAGTAGTTCGCCAGTTAATTGGAGGCCATTTCGCCGACACGTGTCCAGCGAAAGCCTC	vector
M00292:91:000000000-AHYF2:1:1107:21842:16701	AGAGACGCCGCAAAATGAATTTGTGTCTCTACTGTGGCAAAAATCTGGACAAAGTGCTGTCCGCCTACAACAAGCACCGGGATAAGCCCATCAGAGAGCAGGCCGAGAATATCATCCACCTGTTTACCCTGACCAATCTGGGAGCCCCTGCCGCCTTCAAGTACTTTGACACCACCATCGACCGGAAGAGGTACACCAGCACCAAAGAGGTGCTGGACGCCACCCTGATCCACCAGAGCATCACCGGCCTGTACGAGACAATGGAGGCCATTTCGCCGACACGTGTCCAGCGAAAGCCTC	vector
M00292:91:000000000-AHYF2:1:1107:21909:6960	AGAGACGCCGCAAAATGAATTTGTGTCTCTACTGTGGCAAAGTACGCGTATTCAGCAGTTCCTTGTCGACAGTATGCCCCTTTATAAGGAATTTTGCTTTCCTGTGTTGGCATGGAGGCCATTTCGCCGACACGTGTCCAGCGAAAGCCTC	vector
M00292:91:000000000-AHYF2:1:1107:21952:20698	AGAGACGCCGCAAAATGAATTTGTGTCTCTACTGTGGCAAGAGTTACATTATCCCCCATGTTGTGCAAAAAAGCGGTTAGCTCCTTCGGTCCTCCGAGCGTTGTCAGAAGTAAGTTGGCCGCAGTGTTATCACTCAGGGTTATGGCAGCACTGCATAGTGATCTTAAAGTCACCGTTTGCGAAACAGACGGTAGTTCGCACAACTATATTGTTCCCTCGACCTTGTTTAATCAGCATGTAGAAAGCGTCCAGGGTTATCGCTTCGCGATAGGGCGGGTCGACGGTGACTATGACGAAGCACATTGGGTAATTAGTGGATGTAGAATGTGTGCGAGGCCATAGGGCAGTTGGAGGCCATTTCGCCGACACGTGTCCAGCGAAAGCCTC	vector
M00292:91:000000000-AHYF2:1:1107:22031:21865	AGAGACGCCGCAAAATGAATTTGTGTCTCTACTGTGGCAAGATACCGACCTTCCGCTTCTTCTTTGGGGCCGTCTTATCGTCATCGTCTTTGTAATCAATATCATGATCCTTGTAGTCTCCGTCGTGGTCCTTATAGTCCATGGTGGCTGGAGGCCATTTCGCCGACACGTGTCCAGCGAAAGCCTC	vector
M00292:91:000000000-AHYF2:1:1107:22298:13961	AGAGACGCCGCAAAATGAATTTGTGTCTCTACTGTGGCAAGGCCGAGAATATCATCCACCTGTTTACCCTGACCAATCTGGGAGCCCCTGCCGCCTTCAAGTACTTTGACACCACCATCGACCGGAAGAGGTACACCAGCACCAAAGAGGTGTGGAGGCCATTTCGCCGACACGTGTCCAGCGAAAGCCTC	vector
M00292:91:000000000-AHYF2:1:1107:22764:4427	AGAGACGCCGCAAAATGAATTTGTGTCTCTACTGTGGCAATCCCAGCTGAGACAGGTCGATCCGTGTCTCGTACAGGCCGGTGATGCTCTGGTGGATCAGGGTGGCGTCCAGCACCTCTTTGGTGCTGGTGTACCTCTTCCGGTCGATGGTGGTGTCAAAGTACTTGAAGGCGGCAGGGGCTCTGGAGGCCATTTCGCCGACACGTGTCCAGCGAAAGCCTC	vector
M00292:91:000000000-AHYF2:1:1107:2277:15121	AGAGACGCCGCAAAATGAATTTGTGTCTCTACTGTGGCCAGCGGTGGGCTCTATGGCTTCTGAGGCGGAAAGAACCAGCTGGGGCTCTAGATCCACTAGTTCTAGCCTCGAGGCTAGAGCGGCCGCCACCTGGAGGCCATTTCGCCGACACGTGTCCAGCGAAAGCCTC	vector
M00292:91:000000000-AHYF2:1:1107:22939:15485	AGAGACGCCGCAAAATGAATTTGTGTCTCTACTGTGGCTTGCGCGTACCCCCCCCACCCCCCGCGCTTAATGCGCCCGCTCCTTTCGCTTTCTTCCCTTCCTTTCTCGCCACGTTCGCCGGCTTTCCCCGTCAAGCTCTAAATCGGGGGCTCCCTTTAGGGTTCCGATTTAGTGCTTAACGGCACCTCGACCCCAAAAAAATTGATTTGGGTGATGGTTCACGTAGTGGGCCATCGCCCTGATAGACGGTTTTTCGCCCTTTGACGTTGGAGTCCACGTTCTTTAATAGTGGATGGAGGCCATTTCGCCGACACGTGTCCAGCGAAAGCCTC	vector
M00292:91:000000000-AHYF2:1:1107:23158:9175	AGAGACGCCGCAAAATGAATTTGTGTCTCTACTGTGGCAATGGAAATCCTTCCGGAAATAGGACACCAGCTTGGACTTCAGGGTGTTCACTTTCACTTCCCGGATCAGCTTGTCATTCTCGTCGTACTTAGTGTTCATCCGCGAGTCCAGGATTTGTGGCACGTGCTTTGTGATCTTCCGGGTTTCCACCTGCTGTCTCTTGATGAAGCCGGCGTCGCTGTATTTATGTTTATTCTCACCCTCTAAATCCATATATCCACCAACCCCTAATTCGACGTAAAAACGAAATGAAGGAGAAGATGTCGAGGTAATTGCGGGTGTTTTTTGGAGGCCATTTCGCCGACACGTGTCCAGCGAAAGCCTC	vector
M00292:91:000000000-AHYF2:1:1107:23415:6831	AGAGACGCCGCAAAATGAATTTGTGTCTCTACTGTGGCAAAAACAGGAAGGCAAAAGGCCGCAAAATATGGAATAAGGGCGACTCGGAAATGTTGAATACTCATACTCTTCCTTTTTCAATATTATTGAAGCATTTAGCATGGTTATTGGCTCGTGAGCGGATACATATTTTAATGGATTGCTCTATGGATTTGGAGGCCATTTCGCCGACACGTGTCCAGCGAAAGCCTC	vector
M00292:91:000000000-AHYF2:1:1107:23490:13863	AGAGACGCCGCAAAATGAATTTGTGTCTCTACTGTGGCAGCTATTCTTTTGATTTATAAGGGATTTTGCCGATTTCGGTCTATTGGTTAAAAAATATGGAGGCCATTCCGCCGACACGTGTCCAGCGAAAGCCTC	vector
M00292:91:000000000-AHYF2:1:1107:23602:8726	AGAGACGCCGCAAAATGAATTTGTGTCTCTACTGTGGCAATTGTATCTTCTTCTGGCGGTTCTCTTCAGCCGGGTGGCCTCGGCTGTTTCGCCGCTGTCGAACAGCAGGGCTCCGATCAGGTTCTTCTTGATGCTGTGCCGGTCGGTGTTGCCCAGCAAGATGGAGGCCATTTCGCCGACACGTGTCCAGCGAAAGCCTC	vector
M00292:91:000000000-AHYF2:1:1107:23612:16797	AGAGACGCCGCAAAATGAATTTGTGTCTCTACTGTGGCACACGAGCAGTTCCTCGGTGCCGTCCATCTTTTCCAGGATGGGCTTGATGAACTTGTAGAACTCTTCCTGGCTGGCTCCGCCGGCTATCCACTATTAAAGAACGTGGACTCCAACGTCAAAGGGCGAAAAACCGTCTATCAGGGCGATGGTTCATTTGGAGGCCATTTCGCCGACACGTGTCCAGCGAAAGCCTC	vector
M00292:91:000000000-AHYF2:1:1107:23751:7701	AGAGACGCCGCAAAATGAATTTGTGTCTCTACTGTGGCAACAAGAAAATCGAGTGCTTCGACTCCGTGGAAATCTCCGGCGTGGAAGATCTGGAGGCCATTTCGCCGACACGTGTCCAGCGAAAGCCTC	vector
M00292:91:000000000-AHYF2:1:1107:2408:11486	AGAGACGCCGCAAAATGAATTTGTGTCTCTACTGTGGCAAGGGGGTGGGGAGGGGGGGGAGATGGGGAGAGTGAAGCAGAACGTGGGGCTCACCTCGACCATGGTAATAGCGATGACTAATACGTAGATGTACTGCCGTGGAGGCCATTTCGCCGACACGTGTCCAGCGAAAGCCTC	vector
M00292:91:000000000-AHYF2:1:1107:2416:16251	AGAGACGCCGCAAAATGAATTTGTGTCTCTACTGTGGCAAGTTGCTCTTGCCCGGCGTCAATTCTGGTTCATACCGCGCCAAATAGAAGTACGCTAAAAGTGCTCACCATTAGTAAACGTTCTTCGGGGCGAAAACTCGCAAGAATCTTACCGCTGTTGAGAACCAGTACGATGTAACTCAATCGTGCACCTGGAGGCCATTTCGCCGACACGTGTCCAGCGAAAGCCTC	vector
M00292:91:000000000-AHYF2:1:1107:24342:22177	AGAGACGCCGCAAAATGAATTTGTGTCTCTACTGTGGCAAATCAACTTGAAAAAGTGGCACCGAGTCGGTGCTTTTTTGTTTTAGAGCTAGAAATAGCAAGTTAAAATAAGGCTAGTCCGTTTTTAGCGCGTGAGCCAATTCTGCAGACAAATGGCTCTAGAGGTACCCGTTACATAACTTACGGTAAATGGCCCGCCTGGCTGACCGCCCAACGACCCCCGCCCATTGACGTCAATAGTAACCCCAATAGGGACTTTCCATTGACGTCAATGGGTGGAGTATTTACGGTAAACTGCCCTGGAGGCCATTTCGCCGACACGTGTCCAGCGAAAGCCTC	vector
M00292:91:000000000-AHYF2:1:1107:24373:5864	AGAGACGCCGCAAAATGAATTTGTGTCTCTACTGTGGCAACTAGTTGCCAGCCATCTGTTGTTTGCCCCTCCCCCGTGCCTTCCTTGACCCTGGAAGGTGCCACTCCCACTGTCCTTTCCTAATAAAATGAGGAAATTGCATCGCATTGTCTGAGTAGGGGTCATTCTATTCTGGGGGGGGGGGTGGGGCTGGAGGCCATTTCGCCGACACGTGTCCAGCGAAAGCCTC	vector
M00292:91:000000000-AHYF2:1:1107:24377:20059	AGAGACGCCGCAAAATGAATTTGTGTCTCTACTGTGGCAATTCACCAGCGTTCCTGGGTGCGCAAGAACAGGAAGGCAAATTGCTGAAAAAAAGGGAATAAGGGCGACACGGAAATGTTGAATACTCATACTCTTCCTTTTTAAATATGATTGAAGCATTGATCAGGGTTATTATCTCATGAGCGGATACATATTTGACAATGGAGGCCATTTCGCCGACACGTGTCCAGCGAAAGCCTC	vector
M00292:91:000000000-AHYF2:1:1107:24602:3505	AGAGACGCCGCAAAATGAATTTGTGTCTCTACTGTGGCTTCCCGACTGGAAATCGGGCAGTGAGCGCAACGCAATTAATGTGAGTTAGCTCACTCATTAGGAACCCCAGGCTTTACACTTTATGCTTCCGGAGCGTATGTTGTGTGGAATTGTGAGCGGATAACAATTTCACACAGGAAACAAATGGAGGCCATTTCGCCGACACGTGTCCAGCGAAAGCCTC	vector
M00292:91:000000000-AHYF2:1:1107:2524:10178	AGAGACGCCGCAAAATGAATTTGTGTCTCTACTGTGGCAAAGGCAGTGAAGATGGTGGACGAGCTCGTGAAAGTCATGGGCCGGCACAAGCCCGAGAACATCGTGATCGAAATGGTGGGTGAGAACTAGACCACCTGGAGGCCATTTCGCCGACACGTGTCCAGCGAAAGCCTC	vector
M00292:91:000000000-AHYF2:1:1107:25327:9825	AGAGACGCCGCAAAATGAATTTGTGTCTCTACTGTGGCAAACCTGGCCGAGGATGCCAAACTGCAGCTGAGCAAGGACACCTACGACGACGACCTGGACAACCTGCTGGCACAGATCGGCGACCAGTATTGGAGGCCATTTCGCCGACACGTGTCCAGCGAAAGCCTC	vector
M00292:91:000000000-AHYF2:1:1107:25426:3165	AGAGACGCCGCAAAATGAATTTGTGTCTCTACTGTGGCAAGGCCGGCCTTTTTCGTGGCCGCCGGCCTTTTGGCGGCTCCCAGCTGGGACAGGTCGATCCGTGTCTCGTACAGGCCGGTGATACCCTGGCGGATCATCGTAGCGTGCGGAACATCTTTGGTGCAGGGGTACCTCATCCGGTCGAGTGTGGTGTCTAATTGGAGGCCATTTCGCCGACACGTGTCCAGCGAAAGCCTC	vector
M00292:91:000000000-AHYF2:1:1107:2544:13819	AGAGACGCCGCAAAATGAATTTGTGTCTCTACTGTGGCAGGCTGCCGGCCAGATTGGCAATGTGCTCGTGCAGGCTATCGCCCTGGCCGGACACCTGGGCTTTCTGGATGTCCTCTTTAAAGGTCAGGCTGTCGTCGTGGATCAGCTGCATGAAGTTTCTGTTGGCGAAGCCGTCGGACTTCAGGAAATCCAGGATTGTCTTGCCGGACTGCTATGGAGGCCATTTCGCCGACACGTGTCCAGCGAAAGCCTC	vector
M00292:91:000000000-AHYF2:1:1107:2555:10757	AGAGACGCCGCAAAATGAATTTGTGTCTCTACTGTGGTGGACTCCCGGATGAACTCTAAGTACGTTGAGAATGACAAGCTCATTCGGGTAGTGAAAGTGACCACCCTGAAGGCCAAGCTGGTGTCAGATTTACGGATGGATTCCCAGTTTAACAAAGTACGCGAAATCAACAACTACCACCACGCCAACGATGGAGGCCATTTCGCCGACACGTGTCCAGCGAAAGCCTC	vector
M00292:91:000000000-AHYF2:1:1107:25713:8901	AGAGACGCCGCAAAATGAATTTGTGTCTCTACTGTGGCAATTGTGGGCTGGGCCGTGATCACCGACGAGTTCAAGGTGCCCAGCAAGAAATTCAAGGTGCTGGGCAACACCGACCGGCACAGCATCAAGAAGAACCTGATCGGAGCATGGAGGCCATTTCGCCGACACGTGTCCAGCGAAAGCCTC	vector
M00292:91:000000000-AHYF2:1:1107:2573:14532	AGAGACGCCGCAAAATGAATTTGTGTCTCTACTGTGGCAGGGTTTTCCTCGAACAGCTGGTTGTAGGTCTGCACCAGCTGGATGAACAGCTTGTCCACGTCGCTGTTGTCGGGGTTCAGGTCGCCCTCGATCAGGAAGTGGCCCCGGAACTTGATGGAGGCCATTTCGCCGACACGTGTCCAGCGAAAGCCTC	vector
M00292:91:000000000-AHYF2:1:1107:26019:8144	AGAGACGCCGCAAAATGAATTTGTGTCTCTACTGTGGCAATTCTTCACCCCGTTCGGAAAATAATATATAATTTAAACCCATAATAGCGAGTCTCATACCAGTAGAGATGGAGTCTGCTGGCTTAACTATGCGGCATCAGAGCAGATTGTACTGAGAGTGCACCATAAAATTGTAAACGTTAATATTTTGTTGGAGGCCATTTCGCCGACACGTGTCCAGCGAAAGCCTC	vector
M00292:91:000000000-AHYF2:1:1107:26040:8728	AGAGACGCCGCAAAATGAATTTGTGTCTCTAGTCTTATTTTAACTTGCTATTTCTAGCTCTAAAACCCACTGCCACAGTAGAGACACGGTGTTTCGTCCTTTCCACAAGATATATAAAGCCAAGTAATCGAAATACTTTCAAGTTACGGTAAGCATATGATAGTCCATTTTAAAACATAATTTTAAAACTGCAAACTACCCAAGAAATTATTACTGTCTACGTCCCTTGACTGCCAGTGTCATAGGGGGTTAACCCCCCAGGGAGGTTCACAGTTTATCACCGCCAGAAGGTGGAGGCCATTTCGCCGACACGTGTCCAGCGAAAGCCTC	vector
M00292:91:000000000-AHYF2:1:1107:26176:12826	AGAGACGCCGCAAAATGAATTTGTGTCTCTACTGTGGCAACCTGGATGACCAGAAAGAGCGAGGAAACCATCACCCCCTGGAACTTCGAGGAAGTGGTGGACAAGGGCGCTTCCGCCCAGAGCTTCATCGAGCGGATGACCAACTTCGATAAGAACCTGCCCAACGAGAAGGTGCTGCCCAAGCACAGCCTGCTGTACGAGTACTTCACCGTGTATATGGAGGCCATTTCGCCGACACGTGTCCAGCGAAAGCCTC	vector
M00292:91:000000000-AHYF2:1:1107:26296:16971	AGAGACGCCGCAAAATGAATTTGTGTCTCTACTGTGGCACTCGAGTAGTTCTTCGTTGCCGTCCATCTTTTCTAGGATGGGTTTGATGAACTGGTAAAACCCTGCCTGGCTGGCTCCGCCGGCTATCCACTATTAAAGAACGTTGACGCAAAAGTAAAAGGCCGAAAAACCATCTATCAGTGCGATGGTTCATTTGGAGGCCATTTCGCCGACACGTGTCCAGCGAAAGCCTC	vector
M00292:91:000000000-AHYF2:1:1107:26887:18672	AGAGACGCCGCAAAATGAATTTGTGTCTCTACTGTGGGAAAGGAAGTTTTAAATCAAACGAATGTATATATGAGTAAACTTGGTGTGACTTGTTCCAATGGTTAATCAGTCAGGCAGCTATCTCATCGATCTGTCTATTTCATGCATCCATCGTTGCTTGCCTCCTCAACATGTCGATAAGTACCATAGGGATGGGATTATCAGATGGACCCAGTGATGGAGGCCATTTCGCCGACACGTGTCCAGCGAAAGCCTC	vector
M00292:91:000000000-AHYF2:1:1107:26899:15186	AGAGACGCCGCAAAATGAATTTGTGTCTCTACTGTGGCAAATCGCTGAGATAGGTGCCTCACTGATTAAGCATTGGTAACTGTCAGACCAAGTTTACTCATATATACTTTAGATTGATTTAAAACTTCATTTTTAATTTAAAAGGATCTAGGTTGGAGGCCATTTCGCCGACACGTGTCCAGCGAAAGCCTC	vector
M00292:91:000000000-AHYF2:1:1107:27130:13743	AGAGACGCCGCAAAATGAATTTGTGTCTCTACTGTGGCAAAGTCCTTTCTGTGGAAGAGGATAAGAGGCACGAGCTGCACTCGATCTTAGGCAACATCGTGTACGAGGTTGCCTACCACGAGGAGTACCCCACCATCTACCAAATGACAAAGAAACTGGGGGAGATCACCAACAGAGACAGACAGCCGCCGAAAAATCAGACCGTGACCCAACTGAGGATGGAGGCCATTTCGCCGACACGTGTCCAGCGAAAGCCTC	vector
M00292:91:000000000-AHYF2:1:1107:27331:9538	AGAGACGCCGCAAAATGAATTTGTGTCTCTACTGTGGCAATAATCCGACTCCATCCAGTCTATTAATTGTTGCCGGGAAGCTAAAGTAAGTAGTTCGCAAGTTAATAGTTTGAGCAACGTTGTTGCCATTGCTACAGGAATCGTGGGGTCAGTGTCGTCGTTTGGTAAGGGTTCAGTCAGGTCCGGTTCCCAACGATCAAGGCGAGCTACAGTATCCCCCCTGGTGTGCAAAAAAGCGGTTAGCTCCTTCGGTCCTCCGTTCGTTGTCAGAAGTAACTTGGCCGCAGTGTTATCACTCATGGTTATGGCAGCGCTGCATAATTCTCTTACTGTCATGCCAGTGGAGGCCATTTCGCCGACACGTGTCCAGCGAAAGCCTC	vector
M00292:91:000000000-AHYF2:1:1107:27399:20730	AGAGACGCCGCAAAATGAATTTGTGTCTCTACTGTGGCAATTTTGTTAAAATTCGCGTTAAATTTTTGTTAAATCAGCTCATTTTTTAACCAATAGAACGAAATCGGCAGAATCCCTTATAAATCAAAAGAATAGCCCAATATAGGGTTTGGAGGCCATTTCGCCGACACGTGTCCAGCGAAAGCCTC	vector
M00292:91:000000000-AHYF2:1:1107:27524:16089	AGAGACGCCGCAAAATGAATTTGTGTCTCTACGGTGGCAAATGATAGACTCTTTGCTGAAGCCGCCTGTCTGCACCTCGGTCTTTTTCACGATAGTCACTTGGGGCATGCTCAGCAATTTCCGCACGGTGGCAAAATCCCGGCCCTTATCCCACACGATCTCCCCGGTTTCGCCGTTTGTCTCGAACCGAGGCCGCTTCCGGATCTCGCCGTTGGCCAGGGTAATCTCGGTCTTGAAAAAGTTCATGATGTTGCGGTAGAAGAATGGAGGCCATTTCGCCGACACGTGTCCAGCGAAAGCCTC	vector
M00292:91:000000000-AHYF2:1:1107:27693:19017	AGAGACGCCGCAAAATGAATTTGTGTCTCTACTGTGGCAATCTTGGCTTTATATATCTTGTGGAAAGGACGAAACACGGTGTCTCTACTGTGGCAATGGGGTGGAGAGCTCGAAATAGCAAGTTAAAATAAGGGTAGTCCGTTATCTGGGTAAACATCGACATCTACATAGGACATTATCAACAATGGAAGTAATAAAATTTCAATCCCCAATTTCGTTACATTCTCATATGCAATGTTGTATATTTGATGATAAAAACTACACCTTCTATATAACGTCACCTTTAAAATGACAACTTGTTAATGTAGACCGTTTCGCCGACACGTGTCCAGCGAAAGCCTC	vector
M00292:91:000000000-AHYF2:1:1107:27902:9790	AGAGACGCCGCAAAATGAATTTGTGTCTCTACTGTGGCAAGGAAACCGGTTTGGATTGAAGGGTGATCATTTTAACTTCCCGGCTTCGCTTGTCATTCTCGTCGTCCTTGGCGTTTATCCGGTTCCTGGCCTTTTACTGGCCTTTTGCTCACATGTGATTTCCTGCTTTATCCACTGATGCTGTGGAGAACCGTATTACCCCCTTTGAGTGAGCTGATATGGAGGCCATTTCGCCGACACGTGTCCAGCGAAAGCCTC	vector
M00292:91:000000000-AHYF2:1:1107:27913:15270	AGAGACGCCGCAAAATGAATTTGTGTCTCTACTGTGGCAACGTTACTACACAAAAAGACAGGGTGGGGAGGGGGGGGAGATGGGGAGAGTGAAGCAGAACGTGGGGCTCACCTCGACCATGGTAATAGCGATGACTTGGAGGCCATTTCGCCGACACGTGTCCAGCGAAAGCCTC	vector
M00292:91:000000000-AHYF2:1:1107:28461:10578	AGAGACGCCGCAAAATGAATTTGTGTCTCTACTGTGGCAACTTTATCCGCCTCCATCCAGTCTATTAATGGTTGCCGGGAAGCAAGGGTAAGTAGTTCGCCAGTTAATTGGAGGCCATTTCGCCGACACGTGTCCAGCGAAAGCCTC	vector
M00292:91:000000000-AHYF2:1:1107:28725:15917	AGAGACGCCGCAAAATGAATTTGTGTCTCTACTGTGGCACAAGAGTCCACTATGAAAGAACGTGTCCTCCAAAGCCAAACGGCGAAAAACCGACTATCAGGGCGCTGGCCCACAACGTGAAACATCGACCAAATCAATGGAGGCCATTTCGCCGACACGTGTCCAGCGAAAGCCTC	vector
M00292:91:000000000-AHYF2:1:1107:3038:9574	AGAGACGCCGCAAAATGAATTTGTGTCTCTACTGTGGCACACGAGCAGTTCCTCGGTGCCGTCCATCTTTTCCAGGATGGGCTTGATGAACTTGTAGAACTCTTCCTGGCTGGCTCCGCCGGCTATCCACTATTAAAGAACGTGGACTCCAACGTCAAAGGGCGAAAAACCGTCTATCAGAGCGATGGTTCATTTGGAGGCCATTTCGCCGACACGTGTCCAGCGAAAGCCTC	vector
M00292:91:000000000-AHYF2:1:1107:3204:16856	AGAGACGCCGCAAAATGAATTTGTGTCTCTACTGTGGCAATCTCTTGCAGATAGCAGATCCGGTTCTTCCGTCTGGTGTATCTTCTTCTGGCGGTTCTCTTCAGCCGGGTGGCCTCGGCTGTTGGAGGCCATTTCGCCGACACGTGTCCAGCGAAAGCCTC	vector
M00292:91:000000000-AHYF2:1:1107:3565:18164	AGAGACGCCGCAAAATGAATTTGTGTCTCTACTGTGGCAATCTTGGCTTTTTATATCTTGTGGAAAGGACGAAACACCGTTTCTCTACTGTGGCAATGGGTTTTAGAGCTAGAAATAGCAAGTTAAAATAAGGCTAGTCCGTTATCTGTGTAAACGTCGACATCTAAATATGACATTATCAACTATTGCAGTAGTAAAAATTCAATCCCCAATATCTTTACATTCGAATGTTACATGTTGTAGATTTGGTGATAAAAAAGACACCTTCGATATAACGTCACCTTTAAAATGACAACTTGTTAATGGAGGCCATTTCGCCGACACGTGTCCAGCGAAAGCCTC	vector
M00292:91:000000000-AHYF2:1:1107:3741:18184	AGAGACGCCGCAAAATGAATTTGTGTCTCTACTGTGGCTTGCGCGTCACCACCACACCCGCCGCGCTTAATGCGCCCGCTCCTTTCGCTTTCTTCCCTTCCTTTCTCGCCACGTTCGCCGGCTTTCCCCGTCAAGCTCTAAATCGGGGGCTCCCTTTAGGGTTCCGATTTAGTGCTTTACGGCACCTCGACCCCAAAAAACTTGATTTGGGTGATGGTTCACGTAGTGGGCCATCGCCCTGATAGACGGTTTTTCGCCCTTTGACGTTGGAGTCCACGTTCTTTAATAGTGGATGGAGGCCATTTCGCCGACACGTGTCCAGCGAAAGCCTC	vector
M00292:91:000000000-AHYF2:1:1107:4134:7085	AGAGACGCCGCAAAATGAATTTGTGTCTCTACTGTGGCAATGGACTATAAGGACCACGACGGAGACTACAAGGATCATGATATTGATTACAAAGACGATGACGATAAGATGGCCCCAAAGAAGAAGCGGAAGGTCGGTATCCACGGAGTCCCAGCAGCCGACAAGAAGTACAGCATCGGCCTGGACATCGGCACCAACTCTTTGGGCTGGGCCGTGATCACCGGCGAGTACAAGGTGCCCAGCAAGAAATTCAAGGTGCTGGGCATGGAGGCCATTTCGCCGACACGTGTCCAGCGAAAGCCTC	vector
M00292:91:000000000-AHYF2:1:1107:4311:11005	AGAGACGCCGCAAAATGAATTTGTGTCTCTACTGTAAGAAAAAGTAAGAATTCCTAGAGCTCGCTGATCAGCCTCGACTGTGCCTTCTAGTTGATGGAGGCCATTTCGCCGACACGTGTCCAGCGAAAGCCTC	vector
M00292:91:000000000-AHYF2:1:1107:4702:18814	AGAGACGCCGCAAAATGAATTTGTGTCTCTACTGTGGCAAGAACAAGAGTCCACTATTAAAGAACGTGGACTCCAACGTCAAAGGGCGAAAAACCGTGGAGGCCATTTCGCCGACACGTGTCCAGCGAAAGCCTC	vector
M00292:91:000000000-AHYF2:1:1107:4733:15003	AGAGACGCCGCAAAATGAATTTGTGTCTCTACTGTGGCAAGGAATAAGGGCGACACGGAAATGTTGAATACTCATACTCGTCCTTTTTCAATATTATTGAAGCATTTATCAGGGTTATTGTCTCATGAGCGGATACATATTTGAATGTATTTAGAAAAATAAACAAATAGGGGTTCCGCGCACATTTCCCCGAAAAGTGCCACCTGACGTCTAAGAAACCATTATTATCATGACATTAACCTATAATTCGCCGACACGTGTCCAGCGAAAGCCTC	vector
M00292:91:000000000-AHYF2:1:1107:5002:12365	AGAGACGCCGCAAAATGAATTTGTGTCTCTACTCGCCCTTATTCCCTTTTTTGCGGGATTTTGCCTTCCTGTTTTTGCTCACCCAGAAACGCTGGTGAAAGTAAAAGATGCTGAAGATCAGTTGCCCTCCGAAGAGGTCGTGAAGAAGATGAAGAACTACTGGCGGCAGCTGCTATGGAGGCCATTTCGCCGACACGTGTCCAGCGAAAGCCTC	vector
M00292:91:000000000-AHYF2:1:1107:5079:14390	AGAGACGCCGCAAAATGAATTTGTGTCTCTACTGTGGCAAGGTCAGGATCTTCTCGATCTTTTCCCGGTTGTCCTTCAGGAATGGGTAAAAATTGGAGGCCATTTCGCCGACACGTGTCCAGCGAAAGCCTC	vector
M00292:91:000000000-AHYF2:1:1107:5187:15126	AGAGACGCCGCAAAATGAATTTGTGTCTCTACTGTGGCAACAGCAACATCATGAACTTTTTCAAGACCGAGATTACCCTGGCCAACGGCGAGATCCGGAAGCGGCCTCTGATCGAGACAAACGGCGAAACCGGGGAGATCGTGTGGGATAAGGGCCGGGATTTGGCCATTCTTCTTCTCGCCGGGCATGGAGGCCATTTCGCCGACACGTGTCCAGCGAAAGCCTC	vector
M00292:91:000000000-AHYF2:1:1107:5211:14354	AGAGACGCCGCAAAATGAATTTGTGTCTCTACTGTGGCAATTTACAAAGTGCGCGAGATCAACAACTACCACCACGCCCACGACGCCTGGAGGCCATTTCGCCGACACGTGTCCAGCGAAAGCCTC	vector
M00292:91:000000000-AHYF2:1:1107:5481:16307	AGAGACGCCGCAAAATGAATTTGTGTCTCTACTGTGGCAAGAAAGGAGCGGGCGCTAAGGCGCTGGCAAGTGTAGCGGTCACGCTGGAGGCCATTTCGCCGACACGTGTCCAGCGAAAGCCTC	vector
M00292:91:000000000-AHYF2:1:1107:5578:5892	AGAGACGCCGCAAAATGAATTTGTGTCTCTACTGTGGCAATCGCTGTCTGCATCAGGCACTTCTTAATGGCTGGGCTGTCGTCTAGATTGGAAATGTGCTGAATGGAGGCCATTTCGCCGACACGTGTCCAGCGAAAGCCTC	vector
M00292:91:000000000-AHYF2:1:1107:5612:9732	AGAGACGCCGCAAAATGAATTTGTGTCTCTACTGTGGCAAATGCAATTTCCTCATTTTATTAGGAAAGGACAGTGGGAGTGGCACCTTCCAGGGTCAAGGAAGGCACGGGGGAGGGGCAAACAACAGATGGCTGGCAACTAGAAGGCACAGTCGAGGCTGATCAGCGAGCTCTAGTCGAGATCCGATGCATGGGGTCGTGCGCTCCTTGATGGAGGCCATTTCGCCGACACGTGTCCAGCGAAAGCCTC	vector
M00292:91:000000000-AHYF2:1:1107:5655:19069	AGAGACGCCGCAAAATGAATTTGTGTCTCTACTGTGGCAAGCCAGCCGGAAGGGCCGAGCGCAGAAGTGGTCCTGCAACTTTATCCGCCTCCATCCAGTCTATTAATTGTTGCCGGGAAGCTAGAGTAAGTAGTTCGCCAGTTAATGGAGGCCATTTCGCCGACACGTGTCCAGCGAAAGCCTC	vector
M00292:91:000000000-AHYF2:1:1107:6168:20329	AGAGACGCCGCAAAATGAATTTGTGTCTCTACTGTGGCAACGAGCAGTTCCTCGGTGCCGTCCATCTTTTCCAGGATGGGCTTGATGAACTTGTAGAACTCTTCCTGGCTGGCTCCGCCGTTGGAGGCCATCTCGCCGACACGTGTCCAGCGAAAGCCTC	vector
M00292:91:000000000-AHYF2:1:1107:6644:9663	AGAGACGCCGCAAAATGAATTTGTGTCTCTACTGTGGCAAGCGGATACATATTTGAATGTATTTAAAAAAATAAACAAATAGGGGTTCTGCGCACATTTCCCCGAAAAGTGCCACCTGACGTCTAAGAACCCATTATTATCATGACATTAACCTAAAAAAATAGGCGTATCAAGAGGCCCTTTCGTCTCGCGCGTTTCGGTGATGACGGTGAAAACCTCTGACACATGCAGCCCCCGGAGACGGTCACAGCTTGTCTGTAAGCGGATGCCGGGAGCAGACGAGCCCGTCAGGGCGCAATGGAGGCCATTTCGCCGACACGTGTCCAGCGAAAGCCTC	vector
M00292:91:000000000-AHYF2:1:1107:6820:17420	AGAGACGCCGCAAAATGAATTTGTGTCTCTACTGTGGCAACTGGGGAGCGGCCGCAGGAACCCCTAGTGATGGAGTTGGCCACTCCCTCTCTGCGCGCTCGCTCGCTCACTGATGGAGGCCATTTCGCCGACACGTGTCCAGCGAAAGCCTC	vector
M00292:91:000000000-AHYF2:1:1107:6831:2989	AGAGACGCCGCAAAATGAATTTGTGTCTCTACTGTGGCAAGCTTTAAAAAATAAAAAAAAAACAAATAAATGAAAAACTGGTGGTGGGGAGGGGGGTGGAGAAGGGGAGAGTGAAGCAGAACGTGGGGCTCACCTCGACCATGGTAATAAGATGGAGGCCATTTCGCCGACACGTGTCCAGCGAAAGCCTC	vector
M00292:91:000000000-AHYF2:1:1107:6959:10242	AGAGACGCCGCAAAATGAATTTGTGTCTCTACTGTGGCAGTATTGTGTTTCTACGGCGGCGGCGGCGGCCCTATAAAAAGCGAAGCGCGCGGCGGGCGGGAGTCGCCGACACGTGTCCAGCGAAAGCCTC	vector
M00292:91:000000000-AHYF2:1:1107:7173:14621	AGAGACGCCGCAAAATGAATTTGTGTCTCTACTGTGGCAAGATGCAGTTCGATGTATCGAACTTGTGAAGCCAACCGATAGTTAGAAGCTTTTATTTTCACCAGAGTTTCTGGGCGAACAAAACCAGGATCGCAAAATGGGGCAGAAACGGAAAGAAGTGGAGCAAAGAAAAGTTGCATACTCCTACGTTGGAGGCCATTTCGCCGACACGTGTCCAGCGAAAGCCTC	vector
M00292:91:000000000-AHYF2:1:1107:7356:11324	AGAGACGCCGCAAAATGAATTTGTGTCTCTACTGTGGCAAGGCCCAGATCGGCGACCAGTACGCCGACCTGTTTCTGGCCGCCAAGAACCTGTCCGACGCCATCCTGCTGAGCGACATCCTGAGAGTGAACACCGAGATCACCAAGGCCCCCCTGAGCGCCTCTATGAACAAGAGATACGACGAGCACCACCAGGACCTGACCCTGCTGAAAGCTCTCGTGCGGCAGCAGCTGCCTGAGAAGTGATGAGCGAAATAGACAGATCGCTGAGATAGGTGCCTCACTGATTAAGCATTGGTAACTGTCAGACCAAGTTTACTCATTGGAGGCCATTTCGCCGACACGTGTCCAGCGAAAGCCTC	vector
M00292:91:000000000-AHYF2:1:1107:7594:19862	AGAGACGCCGCAAAATGAATTTGTGTCTCTACTGTGGCAAGATGCGGTGGGCTCGATGGCTTCTGAGGCGGAAAGAACCAGCTGGGGCTCGAGATCCACTAGTTCTAGCCTCGAGGCTAGAGCGGTGGAGGCCATTTCGCCGACACGTGTCCAGCGAAAGCCTC	vector
M00292:91:000000000-AHYF2:1:1107:7726:15030	AGAGACGCCGCAAAATGAATTTGTGTCTCTACTGTGGCAACAAAAGAATAGCCCGAGATAGAGTTGAGTGTTGTTCCAGTTTGGAACAAGAGTCCACTATTAAAGAACGTGGACTCCAACGTCAATGGAGGCCATTTCGCCGACACGTGTCCAGCGAAAGCCTC	vector
M00292:91:000000000-AHYF2:1:1107:7829:18531	AGAGACGCCGCAAAATGAATTTGTGTCTCTACTGTGGCAACAAGAAAATCGAGTGCTTCGACTCCGTGGAAATCTCCGGCGTGGAAGATCTGGAGGCCATTTCGCCGACACGTGTCCAGCGAAAGCCTC	vector
M00292:91:000000000-AHYF2:1:1107:7884:11857	AGAGACGCCGCAAAATGAATTTGTGTCTCTACTGTGGCTGGAAGAGTCCTTCCTGGTGGAAGAGGATAAGAAGCACGAGCGGCACCCCATCTTCGGCAACATCGTGGACGAGGTGGCCTACCACGAGAAGTACCCCACCATCTATGGAGGCCATTTCGCCGACACGTGTCCAGCGAAAGCCTC	vector
M00292:91:000000000-AHYF2:1:1107:8201:16728	AGAGACGCCGCAAAATGAATTTGTGTCTCTACTGTGGCAAGAAAGGACGAAACACCGTGTCTCTACTGTGGAAATGGGTTTTAGAGCTAGAAATAGCAAGTTAAAATAAGGCTAGTCCGTTATCAACTTGAAAAAGTGGCACCGAGTCGGTGCTTTTTTTTTTTAGAGCTAGAAATAGCAAGTTAAAATAAGGCTAGTACGTTTTTAGCGCGTGCGCCAATTCTGCAGACAAATGGCTCTAGAGGTACCCGTTACATAACTTACGGTAAATGGCCCGCATGGAGGCCATTTCGCCGACACGTGTCCAGCGAAAGCCTC	vector
M00292:91:000000000-AHYF2:1:1107:8242:2548	AGAGACGCCGCAAAATGAATTTGTGTCTCTACTGTGGCAAACTCCCACTGTCCTTTCGAAAAAAAATGGGGAAATTGCATCGCGTTGTCTGAGTAGGTGTGACCGTTGTTGCGCACGGAGATCAGACCAGTCAACAGGTATAAGGGAGATAGTATTGCCCGAAAAAATAAAGCTAACATGCCAAAGGTATACAGAGAGTCGCTCTTAGTGGAGGGGACGATTACCTACCAATCTGTCGATTCGTTGGATGTTATGTGTTGTTCTCGCTGTGGTTGGCAGGTTACGGCCAAGTTCGGTAAGAGTGAGTGTTTTATGGAGGCCATTTCGCCGACACGTGTCCAGCGAAAGCCTC	vector
M00292:91:000000000-AHYF2:1:1107:8478:20357	AGAGACGCCGCAAAATGAATTTGTGTCTCTACTGTGGCAACTTCGAGAAGAATCCCATCGACTTTCTGGAAGCCAAGGGCTACAAAGAAGTGAAAAAGGACCTGATCATCAATGGAGGCCATTTCGCCGACACGTGTCCAGCGAAAGCCTC	vector
M00292:91:000000000-AHYF2:1:1107:8515:9215	AGAGACGCCGCAAAATGAATTTGTGTCTCTCCGGTGGCAAACGTGAGCCATAACCCAAATCAAGTTTTTTGCGGTCGAGGTGCAGAAAAGCCCTAGATCGGGCGTGAAGGGCATTTCGCCGACACGTGTCCAGCGAAAGCCTC	vector
M00292:91:000000000-AHYF2:1:1107:8677:21827	AGAGACGCCGCAAAATGAATTTGTGTCTCTACTGTGGCAATCTTGGCTTTATATATCTTGTGGAAAGGACGAAACACCGTGTCTCTACTGTGGCAATGGGTTTTAGAGCTAGAAATAGCAAGTTAAAATAAGGCTAGTCCGTTATCTGTGTAAACGTCGACATCTAAATATGACATTATAAACTATTTTAGTAGTAAAATTTCAAACCCCAATTGCTTTACATTCGAATGGTACATGTTGTATATTTTATGATAAAAAAGACACCTTCGATATAACGTCACCTTTAAAATGACAACTTGTTAATGGAGGCCATTTCGCCGACACGTGTCCAGCGAAAGCCTC	vector
M00292:91:000000000-AHYF2:1:1107:8819:10898	AGAGACGCCGCAAAATGAATTTGTGTCTCTACTGTGGCAAGAAGTCCGACGGCTTCGCCAACAGAAACTTCATGCAGCTGATCCACGACGACAGCCTGACCTTTAAAGAGGACATCCAGAAAGCCCGAACGAAAACTCACGTTAAGGGATTTTGGTCATGAGATTATCAAAAAGGAACTTCACCTAGATCCTTTTAAATTAAAAATGAAGTTTTAAATCAACCTAAAGTATATATGAGTAAACTTGGATGGAGGCCATTTCGCCGACACGTGTCCAGCGAAAGCCTC	vector
M00292:91:000000000-AHYF2:1:1107:8860:13173	AGAGACGCCGCAAAATGAATTTGTGTCTCTACTGTGGCAACTCAGGGGCGGGGCGGGCGCCCGAAGGTCCTCCGGAGGCCCGGCATTCTGCACGCTTCAAAAGCGCACGTCTGCCGCGCTGTTCTCCTCTTCCTCATCTCCGGGCCTTTTGACCTGCAGCCATCTAGATCAGCTTACCATGACCGAGTACAAGCCCACGGTGCGCCTCGCCACCCGCGACGACGTCCCCAAATGGAGGCCATTTCGCCGACACGTGTCCAGCGAAAGCCTC	vector
M00292:91:000000000-AHYF2:1:1107:9103:20560	AGAGACGCCGCAAAATGAATTTGTGTCTCTACTGTGGCAATTCACCAGCGTTTCTGGGTGAGCAAAAACAGGAAGGCAAAATGCCGAAAAAAAGGGAATAAGGGCGACACGGAAATGTTGAATACTCATACTCTTCCTTCTTCAATATTATTGAAGCATTTATCAGGGTTATTGTCTCATGAGCGGATACATATTTGACAATGGAGGCCATTTCGCCGACACGTGTCCAGCGAAAGCCTC	vector
M00292:91:000000000-AHYF2:1:1107:9118:15174	AGAGACGCCGCAAAATGAATTTGTGTCTCTACTGTGGCAATTAATAGCGATGACTAATACGTAGATGTACTGCCAAGTAGGAAAGTTCCATAAGGTCATGTACTGGGCACAATGCCAGGCGGGCCCTTTGCCGTCATTGACTTAAATAGGGGGCGTACTTGGCATATGATACACTTGAGGTACTGCCAAGTGAGCAGTTTACCGTAAATACTCCACCCACTGACGTCAATGGAAAGTCCATAGTGGCGTTGGAGGCCATTTCGCCGACACGTGTCCAGCGAAAGCCTC	vector
M00292:91:000000000-AHYF2:1:1107:9183:3621	AGAGACGCCGCAAAATGAATTTGTGTCTCTACTGTGGCAAGTACGGCGACTACAAGGTGTACGACGTGCGGAAGATGATCGCCAAGAGCGAGCAGGAAATCGGCAAGGCTACCGCTAAGTACTTCTTCTACAGCAACATCATGAACTTTTTCAAGACCGAGATTACCCTGGCCAACGGCGAGATCCGGAAGCGGCCTCTGATCGATGGAGGCCATTTCGCCGACACGTGTCCAGCGAAAGCCTC	vector
M00292:91:000000000-AHYF2:1:1107:9330:22777	AGAGACGCCGCAAAATGAATTTGTGTCTCTACTGTGGCAAGTCGGTGTTTTTTTGTTTTGGAGCTAGAAATAGCAAGTTAAAATAAGGCTAGTCCGTTTTTAGCGCGTGCGCCAATTCTGCAGACAAATGGCTCTAGAGGTACCCGTTACATAACTTACGGTAAATGGCCCGCCTGGCTGACCGCCCAACGATGGAGGCCATTTCGCCGACACGTGTCCAGCGAAAGCCTC	vector
M00292:91:000000000-AHYF2:1:1107:9415:8528	AGAGACGCCGCAAAATGAATTTGTGTCTCTACTGTGGCAAAAGGACAGTGGGAGTGGCACCTTCCAGGGTTAAGGAAGGCACGGGGGAGGGGCAAACAACAGATGGCTGGCAACTAGAAGGCACAGTCGAGGCTGATCAGCGAGCTCTAGTCGAGATCCGATGCATGGGGTCGTGCGCTGGAGGCCATTTCGCCGACACGTGTCCAGCGAAAGCCTC	vector
M00292:91:000000000-AHYF2:1:1107:9440:23938	AGAGACGCCGCAAAATGAATTTGTGTCTCTACTGTGGTCGCCCGGCCTCAGTGAGCGAGCGAGCGCGCAGCTGCCTGCAGGGGCGCCTGATCCGGTATTTTAGCCTTACGCATCTGTGCGGTATTTCACACCGCATACGTCAAAGCAACCATAGTAATGGAGGCCATTTCGCCGACACGTGTCCAGCGAAAGCCTC	vector
M00292:91:000000000-AHYF2:1:1107:9447:11482	AGAGACGCCGCAAAATGAATTTGTGTCTCTACTGTGGCAATTTTAAGGGATGGTTGGTTGGTGGGGTATTAATGTTTAATTACCTGGAGCACCTGCCTGAAATCACTTTTTTTCAGGTTGGACCGGTGCCACCATGGTGGAGGCCATTTCGCCGACACGTGTCCAGCGAAAGCCTC	vector
M00292:91:000000000-AHYF2:1:1107:9635:7662	AGAGACGCCGCAAAATGAATTTGTGTCTCTACTGTGGCAAAAAGCCCGGGCGGCCTCAGTGAGCGAGCGAGCGCGCAGCTGCCTGCAGGGGCGCCTGATGCGGTATTTTCTCCTTACGCATCTGTGCGGTATTTCACACCGCATATGGAGGCCATTTCGCCGACACGTGTCCAGCGAAAGCCTC	vector
M00292:91:000000000-AHYF2:1:1107:9970:4404	AGAGACGCCGCAAAATGAATTTGTGTCTCTACTGTGGCAATCGCCCGGCCTCAGTGAGCGAGCGAGCGCGCAGAGAGGGAGTGGCCAACTCCATCACTAGGGGTTCCTGCGGCGTGGAGGCCATTTCGCCGACACGTGTCCAGCGAAAGCCTC	vector
M00292:91:000000000-AHYF2:1:1108:10056:14584	AGAGACGCCGCAAAATGAATTTGTGTCTCTACTGTGCCAGCGCCTTATCGCGCGCTCCCTTCGCCTGCTTCCCTTCCTTGCTCGCTACGTTCGCCTGCGTTCCCCGTCAAGCTCTAAATCGGTGGCTCCCTTTAGGGTTCCGATTTAGTGCTTTACGGCACCTAGACCCCAAAAAACTTGATTTGGGTGATGGTTCACATATGTGGCCATCGTCCTAATGGAGGCCATTTCGCCGACACGTGTCCAGCGAAAGCCTC	vector
M00292:91:000000000-AHYF2:1:1108:10218:10248	AGAGACGCCGCAAAATGAATTTGTGTCTCTACTGTGGCAAGCTCTAAAACAAAAAAGCACCGACTCGGTGCCACTTTTTCAAGTTGATAACGGACTAGCCTTATTTTAACTTGCTATTTCTAGCTCTAAAACCCATTGCCACAGTTGAGAAACGGTGTTTCGTCCTTTCCAAAAGATATATAAAGCCAAGAAATCGAAATACTTTCAAGTTACGGTAAGCACATGATAGACCATGTTAAAAGAGGCCATTTCGCCGACACGTGTCCAGCGAAAGCCTC	vector
M00292:91:000000000-AHYF2:1:1108:10322:5093	AGAGACGCCGCAAAATGAATTTGTGTCTCTACTGTGGCAACCTAAGAAGTACGGCGGCTTCGACAGCCCCACCGTGGCCTATTCTGTGCTGGTGGTGGCCAAAGGGGAAAAGGGCAAGTCCAAGAAACTGAAGAGTTTGAAAGAGCTAAACCCAGCTGTCTCTTGATGAAGCAGGCCTTATCCAGTTCGCTCAGGCCGCCTCTCTCGGCCTTGGTCAGATTGTCGAACTTTCTCTGGATAATCAGCTTGGCGTTCAGCAGCTGCTGGAGGCCATTTCGCCGACACGTGTCCAGCGAAAGCCTC	vector
M00292:91:000000000-AHYF2:1:1108:10497:4911	AGAGACGCCGCAAAATGAATTTGTGTCTCTACTGTGGCAAAAAAGTACGGCGGCTTCGACAGCCCCACCGTGGCCTATTCTGTGCTGGTGGTGGCCAAAGTGGAAAAGGGCAAGTCCAAGAAACTGAAGAGTGTGAAAGAGCTGCAATGGAGGCCATTTCGCCGACACGTGTCCAGCGAAAGCCTC	vector
M00292:91:000000000-AHYF2:1:1108:10528:15645	AGAGACGCCGCAAAATGAATTTGTGTCTCTACTGTGGCAAGCAGAGGCCAGCATTCTCTTCCGGCCGTTTTCCAGCTCGAACAGGGAGTACTTAGGCAGCTTGATGATCTGGAGGCCATTTCGCCGACACGTGTCCAGCGAAAGCCTC	vector
M00292:91:000000000-AHYF2:1:1108:10738:2873	AGAGACGCCGCAAAATGAATTTGTGTCTCTACTGTGGCAAGCTCGACATCGGCTAGGTGTGGGTCGCGGACGACGGCGCCGCAGTGGCGGTCTGGACCACGCCGGAGCGCGTCGAAGCGGGGGCGGTGTTCGCCGAGATCGTGGAGGCCATTTCGCCGACACGTGTCCAGCGAAAGCCTC	vector
M00292:91:000000000-AHYF2:1:1108:10854:19640	AGAGACGCCGCAAAATGAATTTGTGTCTCTACTGTGGCAAATTGAAAAAGGAAGAGTATGAGTATTCAACATTTCCGTGTCGCCCTTATTCCCTTTTTTGCGGCATTTTGCCTTCCTGTTTTTGCTCACCCAGAAACGCTGGTGAAAGTAAAAGATGCTGAAGATCAGTTGGGTGCACGATTGGGTTACATCGAACTGGATATCAACAGCGGTAAGATCCTTGAGAGTTTTCGCCCCGATGGAGGCCATTTCGCCGACACGTGTCCAGCGAAAGCCTC	vector
M00292:91:000000000-AHYF2:1:1108:11053:15598	AGAGACGCCGCAAAATGAATTTGTGTCTCTACTGTGGCTTCACGAAGGGAGAAAGGCGGACAGGTATCCGGTATGCGGCTGGTATGGAGGCCATTTCGCCGACACGTGTCCAGCGAAAGCCTC	vector
M00292:91:000000000-AHYF2:1:1108:11228:20273	AGAGACGCCGCAAAATGAATTTGTGTCTCTACTATGGCAACAGCAACACCTTTACTTTTTTCACGAACGAGGTTAGACTGGTCAACGCCGCGCTCCGGAAACGGCCTCTGCTCGAGAGACACGGCGCAACCGGGAGAAGCGTGTGGGATAAGGGCCGGGATTTGGCAATAATTCTGCTCGCAGGACATGGAGGCCATTTCGCCGACACGTGTCCAGCGAAAGCCTC	vector
M00292:91:000000000-AHYF2:1:1108:11510:9004	AGAGACGCCGCAAAATGAATTTGTGTCTCTACTGTGGCAATCGGAAAAAGAGTTGGTAGCTCTTGATCCGGCAAACAAACCACCGCTGGTAGCGGTGGTTTTTTTGTTTTGGAGGCCATTTCGCCGACACGTGTCCAGCGAAAGCCTC	vector
M00292:91:000000000-AHYF2:1:1108:11519:19198	AGAGACGCCGCAAAATGAATTTGTGTCTCTACTGTGACAACGCCGGGCAAGAGCAACTCGGTCGCCGCATACACTATTTTCAGAATGACTTGGTTGAGTACTCACCAGTCACAGAAAAGCATCTTACGGATGGCATGACAGTAAGAGAATTATGCAGTGCTGCCAAAACCATGAGTGATAACACTGCGGCTGGAGGCCATTTCGCCGACACGTGTCCAGCGAAAGCCTC	vector
M00292:91:000000000-AHYF2:1:1108:12085:6628	AGAGACGCCGCAAAATGAATTTGTGTCTCTACTGTGGCAACAGCTTCTCATAGTGGCTGGCCAGGTACGGGAAGTTCACATATTTGGAGGGCAGGGCCAGTTCGTTTCCCTTCTGCAGTTCGCCGTGGAGGCCATTTCGCCGACACGTGTCCAGCGAAAGCCTC	vector
M00292:91:000000000-AHYF2:1:1108:12144:24232	AGAGACGCCGCAAAATGAATTCGTGTCTCTACTGTGCAACAAGAGTCCACTATTAAAGAACGTGGACTCCAACGTCAAAGGGCGAAAAACCGTCTATCAGGGCGATGGTTCAGGAGGCCATTTCGCCGACACGTGTCCAGCGAAAGCCTC	vector
M00292:91:000000000-AHYF2:1:1108:12292:22903	AGAGACGCCGCAAAATGAATTTGTGTCTCTACTGTGGCAAAATCTGCTGTTTCCCCTGGCCAGAGGGCCCACGTAGTAGGGGATGCGGAAGTGGAGGCCATTTCGCCGACACGTGTCCAGCGAAAGCCTC	vector
M00292:91:000000000-AHYF2:1:1108:12309:4672	AGAGACGCCGCAAAATGAATTTGTTTCTCTACTGTGGCAACAGTTCCTCGGTGCCGTCCATCTTTTCCAGGATGGGCTTGATGAACTTGTAGAACTCCTCCTGGCTGGCTCCGCCGTCAATGTAGCCGGCGTAGCCGTTCTTGCTCTGGTCGAAGAAATGGAGGCCATTTCGCCGACACGTGTCCAGCGAAAGCCTC	vector
M00292:91:000000000-AHYF2:1:1108:12583:10242	AGAGACGCCGCAAAATGAATTTGTGTCTCTACTGTGGCGATTGTATCTTCTTCTGGTGGTCCTCTTCAGCCGGGTGTCCTCGGCAGTTTTTCCGCTGTCGAAAAGCCGGGCTCCGATCAGGTGATACTTGTTCCTCTGACGGTCGGTGTTGCCCAGCAATATGGAGGCCATTTCGCCGACACGTGTCCAGCGAAAGCCTC	vector
M00292:91:000000000-AHYF2:1:1108:12868:18536	AGAGACGCCGCAAAATGAATTTGTGTCTCTACTGTGGCAATCAGGATTGTCTTGCCGGACTGCTTGTCCCGGATGCCGTTGATCAGCTTCTGGAGGCCATTTCGCCGACACGTGTCCAGCGAAAGCCTC	vector
M00292:91:000000000-AHYF2:1:1108:12963:5686	AGAGACGCCGCAAAATGAATTTGTGTCTACCTTCGGAAAAAGAGTTTGTATCTCTTGATCCGGCAAACAAACCACCGCTGGTAGCGGTGGTTTTGTTGTTTGCAAGCAGCAGATTACGCACAGAAAAAAAGGATCTCAAGAAGATCCTTTGATCTATTCTACGGGTGGAGGCCATTTCGCCGACACGTGTCCAGCGAAAGCCTC	vector
M00292:91:000000000-AHYF2:1:1108:13061:4263	AGAGACGCCGCAAAATGAATTTGTAAGTGGTCCTGCAACTTTATCCGCCTCCATCCAGTCTATTAATTGTTGCCGGGAAGCTAGAGTAAGTAGTTCGCCAGTTAATAGTTTGCGCAAATGGAGGCCATTTCGCCGACACGTGTCCAGCGAAAGCCTC	vector
M00292:91:000000000-AHYF2:1:1108:13160:5210	AGAGACGCCGCAAAATGAATTTGTGTCTCTACTGTGGCAGGATGGGGAGAGTGAAGCAGAACGTGGGGCGCACCTCGACCATGGTATGGAGGCCATTTCGCCGACACGTGTCCAGCGAAAGCCTC	vector
M00292:91:000000000-AHYF2:1:1108:13415:18012	AGAGACGCCGCAAAATGAATTTGTGTCTCTACTGTGGCACAGAATAGGCCACGGTGGGGCTGTCGAAGCCGCCGTACTTCTTAGGGTCCCAGTCCTTCTTTCTGGCGATCAGCTTATCGCTGTTCCTCTTGGGCAGGATAGACTCTTTGCTGAAGCCGCCTGTCTGCACCTCGGTCTTTTTCACGATATTCACTTGGGGCATGCTCAGCACTTTCCGCACGTGTCCAGCGAAAGCCTC	vector
M00292:91:000000000-AHYF2:1:1108:13555:20178	AGAGACGCCGCAAAATGAATTTGCGTCTCTACTGTGGCAAGCACCTGCCTGAAATCACTTTTTTTCAGGTTGGACCGGTGCCACCATGGACTATAAGGACCACGACGGAGACTACAAGGATCATGATAATGGAGGCCATTTCGCCGACACGTGTCCAGCGAAAGCCTC	vector
M00292:91:000000000-AHYF2:1:1108:13635:12024	AGAGACGCCGCAAAATGAATTTGTGTCTCTACTGTGGCAAACGAGATGGCCAAGGTGGACGACAGCTTCTTCCACAGACTGGAAGAGTCCTTCCTGGTGGAAGAGGATATTGGAGGCCATTTCGCCGACACGTGTCCAGCGAAAGCCTC	vector
M00292:91:000000000-AHYF2:1:1108:13690:11613	AGAGACGCCGCAAAATGAATTTGTGTCTCTACTGTGGCAATTAACCACCACACCCGCCGCGCTTAATGCGCCGCTACAGGGCGCGTACTATGGTTGCTTTGACGTATGCGGTGTGAAATACCGCACAGATGCGAATGGAGGCCATTTCGCCGACACGTGTCCAGCGAAAGCCTC	vector
M00292:91:000000000-AHYF2:1:1108:13756:2663	AGAGACGCCGCAAAATGAATTTGTGTCTCTACTGTGGCAACTGCGCGCTCGCTCGCACACTGAGGCCGCCCCGGCAAAGCCCGGGCGGCGGGCGACCCGACACGTGTCCAGCGAAAGCCTC	vector
M00292:91:000000000-AHYF2:1:1108:13992:12261	AGAGACGCCGCAAAATGAATTTGTGTCTCTACTGTGGCAACACCAGGCGTTTCCCCCTGGAAGCTCCCTCGTGCGCTCTCCTGTTCCGACCCTGCCGCTTACCGGATACCTGTCCGCCTTTCTCCCTTCGGGAAGCGTGGCGCTTTCTCATAGCTCACGCTGTAGGTATCTCAGTTCGGTGTAGGTCGTTCGCTCCAAGCTGGGCTGTGTGCACGAACCCCCCGTCCAGCCCGACCGCTGCGCCTTATCCGGTGACTGGAGGCCATTTCGCCGACACGTGTCCAGCGAAAGCCTC	vector
M00292:91:000000000-AHYF2:1:1108:14337:13501	AGAGACGCCGCAAAATGAATTTGTGTCTCTACTGTGGCAACAGCGCGGGCGCCCTGTGTGAGCCAACGCGCGCGCGGCTGCATGCACCGACGCCTATTGCGGTATTTTCTCCTTAGGCAACTATGCGGTATTTCACACCGTGGAGGCCATTTCGCCGACACGTGTCCAGCGAAAGCCTC	vector
M00292:91:000000000-AHYF2:1:1108:14759:11987	AGAGACGCCGCAAAATGAATTTGTGTCTCTACTGTGGCAACACCACCAGCACAGAATAGGCCACGGTGGGGCTGTCGAAGCCGCCGTACTTCTTAGGGTCCCAGTCCTTCTGGAGGCCATTTCGCCGACACGTGTCCAGCGAAAGCCTC	vector
M00292:91:000000000-AHYF2:1:1108:14859:12502	AGAGACGCCGCAAAATGAATTTGTGTCTCTACTGTGGCAACGAGCAGTTCCTCGGTGCCGTCCATCTTTTCCAGGATGGGCTTGATGAACTTGTAGAACTCTTCCTGGCTGGCTCCGCCGTTGGAGGCCATTTCGCCGACACGTGTCCAGCGAAAGCCTC	vector
M00292:91:000000000-AHYF2:1:1108:15459:3156	AGAGACGCCGCAAAATGAATTTGTGCCTCTACTGTGGCAATACTCCTCCTCGTGTCAGGCAGTTCCCCCCCGCCCCGCAGCTCGCGTCGTGCAGGACGTGACAAATGGAAGTAGCCCGTCTCACTAGTCTCGTGCAGATTGACAGCACCGCTGAGCAATGGAAGCGGGTAGGCCGTAGGGGCAGCGGCCAAAAACAGCTTTGCTCCTTCGCCTTCTGGGCTCAGATGCTGGAGGCCATTTCGCCGACACGTGTCCAGCGAAAGCCTC	vector
M00292:91:000000000-AHYF2:1:1108:15572:9821	AGAGACGCCGCAAAATGAATTTGTGTCTCTACTGTGGCAAAAGTCCGACGGCTTCGCCAACAGAAACTTCATGCAGCTGATCCACGACGACAGCCTGACCTTTAAAGAGGACATCCAGTAAGCCCAGGTGTCCGGCCAGGGCGATAGCCTGCACGAGCACATTGGAGGCCATTTCGCCGACACGTGTCCAGCGAAAGCCTC	vector
M00292:91:000000000-AHYF2:1:1108:15679:21181	AGAGACGCCGCAAAATGAATTTGTGTCTCTACTGTGGCAATCCACTATTAAAGAACGTGGACTCCAACGTCAAAGGGCGAAAAGGAGGCCATTTCGCCGACACGTGTCCAGCGAAAGCCTC	vector
M00292:91:000000000-AHYF2:1:1108:15787:21473	AGAGACGCCGCAAAATGAATTTGTGTCTCTACTGTGGCAATTTTAAGATTATGCTTTAACATGGACTATTATATGCTTACCGTGACTTGAAAGTATTTCGATTTCTTGGCTTGATATAGCTTGTGGAAAGGTGGAGGCCATTTCGCCGACACGTGTCCAGCGAAAGCCTC	vector
M00292:91:000000000-AHYF2:1:1108:15885:14900	AGAGACGCCGCAAAATGAATTTGTGTCTCTACTGTGGCAATCACACTCTTCAGTTTCTTGGACTTGCCCTTTTCCACTTTGGCCACCACCAGCACAGAATAGGCCACGGTGGGGCTGTCGAAGCCGCCGTGTGGAGGCCATTTCGCCGACACGTGTCCAGCGAAAGCCTC	vector
M00292:91:000000000-AHYF2:1:1108:15922:11793	AGAGACGCCGCAAAATGAATTTGTGTCTCTACTGTGGCAAATGTCAAATGGCGCCAAACCGTCTATAAGGACGACGGCCAATTACTTATACCATCACCGAAATCAAGTTGATAGGGCGCGAGGCGGCGTAAAGCACTAAAGCGGAAACCGAAAGGTGGAGGCCATTTCGCCGACACGTGTCCAGCGAAAGCCTC	vector
M00292:91:000000000-AHYF2:1:1108:15924:22632	AGAGACGCCGCAAAATGAATTTGTGTCTCTACTGTGGCAAAAGCGGCAGGGTCGGAACAGGAGAGCGCACGAGGGAGCTTCCAGGGGGAATGGAGGCCATTTCGCCGACACGTGTCCAGCGAAAGCCTC	vector
M00292:91:000000000-AHYF2:1:1108:15932:14719	AGAGACGCCGCAAAATGAATTTGTGTCTCTACTGTGGCAAGGTCAAATGGCCCGCCTGGCATTGTGCCCAGTACATGACCTTATGGGACTTTCCTACTTGGCAGTACATCTACGTATTAGTCATCGCTATTACCATGGTCGAGGTGAGCCCCACGTTCTGCTTCACTCTCCCCATCTCCCCCCCCTCACCACCCCCAATATTTTGGAGGCCATTTCGCCGACACGTGTCCAGCGAAAGCCTC	vector
M00292:91:000000000-AHYF2:1:1108:16077:14253	AGAGACGCCGCAAAATGAATTTGTGTCTCTACTGTGGCAGCTCCGCCCCCCTGACGAGCATCACAAAAATCGACGCTCAAGTCAGAGGTGGCGAAACCCGACAGGACTATAAAGATACCAGGCGTTTCCCCCTGGAAGCTCCCTCGTGCGCTCTCCTGTTCCGACCCTGCCGCTTACCGGATACCTGTCCGCCTTTCTCCCTTCGGGAAGCGTGGCGCTTTCTATGGAGGCCATTTCGCCGACACGTGTCCAGCGAAAGCCTC	vector
M00292:91:000000000-AHYF2:1:1108:16093:11974	AGAGACGCCGCAAAATGAATTTGTGTCTCTACTGTGGCAATCGCCCGGCCTCAGTGAGCGAGCGAGCGCGCAGAGAGGGAGTGGCCAACTCCATCACTAGGGGTTCCTGCGGCGTGGAGGCCATTTCGCCGACACGTGTCCAGCGAAAGCCTC	vector
M00292:91:000000000-AHYF2:1:1108:16585:15116	AGAGACGCCGCAAAATGAATTTGCGTCTCTACTGTGGCAATTCTCCCTTCGGGAAGCGTGGCGCTTTCTCATAGCTCACGCTGTAGGTATCTCAGTTCGGTGTAGGTCGTTCGCTCCAAGCTGGGCTGTGTGCACGAACCCCCCGTTCAGCCCGACCGCTGCGCCTTATCCGGTAACTATCGTCTTGAGTCCAACCTGGAGGCCATTTCGCCGACACGTGTCCAGCGAAAGCCTC	vector
M00292:91:000000000-AHYF2:1:1108:17254:3898	AGAGACGCCGCAAAATGAATTTGTGTCTCTACTGTGGCAAGCGTGACCACCACACCCGCCGCGCTTAATGCGCCGCTACAGGGCGCGTACTATGGTTGCTTTGACGTATGCGGTGTGAAATACCGCACAGATGCGTAAGGAGAAAATACCGCATCAGGCGCCCCTGCAGGCAGCTGCGCGCTCGCTCGCTCACTGAGGCCGCCCGGGTGGAGGCCATTTCGCCGACACGTGTCCAGCGAAAGCCTC	vector
M00292:91:000000000-AHYF2:1:1108:17324:5660	AGAGACGCCGCAAAATGAATTTGTGTCTCTACTGTGGAAGTAAGTTGGCCGCAGTGTTATCACTCATGGTTATGGCAGCACTGCATAATTCTCTTACTGTCATGCCATCCGTAAGATGCTTTTCTGTGACTGGTGAGTACTCAACCAAGTCATTCTGAGAATAGTGTATGCGGCGACCGAGTTGCTCTTGCCCGGCGTCAATACGGGATAATACCGCGCCACATAGCAGAACTTTAAAAGTGCTCATCATTGGAAAACGTGGAGGCCATTTCGCCGACACGTGTCCAGCGAAAGCCTC	vector
M00292:91:000000000-AHYF2:1:1108:17572:16733	AGAGACGCCGCAAAATGAATTTGTGTCTCTACTGTGGCAAAAGAGGTGCTGGTGTACCTCTTCCGGTCGATGGTGGTGTCAAAGTACTTGAAGGCGGCAGGGGCTCCCAGATTGGTCAAACGCCGTTGATATGAGGCCAGTTTTCAATGTCGCGGTACTGGAGGCCATTTCGCCGACACGTGTCCAGCGAAAGCCTC	vector
M00292:91:000000000-AHYF2:1:1108:17590:16734	AGAGACGCCGCAAAATGAATTTGTGTCTCTACTGTGGCAAAAGAGGTGCTGGTGTACCTCTTCCGGTCGATGGTGGTGTCAAAGTACTTGAAGGCGGCAGGGGCTCCCAGATTGGTCAAACGCCGTTGATATGAGGCCAGTTTTCAATGTCGCGGTACTGGAGGCCATTTCGCCGACACGTGTCCAGCGAAAGCCTC	vector
[truncated: 4,566 more rows]

## Sheet: mouse genome
seq ID	sequence	insert
[truncated: 1,814 more rows]

## Sheet: mouse mRNA
seq ID	sequence	insert ID	insert
[truncated: 190 more rows]

## Sheet: ecoli
seq ID	sequence	insert
[truncated: 2,676 more rows]

## Sheet: mouse Sine
seq ID	sequence	insert
[truncated: 21 more rows]

## Sheet: mouse line
seq ID	sequence	insert
[truncated: 33 more rows]

## Sheet: mouse ERVs
seq ID	sequence	insert
[truncated: 40 more rows]

## Sheet: mouse Satellite
seq ID	sequence	insert
[truncated: 88 more rows]

## Sheet: simple repeat
seq ID	sequence	insert
[truncated: 47 more rows]
