# Supplementary material for: Exosome-mediated horizontal gene transfer occurs in double-strand break repair during genome editing
Source: Commun Biol. 2019 Feb 8;2:57. doi: 10.1038/s42003-019-0300-2 (PMC6368560; doi:10.1038/s42003-019-0300-2)
Supplement: Supplementary file 8 — Supplementary Data 5 [file 42003_2019_300_MOESM8_ESM.xlsx]

## Sheet: vector
seq ID	sequence	insert
M00292:89:000000000-AGFDH:1:1108:14859:9739	AGAGACGCCGCAAAATGAATTTGTGTCTCTACTGTGGCAACTGCCACCCGTAAGACGCTTTTCTGTGACTGGTGAGTACTCAACCAAGTCATTCTGAGAATAGTGTATGCGGCGACCGAGTTGCTCTTGCCCGGCGTCAATACGGGATAATACCGCGCCACATAGCAGAACTTTAAAAGTGCTCATCATTGGAAAACGTTCTTCGGGGCGAAAACTCTCAAGGATCTTACCGCTGTTGAGATCCAGTTCGATGTAATGGAGGCCATTTCGCCGACACGTGTCCAGCGAAAGCCTC	vector
M00292:89:000000000-AGFDH:1:1117:18016:4360	AGAGACGCCGCAAAATGAATTTGTGTCTCTACTGTGGCAATTGAACATTAATACCCCACCAACCAACCATCCCTTAAACCCTTACCTCTTGCTCAGCTAATTACAGCCCGGAGGAGAATGGCCGTCCCGCCCGCTCACCTGTGGGAGTAACGCGGTCAGTCAGAGCCGGGGCGGGCGGCGCGAGGCGGCGGCGGCCCTATAAGAAGCGAAGCGCGCGGCGGGCGGGAGTGGAGGCCATTTCGCCGACACGTGTCCAGCGAAAGCCTC	vector
M00292:89:000000000-AGFDH:1:2111:22679:3039	AGAGACGCCGCAAAATGAATTTGTGTCTCTACTGTGGCAACCTGGATTTCCTGAAGTCCGACGGCTTCGCCAACAGAAACTTCATGCAGCTGATCCACGACGACAGCCTGCCCTTTAAAGAGGACATCCAGAAAGCCCAGGTGATGGAGGCCATTTCGCCGACACGTGTCCAGCGAAAGCCTC	vector

## Sheet: mouse genome
seq ID	sequence	insert
M00292:89:000000000-AGFDH:1:1112:2694:9798	AGAGACGCCGCAAAATGAATTTGTGTCTCTACTGTGGCAATTCAAGAGGAGGAAGTGGCCAAATAAGGGTGGCTAAGGTTAGGAATGTAATCTAAGGGTTTTATTAAGGCAGAGGGAATGAGAGATCTGGCCAGAGTCCTTTCATATAGTATTTGGACTTCTCAGTATAAGTAAAATTTTGTATTGAGAGCAACCAATTGGCTTTGGTAGCATTTTATAAGAAAGTAGAGTCCATTAGTGTGCTATGTGGAGGCCATTTCGCCGACACGTGTCCAGCGAAAGCCTC	chr14

## Sheet: cow
seq ID	sequence	insert
M00292:89:000000000-AGFDH:1:1101:10402:13567	AGAGACGCCGCAAAATGAATTTGTGTCTCTACTGTGGCAATGCCATGTGGGAGACCTGGGTTCAATCCCTGGGTTGGGAAGATCCCCTGGAGAAAGGAAAGACTACCCACTCCGGTATTCTGTCCTGGAGAATTCCATGGACTGTATAGTCCGTGGGGTCGCAAAGAGTCGGACACAGCGACTTTTCCTTTCACTTTTGGAGGCCATTTCGCCGACACGTGTCCAGCGAAAGCCTC	BTALUL1
M00292:89:000000000-AGFDH:1:1101:12445:8008	AGAGACGCCGCAAAATGAATTTGTGTCTCTACTGTGGCAATGCCATGTGGGAGACCTGGGTTCAATCCCTGGGTTGGGAAGATCCCCTGGAGAAAGGAAAGACTACCCACTCCGGTATTCTGTCCTGGAGAATTCCATGGACTGTATAGTCCGTGGGGTCGCAAAGAGTCGGACACAGCGACTTTTCCTTTCACTTTTGGAGGCCATTTCGCCGACACGTGTCCAGCGAAAGCCTC	BTALUL1
M00292:89:000000000-AGFDH:1:1101:12973:8382	AGAGACGCCGCAAAATGAATTTGTGTCTCTACTGTGGCAATGCCATGTGGGAGACCTGGGTTCAATCCCTGGGTTGGGAAGATCCCCTGGAGAAAGGAAAGACTACCCACTCCGGTATTCTGTCCTGGAGAATTCCATGGACTGTATAGTCCGTGGGGCCGCAAAGAGTCGGACACAGCGACCTTTCCTTTCACTTTTGGAGGCCATTTTGCCGACACGTGTCCAGCGAAAGCCTC	BTALUL1
M00292:89:000000000-AGFDH:1:1101:13152:21440	AGAGACGCCGCAAAATGAATTTGTGTCTCTACTGTGGCAATGCCATGGGGGAGACCTGGGTTCAATCCCTGGGTTGGGAAGATCCCCTGGAGAAAGGAAAGACTACCCACTCCGGTATTCTGTCCTGGAGAATTCCATGGACTGTATAGTCCGTGGGGTCGCAAAGAGTCGGACACAGCGACTTTTCCTTTCACTTTTGGAGGCCATTTCGCCGACACGTGTCCAGCGAAAGCCTC	BTALUL1
M00292:89:000000000-AGFDH:1:1101:17925:15443	AGAGACGCCGCAAAATGAATTTGTGTCTCTACTGTGGCAATGCCATGTGGGAGACCTGGGTTCAATCCCTGGGTTGGGAAGATCCCCTGGAGAAAGGAAAGACTACCTACTCCGGTATTCTGTCCTGGAGAATTCCATGGACTGTATAGTCCGTGGGGTCGCAAAGAGTCGGACACAGCGACTTTTCCTTTCACTTTTGGAGGCCATTTCGCCGACACGTGTCCAGCGAAAGCCTC	BTALUL1
M00292:89:000000000-AGFDH:1:1101:19280:7323	AGAGACGCCGCAAAATGAATTTGTGTCTCTACTGTGGCAATGCCATGTGGGAGACCTGGGTTCAATCCCTGGGTTGGGAAGATCCCCTGGAGAAAGGAAAGACTACCCACTCCGGTATTCTGTCCTGGAGAATTCCATGGACTGTATAGTCCGTGGGGTCGCAAAGAGTCGGACACAGCGACTTTTCCTTTCACTTTTGGAGGCCATTTCGCCGACACGTGTCCAGCGAAAGCCTC	BTALUL1
M00292:89:000000000-AGFDH:1:1101:20660:19846	AGAGACGCCGCAAAATGAATTTGTGTCTCTACTGTGGCAATGCCATGTGGGAGACCTGGGTTCAATCCCTGGGTTGGGAAGATCCCCTGGAGAAAGGAAAGACTACCCACTCCGGTATTCTGTCCTGGAGAATTCCATGGACTGTATAGTCCGTGGGGTCGCAAAGAGTCGGACACAGCGACTTTTCCTTTCACTTTTGGAGGCCATTTCGCCGACACGTGTCCAGCGAAAGCCTC	BTALUL1
M00292:89:000000000-AGFDH:1:1101:21156:11328	AGAGACGCCGCAAAATGAATTTGTGTCTCTACTGTGGCAATGCCATGTGGGAGACCTGGGTTCAATCCCTGGGTTGGGAAGATCCCCTGGAGAAAGGAAAGACTACCCACTCCGGTATTCTGTCCTGGAGAATTCCATGGACTGTATAGTCCGTGGGGTCGCAAAGAGTCGGACACAGCGACTTTTCCTTTCACTTTTGGAGGCCATTTCGCCGACACGTGTCCAGCGAAAGCCTC	BTALUL1
M00292:89:000000000-AGFDH:1:1101:21278:3714	AGAGACGCCGCAAAATGAATTTGTGTCTCTACTGTGCCAATGCCATGTGGGAGACCTGGGTTCAATCCCTGGGTTGGGAAGATCCCCTGGAGAAAGGAAAGACTACCCACTCCGGTATTCTGTCCTGGAGAATTCCATGGACTGTATAGTCCGTGGGGTCGCAAAGAGTCGGACACAGCGACTTTTCCTTTCACTTTTGGAGGCCATTTCGCCGACACGTGTCCAGCGAAAGCCTC	BTALUL1
M00292:89:000000000-AGFDH:1:1101:22352:15818	AGAGACGCCGCAAAATGAATTTGTGTCTCTACTGTGCCAATGCCATGTGGGAGACCTGGGTTCAATCCCTGGGTTGGGAAGATCCCCTGGAGAAAGGAAAGACTACCCACTCCGGTATTCTGTCCTGGAGAATTCCATGGACTGTATAGTCCGTGGGGTCGCAAAGAGTCGGACACAGCGACTTTTCCTTTCACTTTTGGAGGCCATTTCGCCGACACGTGTCCAGCGAAAGCCTC	BTALUL1
M00292:89:000000000-AGFDH:1:1101:23415:6189	AGAGACGCCGCAAAATGAATTTGTGTCTCTACTGTGGCAATGCCATGTGGGAGACCTGGGTTCAATCCCTGGGTTGGGAAGATCCCCTGGAGAAAGGAAAGACTACCCACTCCGGTATTCTGTCCTGGAGAATTCCATGGACTGTATAGTCCGTGGGGTCGCAAAGAGTCGGACACAGCGACTTTTCCCTTCACTTTTGGAGGCCATTTCGCCGACACGTGTCCAGCGAAAGCCTC	BTALUL1
M00292:89:000000000-AGFDH:1:1101:25814:7397	AGAGACGCCGCAAAATGAATTTGTGTCTCTACTGTGGCAATGCCATGTGGTAGACCTGGGTTCATTCCCTGGGTTGGGAAGATCCCCTGGAGAAAGGAAAGACTACCCACTCCGGTATTCTGTCCTGGAGAATTCCATGGACTGTATAGTCCGTGGGGTCGCAAAGAGTCGGACACAGCGACTTTTCCTTTCACTTTTGGAGGCCATTTCGCCGACACGTGTCCAGCGAAAGCCTC	BTALUL1
M00292:89:000000000-AGFDH:1:1101:28198:18378	AGAGACGCCGCAAAATGAATTTGTGTCTCTACTGTGGCAATGCCATGTGGGAGACCTGGGTTCAATCCCTGGGTTGGGAAGATCCCCTGGAGAAAGGAAAGACTACCCACTCCGGTATTCTGTCCTGGAGAATTCCATGGACTGTATAGTCCGTGGGGTCGCAAAGAGTCGGACACAGCGACTTTTCCTTTCACTTTCGGAGGCCATTTCGCCGACACGTGTCCAGCGAAAGCCTC	BTALUL1
M00292:89:000000000-AGFDH:1:1101:5082:10327	AGAGACGCCGCAAAATGAATTTGTGTCTCTACTGTGGCAATGCCATGTGGGAGACCTGGGTTCAATCCCTGGGTTGGGAAGATCCCCTGGAGAAAGGAAAGACTACCCACTCCGGTATTCTGTCCTGGAGAATTCCATGGACTGTATAGTCCGTGGGGTCGCAAAGAGTCGGACACAGCGACTTTTCCTTTCACTTTTGGAGGCCATTTCGCCGACACGTGTCCAGCGAAAGCCTC	BTALUL1
M00292:89:000000000-AGFDH:1:1101:6961:3017	AGAGACGCCGCAAAATGAATTTGTGTCTCTACCGTGGCAATGCCATGTGGGAGACCTGGGTTCAATCCCTGGGTTGGGAAGATCCCCTGGAGAAAGGAAAGACTACCCACTCCGGTATTCTGTCCTGGAGAATTCCATGGACTGTATAGTCCGTGGGGTCGCAAAGAGTCGGACACAGCGACTTTTCCTTTCACTTTTGGAGGCCAATTCGCCGACACGTGTCCAGCGAAAGCCTC	BTALUL1
M00292:89:000000000-AGFDH:1:1102:11353:16681	AGAGACGCCGCAAAATGAATTTGTGTCTCTACTGTGGCAATGCCATGTGGGGGACCTGGGTTCAATCCCTGGGTTGGGAAGATCCCCTGGAGAAAGGAAAGACTACCCACTCCGGTATTCTGTCCTGGAGAATTCCATGGACTGTATAGTCCGTGGGGTCGCAAAGAGTCGGACACAGCGACTTTTCCTTTCACTTTTGGAGGCCATTTCGCCGACACGTGTCCAGCGAAAGCCTC	BTALUL1
M00292:89:000000000-AGFDH:1:1102:11487:9876	AGAGACGCCGCAAAATGAATTTGTGTCTCTACTGTGGCAATGCCATGTGGGAGACCTGGGTTCAATCCCTGGGTTGGGAAGATCCCCTGGAGAAAGGAAAGACTACCCACTCCGGTATTCTGTCCTGGAGAATTCCATGGACTGTATAGTCCGTGGGGTCGCAAAGAGTCGGACACAGCGACTTTTCCTTTCACTTTTGGAGGCCATTTCGCCGACACGTGTCCAGCGAAAGCCTC	BTALUL1
M00292:89:000000000-AGFDH:1:1102:11974:3107	AGAGACGCCGCAAAATGAATTTGTGTCTCTACTGTGGCAATGCCATGTGGGAGACCTGGGTTCAATCCCTGGGTTGGGAAGATCCCCTGGAGAAAGGAAGGACTACCCACTCCGGTATTCTGTCCTGGAGAATTCCATGGACTGTATAGTCCGTGGGGTCGCAAAGAGTCGGACACAGCGACTTTTCCTTTCACTTTTGGAGGCCATTTCGCCGACACGTGTCCAGCGAAAGCCTC	BTALUL1
M00292:89:000000000-AGFDH:1:1102:12621:5231	AGAGACGCCGCAAAATGAATTTGTGTCTCTACTGTGCCAATGCCATGTGGGAGACCTGGGTTCAATCCCTGGGTTGGGAAGATCCCCTGGAGAAAGGAAAGACTACCCACTCCGGTATTCTGTCCTGGAGAATTCCATGGACTGTATAGTCCGTGGGGTCGCAAAGAGTCGGACACAGCGACTTTTCCTTTCACTTTTGGAGGCCATTTCGCCGACACGTGTCCAGCGAAAGCCTC	BTALUL1
M00292:89:000000000-AGFDH:1:1102:14424:22866	AGAGACGCCGCAAAATGAATTTGTGTCTCTACTGTGGCAATGCCATGTGGGAGACCTGGGTTCAATCCCTGGGTTGGGAAGATCCCCTGGAGAAAGGAAAGACTACCCACTCCGGTATTCTGTCCTGGAGAATTCCATGGACTGTATAGTCCGTGGGGTCGCAAAGAGTCGGACACAGCGACTTTTCCTTTCACTTTTGGAGGCCATTTCGCCGACACGTGTCCAGCGAAAGCCTC	BTALUL1
M00292:89:000000000-AGFDH:1:1102:14475:3045	AGAGACGCCGCAAAATGAATTTGTGTCTCTACTGTGGCAATGCCATGTGGGAGACCTGGGTTCAATCCCTGGGTTGGGAAGATCCCCTGGAGAAAGGAAAGACTACCCACTCCGGTATTCTGTCCTGGAGAATTCCATGGACTGTATAGTCCGTGGGGTCGCAAAGAGTCGGACACAGCGACTTTTCCTTTCACTTTTGGAGGCCATTTCGCCGACACGTGTCCAGCGAAAGCCTC	BTALUL1
M00292:89:000000000-AGFDH:1:1102:14596:21421	AGAGACGCCGCAAAATGAATTTGTGTCTCTACTGTGGCAATGCCATGTGGGAGACCTGGGTTCAATCCCTGGGTTGGGAAGATCCCCTGGAGAAAGGAAAGACTACCCACTCCGGTATTCTGTCCTGGAGAATTCCATGGACTGTATAGTCCGTGGGGTCGCAAAGAGTCGGACACAGCGACTTTTCCTTTCACTTTTGGAGGCCATTTCGCCGACACGTGTCCAGCGAAAGCCTC	BTALUL1
M00292:89:000000000-AGFDH:1:1102:15171:8585	AGAGACGCCGCAAAATGAATTTGTGTCTCTACCGTGGCAATGCCATGTGGGAGACCTGGGTTCAATCCCTGGGTTGGGAAGATCCCCTGGAGAAAGGAAAGACTACCCACTCCGGTATTCTGTCCTGGAGAATTCCATGGACTGTATAGTCCGTGGGGTCGCAAAGAGTCGGACACAGCGACTTTTCCTTTCACTTTTGGAGGCCATTTCGCCGACACGTGTCCAGCGAAAGCCTC	BTALUL1
M00292:89:000000000-AGFDH:1:1102:16409:10912	AGAGACGCCGCAAAATGAATTTGTGTCTCTACTGTGCCAATGCCATGTGGGAGACCTGGGTTCAATCCCTGGGTTGGGAAGATCCCCTGGAGAAAGGAAAGACTACCCACTCCGGTATTCTGTCCTGGAGAATTCCATGGACTGTATAGTCCGTGGGGTCGCAAAGAGTCGGACACAGCGACTTTTCCTTTCACTTTTGGAGGCCATTTCGCCGACACGTGTCCAGCGAAAGCCTC	BTALUL1
M00292:89:000000000-AGFDH:1:1102:17227:16815	AGAGACGCCGCAAAATGAATTTGTGTCTCTACCGTGGCAATGCCATGTGGGAGACCTGGGTTCAATCCCTGGGTTGGGAAGATCCCCTGGAGAAAGGAAAGACTACCCACTCCGGTATTCTGTCCTGGAGAATTCCATGGACTGTATAGTCCGTGGGGTCGCAAAGAGTCGGACACAGCGACTTTTCCTTTCACTTTTGGAGGCCATTTCGCCGACACGTGTCCAGCGAAAGCCTC	BTALUL1
M00292:89:000000000-AGFDH:1:1102:17697:13281	AGAGACGCCGCAAAATGAATTTGTGTCTCTACTGTGGCAATGCCATGTGGGAGACCTGGGTTCAATCCCTGGGTTGGGAAGATCCCCTGGAGAAAGGAAAGACTACCCACTCCGGTATTCTGTCCTGGAGAATTCCATGGACTGTATAGTCCGTGGGGTCGCAAAGAGTCGGACACAGCGACTTTTCCTTTCACTTTTGGAGGCCATTTCGCCGACACGTGTCCAGCGAAAGCCTC	BTALUL1
M00292:89:000000000-AGFDH:1:1102:1814:12288	AGAGACGCCGCAAAATGAATTTGTGTCTCTACTGTGGCAATGCCATGTGGGAGACCTGGGTTCAATCCCTGGGTTGGGAAGATCCCCTGGAGAAAGGAAAGGCTACCCACTCCGGTATTCTGTCCTGGAGAATTCCATGGACTGTATAGTCCGTGGGGTCGAAAAGAGTCGGACACAGCGACTTTTCCTTTCACTTTTGGAGGCCATTTCGCCGACACGTGTCCAGCGAAAGCCTC	BTALUL1
M00292:89:000000000-AGFDH:1:1102:18671:20122	AGAGACGCCGCAAAATGAATTTGTGTCTCTACTGTGGCAATGCCATGTGGGAGACCTGGGTTCAATCCCTGGGTTGGGAAGATCCCCTGGAGAAAGGAAAGACTACCCACTCCGGTATTCTGTCCTGGAGAATTCCATGGACTGTATAGTCCGTGGGGTCGCAAAGAGTCGGACACAGCGACTTTTCCTTTCACTTTTGGAGGCCATTTCGCCGACACGTGTCCAGCGAAAGCCTC	BTALUL1
M00292:89:000000000-AGFDH:1:1102:19317:21460	AGAGACGCCGCAAAATGAATTTGTGTCTCTACTGTGGCAATGCCATGTGGGAGACCTGGGTTCAATCCCTGGGTTGGGAAGATCCCCTGGAGAAAGGAAAGACTCCCCACTCCGGTATTCTGTCCTGGAGAATTCCATGGACTGTATAGTCCGTGGGGTCGCAAAGAGTCGGACACAGCGACTTTTCCTTTCACTTTTGGAGGCCATTTCGCCGACACGTGTCCAGCGAAAGCCTC	BTALUL1
M00292:89:000000000-AGFDH:1:1102:19846:19296	AGAGACGCCGCAAAATGAATTTGTGTCTCTACTGTGGCAATGCCATGTGGGAGACCTGGGTTCAATCCCTGGGTTGGGAAGATCCCCTGGAGAAAGGAAAGACTACCCACTCCGGTATTCTGTCCTGGAGAATTCCATGGACTGTATAGTCCGTGGGGTCGCAAAGAGTCGGACACAGCGACTTTTCCTTTCACTTTTGGAGGCCATTTCGCCGACACGTGTCCAGCGAAAGCCTC	BTALUL1
M00292:89:000000000-AGFDH:1:1102:4947:17076	AGAGACGCCGCAAAATGAATTTGTGTCTCTACTGTGGCAATGCCATGTGGGAGACCTGGGTTCAATCCCTGGGTTGGGAAGATCCCCTGGAGAAAGGAAAGACTACCCACTCCGGTATTCTGTCCTGGAGAATTCCATGGACTGTATAGTCCGTGGGGTCGCAAAGAGTCGGACACAGCGACTTTTCCTTTCACTTTTGGAGGCCATTTCGCCGACACGTGTCCAGCGAAAGCCTC	BTALUL1
M00292:89:000000000-AGFDH:1:1102:6776:6342	AGAGACGCCGCAAAATGAATTTGTGTCTCTACTGTGGCAATGCCGTGTGGGAGACCTGGGTTCAATCCCTGGGTTGGGAAGATCCCCTGGAGAAAGGAAAGACTACCCACTCCGGTATTCTGTCCTGGAGAATTCCATGGACTGTATAGTCCGTGGGGTCGCAAAGAGTCGGACACAGCGACTTTTCCTTTCACTTTTGGAGGCCATTTCGCCGACACGTGTCCAGCGAAAGCCTC	BTALUL1
M00292:89:000000000-AGFDH:1:1102:7685:15419	AGAGACGCCGCAAAATGAATTTGTGTCTCTACTGTGGCAATGCCATGTGGGAGACCTGGGTTCAATCCCTGGGTTGGGAAGATCCCCTGGAGAAAGGAAAGACTACCCACTCCGGTATTCTGTCCTGGAGAATTCCATGGACTGTATAGTCCGTGGGGTCGCAAAGAGTCGGACACAGCGACTTTTCCTTTCACTTTTGGAGGCCATTTCGCCGACACGTGTCCAGCGAAAGCCTC	BTALUL1
M00292:89:000000000-AGFDH:1:1103:10225:10180	AGAGACGCCGCAAAATGAATTTGTGTCTCTACTGTGGCAATGCCATGTGGGAGACCTGGGTTCAATCCCTGGGTTGGGAAGATCCCCTGGAGAAAGGAAAGACTACCCACTCCGGTATTCTGTCCTGGAGAATTCCATGGACTGTATAGTCCGTGGGGTCGCAAAGAGTCGGACACAGCGACTTTTCCTTTCACTTTTGGAGGCCATTTCGCCGACACGTGTCCAGCGAAAGCCTC	BTALUL1
M00292:89:000000000-AGFDH:1:1103:11092:14357	AGAGACGCCGCAAAATGAATTTGTGTCTCTACTGTGGCAATGCCATGTGGGAGACCTGGGTTCAATCCCTGGGTTGGGAAGATCCCCTGGAGAAAGGAAAGACTACCCACTCCGGTATTCTGTCCTGGAGAATTCCATGGACTGTATAGTCCGTGGGGTCGCAAAGAGTCGGACACAGCGACTTTTCCTTTCACTTTTGGAGGCCATTTCGCCGACACGTGTCCAGCGAAAGCCTC	BTALUL1
M00292:89:000000000-AGFDH:1:1103:12037:7733	AGAGACGCCGCAAAATGAATTTGTGTCTCTACTGTGGCAATGCCATGTGGGAGACCTGGGTTCAATCCCTGGGTTGGGAAGATCCCCTGGAGAAAGGAAAGACTACCCACTCCGGTATTCTGTCCTGGAGAATTCCATGGACTGTATAGTCCGTGGGGTCGCAAAGAGTCGGACACAGCGACTTTTCCTTTCACTTTTGGAGGCCATTTCGCCGACACGTGTCCAGCGAAAGCCTC	BTALUL1
M00292:89:000000000-AGFDH:1:1103:13425:7368	AGAGACGCCGCAAAATGAATTTGTGTCTCTACTGTGCCAATGCCATGTGGGAGACCTGGGTTCAATCCCTGGGTTGGGAAGATCCCCTGGAGAAAGGAAAGACTACCCACTCCGGTATTCTGTCCTGGAGAATTCCATGGACTGTATAGTCCGTGGGGTCGCAAAGAGTCGGACACAGCGACTTTTCCTTTCACTTTTGGAGGCCATTTCGCCGACACGTGTCCAGCGAAAGCCTC	BTALUL1
M00292:89:000000000-AGFDH:1:1103:14428:6657	AGAGACGCCGCAAAATGAATTTGTGTCTCTACTGTGGCAATGCCATGTGGGAGTCCTGGGTTCAATCCCTGGGTTGGGAAGATCCCCTGGAGAAAGGAAAGACTACCCACTCCGGTATTCTGTCCTGGAGAATTCCATGGACTGTATAGTCCGTGGGGTCGCAAAGAGTCGGACACAGCGACTTTTCCTTTCACTTTTGGAGGCCATTTCGCCGACACGTGTCCAGCGAAAGCCTC	BTALUL1
M00292:89:000000000-AGFDH:1:1103:14981:3754	AGAGACGCCGCAAAATGAATTTGTGTCTCTACTGTGGCAATGCCATGTGGGAGACCTGGGTTCAATCCCTGGGTTGGGAAGATCCCCTGGAGAAAGGAAAGACTACCCACTCCGGTATTTTGTCCTGGAGAATTCCATGGACTGTATAGTCCGTGGGGTCGCAAAGAGTCGGACACAGCGACTTTTCCTTTCACTTTTGGAGGCCATTTCGCCGACACGTGTCCAGCGAAAGCCTC	BTALUL1
M00292:89:000000000-AGFDH:1:1103:15493:11601	AGAGACGCCGCAAAATGAATTTGTGTCTCTACTGTGGCAATGCCATGTGGGAGACCTGGGTTCAATCCCTGGGTTGGGAAGATCCCCTGGAGAAAGGAAAGACTACCCACTCCGGTATTCTGTCCTGGAGAATTCCATGGACTGTATAGTCCGTGGGGTCGCAAAGAGTCGGACACAGCGACTTTTCCTTTCACTTTTGGAGGCCATTTCGCCGACACGTGTCCAGCGAAAGCCTC	BTALUL1
M00292:89:000000000-AGFDH:1:1103:16034:10716	AGAGACGCCGCAAAATGAATTTGTGTCTCTACTGTGGCAATGCCATGTGGGAGACCTGGGTTCAATCCCTGGGTTGGGAAGATCCCCTGGAGAAAGGAAAGACTACCCACTCCGGTATTCTGTCCTGGAGAATTCCATGGACTGTATAGTCCGTGGGGTCGCAAAGAGTCGGACACAGCGACTTTTCCTTTCACTTTTGGAGGCCATTTCGCCGACACGTGTCCAGCGAAAGCCTC	BTALUL1
M00292:89:000000000-AGFDH:1:1103:17934:17283	AGAGACGCCGCAAAATGAATTTGTGTCTCTACTGTGGCAATGCCATGTGGGAGACCTGGGTTCAATCCCTGGGTTGGGAAGATCCCCTGGAGAAAGGAAAGACTACCCACTCCGGTATTCTGTCCTGGAGAATTCCATGGACTGTATAGTCCGTGGGGTCGCAAAGAGTCGGACACAGCGACTTTTCCTTTCACTTTTGGAGGCCATTTTGCCGACACGTGTCCAGCGAAAGCCTC	BTALUL1
M00292:89:000000000-AGFDH:1:1103:18062:16331	AGAGACGCCGCAAAATGAATTTGTGTCTCTACTGTGGCAATGCCATGTGGGAGACCTGGGTTCAATCCCTGGGTTGGGAAGATCCCCTGGAGAAAGGAAAGACTACCCACTCCGGTATTCTGTCCTGGAGAATTCCATGGACTGTATAGTCCGTGGGGTCGCAAAGAGTCGGACACAGCGACTTTTCCTTTCACTTTTGGAGGCCATTTCGCCGACACGTGTCCAGCGAAAGCCTC	BTALUL1
M00292:89:000000000-AGFDH:1:1103:18458:10358	AGAGACGCCGCAAAATGAATTTGTGTCTCTACTGTGGCAATGCCATGTGGGAGACCTGGGTTCAATCCCTGGGTTGGGAAGATCCCCTGGAGAAAGGAAAGACTACCCACTCCGGTATTCTGTCCTGGAGAATTCCATGGACTGTATAGTCCGTGGGGTCGCAAAGAGTCGGACACAGCGACTTTTCCTTTCACTTTTGGAGGCCATTTCGCCGACACGTGTCCAGCGAAAGCCTC	BTALUL1
M00292:89:000000000-AGFDH:1:1103:19447:7572	AGAGACGCCGCAAAATGAATTTGTGTCTCTACTGTGCCAATGCCATGTGGGAGACCTGGGTTCAATCCCTGGGTTGGGAAGATCCCCTGGAGAAAGGAAAGACTACCCACTCCGGTATTCTGTCCTGGAGAATTCCATGGACTGTATAGTCCGTGGGGTCGCAAAGAGTCGGACACAGCGACTTTTCTTTCACTTTTGGAGGCCATTTCGCCGACACGTGTCCAGCGAAAGCCTC	BTALUL1
M00292:89:000000000-AGFDH:1:1103:19553:15419	AGAGACGCCGCAAAATGAATTTGTGTCTCTACTGTGGCAATGCCATGTGGGAGACCTGGGTTCAATCCCTGGGTTGGGAAGATCCCCTGGAGAAAGGAAAGACTACCCACTCCGGTATTCTGTCCTGGAGAATTCCATGGACTGTATAGTCCGTGGGGTCGCAAAGAGTCGGACACAGCGACTTTTCCTTTCACTTTTGGAGGCCATTTCGCCGACACGTGTCCAGCGAAAGCCTC	BTALUL1
M00292:89:000000000-AGFDH:1:1103:19640:5437	AGAGACGCCGCAAAATGAATTTGTGTCTCTACTGTGCCAATGCCATGTGGGAGACCTGGGTTCAATCCCTGGGTTGGGAAGATCCCCTGGAGAAAGGAAAGACTACCCACTCCGGTATTCTGTCCTGGAGAATTCCATGGACTGTATAGTCCGTGGGGTCGCAAAGAGTCGGACACAGCGACTTTTCCTTTCACTTTTGGAGGCCATTTCGCCGACACGTGTCCAGCGAAAGCCTC	BTALUL1
M00292:89:000000000-AGFDH:1:1103:20226:6484	AGAGACGCCGCAAAATGAATTTGTGTCTCTACTGTGGCAATGCCATGTGGGAGACCTGGGTTCAATCCCTGGGTTGGGAAGATCCCCTGGAGAAAGGAAAGACTACCCACTCCGGTATTCTGTCCTGGAGAATTCCATAGACTGTATAGTCCGTGGGGTCGCAAAGATTCGGACACAGCGACTTTTCCTTTCACTTCTGGAGGCCATTTCGCCGACACGTGTCCAGCGAAAGCCTC	BTALUL1
M00292:89:000000000-AGFDH:1:1103:20580:13929	AGAGACGCCGCAAAATGAATTTGTGTCTCTACTGTGCCAATGCCATGTGGGAGACCTGGGTTCAATCCCTGGGTTGGGAAGATCCCCTGGAGAAAGGAAAGACTACCCACTCCGGTATTCTGTCCTGGAGAATTCCATGGACTGTATAGTCCGTGGGGTCGCAAAGAGTCGGACACAGCGACTTTTCCTTTCACTTTTGGAGGCCATTTCGCCGACACGTGTCCAGCGAAAGCCTC	BTALUL1
M00292:89:000000000-AGFDH:1:1103:21529:6451	AGAGACGCCGCAAAATGAATTTGTGTCTTTACTGTGGCAATGCCATGTGGGAGACCTGGGTTCAATCCCTGGGTTGGGAAGATCCCCTGGAGAAAGGAAAGACTACCCACTCCGGTATTCTGTCCTGGAGAATTCCATGGACTGTATAGTCCGTGGGGTCGCAAAGAGTCGGACACAGCGACTTTTCCTTTCACTTTTGGAGGCCATTTCGCCGACACGTGTCCAGCGAAAGCCTC	BTALUL1
M00292:89:000000000-AGFDH:1:1103:22427:8382	AGAGACGCCGCAAAATGAATTTGTGTCTCTACTGTGGCAATGCCATGTGGGAGACCTGGGTTCAATCCCTGGGTTGGGAAGATCCCCTGGAGAAAGGAAAGACTACTCACTCCGGTATTCTGTCCTGGAGAATTCCATGGACTGTATAGTCCGTGGGGTCGCAGAGAGTCGGACACAGCGACTTTTCCTTTCACTTTTGGAGGCCATTTCGCCGACACGTGTCCAGCGAAAGCCTC	BTALUL1
M00292:89:000000000-AGFDH:1:1103:23301:9776	AGAGACGCCGCAAAATGAATTTGTGTCTCTACTGTGGCAATGCCATGTGGGAGACCTGGGTTCAATCCCTGGGTTGGGAAGATCCCCTGGAGAAAGGAAAGACTACCCACTCCGGTATTCTGTCCTGGAGAATTCCATGGACTGTATAGTCCGTGGGGTCGCAAAGAGTCGGACACAGCGACTTTTCCTTTCACTTTTGGAGGCCATTTCGCCGACACGTGTCCAGCGAAAGCCTC	BTALUL1
M00292:89:000000000-AGFDH:1:1103:23771:22229	AGAGACGCCGCAAAATGAATTTGTGTCTCTACTGTGGCAATGCCATGTGGGAGACCTGGGTTCAATCCCTGGGTTGGGAAGATCCCCTGGAGAAAGGAAAGACTACCCACTCCGGTATTCTGTCCTGGAGAATTCCATGGACTGTATAGTCCGTGGGGTCGCAAAGAGTCGGACACAGCGACTTTTCCTTTCACTTTTGGAGGCCATTTCGCCGACACGTGTCCAGCGAAAGCCTC	BTALUL1
M00292:89:000000000-AGFDH:1:1103:4208:7745	AGAGACGCCGCAAAATGAATTTGTGTCTCTACTGTGGCAATGCCATGTGGGAGACCTGGGTTCAATCCCTGGGTTGGGAAGATCCCCTGGAGAAAGGAAAGACTACCCACTCCGGTATTCTGTCCTGGAGAATTCCATGGACTGTATAGTCCGTGGGGTCGCAAAGAGTCGGACACAGCGACTTTTCCTTTCACTTTTGGAGGCCATTTCGCCGACACGTGTCCAGCGAAAGCCTC	BTALUL1
M00292:89:000000000-AGFDH:1:1103:5377:5745	AGAGACGCCGCAAAATGAATTTGTGTCTCTACTGTGCCAATGCCATGTGGGAGACCTGGGTTCAATCCCTGGGTTGGGAAGATCCCCTGGAGAAAGGAAAGACTACCCACTCCGGTATACTGTCCTGGAGAATTCCATGGACTGTATAGTCCGTGGGGTCGCAAAGAGTCGGACACAGCGACTTTTCCTTTCACTTTTGGAGGCCATTTCGCCGACACGTGTCCAGCGAAAGCCTC	BTALUL1
M00292:89:000000000-AGFDH:1:1103:5592:10006	AGAGACGCCGCAAAATGAATTTGTGTCTCTACTGTGGCAATGCCATGTGGGAGACCTGGGTTCAATCCCTGGGTTGGGAAGATCCCCTGGAGAAAGGAAAGACTACCCACTCCGGTATTCTGTCCTGGAGAATTCCATGGACTGTATAGTCCGTGGGGTCGCAAAGAGTCGGACACAGCGACTTTTCCTTTCACTTTTGGAGGCCATTTCGCCGACACGTGTCCAGCGAAAGCCTC	BTALUL1
M00292:89:000000000-AGFDH:1:1104:10142:17704	AGAGACGCCGCAAAATGAATTTGTGTCTCTACTGTGGCAATGCCATGTGGGAGACCTGGGTTCAATCCCTGGGTTGGGAAGATCCCCTGGAGAAAGGAAAGACTACCCACTCCGGTATTCTGTCCTGGAGAATTCCATGGACTGTATAGTCCGTGGGGTCGCAAAGAGTCGGACACAGCGACTTTTCCTTTCACTTTTGGAGGCCATTTCGCCGACACGTGTCCAGCGAAAGCCTC	BTALUL1
M00292:89:000000000-AGFDH:1:1104:10638:4893	AGAGACGCCGCAAAATGAATTTGTGTCTCTACTGTGCCAATGCCATGTGGGAGACCTGGGTTCAATCCCTGGGTTGGGAAGATCCCCTGGAGAAAGGAAAGACTACCCACTCCGGTATTCTGTCCTGGAGAATTCCATGGACTGTATAGTCCGTGGGGTCGCAAAGAGTCGGACACAGCGACTTTTCCTTTCACTTTTGGAGGCCATTTCGCCGGCACGTGTCCAGCGAAAGCCTC	BTALUL1
M00292:89:000000000-AGFDH:1:1104:11327:10244	AGAGACGCCGCAAAATGAATTTGTGTCTCTACTGTGGCAATGCCATGTGGGAGACCTGGGTTCAATCCCTGGGTTGGGAAGATCCCCTGGAGAAAGGAAAGACTACCCACTCCGGTATTCTGTCCTGGAGAATTCCATGGACTGTATAGTCCGTGGGGTCGCAAAGAGTCGGACACAGCGACTTTTCCTTTCACTTTTGGAGGCCATTTCGCCGACACGTGTCCAGCGAAAGCCTC	BTALUL1
M00292:89:000000000-AGFDH:1:1104:13657:5137	AGAGACGCCGCAAAATGAATTTGTGTCTCTACTGTGGCAATGCCATGTGGGAGACCTGGGTTCAATCCCTGGGTTGGGAAGATCCCCTGGAGAAAGGAAAGACTACCCACTCCGGTATTCTGTCCTGGAGAATTCCATGGACTGTATAGTCCGTGGGGTCAAAGAGTCGGACACAGCGACTTTTCCTTTCACTTTTGGAGGCCATTTCGCCGACACGTGTCCAGCGAAAGCCTC	BTALUL1
M00292:89:000000000-AGFDH:1:1104:15285:11965	AGAGACGCCGCAAAATGAATTTGTGTCTCTACTGTGGCAATGCCATGTGGGAGACCTGGGTTCAATCCCTGGGTTGGGAAGATCCCCTGGAGAAAGGAAAGACTACCCACTCCGGTATTCTGTCCTGGAGAATTCCATGGACTGTATAGTCCGTGGGGTCGCAAAGAGTCGGACACAGCGACTTTTCCTTTCACTTTTGGAGGCCATTTCGCCGACACGTGTCCAGCGAAAGCCTC	BTALUL1
M00292:89:000000000-AGFDH:1:1104:15421:18005	AGAGACGCCGCAAAATGAATTTGTGTCTCTACTGTGGCAATGCCATGTGGGAGACCTGGGTTCAATCCCTGGGTTGGGAAGATCCCCTGGAGAAAGGAAAGACTACCCACTCCGGTATTCTGTCCTGGAGAATTCCATGGACTGTATAGTCCGTGGGGTCGCAAAGAGTCGGACACAGCGACTTCTCCTTTCACTTTTGGAGGCCATTTCGCCGACACGTGTCCAGCGAAAGCCTC	BTALUL1
M00292:89:000000000-AGFDH:1:1104:15681:16814	AGAGACGCCGCAAAATGAATTTGTGTCTCTACTGTGCCAATGCCATGTGGGAGACCCGGGTTCAATCCCTGGGTTGGGAAGATCCCCTGGAGAAAGGAAAGACTACCCACTCCGGTATTCTGTCCTGGAGAATTCCATGGACTGTATAGTCCGTGGGGTCGCAAAGAGTCGGACACAGCGACTTTTCCTTTCACTTTTGGAGGCCATTTCGCCGACACGTGTCCAGCGAAAGCCTC	BTALUL1
M00292:89:000000000-AGFDH:1:1104:15702:4598	AGAGACGCCGCAAAATGAATTTGTGTCTCTACTGTGGCAATGCCATGTGGGGGACCTGGGTTCAATCCCTGGGTTGGGAAGATCCCCTGGAGAAAGGAAAGACTGCCCACTCCGGTATTCTGTCCTGGAGAATTCCATGGACTGTATAGTCCGTGGGGTCGCAAAGAGTCGGACACAGCGACTTTTCCTTTCACTTTTGGAGGCCATTTCGCCGACACGTGTCCAGCGAAAGCCTC	BTALUL1
M00292:89:000000000-AGFDH:1:1104:16771:14476	AGAGACGCCGCAAAATGAATTTGTGTCTCTACTGTGGCAATGCCATGTGGGAGACCTGGGTTCAATCCCTGGGTTGGGAAGATCCCCTGGAGAAAGGAAAGACTACCCACTCCGGTATTCTGTCCTGGAGAATTCCATGGACTGTATAGTCCGTGGGGTCGCAAAGAGTCGGACACAGCGACTTTTCCTTTCACTTTTGGAGGCCATTTCGCCGACACGTGTCCAGCGAAAGCCTC	BTALUL1
M00292:89:000000000-AGFDH:1:1104:17747:10631	AGAGACGCCGCAAAATGAATTTGTGTCTCTACTGTGGCAATGCCATGTGGGAGACCTGGGTTCAATCCCTGGGTTGGGAAGATCCCCTGGAGAAAGGAAAGACTACCCACTCCGGTATTCTGTCCTGGAGAATTCCATGGACTGTATAGTCCGTGGGGTCGCAAAGAGTCGGACACAGCGACTTTTCCTTTCACTTTTGGAGGCCATTTCGCCGACACGTGTCCAGCGAAAGCCTC	BTALUL1
M00292:89:000000000-AGFDH:1:1104:21758:18730	AGAGACGCCGCAAAATGAATTTGTGTCTCTACTGTGGCAATGCCATGTGGGAGACCTGGGTTCAATCCCTGGGTTGGGAAGATCCCCTGGAGAAAGGAAAGACTACCCACTCCGGTATTCTGTCCTGGAGAATTCCATGGACTGTATAGTCCGTGGGGTCGCAAAGAGTCGGACACAGCGACTTTTCCTTTCACTTTTGGAGGCCATTTCGCCGACACGTGTCCAGCGAAAGCCTC	BTALUL1
M00292:89:000000000-AGFDH:1:1104:22108:7454	AGAGACGCCGCAAAATGAATTTGTGTCTCTACTGTGCCAATGCCATGTGGGAGACCTGGGTTCAATCCCTGGGTTGGGAAGATCCCCTGGAGAAAGGAAAGACTACCCACTCCGGTATTCTGTCCTGGAGAATTCCATGGACTGTATAGTCCGTGGGGTCGCAAAGAGTCGGACACAGCGACTTTTCCTTTCACTTTTGGAGGCCATTTCGCCGACACGTGTCCAGCGAAAGCCTC	BTALUL1
M00292:89:000000000-AGFDH:1:1104:22694:19617	AGAGACGCCGCAAAATGAATTTGTGTCTCTACTGTGGCAATGCCATGTGGGAGACCTGGGTTCAATCCCTGGGTTGGGAAGATCCCCTGGAGAAAGGAAAGACTACCCACTCCGGTATTCTGTCCTGGAGAATTCCATGGACTGTATAGTCCGTGGGGTCGCAAAGAGTCGGACACAGCGACTTTTCCTTTCACTTTTGGAGGCCATTTCGCCGACACGTGTCCAGCGAAAGCCTC	BTALUL1
M00292:89:000000000-AGFDH:1:1104:23308:5727	AGAGACGCCGCAAAATGAATTTGTGTCTCTACTGTGGCAATGCCATGTGGGAGACCTGGGTTCAATCCCTGGGTTGGGAAGATCCCCTGGAGAAAGGAAAGACTACCCACTCCGGTATTCTGTCCTGGAGAATTCCATGGACTGTATAGTCCGTGGGGTCGCAAAGAGTCGGACACAGCGACTTTTCCTTTCACTTTTGGAGGCCATTTCGCCGACACGTGTCCAGCGAAAGCCTC	BTALUL1
M00292:89:000000000-AGFDH:1:1104:23552:4721	AGAGACGCCGCAAAATGAATTTGTGTCTCTACTGTGCCAATGCCATGTGGGAGACCTGGGTTCAATCCCTGGGTTGGGAAGATCCCCTGGAGAAAGGAAAGACTACCCACTCCGGTATTCTGTCCTGGAGAATTCCATGGACTGTATAGTCCGTGGGGTCGCAAAGAGTCGGACACAGCGACTTTTCCTTCCACTTTTGGAGGCCATTTCGCCGACACGTGTCCAGCGAAAGCCTC	BTALUL1
M00292:89:000000000-AGFDH:1:1104:23594:8489	AGAGACGCCGCAAAATGAATTTGTGTCTCTACTGTGGCAATGCCATGTGGGAGACCTGGGTTCAATCCCTGGGTTGGGAAGATCCCCTGGAGAAAGGAAAGACTCCCCACTCCGGTATTCTGTCCTGGAGAATTCCATGGACTGTATAGTCCGTGGGGTCGCAAAGAGTCGGACACAGCGACTTTTCCTTTCACTTTTGGAGGCCATTTCGCCGACACGTGTCCAGCGAAAGCCTC	BTALUL1
M00292:89:000000000-AGFDH:1:1104:23762:18270	AGAGACGCCGCAAAATGAATTTGTGTCTCTACTGTGGCAATGCCATGTGGGAGACCTGGGTTCAATCCCTGGGTTGGGAAGATCCCCTGGAGAAAGGAAAGACTACCCACTCCGGTATTCTGTCCTGGAGAATTCCATGGACTGTATAGTCCGTGGGGTCGCAAAGAGTCGGACACAGCGACTTTTCCTTTCACTTTTGGAGGCCATTTCGCCGACACGTGTCCAGCGAAAGCCTC	BTALUL1
M00292:89:000000000-AGFDH:1:1104:23918:21189	AGAGACGCCGCAAAATGAATTTGTGTCTCTACTGTGGCAATGCCATGTGGGAGACCTGGGTTCAATCCCTGGGTTGGGAAGATCCCCTGGAGAAAGGAAAGACTGCCCACTCCGGTATTCTGTCCTGGAGAATTCCATGGACTGTATAGTCCGTGGGGTCGCAAAGAGTCGGACACAGCGACTTTTCCTTTCACTTTTGGAGGCCATTTCGCCGACACGTGTCCAGCGAAAGCCTC	BTALUL1
M00292:89:000000000-AGFDH:1:1104:25419:3954	AGAGACGCCGCAAAATGAATTTGTGTCTCTACTGTGGCAATGCCATGAGGGAGACCTGGGTTCAATCCCTGGGTTGGGAAGATCCCCTGGAGAAAGGAAAGACTACCCACTCCGGTATTCTGTCCTGGAGAATTCCATGGACTGTATAGTCCGTGGGGTCGCAAAGAGTCGGACACAGCGACTTTTCCTTTCACTTTTGGAGGCCATTTCGCCGACACGTGTCCAGCGAAAGCCTC	BTALUL1
M00292:89:000000000-AGFDH:1:1104:27879:11748	AGAGACGCCGCAAAATGAATTTGTGTCTCTACTGTGCCAATGCCATGTGGGAGACCTGGGTTCAATCCCTGGGTTGGGAAGATCCCCTGGAGAAAGGAAAGACTACCCACTCCGGTATTCTGTCCTGGAGAATTCCATGGACTGTATAGTCCGTGGGGTCGCAAAGAGTCGGACACAGCGACTTTTCCTTTCACTTTTGGAGGCCATTTCGCCGACACGTGTCCAGCGAAAGCCTC	BTALUL1
M00292:89:000000000-AGFDH:1:1104:8456:10793	AGAGACGCCGCAAAATGAATTTGTGTCTCTACTGTGGCAATGCCATGTGGGAGACCTGGGTTCAATCCCTGGGTTGGGAAGATCCCCTGGAGAAAGGAAAGACTACCCACTCCGGTATTCTGTCCTGGAGAATTCCATGGACTGTATAGTCCGTGGGGTCGCAAAGAGTCGGACACAGCGACTTTTCCTTTCACTTTTGGAGGCCATTTCGCCGACACGTGTCCAGCGAAAGCCTC	BTALUL1
M00292:89:000000000-AGFDH:1:1104:8582:10203	AGAGACGCCGCAAAATGAATTTGTGTCTCTACTGTGGCAATGCCATGTGGGAGACCTGGGTTCAATCCCTGGGTTGGGAAGATCCCCTGGAGAAAGGAAAGACTACCCACTCCGGTATTCTGTCCTGGAGAATTCCATGGACTGTATAGTCCGTGGGGTCGCAAAGAGTCGGACACAGCGACTTTTCCTTTCACTTTTGGAGGCCATTTCGCCGACACGTGTCCAGCGAAAGCCTC	BTALUL1
M00292:89:000000000-AGFDH:1:1104:9696:22297	AGAGACGCCGCAAAATGAATTTGTGTCTCTACTGTGGCAATGCCATGTGGGAGACCTGGGTTCAATCCCTGGGTTGGGAAGATCCCCTGGAGAAAGGAAAGACTACCCACTCCCGTATTCTGTCCTGGAGAATTCCATGGACTGTATAGTCCGTGGGGTCGCAAAGAGTCGGACACAGCGACTTTTCCTTTCACTTTTGGAGGCCATTTCGCCGACACGTGTCCAGCGAAAGCCTC	BTALUL1
M00292:89:000000000-AGFDH:1:1105:12610:8795	AGAGACGCCGCAAAATGAATTTGTGTCTCTACTGTGGCAATGCCATGTGGGAGACCTGGGTTCAATCCCTGGGTTGGGAAGATCCCCTGGAGAAAGGAAAGACTACCCACTCCGGTATTCTGTCCTGGAGAATTCCATGGACTGTATAGTCCGTGGGGTCGCAAAGAGTCGGACACAGCGACTTTTCCTTTCACTTTTGGAGGCCATTTCGCCGACACGTGTCCAGCGAAAGCCTC	BTALUL1
M00292:89:000000000-AGFDH:1:1105:14437:3211	AGAGACGCCGCAAAATGAATTTGGGTCTCTACTGTGGCAATGCCATGTGGGAGACCTGGGTTCAATCCCTGGGTTGGGAAGATCCCCTGGAGAAAGGAAAGAGTACCCACTCCGGTATTCTGTCCTGGAGAATTCCATGGACTGTATAGTCCGTGGGGTCGCAAAGAGTCGGACACAGCGACTTTTCCTTTCACTTTTGGAGGCCATTTCGCCGACACGTGTCCAGCGAAAGCCTC	BTALUL1
M00292:89:000000000-AGFDH:1:1105:15906:9690	AGAGACGCCGCAAAATGAATTTGTGTCTCTACTGTGGCAATGCCATGTGGGAGACCTGGGTTCAATCCCTGGGTTGGGAAGATCCCCTGGAGAAAGGAAAGACTACCCACTCCGGTATTCTGTCCTGGAGAATTCCATGGACTGTATAGTCTGTGGGGTCGCAAAGAGTCGGACACAGCGACTTTTCCTTTCACTTTTGGAGGCCATTTCGCCGACACGTGTCCAGCGAAAGCCTC	BTALUL1
M00292:89:000000000-AGFDH:1:1105:17244:14026	AGAGACGCCGCAAAATGAATTTGTGTCTCTACTGTGGCAATGCCATGTGGGAGACCTGGGTTCAATCCCTGGGTTGGGAAGATCCCCTGGAGAAAGGAAAGACTACCCACTCCGGTATTCTGTCCTGGAGAATTCCATGGACTGTATAGTCCGTGGGGTCGCAAAGAGTCGGACACAGCGACTTTTCCTTTCACTTTTGGAGGCCATTTCGCCGACACGTGTCCAGCGAAAGCCTC	BTALUL1
M00292:89:000000000-AGFDH:1:1105:18371:21265	AGAGACGCCGCAAAATGAATTTGTGTCTCTACTGTGCCAATGCCATGTGGGAGACCTGGGTTCAATCCCTGGGTTGGGAAGATCCCCTGGAGAAAGGAAAGACTACCCACTCCGGTATTCTGTCCTGGAGAATTCCATGGACTGTATAGTCCGTGGGGTCGCAAAGAGTCGGACACAGCGACTTTTCCTTTCACTTTTGGAGGCCATTTCGCCGACACGTGTCCAGCGAAAGCCTC	BTALUL1
M00292:89:000000000-AGFDH:1:1105:18967:17878	AGAGACGCCGCAAAATGAATTTGTGTCTCTACTGTGGCAATGCCATGTGGGAGACCTGGGTTCAATCCCTGGGTTGGGAAGATCCCCTGGAGAAAGGAAAGACTACCCACTCCGGTATTCTGTCCTGGAGAATTCCATGGACTGTATAGTCCGTGGGGTCGCAAGGAGTCGGACACAGCGACTTTTCCTTTCACTTTTGGAGGCCATTTCGCCGACACGTGTCCAGCGAAAGCCTC	BTALUL1
M00292:89:000000000-AGFDH:1:1105:19069:12626	AGAGACGCCGCAAAATGAATTTGTGTCTCTACTGTGGCAATGCCATGTGGGAGACCTGGGTTCAATCCCTGGGTTGGGAAGATCCCCTGGAGAAAGGAAAGACTACCCACTCCGGTATTCTGTCCTGGAGAATTCCATGGACTGTATAGTCCGTGGGGTCGCAAAGAGTCGGACACAGCGACTTTTCCTTTCACTTTTGGAGGCCATTTCGCCGACACGTGTCCAGCGAAAGCCTC	BTALUL1
M00292:89:000000000-AGFDH:1:1105:19110:2928	AGAGACGCCGCAAAATGAATTTGTGTCTCTACTGTGGCAATGCCATGTGGGAGACCTGGGTTCAATCCCTGGGTTGGGAAGATCCCCTGGAGAAAGGAAAGACTACCCACTCCGGTATTCTGTCCTGGAGAATTCCATGGACTGTATAGTCCGTGGGGTCGCAAAGAGTCGGACACAGCGACTTTTCCTTTCACTTTTGGAGGCCATTTCGCCGACACGTGTCCAGCGAAAGCCTC	BTALUL1
M00292:89:000000000-AGFDH:1:1105:20852:4838	AGAGACGCCGCAAAATGAATTTGTGTCTCTACTGTGGCAATGCCATGTGGGAGACCTGGGTTCAATCCCTGGGTTGGGAAGATCCCCTGGAGAAAGGAAAGACTACCCACTCCGGTATTCTGTCCTGGAGAATTCCATGGACTGTATAGTCCGTGGGGTCGCAAAGAGTCGGACACAGCGACTTTTCCTTTCACTTTTGGAGGCCATTTCGCCGACACGTGTCCAGCGAAAGCCTC	BTALUL1
M00292:89:000000000-AGFDH:1:1105:21219:9312	AGAGACGCCGCAAAATGAATTTGTGTCTCTACTGTGGCAATGCCATGTGGGAGACCTGGGTTCAATCCCTGGGTTGGGAAGATCCCCTGGAGAAAGGAAAGACTACCCACTCCGGTATTCTGTCCTGGAGAATTCCATGGACTGTATAGTCCGTGGGGTCGCAAAGAGTCGGACACAGCGACTTTTCCTTTCACTTTTGGAGGCCATTTCGCCGACACGTGTCCAGCGAAAGCCTC	BTALUL1
M00292:89:000000000-AGFDH:1:1105:21901:21342	AGAGACGCCGCAAAATGAATTTGTGTCTCTACTGTGGCAATGCCATGTGGGAGACCTGGGTTCAATCCCTGGGTTGGGAAGATCCCCTGGAGAAAGGAAAGACTACCCACTCCGGTATTCTGTCCTGGAGAATTCCATGGACTGTATAGTCCGTGGGGTCGCAAAGAGTCGGACACAGCGACTTTTCCTTTCACTTTTGGAGGCCATTTCGCCGACACGTGTCCAGCGAAAGCCTC	BTALUL1
M00292:89:000000000-AGFDH:1:1105:24403:21984	AGAGACGCCGCAAAATGAATTTGTGTCTCTACTGTGGCAATGCCATGTGGGAGACCTGGGTTCAATCCCTGGGTTGGGAAGATCCCCTGGAGAAAGGAAAGACTACCCACTCCGGTATTCTGTCCTGGGGAATTCCATGGACTGTATAGTCCGTGGAGTCGCAAAGAGTCGGACACAGCTACTTTTCCTTTCACTTTTGGAGGCCATTTCGCCGACACGTGTCCAGCGAAAGCCTC	BTALUL1
M00292:89:000000000-AGFDH:1:1105:3679:15361	AGAGACGCCGCAAAATGAATTTGTGTCTCTACTGTGGCAATGCCATGTGGGAGACCTGGGTTCAATCCCTGGGTTGGGAAGATCCCCTGGAGAAAGGAAAGACTACCCACTCCGGTATTCTGTCCTGGAGAATTCCATGGACTGTATAGTCCGTGGGGTCGCAAAGAGTCGGACACAGCGACTTTTCCTTTCACTTTTGGAGGCCATTTCGCCGACACGTGTCCAGCGAAAGCCTC	BTALUL1
M00292:89:000000000-AGFDH:1:1105:5105:22295	AGAGACGCCGCAAAATGAATTTGTGTCTCTACTGTGCCAATGCCATGTGGGAGACCTGGGTTCAATCCCTGGGTTGGGAAGATCCCCTGGAGAAAGGAAAGACTACCCACTCCGGTATTCTGTCCTGGAGAATTCCATGGACTGTATAGTCCGTGGGGTCGCAAAGAGTCGGACACAGCGACTTTTCCTTTCACTTTTGGAGGCCATTTCGCCGACACGTGTCCAGCGAAAGCCTC	BTALUL1
M00292:89:000000000-AGFDH:1:1105:8584:18933	AGAGACGCCGCAAAATGAATTTGTGTCTCTACTGTGGCAATGCCATGTGGGAGACCTGGGTTCAATCCCTGGGTTGGGAAGATCCCCTGGAGAAAGGAAAGACTACCCACTCCGGTATTCTGTCCTGGAGAATTCCATGGACTGTATAGTCCGTGGGGTCGCAAAGAGTCGGACACAGCGACTTTTCCTTTCACTTTTGGAGGCCATTTCGCCGACACGTGTCCAGCGAAAGCCTC	BTALUL1
M00292:89:000000000-AGFDH:1:1106:10830:19047	AGAGACGCCGCAAAATGAATTTGTGTCTCTACTGTGGCAATGCCATGTGGGAGACCTGGGTTCAATCCCTGGGTTGGGAAGATCCCCTGGAGAAAGGAAAGACTACCCACTCCGGTATTCTGTCCTGGAGAATTCCATGGACTGTATAGTCCGTGGGGTCGCAAAGAGTCGGACACAGCGACTTTTCCTTTCACTTTTGGAGGCCATTTCGCCGACACGTGTCCAGCGAAAGCCTC	BTALUL1
M00292:89:000000000-AGFDH:1:1106:11967:7939	AGAGACGCCGCAAAATGAATTTGTGTCTCTACTGTGGCAATGCCATGTGGGAGACCTGGGTTCAATCCCTGGGTTGGGAAGATCCCCTGGAGAAAGGAAAGACTACCCACTCCGGTATTCTGTCCTGGAGAATTCCATGGACTGTATAGTCCGTGGGGTCGCAAAGAGTCGGACACAGCGACTTTTCCTTTCACTTTTGGAGGCCATTTCGCCGACACGTGTCCAGCGAAAGCCTC	BTALUL1
M00292:89:000000000-AGFDH:1:1106:14622:4998	AGAGACGCCGCAAAATGAATTTGTGTCTCCACTGTGGCAATGCCATGTGGGAGACCTGGGTTCAATCCCTGGGTTGGGAAGATCCCCTGGAGAAAGGAAAGACTACCCACTCCGGTATTCTGTCCTGGAGAATTCCATGGACTGTATAGTCCGTGGGGTCGCAAAGAGTCGGACACAGCGACTTTTCCTTTCACTTTTGGAGGCCATTTCGCCGACACGTGTCCAGCGAAAGCCTC	BTALUL1
M00292:89:000000000-AGFDH:1:1106:17526:19638	AGAGACGCCGCAAAATGAATTTGTGTCTCTACTGTGGCAATGCCATGTGGGAGACCTGGGTTCAATCCCTGGGTTGGGAAGATCCCCTGGAGAAAGGAAAGACTACCCACTCCGGTATTCTGTCCTGGAGAATTCCATGGACTGTATAGTCCGTGGGGTCGCAAAGAGTCGGACACAGCGACTTTTCCTTTCACTTTTGGAGGCCATTTCGCCGACACGTGTCCAGCGAAAGCCTC	BTALUL1
M00292:89:000000000-AGFDH:1:1106:18287:21272	AGAGACGCCGCAAAATGAATTTGTGTCTCTACTGTGGCAATGCCATGTGGGAGACCTGGGTTCAATCCCTGGGTTGGGAAGATCCCCTGGAGAAAGGAAAGACTACCCACTCCGGTATTCTGTCCCGGAGAATTCCATGGACTGTATAGTCCGTGGGGTCGCAAAGAGTCGGACACAGCGACTTTTCCTTTCACTTTTGGAGGCCATTTCGCCGACACGTGTCCAGCGAAAGCCTC	BTALUL1
M00292:89:000000000-AGFDH:1:1106:18843:16582	AGAGACGCCGCAAAATGAATTTGTGTCTCTACTGTGCCAATGCCATGTGGGAGACCTGGGTTCAATCCCTGGGTTGGGAAGATCCCCTGGAGAAAGGAAAGACTACCCACTCCGGTATTCTGTCCTGGAGAATTCCATGGACTGTATAGTCCGTGGGGTCGCAAAGAGTCGGACACAGCGACTTTTCCTTTCACTTTTGGAGGCCATTTCGCCGACACGTGTCCAGCGAAAGCCTC	BTALUL1
M00292:89:000000000-AGFDH:1:1106:19231:13457	AGAGACGCCGCAAAATGAATTTGTGTCTCTACTGTGGCAATGCCATGTGGGAGACCTGGGTTCAATCCCTGGGTTGGGAAGATCCCCTGGAGAATGGAAAGACTACCCACTCCGGTATTCTGTCCTGGAGAATTCCATGGACTGTATAGTCCGTGGGGTCGCAAAGAGTCGGACACAGCGACTTTTCCTTTCACTTTTGGAGGCCATTTCGCCGACACGTGTCCAGCGAAAGCCTC	BTALUL1
M00292:89:000000000-AGFDH:1:1106:19493:3213	AGAGACGCCGCAAAATGAATTTGTGTCTCTACTGTGGCAATGCCATGTGGGAGACCTTGGTTCAATCCCTGGGTTGGGAAGATCCCCTGGAGAAAGGAAAGACTACCCACTCCGGTATTCTGTCCTGGAGAATTCCATGGACTGTATAGTCCGTGGGGTCGCAAAGAGTCGGACACAGCGACTTTTCCTTTCACTTTTGGAGGCCATTTCGCCGACACGTGTCCAGCGAAAGCCTC	BTALUL1
M00292:89:000000000-AGFDH:1:1106:19995:23751	AGAGACGCCGCAAAATGAATTTGTGTCTCTACTGTGGCAATGCCATGTGGGAGACCTGGGTTCAATCCCTGGGTTGGGAAGATCCCCTGGAGAAAGGAAAGACTACCCACTCCGGTATTCTGTCCTGGAGAATTCCATGGACTGTATAGTCCGTGGGGTCGCAAAGAGTCGGACAAAGCGACTTTTCCTTTCACTTTTGGAGGCCATTTCGCTGACACGTGTCCAGCGAAAGCCTC	BTALUL1
M00292:89:000000000-AGFDH:1:1106:21534:12174	AGAGACGCCGCAAAATGAATTTGTGTCTCTACTGTGCCAATGCCATGTGGGAGACCTGGGTTCAATCCCTGGGTTGGGAAGATCCCCTGGAGAAAGGAAAGACTACACACTCCGGTATTCTGTCCTGGAGAATTCCATGGACTGTATAGTCCGTGGGGTCGCAAAGAGTCGGACACAGCGACTTTTCCTTTCACTTTTGGAGGCCATTTCGCCGACACGTGTCCAGCGAAAGCCTC	BTALUL1
M00292:89:000000000-AGFDH:1:1106:23698:23507	AGAGACGCCGCAAAATGAATTTGTGTCTCTACTGTGGCAATGCCATGTGGGAGACCTGGGTTCAATCCCTGGGTTGGGAAGATCCCCTGGAGAAAGGAAAGACTACCCACTCCGGTATTCTGTCCTGGAGAATTCCATGGACTGTATAGTCCGTGGGGTCGCAAAGAGTCGGACACAGCGACTTTTCCTTTCACTTTTGGAGGCCATTTCGCCGACACGTGTCCAGCGAAAGCCTC	BTALUL1
M00292:89:000000000-AGFDH:1:1106:24960:21960	AGAGACGCCGCAAAATGAATTTGTGTCTCTACTGTGGCAATGCCATGTGGGAGACCTGGGTTCAATCCCTGGGTTGGGAAGATCCCCTGGAGAAAGGAAAGACTACCCACTCCGGTATTCTGTCCTGGAGAATTCCATGGACTGTATAGTCCGTGGGGTCGCAAAGAGTCGGACACAGCGACTTTTCCTTTCACTTTTGGAGGCCATTTCGCCGACACGTGTCCAGCGAAAGCCTC	BTALUL1
M00292:89:000000000-AGFDH:1:1106:25306:16947	AGAGACGCCGCAAAATGAATTTGTGTCTCTACTGTGGCAATGCCATGTGGGAGACCTGGGTTCAATCCCTGGGTTGGGAAGATCCCCTGGAGAAAGGAAAGACTACCCACTCCGGTATTCTGTCCTGGAGAATTCCATGGACTGTATAGTCCGTGGGGTCGCAAAGAGTCGGACACAGCGACTTTTCCTTTCACTTTTGGAGGCCATTTCGCCGACACGTGTCCAGCGAAAGCCTC	BTALUL1
M00292:89:000000000-AGFDH:1:1106:25573:20493	AGAGACGCCGCAAAATGAATTTGTGTCTCTACTGTGGCAATGCCATGTGGGAGACCTGGGTTCAATCCCTGGGTTGGGAAGATCCCCTGGAGAAAGGAAAGACTACCCACTCCGGTATTCTGTCCTGGAGAATTCCATGGACTGTATAGTCCGTGGGGTCGCAAAGAGTCGGACACAGCGACTTTTCCTTTCACTTTTGGAGGCCATTTCGCCGACACGTGTCCAGCGAAAGCCTC	BTALUL1
M00292:89:000000000-AGFDH:1:1106:28278:14020	AGAGACGCCGCAAAATGAATTTGTGTCTCTACTGTGGCAATGCCATGTGGGAGACCTGGGTTCAATCCCTGGGTTGGGAAGATCCCCTGGAGAAAGGAAAGACTACCCACTCCGGTATTCTGTCCTGGAGAATTCCATGGACTGTATAGTCCGTGGGGTCGCAAAGAGTCGGACACAGCGACTTTTCCTTTCACTTTTGGAGGCCATTTCGCCGACACGTGTCCAGCGAAAGCCTC	BTALUL1
M00292:89:000000000-AGFDH:1:1106:4475:19491	AGAGACGCCGCAAAATGAATTTGTGTCTCTACTGTGGCAATGCCATGTGGGAGACCTGGGTTCAATCCCTGGGTTGGGAAGATCCCCTGGAGAAAGGAAAGACTACCCACTCCGGTATTCTGTCCTGGAGAATTCCATGGACTGTATAGTCCGTGGGGTCGCAAAGAGTCGGACACAGCGACTTTTCCTTTCACTTTTGGAGGCCATTTCGCCGACACGTGTCCAGCGAAAGCCTC	BTALUL1
M00292:89:000000000-AGFDH:1:1106:5144:9416	AGAGACGCCGCAAAATGAATTTGTGTCTCTACTGTGGCAATGCCATGTGGGAGACCTGGGTTCAATCCCTGGGTTGGGAAGATCCCCTGGAGAAAGGAAAGACTACCCACTCCGGTATTCTGTCCTGGAGAATTCCATGGACTGTATAGTCCGTGGGGTCGCAAAGAGTCGGACACAGCGACTTTTCCTTTCACTTTTGGAGGCCATTTCGCCGACACGTGTCCAGCGAAAGCCTC	BTALUL1
M00292:89:000000000-AGFDH:1:1107:11038:7168	AGAGACGCCGCAAAATGAATTTGTGTCTCTACTGTGGCAATGCCATGTGGGAGACCTGGGTTCAATCCCTGGGTTGGGAAGATCCCCTGGAGAAAGGAAAGACTACCCACTCCGGTATTCTGTCCTGGAGAATTCCATGGACTGTATAGTCCGTGGGGTCGCAAAGAGTCGGACACAGCGACTTTTCCTTTCACTTTTGGAGGCCATTTCGCCGACACGTGTCCAGCGAAAGCCTC	BTALUL1
M00292:89:000000000-AGFDH:1:1107:11154:20139	AGAGACGCCGCAAAATGAATTTGTGTCTCTACTGTGGCAATGCCATGTGGGAGACCTGGGTTCAATCCCTGGGTTGGGAAGATCCCCTGGAGAAAGGAAAGACTACCCACTCCGGTATTCTGTCCTGGAGAATTCCATGGACTGTATAGTCCGTGGGGTCGCAAAGAGTCGGACACAGCGACTTTTCCTTTCACTTCTGGAGGCCATTTCGCCGACACGTGTCCAGCGAAAGCCTC	BTALUL1
M00292:89:000000000-AGFDH:1:1107:12088:22147	AGAGACGCCGCAAAATGAATTTGTGTCTCTACTGTGCCAATGCCATGTGGGAGACCTGGGTTCAATCCCTGGGTTGGGAAGATCCCCTGGAGAAAGGAAAGACTACCCACTCCGGTATTCTGTCCTGGAGAATTCCATGGACTGTATAGTCCGTGGGGTCGCAAAGAGTCGGACACAGCGACTTTTCCTTTCACTTTTGGAGGCCATTTCGCCGACACGTGTCCAGCGAAAGCCTC	BTALUL1
M00292:89:000000000-AGFDH:1:1107:12207:2682	AGAGACGCCGCAAAATGAATTTGTGTCTCTACTGTGGCAATGCCATGTGGGAGACCTGGGTTCAATCCCTGGGTTGGGAAGATCCCCTGGAGAAAGGAAAGACTACCCACTCCGGTATTCTGTCCTGGAGAATTCCATGGACTGTATAGTCCGTGGGGTCGCAAAGAGTCGGACACAGCGACTTTTCCTTTCACTTTTGGAGGCCATTTCGCCGACACGTGTCCAGCGAAAGCCTC	BTALUL1
M00292:89:000000000-AGFDH:1:1107:15667:20793	AGAGACGCCGCAAAATGAATTTGTGTCTCTACTGTGGCAATGCCATGTGGGAGACCTGGGTTCAATCCCTGGGTTGGGAAGATCCCCTGGAGAAAGGAAAGACTACCCACTCCGGTATTCTGTCCTGGAGAATTCCATGGACTGTATAGTTCGTGGGGTCGCAAAGAGTCGGACACAGCGACTTTTCCTTTCACTTTTGGAGGCCATTTCGCCGACACGTGTCCAGCGAAAGCCTC	BTALUL1
M00292:89:000000000-AGFDH:1:1107:15787:16842	AGAGACGCCGCAAAATGAATTTGTGTCTCTACTGTGGCAATGCCATGTGGGAGACCTGGGTTCAATCCCTGGGTTGGGAAGATCCCCTGGAGAAAGGAAAGACTACCCACTCCGGTATTCTGTCCTGGAGAATTCCATGGACTGTATAGTCCGTGGGGTCGCAAAGAGTCGGACACAGCGACTTTTCCTTTCACTTTTGGAGGCCATTTCGCCGACACGTGTCCAGCGAAAGCCTC	BTALUL1
M00292:89:000000000-AGFDH:1:1107:17080:23451	AGAGACGCCGCAAAATGAATTTGTGTCTCTACTGTGGCAATGCCATGTGGGAGACCTGGGTTCAATCCCTGGGTTGGGAAGATCCCCTGGAGAAAGGAAAGACTACCCACTCCGGTATTCTGTCCTGGAGAATTCTATGGACTGTATAGTCCGTGGGGTCGCAAAGAGTCGGACACAGCGACTTTTCCTTTCACTTTTGGAGGCCATTTCGCCGACACGTGTCCAGCGAAAGCCTC	BTALUL1
M00292:89:000000000-AGFDH:1:1107:17409:13988	AGAGACGCCGCAAAATGAATTTGTGTCTCTACTGTGACAATGCCATGTGGGAGACCTGGGTTCAATCCCTGGGTTGGGAAGATCCCCTGGAGAAAGGAAAGACTACCCACTCCGGTATTCTGTCCTGGAGAATTCCATGGACTGTATAGTCCGTGGGGTCGCAAAGAGTCGGACACAGCGACTTTTCCTTTCACTTTTGGAGGCCATTTCGCCGACACGTGTCCAGCGAAAGCCTC	BTALUL1
M00292:89:000000000-AGFDH:1:1107:17739:10591	AGAGACGCCGCAAAATGAATTTGTGTCTCTACTGTGGCAATGCCATGTGGGAGACCTGGGTTCAATCCCTGGGTTGGGAAGATCCCCTGGAGAAAGGAAGGACTACCCACTCCGGTATTCTGTCCTGGAGAATTCCATGGACTGTATAGTCCGTGGGGTCGCAAAGAGTCGGACACAGCGACTTTTCCTTTCACTTTTGGAGGCCATTTCGCCGACACGTGTCCAGCGAAAGCCTC	BTALUL1
M00292:89:000000000-AGFDH:1:1107:18863:18728	AGAGACGCCGCAAAATGAATTTGTGTCTCTACTGTGGCAATGCCATGTGGGAGACCTGGGTTCAATCCCTGGGTTGGGAAGATCCCCTGGAGAAAGGAAAGACTACCCACTCCGGTATTCTGTCCTGGAGAATTCCATGGACTGTATAGTCCGTGGGGTCGCAAAGAGTCGGACACAGCGACTTTTCCTTTCACTTTTGGAGGCCATTTCGCCGACACGTGTCCAGCGAAAGCCTC	BTALUL1
M00292:89:000000000-AGFDH:1:1107:20624:24693	AGAGACGCCGCAAAATGAATTTGTGTCTCTACTGTGGCAATGCCATGTGGGAGACCTGGGTTCAATCCCTGGGTTGGGAAGATCCCCTGGAGAAAGGAAAGACTACCCACTCCGGTATTCTGTCCTGGAGAATTCCATGGACTGTATAGTCCGTGGGGTCGCAAAGAGTCGGACACAGCGACTTTTCCTTTCACTTTTGGAGGCCATTTCGCCGACACGTGTCCAGCGAAAGCCTC	BTALUL1
M00292:89:000000000-AGFDH:1:1107:22963:10631	AGAGACGCCGCAAAATGAATTTGTGTCTCTACTGTGGCAATGCCATGTGGGAGACCTGGGTTCAATCCCTGGGTTGGGAAGATCCCCTGGAGAAAGGAAAGACTACCCACTCCGGTATTCTGTCCTGGAGAATTCCATGGACTGTATAGTCCGTGGGGTCGCAAAGAGTCGGACACAGCGACTTTTCCTTTCACTTTTGGAGGCCATTTCGCCGACACGTGTCCAGCGAAAGCCTC	BTALUL1
M00292:89:000000000-AGFDH:1:1107:24054:4360	AGAGACGCCGCAAAATGAATTTGTGTCTCTACTGTGGCAATGCCATGTGGGAGACCTGGGCTCAATCCCTGGGTTGGGAAGATCCCCTGGAGAAAGGAAAGACTACCCACTCCGGTATTCTGTCCTGGAGAATTCCATGGACTGTATAGTCCGTGGGGTCGCAAAGAGTCGGACACAGCGACTTTTCCTTTCACTTTTGGAGGCCATTTCGCCGACACGTGTCCAGCGAAAGCCTC	BTALUL1
M00292:89:000000000-AGFDH:1:1107:24575:6032	AGAGACGCCGCAAAATGAATTTGTGTCTCTACTGTGCCAATGCCATGTGGGAGACCTGGGTTCAATCCCTGGGTTGGGAAGATCCCCTGGAGAAAGGAAGGACTACCCACTCCGGTATTCTGTCCTGGAGAATTCCATGGACTGTATAGTCCGTGGGGTCGCAAAGAGTCGGACACAGCGACTTTTCCTTTCACTTTTGGAGGCCATTTCGCCGACACGTGTCCAGCGAAAGCCTC	BTALUL1
M00292:89:000000000-AGFDH:1:1107:5543:12771	AGAGACGCCGCAAAATGAATTTGTGTCTCTACTGTGGCAATGCCATGTGGGAGACCTGGGTTCAATCCCTGGGTTGGGAAGATCCCCTGGAGAAAGGAAAGACTACCCACTCCGGTATTCTGTCCTGGAGAATTCCATGGACTGTATAGTCCGTGGGGTCGCAAAGAGTCGGACACAGCGACTTTTCCTTTCACTTTTGGAGGCCATTTCGCCGACACGTGTCCAGCGAAAGCCTC	BTALUL1
M00292:89:000000000-AGFDH:1:1107:9214:6824	AGAGACGCCGCAAAATGAATTTGTGTCTCTACTGTGGCAATGCCATGTGGGAGACCTGGGTTCAATCCCTGGGTTGGGAAGATCCCCTGGAGAAAGGAAAGACTACCCACTCCGGTATTCTGTCCTGGAGAATTCCATGGACTGTATAGTCCGTGGGGTCGCAAAGAGTCGGACACAGCGACTTTTCCTTTCACTTTTGGAGGCCATTTCGCCGACACGTGTCCAGCGAAAGCCTC	BTALUL1
M00292:89:000000000-AGFDH:1:1108:10263:6793	AGAGACGCCGCAAAATGAATTTGTGTCTCTACTGTGCCAATGCCATGTGGGAGACCTGGGTTCAATCCCTGGGTTGGGAAGATCCCCTGGAGAAAGGAAAGACTACCCACTCCGGTATTCTGTCCTGGAGAATTCCATGGACTGTATAGTCCGTGGGGTCGCAAAGAGTCGGACACAGCGACTTTTCCTTTCACTTTTGGAGGCCATTTCGCCGACACGTGTCCAGCGAAAGCCTC	BTALUL1
M00292:89:000000000-AGFDH:1:1108:10649:11668	AGAGACGCCGCAAAATGAATTTGTGTCTCTACTGTGCCAATGCCATGTGGGAGACCTGGGTTCAATCCCTGGGTTGGGAAGATCCCCTGGAGAAAGGAAAGACTACCCACTCCGGTATTCTGTCCTGGAGAATTCCATGGACTGTATAGTCCGTGGGGTCGCAAAGAGTCGGACACAGCGACTTTTCCTTTCACTTTTGGAGGCCATTTCGCCGACACGTGTCCAGCGAAAGCCTC	BTALUL1
M00292:89:000000000-AGFDH:1:1108:13694:18550	AGAGACGCCGCAAAATGAATTTGTGTCTCTACTGTGGCAATGCCATGTGGGAGACCTGGGTTCAATCCCTGGGTTGGGAAGATCCCCTGGAGAAAGGAAAGACTACCCACTCCGGTACTCTGTCCTGGAGAATTCCATGGACTGTATAGTCCGTGGGGTCGCAAAGAGTCGGACACAGCGACTTTTCCTTTCACTTTTGGAGGCCATTTCGCCGACACGTGTCCAGCGAAAGCCTC	BTALUL1
M00292:89:000000000-AGFDH:1:1108:15707:3766	AGAGACGCCGCAAAATGAATTTGTGTCTCTACTGTGGCAATGCCATGTGGGAGACCTGGGTTCAATCCCTGGGTTGGGAAGATCCCCTGGAGAAAGGAAAGACTCCCCACTCCGGTATTCTGTCCTGGAGAATTCCATGGACTGTATAGTCCGTGGGGTCGCAAAGAGTCGGACACAGCGACTTTTCCTTTCACTTTTGGAGGCCATTTCGCCGACACGTGTCCAGCGAAAGCCTC	BTALUL1
M00292:89:000000000-AGFDH:1:1108:17186:21395	AGAGACGCCGCAAAATGAATTTGTGTCTCTACTGTGGCAATGCCATGTGGGAGACCTGGGTTCAATCCCTGGGTTGGGAAGATCCCCTGGAGAAAGGAAAGACTACCCACTCCGGTATTCTGTCCTGGAGAATTCCATGGACTGTATAGTCCGTGGGGTCGCAAAGAGTCGGACACAGCGACTTTTCCTTTCACTTTTGGAGGCCATTTCGCCGACACGTGTCCAGCGAAAGCCTC	BTALUL1
M00292:89:000000000-AGFDH:1:1108:17515:7362	AGAGACGCCGCAAAATGAATTTGTGTCTCTACTGTGCCAATGCCATGTGGGAGACCTGGGTTCAATCCCTGGGTTGGGAAGATCCCCTGGAGAAAGGAAAGACTACCCACTCCGGTATTCTGTCCTGGAGAATTCCATGGACTGTATAGTCCGTGGGGTCGCAAAGAGTCGGACACAGCGACTTTTCCTTTCACTTTTGGAGGCCATTTCGCCGACACGTGTCCAGCGAAAGCCTC	BTALUL1
M00292:89:000000000-AGFDH:1:1108:17729:21832	AGAGACGCCGCAAAATGAATTTGTGTCTCTACTGTGGCAATGCCATGTGGGAGACCTGGGTTCAATCCCTGGGTTGGGAAGATCCCCTGGAGAAAGGAAAGACTACCCACTCCGGTATTCTGTCCTGGAGAATTCCATGGACTGAATAGTCCGTGGGGTCGCAAAGAGTCGGACACAGCGACTTTTCCTTTCACTTTTGGAGGCCATTTCGCCGACACGTGTCCAGCGAAAGCCTC	BTALUL1
M00292:89:000000000-AGFDH:1:1108:18186:7205	AGAGACGCCGCAAAATGAATTTGTGTCTCTACTGTGGCAATGCCATGTGGGAGACCTGGGTTCAATCCCTGGGTTGGGAAGATCCCCTGGAGAAAGGAAAGACTACCCACTCCGGTATTCTGTCCTGGAGAATTCCATGGACTGTATAGTCCGTGGGGTCGCAAAGAGTCGGACACAGCGACTTTTCCTTTCACTTTTGGAGGCCATTTCGCCGACACGTGTCCAGCGAAAGCCTC	BTALUL1
M00292:89:000000000-AGFDH:1:1108:19398:8905	AGAGACGCCGCAAAATGAATTTGTGTCTCTACTGTGGCAATGCCATGTGGGAGACCTGGGTTCAATCCCTGGGTTGGGAAGATCCCCTGGAGAAAGGAAAGACTACCCACTCCGGTATTCTGTCCTGGAGAATTCCATGGACTGTATAGTCCGTGGGGTCGCAAAGAGTCGGACACAGCGACTTTTCCTCTCACTTTTGGAGGCCATTTCGCCGACACGTGTCCAGCGAAAGCCTC	BTALUL1
M00292:89:000000000-AGFDH:1:1108:19759:19491	AGAGACGCCGCAAAATGAATTTGTGTCTCTACTGTGCCAATGCCATGTGGGAGACCTGGGTTCAATCCCTGGGTTGGGAAGATCCCCTGGAGAAAGGAAAGACTACCCACTCCGGTATTCTGTCCTGGAGAATTCCATGGACTGTATAGTCCGTGGGGTCGCAAAGAGTCGGACACAGCGACTTTTCCTTTCACTTTTGGAGGCCATTTCGCCGACACGTGTCCAGCGAAAGCCTC	BTALUL1
M00292:89:000000000-AGFDH:1:1108:23198:11035	AGAGACGCCGCAAAATGAATTTGTGTCTCTACTGTGCCAATGCCATGTGGGAGACCTGGGTTCAATCCCTGGGTTGGGAAGATCCCCTGGAGAAAGGAAAGACTACCCACTCCGGTATTCTGTCCTGGAGAATTCCATGGACTGTATAGTCCGTGGGGTCGCAAAAAGTCGGACACAGCGACTTTTCCTTTCACTTTTGGAGGCCATTTCGCCGACACGTGTCCAGCGAAAGCCTC	BTALUL1
M00292:89:000000000-AGFDH:1:1108:3817:20370	AGAGACGCCGCAAAATGAATTTGTGTCTCTACTGTGGCAATGCCATGTGGGAGACCTGGGTTCAATCCCTGGGTTGGGAAGATCCCCTGGAGAAAGGAAAGACTACCCACTCCGGTATTCTGTCCTGGAGAATTCCATGGACTGTATAGTCCGTGGGGTCGCAAAGAGTCGGACACAGCGACTTTTCCTTTCACTTTTGGAGGCCATTTCGCCGACACGTGTCCAGCGAAAGCCTC	BTALUL1
M00292:89:000000000-AGFDH:1:1108:5895:18832	AGAGACGCCGCAAAATGAATTTGTGTCTCTACTGTGGCAATGCCATGTGGGAGACCTGGGTTCAATCCCTGGGTTGGGAAGATCCCCTGGAGAAAGGAAAGACTACCCACTCCGGTATTCTGTCCTGGAGAATTCCATGGATTGTATAGTCCGTGGGGTCGCAAAGAGTCGGACACAGCGACTTTTCCTTTCACTTTTGGAGGCCATTTCGCCGACACGTGTCCAGCGAAAGCCTC	BTALUL1
M00292:89:000000000-AGFDH:1:1108:6975:16501	AGAGACGCCGCAAAATGAATTTGTGTCTCTACTGTGGCAATGCCATGTGGGAGACCTGGGTTCAATCCCTGGGTTGGGAAGATCCCCTGGAGAAAGGAAAGACTACCCACTCCGGTATTCTGTCCTGGAGAATTCCATGGACTGTATAGTCCGTGGGGTCGCAAAGAGTCGGACACAGCGACTTTTCCTTTCACTTTTGGAGGCCATTTCGCCGACACGTGTCCAGCGAAAGCCTC	BTALUL1
M00292:89:000000000-AGFDH:1:1108:7035:7842	AGAGACGCCGCAAAATGAATTTGTGTCTCTACTGTGGCAATGCCATGTGGGAGACCTGGGTTCAATCCCTGGGTTGGGAAGATCCCCTGGAGAAAGGAAAGACTACCCACTCCGGTATTCTGTCCTGGAGAATTCCATGGACTGTATAGTCCGTGGGGTCGCAAAGAGTCGGACACAGCGACTTTTCCTTTCACTTTTGGAGGCCATTTCGCCGACACGTGTCCAGCGAAAGCCTC	BTALUL1
M00292:89:000000000-AGFDH:1:1108:7744:16253	AGAGACGCCGCAAAATGAATTTGTGTCTCTACTGTGCCAATGCCATGTGGGAGACCTGGGTTCAATCCCTGGGTTGGGAAGATCCCCTGGAGAAAGGAAAGACTACCCACTCCGGTATTCTGTCCTGGAGAATTCCATGGACTGTATAGTCCGTGGGGTCGCAAAGAGTCGGACACAGCGACTTTTCCTTTCACTTTTGGAGGCCATTTCGCCGACACGTGTCCAGCGAAAGCCTC	BTALUL1
M00292:89:000000000-AGFDH:1:1108:8414:7014	AGAGACGCCGCAAAATGAATTTGTGTCTCTACTGTGGCAATGCTATGTGGGAGACCTGGGTTCAATCCCTGGGTTGGGAAGATCCCCTGGAGAAAGGAAAGACTACCCACTCCGGTATTCTGTCCTGGAGAATTCCATGGACTGTATAGTCCGTGGGGTCGCAAAGAGTCGGACACAGCGACTTTTCCTTTCACTTTTGGAGGCCATTTCGCCGACACGTGTCCAGCGAAAGCCTC	BTALUL1
M00292:89:000000000-AGFDH:1:1108:8454:24308	AGAGACGCCGCAAAATGAATTTGTGTCTCTACTGTGGCAATGCCATGTGGGAGACCTGGGTTCAATCCCTGGGTTGGGAAGATCCCCTGGAGAAAGGAAAGACTACCCACTCCGGTATTCTGTCCTGGAGAATTCCATGGACTGTATAGTCCGTGGGGTCGCAAAGAGTCGGACACAGAGACTTTTCCTTTCACTTTTGGAGGCCATTTCGCCGACACGTGTCCAGCGAAAGCCTC	BTALUL1
M00292:89:000000000-AGFDH:1:1108:8462:24290	AGAGACGCCGCAAAATGAATTTGTGTCTCTACTGTGGCAATGCCATGTGGGAGACCTGGGTTCAATCCCTGGGTTGGGAAGATCCCCTGGAGAAAGGAAAGACTACCCACTCCGGTATTCTGTCCTGGAGAATTCCATGGACTGTATAGTCCGTGGGGTCGCAAAGAGTCGGACACAGCGACTTTTCCTTTCACTTTTGGAGGCCATTTCGCCGACACGTGTCCAGCGAAAGCCTC	BTALUL1
M00292:89:000000000-AGFDH:1:1109:16849:6970	AGAGACGCCGCAAAATGAATTTGTGTCTCTACTGTGCCAATGCCATGTGGGAGACCTGGGTTCAATCCCTGGGTTGGGAAGATCCCCTGGAGAAAGGAAAGACTACCCACTCCGGTATTCTGTCCTGGAGAATTCCATGGACTGTATAGTCCGTGGGGTCGCAAAGAGTCGGACGCAGCGACTTTTCCTTTCACTTTTGGAGGCCATTTCGCCGACACGTGTCCAGCGAAAGCCTC	BTALUL1
M00292:89:000000000-AGFDH:1:1109:17321:16103	AGAGACGCCGCAAAATGAATTTGTGTCTCTACTGTGGCAATGCCATGTGGGAGACCTGGGTTCAATCCCTGGGTTGGGAAGATCCCCTGGAGAAAGGAAAGACTACCCACTCCGGTATTCTGTCCTGGAGAATTCCATGGACTGTATAGTCCGTGGGGTCGCAAAGAGTCGGACACAGCGACTTTTCCTTTCACTTTTGGAGGCCATTTCGCCGACACGTGTCCAGCGAAAGCCTC	BTALUL1
M00292:89:000000000-AGFDH:1:1109:17433:16366	AGAGACGCCGCAAAATGAATTTGTGTCTCTACTGTGGCAATGCCATGTGGGAGACCTGGGTTCAATCCCTGGGTTGGGAAGATCCCCTGGAGAAAGGAAAGACTACCCACTCCGGTATTCTGTCCTGGAGAATTCCATGGACTGTATAGTCCGTGGGGTCGCAAAGAGTCGGACACAGCGACTTTTCCTTTCACTTTTGGAGGCCATTTCGCCGACACGTGTCCAGCGAAAGCCTC	BTALUL1
M00292:89:000000000-AGFDH:1:1109:17917:16689	AGAGACGCCGCAAAATGAATTTGTGTCTCTACTGTGGCAATGCCATGTGGGAGACCTGGGTTCAATCCCTGGGTTGGGAAGATCCCCTGGAGAAAGGAAAGACTACCCACTCCGGTATTCTGTCCTGGAGAATTCCATGGACTGTATAGTCCGTGGGGTCGCAAAGAGTCGGACACAGCGACTTTTCCTCTCACTTTTGGAGGCCATTTCGCCGACACGTGTCCAGCGAAAGCCTC	BTALUL1
M00292:89:000000000-AGFDH:1:1109:18315:14760	AGAGACGCCGCAAAATGAATTTGTGTCTCTACTGTGGCAATGCCATGTGGGAGACCTGGGTTCAATCCCTGGGTTGGGAAGATCCCCTGGAGAAAGGAAAGACTACCCACTCCGGTATTCTGTCCTGGAGAATTCCATGGACTGTATAGTCCGTGGGGTCGCAAAGAGTCGGACACAGCGACTTTTCCTTTCACTTTTGGAGGCCATTTCGCCGACACGTGTCCAGCGAAAGCCTC	BTALUL1
M00292:89:000000000-AGFDH:1:1109:23950:14320	AGAGACGCCGCAAAATGAATTTGTGTCTCTACTGTGCCAATGCCATGTGGGAGACCTGGGTTCAATCCCTGGGTTGGGAAGATCCCCTGGAGAAAGGAAAGACTACCCACTCCGGTATTCTGTCCTGGAGAATTCCATGGACTGTATAGTCCGTGGGGTCGCAAAGAGTCGGACACAGCGACTTTTCCTTTCACTTTTGGAGGCCATTTCGCCGACACGTGTCCAGCGAAAGCCTC	BTALUL1
M00292:89:000000000-AGFDH:1:1109:26861:19211	AGAGACGCCGCAAAATGAATTTGTGTCTCTACTGTGGCAATGCCATGTGGGAGACCTGGGTTCAATCCCTGGGTTGGGAAGATCCCCTGGAGAAAGGAAAGACTACCCACTCCGGTATTCTGTCCTGGAGAATTCCATGGACTGTATAGTCCGTGGGGTCGCAAAGAATCGGACACAGCGACTTTTCCTTTCACTTTTGGAGGCCATTTCGCCGACACGTGTCCAGCGAAAGCCTC	BTALUL1
M00292:89:000000000-AGFDH:1:1109:3366:8600	AGAGACGCCGCAAAATGAATTTGTGTCTCTACTGTGGCAATGCCATGTGGGAGACCTGGGTTCAATCCCTGGGTTGGGAAGATCCCCTGGAGAAAGGAAAGACTACCCACTCCGGTATTCTGTCCTGGAGAATTCCATGGACTGTATAGTCCGTGGGGTCGCAAAGAGTCGGACACAGCGACCTTTCCTTTCACTTTTGGAGGCCATTTCGCCGACACGTGTCCAGCGAAAGCCTC	BTALUL1
M00292:89:000000000-AGFDH:1:1109:5852:8938	AGAGACGCCGCAAAATGAATTTGTGTCTCTACTGTGGCAATGCCATGTGGGAGACCTGGGTTCAATCCCTGGGTTGGGAAGATCCCCTGGAGAAAGGAAAGACTACCCACTCCGGTATTCTGTCCTGGAGAATTCCATGGACTGTATAGTCCGTGGGGTCGCAAAGAGTCGGACACAGCGACTTTTCCTTTCACTTTTGGAGGCCATTTCGCCGACACGTGTCCAGCGAAAGCCTC	BTALUL1
M00292:89:000000000-AGFDH:1:1109:7306:2812	AGAGACGCCGCAAAATGAATTTGTGTCTCTACTGTGGCAATGCCATGTGGGAGACCTGGGTTCAATCCCTGGGTTGGGAAGATCCCCTGGAGAAAGGAAAGACTACCCACTCCGGTATTCTGTCCTGGAGAATTCCATGGACTGTATAGTCCGTGGGGTCGCAAAGAGTCGGACACAGCGACTTTTCCTTTCACTTTTGGAGGCCATTTCGCCGTCACGTGTCCAGCGAAAGCCTC	BTALUL1
M00292:89:000000000-AGFDH:1:1109:8450:3382	AGAGACGCCGCAAAATGAATTTGTGTCTCTACTGTGGCAATGCCATGTGGGAGACCTGGGTTCAATCCCTGGGTTGGGAAGATCCCCTGGAGAAAGGAAAGACTACCCACTCCGGTATTCTGTCCTGGAGAATTCCATGGACTGTATAGTCCGTGGGGTCGCAAAGAGTCGGACACAGCGACTTTTCCTTTCACTTTTGGAGGCCATTTCGCCGACACGTGTCCAGCGAAAGCCTC	BTALUL1
M00292:89:000000000-AGFDH:1:1109:8982:14587	AGAGACGCCGCAAAATGAATTTGTGTCTCTACTGTGGCAATGCCATGTGGGAGACCTGGGTTCAATCCCTGGGTTGGGAAGATCCCCTGGAGAAAGGAAAGACTACCCACTCCGGTATTCTGTCCTGGAGAATTCCATGGACTGTATAGTCCGTGCGTTCGCAAAGAGTCGGACACAGCGACTTTTCCTTTCACTTTTGGAGGCCATTTCGCCGACACGTGTCCAGCGAAAGCCTC	BTALUL1
M00292:89:000000000-AGFDH:1:1109:9375:13429	AGAGACGCCGCAAAATGAATTTGTGTCTCTACTGTGGCAATGCCATGTGGGAGACCTGGGTTCAATCCCTGGGTTGGGAAGATCCCCTGGAGAAAGGAAAGACTACCCACTCCGGTATTCTGTCCTGGAGAATTCCATGGACTGTATAGTCCGTGGGGTCGCAAAGAGTCGGACACAGCGACTTTTCCTTTCACTTTTGGAGGCCATTTCGCCGACACGTGTCCAGCGAAAGCCTC	BTALUL1
M00292:89:000000000-AGFDH:1:1109:9541:11798	AGAGACGCCGCAAAATGAATTTGTGTCTCTACTGTGGCAATGCCATGTGGGAGACCTGGGTTCAATCCCTGGGTTGGGAAGATCCCCTGGAGAAAGGAAAGACTACCCACTCCGGTATTCTGTCCTGGAGAATTCCATGGGCTGAATAGTCCGTGGGGTCGCAAAGAGTCGGACACAGCGACTTTTCCTTTCACTTTTGGAGGCCATTTCGCCGACACGTGTCCAGCGAAAGCCTC	BTALUL1
M00292:89:000000000-AGFDH:1:1110:10556:13610	AGAGACGCCGCAAAATGAATTTGTGTCTCTACTGTGGCAATGCCATGTGGGAGACCTGGGTTCAATCCCTGGGTTGGGAAGATCCCCTGGAGAAAGGAAAGACTACCCACTCCGGTATTCTGTCCTGGAGAATTCCATGGACTGTATAGTCCGTGGGGTCGCAAAGAGTCGGACACAGCGACTTTTCCTTTCACTTTTGGAGGCCATTTCGCCGACACGTGTCCAGCGAAAGCCTC	BTALUL1
M00292:89:000000000-AGFDH:1:1110:13933:13810	AGAGACGCCGCAAAATGAATTTGTGTCTCTACTGTGGCAATGCCATGTGGGAGACCTGGGTTCAATCCCTGGGTTGGGAAGATCCCCTGGAGAAAGGAAAGACTGCCCACTCCGGTATTCTGTCCTGGAGAATTCCATGGACTGTATAGTCCGTGGGGTCGCAAAGAGTCGGACACAGCGACTTTTCCTTTCACTTTTGGAGGCCATTTCGCCGACACGTGTCCAGCGAAAGCCTC	BTALUL1
M00292:89:000000000-AGFDH:1:1110:14332:21699	AGAGACGCCGCAAAATGAATTTGTGTCTCTACTGTGGCAATGCCATGTGGGAGACCTGGGTTCAATCCCTGGGTTGGGAAGATCCCCTGGAGAAAGGAAAGACTACCCACTCCGGTATTCTGTCCTGGAGAATTCCATGGACTGTATAGTCCGTGGGGTCGCAAAAAGTCGGACACAGCGACTTTTCCTTTCACTTTTGGAGGCCATTTCGCCGACACGTGTCCAGCGAAAGCCTC	BTALUL1
M00292:89:000000000-AGFDH:1:1110:16076:14441	AGAGACGCCGCAAAATGAATTTGTGTCTCTACTGTGGCAATGCCATGTGGGAGACCTGGGTTCAATCCCTGGGTTGGGAAGATCCCCTGGAGAAAGGAAAGACTACCCACTCCGGTATTCTGTCCTGGAGAATTCCATGGACTGTATAGTCCGTGGGGTCGCAAAGAGTCGGACACAGCGACTTTTCCTTTCACTTTTGGAGGCCATTTCGCCGACACGTGTCCAGCGAAAGCCTC	BTALUL1
M00292:89:000000000-AGFDH:1:1110:16410:4515	AGAGACGCCGCAAAATGAATTTGTGTCTCTACTGTGCCAATGCCATGTGGGAGACCTGGGTTCAATCCCTGGGTTGGGAAGATCCCCTGGAGAAAGGAAAGACTACCCACTCCGGTATTCTGTCCTGGAGAATTCCATGGACTGTATAGTCCGTGGGGTCGCAAAGAGTCGGACACAGCGACTTTTCCTTTCACTTTTGGAGGCCATTTCGCCGACACGTGTCCAGCGAAAGCCTC	BTALUL1
M00292:89:000000000-AGFDH:1:1110:17359:7263	AGAGACGCCGCAAAATGAATTTGTGTCTCTACTGTGGCAATGCCATGTGGGGGACCTGGGTTCAATCCCTGGGTTGGGAAGATCCCCTGGAGAAAGGAAAGACTACCCACTCCGGTATTCTGTCCTGGAGAATTCCATGGACTGTATAGTCCGTGGGGTCGCAAAGAGTCGGACACAGCGACTTTTCCTTACACTTTTGGAGGCCATTTCGCCGACACGTGTCCAGCGAAAGCCTC	BTALUL1
M00292:89:000000000-AGFDH:1:1110:17399:5076	AGAGACGCCGCAAAATGAATTTGTGTCTCTACTGTGGCAATGCCATGTGGGAGACCTGGGTTCAATCCCTGGGTTGGGAAGATCCCCTGGAGAAAGGAAAGACTACCCACTCCGGTATTCTGTCCTGGAGAATTCCATGGACTGTATAGTCCGTGGGGTCGCAAAGAGTCGGACACAGCGACTTTTCCTTTCACTTTTGGAGGCCATTTCGCCGACACGTGTCCAGCGAAAGCCTC	BTALUL1
M00292:89:000000000-AGFDH:1:1110:17705:21172	AGAGACGCCGCAAAATGAATTTGTGTCTCTACTGTGGCAATGCCATGTGGGAGACCTGGGTTCAATCCCTGGGTTGGGAAGATCCCCTGGAGAAAGGAAAGACTACCCACTCCGGTATTCTGTCCTGGAGAATTCCATGGACTGTATAGTCCGTGGGGTCGCAAAGAGTCGGACACAGCGACTTTTCCCTTCACTTTTGGAGGCCATTTCGCCGACACGTGTCCAGCGAAAGCCTC	BTALUL1
M00292:89:000000000-AGFDH:1:1110:19936:14247	AGAGACGCCGCAAAATGAATTTGTGTCTCTACTGTGGCAATGCCATGTGGGAGACCTGGGTTCAATCCCTGGGTTGGGAAGATCCCCTGGAGAAAGGAAAGACTACCCACTCCGGTATTCTGTCCTGGAGAATTCCATGGACTGTATAGTCCGTGGGGTCGCAAAGAGTCGGACACAGCGACTTTTCCTTTCACTTTTGGAGGCCATTTCGCCGACACGTGTCCAGCGAAAGCCTC	BTALUL1
M00292:89:000000000-AGFDH:1:1110:20522:21480	AGAGACGCCGCAAAATGAATTTGTGTCTCTACTGTGGCAATGCCATGTGGGAGACCTGGGTTCAATCCCTGGGTTGGGAAGATCCCCTGGAGAAAGGAAAGACTACCCACTCCGGTATTCTGTCCTGGAGAATTCCATGGACTGTATAGTCCGTGGGGTCGCAAAGAGTCGGACACAGCGACTTTTCCTTTCACTTTTGGAGGCCATTTCGCCGACACGTGTCCAGCGAAAGCCTC	BTALUL1
M00292:89:000000000-AGFDH:1:1110:22972:8761	AGAGACGCCGCAAAATGAATTTGTGTCTCTACTGTGGCAATGCCATGTGGGAGACCTGGGTTCAATCCCTGGGTTGGGAAGATCCCCTGGAGAAAGGAAAGACTACCCACTCCGGTATTCTGTCCTGGAGAATTCCATGGACTGTATAGTCCGTGGGGTCGCAAAGAGTCGGACACAGCGACTTTTCCTTTCACTTTTGGAGGCCATTTCGCCGACACGTGTCCAGCGAAAGCCTC	BTALUL1
M00292:89:000000000-AGFDH:1:1110:23182:20651	AGAGACGCCGCAAAATGAATTTGTGTCTCTACTGTGGCAATGCCATGTGGGAGACCTGGGTTCAATCCCTGGGTTGGGAAGATCCCCTGGAGAAAGGAAAGACTACCCACTCCGGTATTCTGTCCTGGAGAATTCCATGGACTGTATAGTCCGTGGGGTCGCAAAGAGTCGGACACAGCGACTTTTCCTTTCACTTTTGGAGGCCATTTCGCCGACACGTGTCCAGCGAAAGCCTC	BTALUL1
M00292:89:000000000-AGFDH:1:1110:24115:21293	AGAGACGCCGCAAAATGAATTTGTGTCTCTACTGTGCCAATGCCATGTGGGAGACCTGGGTTCAATCCCTGGGTTGGGAAGATCCCCTGGAGAAAGGAAAGACTACCCACTCCGGTATTCTGTCCTGGAGAATTCCATGGACTGTATAGTCCGTGGGGTCGCAAAGAGTCGGACACAGCGACTTTTCCTTTCACTTTTGGAGGCCATTTCGCCGACACGTGTCCAGCGAAAGCCTC	BTALUL1
M00292:89:000000000-AGFDH:1:1110:24410:12668	AGAGACGCCGCAAAATGAATTTGTGTCTCTACTGTGGCAATGCCATGTGGGAGACCTGGGTTCAATCCCTGGGTTGGGAAGATCCCCTGGAGAAAGGAAAGACTACCCACTCCGGTATTCTGTCCTGGAGAATTCCATGGACTGAATAGTCCGTGGGGTCGCAAAGAGTCGGACACAGCGACTTTTCCTTTCACTTTTGGAGGCCATTTCGCCGACACGTGTCCAGCGAAAGCCTC	BTALUL1
M00292:89:000000000-AGFDH:1:1110:24970:15179	AGAGACGCCGCAAAATGAATTTGTGTCTCTACTGTGGCAATGCCATGTGGGAGACCTGGGTTCAATCCCTGGGTTGGGAAGATCCCCTGGAGAAAGGAAAGACTACCCACTCCGGTATTCTGTCCTGGAGAATTCCATGGACTGTATAGTCCGTGGGGTCGCAAAGAGTCGGACACAGCGACTTTTCCTTTCACTTTTGGAGGCCATTTCGCCGACACGTGTCCAGCGAAAGCCTC	BTALUL1
M00292:89:000000000-AGFDH:1:1110:3601:13645	AGAGACGCCGCAAAATGAATTTGTGTCTCTACTGTGGCAATGCCATGTGGGAGACCTGGGTTCAATCCCTGGGTTGGGAAGATCCCCTGGAGAAAGGAAAGACTACCCACTCCGGTATTCTGTCCTGGAGAATTCCATGGACTGTATAGTCCGTGGGGTCGCAAAGAGTCGGACACAGCGACTTTTCCTTTCACTTTTGGAGGCCATTTCGCCGACACGTGTCCAGCGAAAGCCTC	BTALUL1
M00292:89:000000000-AGFDH:1:1110:4987:5330	AGAGACGCCGCAAAATGAATTTGTGTCTCTACTGTGGCAATGCCATGTGGGAGACCTGGGTTCAATCCCTGGGTTGGGAAGATCCCCTGGAGAAAGGAAAGACTACCCACTCCGGTATTCTGTCCTGGAGAATTCCATGGACTGTATAGTCCGTGGGGTCGCAAAGAGTCGGACACAGCGACTTTTCCTTTCACTTTTGGAGGCCATTTCGCCGACACGTGTCCAGCGAAAGCCTC	BTALUL1
M00292:89:000000000-AGFDH:1:1110:6609:20982	AGAGACGCCGCAAAATGAATTTGTGTCTCTACTGTGGCAATGCCATGTGGGAGACCTGGGTTCAATCCCTGGGTTGGGAAGATCCCCTGGAGAAAGGAAGGACTACCCACTCCGGTATTCTGTCCTGGAGAATTCCATGGACTGTATAGTCCGTGGGGTCGCAAAGAGTCGGACACAGCGACTTTTCCTTTCACTTTTGGAGGCCATTTCGCCGACACGTGTCCAGCGAAAGCCTC	BTALUL1
M00292:89:000000000-AGFDH:1:1110:7913:23876	AGAGACGCCGCAAAATGAATTTGTGTCTCTACTGTGGCAATGCCATGTGGGAGACCTGGGTTCAATCCCTGGGTTGGGAAGATCCCCTGGAGAAAGGAAAGACTACCCACTCCGGTATTCTGTCCTGGAGAATTCCATGGACTGAATAGTCCGTGGGGTCGCAAAGAGTCGGACACAGCGACTTTTCCTTTCACTTTTGGAGGCCATTTCGCCGACACGTGTCCAGCGAAAGCCTC	BTALUL1
M00292:89:000000000-AGFDH:1:1111:11385:19275	AGAGACGCCGCAAAATGAATTTGTGTCTCTACTGTGGCAATGCCATGTGGGAGACCTGGGTTCAATCCCTGGGTTGGGAAGATCCCCTGGAGAAAGGAAAGACTACCCACTCCGGTATTCTGTCCTGGAGAATTCCATGGACTGTATAGTCCGTGGGGTCGCAAAGAGTCGGACACAGCGACTTTTCCTTTCACTTTTGGAGGCCATTTCGCCGACACGTGTCCAGCGAAAGCCTC	BTALUL1
M00292:89:000000000-AGFDH:1:1111:11890:10253	AGAGACGCCGCAAAATGAATTTGTGTCTCTACTGTGGCAATGCCATGTGGGAGACCTGGGTTCAATCCCTGGGTTGGGAAGATCCCCTGGAGAAAGGAAAGACTACCCACTCCGGTATTCTGTCCTGGAGAATTCCATGGACTGTATAGTCCGTGGGGTCGCAAAGAGTCGGACACAGCGACTTTTCCTTTCACTTTTGGAGGCCATTTCGCCGACACGTGTCCAGCGAAAGCCTC	BTALUL1
M00292:89:000000000-AGFDH:1:1111:12124:23828	AGAGACGCCGCAAAATGAATTTGTGTCTCTACTGTCCCAATGCCATGTGGGAGACCTGTGTTCAATCCCTGGGTTGGGAAGATCCCCTGGAGAAAGGAAAGACTACCCACTCCGGTATTCTGTCCTGGGGAACTCCATGGACTGTATAGTCCGTGGGGTCGCAAAGAGTCGGACACAGCGACTTTTCCTTTCACTTTTGGAGGCCATTTCGCCGACACGTGTCCAGCGAAAGCCTC	BTALUL1
M00292:89:000000000-AGFDH:1:1111:12225:9226	AGAGACGCCGCAAAATGAATTTGTGTCTCTACTGTGGCAATGCCATGTGGGAGACCTGGGTTCAATCCCTGGGTTGGGAAGATCCCCTGGAGAAAGGAAAGACTACCCACTCCGGTATTCTGTCCTGGAGAATTCCATGGACTGAATAGTCCGTGGGGTCGCAAAGAGTCGGACACAGCGACTTTTCCTTTCACTTTTGGAGGCCATTTCGCCGACACGTGTCCAGCGAAAGCCTC	BTALUL1
M00292:89:000000000-AGFDH:1:1111:12823:10231	AGAGACGCCGCAAAATGAATTTGTGTCTCTACTGTGCCAATGCCATGTGGGAGACCTGGGTTCAATCCCTGGGTTGGGAAGATCCCCTGGAGAAAGGAAAGACTACCCACTCCGGTATTCTGTCCTGGAGAATTCCATGGACTGTATAGTCCGTGGGGTCGCAAAGAGTCGGACACAGCGACTTTTCCTTTCACTTTTGGAGGCCATTTCGCCGACACGTGTCCAGCGAAAGCCTC	BTALUL1
M00292:89:000000000-AGFDH:1:1111:15402:9661	AGAGACGCCGCAAAATGAATTTGTGTCTCTACTGTGGCAATGCCATGTGGGAGACCTGGGTTCAATCCCTGGGTTGGGAAGATCCCCTGGAGAAAGGAAAGACTACCCACTCCGGTATTCTGTCCTGGAGAATTCCATGGACTGTATAGTCCGTGGGGTCGCAAAGAGTCGGACACAGCGACTTTTCCTTTCACTTTTGGAGGCCATTTCGCCGACACGTGTCCAGCGAAAGCCTC	BTALUL1
M00292:89:000000000-AGFDH:1:1111:19474:15896	AGAGACGCCGCAAAATGAATTTGTGTCTCTACTGTGGCAATGCCATGTGGGAGACCTGGGTTCAATCCCTGGGTTGGGAAGATCCCCTGGAGAAAGGAAAGACTACCCACTCCGGTATTCTGTCCTGGAGAATTCCATGGACTGTATAGTCCGTGGGGTCGCAAAGAGTCGGACACAGCGACTTTTCCTTTCACTTTTGGAGGCCATTTCGCCGACACGTGTCCAGCGAAAGCCTC	BTALUL1
M00292:89:000000000-AGFDH:1:1111:20766:8703	AGAGACGCCGCAAAATGAATTTGTGTCTCTACTGTGGCAATGCCATGTGGGAGACCTGGGTTCAATCCCTGGGTTGGGAAGATCCCCTGGAGAAAGGAAAGACTACCCACTCCGGTATTCTGTCCTGGAGAATTCCATGGACTGTATAGTCCGTGGGGTCGCAAAGAGTCGGACGCAGCGACTTTTCCTTTCACTTTTGGAGGCCATTTCGCCGACACGTGTCCAGCGAAAGCCTC	BTALUL1
M00292:89:000000000-AGFDH:1:1111:21506:17869	AGAGACGCCGCAAAATGAATTTGTGTCTCTACTGTGGCAATGCCATGTGGGAGACCTGGGTTCAATCCCTGGGTTGGGAAGATCCCCTGGAGAAAGGAAAGACTACCCACTCCGGTATTCTGTCCTGGAGAATTCCATGGACTGTATAGTCCGTGGGGTCGCAAAGAGTCGGACACAGCGACTTTTCCTTTCACTTTTGGAGGCCATTTCACCGACACGTGTCCAGCGAAAGCCTC	BTALUL1
M00292:89:000000000-AGFDH:1:1111:2330:12878	AGAGACGCCGCAAAATGAATTTGTGTCTCTACTGTGCCAATGCCATGTGGGAGACCTGGGTTCAATCCCTGGGTTGGGAAGATCCCCTGGAGAAAGGAAAGACTACCCACTCCGGTATTCTGTCCTGGAGAATTCCATGGACTGTATAGTCCGTGGGGTCGCAAAGAGTCGGACACAGCGACTTTTCCTTTCACTTTTGGAGGCCATTTCGCCGACACGTGTCCAGCGAAAGCCTC	BTALUL1
M00292:89:000000000-AGFDH:1:1111:23980:6466	AGAGACGCCGCAAAATGAATTTGTGTCTCTACTGTGGCAATGCCATGTGGGAGACCTGGGTTCAATCCCTGGGTTGGGAAGATCCCCTGGAGAAAGGAAAGACTACCCACTCCGGTATTCTGTCCTGGAGAATTCCATGGACTGTATAGTCCGTGGGGTCGCAAAGAGTCGGACACAGCGACTTTTCCTTTCACTTTTGGAGGCCATTTCGCCGACACGTGTCCAGCGAAAGCCTC	BTALUL1
M00292:89:000000000-AGFDH:1:1111:24674:9275	AGAGACGCCGCAAAATGAATTTGTGTCTCTACTGTGGCAATGCCATGTGGGAGACCTGGGTTCAATCCCTGGGTTGGGAAGATCCCCTGGAGAAAGGAAAGACTACCCACTCCGGTATTCTGTCCTGGAGAATTCCATGGACTGTATAGTCCGTGGGGTCGCAAAGAGTCGGACACAGCGACTTTTCCTTTCACTTTTGGAGGCCATTTCGCCGACACGTGTCCAGCGAAAGCCTC	BTALUL1
M00292:89:000000000-AGFDH:1:1111:25628:3410	AGAGACGCCGCAAAATGAATTTGTGTCTCTACTGTGGCAATGCCATGTGGGAGACCTGGGTTCAATCCCTGGGTTGGGAAGATCCCCTGGAGAAAGGAAAGACTACCCACTCCGGTATTCTGTCCTGGAGAATTCCATGGACTGTATAGTCCGTGGGGTCGCAAAGAGTCGGACACAGCGACTTTTCCTTTCACTTTTGGAGGCCATTTCGCCGACACGTGTCCAGCGAAAGCCTC	BTALUL1
M00292:89:000000000-AGFDH:1:1111:27538:15577	AGAGACGCCGCAAAATGAATTTGTGTCTCTACTGTGGCAATGCCATGTGGGAGACCTGGGTTCAATCCCTGGGTTGGGAAGATCCCCTGGAGAAAGGAAAGACTACCCACTCCGGTATTCTGTCCTGGAGAATTCCATGGACTGTATAGTCCGTGGGGTCGCAAAGAGTCGGACACAGCGACTTTTCCTTTCACTTTTGGAGGCCATTTCGCCGACACGTGTCCAGCGAAAGCCTC	BTALUL1
M00292:89:000000000-AGFDH:1:1111:28244:13882	AGAGACGCCGCAAAATGAATTTGTGTCTCTACTGTGGCAATGCCATGTGGGAGACCTGGGTTCAATCCCTGGGTTGGGAAGATCCCCTGGAGAAAGGAAAGACTACCCACTCCGGTATTCTGTCCTGGAGAATTCCATGGACTGTATAGTCCGTGGGGTCGCAAAGAGTCGGACACAGCGACTTTTCCTTTCACTTTTGGAGGCCATTTCGCCGACACGTGTCCAGCGAAAGCCTC	BTALUL1
M00292:89:000000000-AGFDH:1:1111:6283:9339	AGAGACGCCGCAAAATGAATTTGTGTCTCTACTGTGGCAATGCCATGTGGGAGACCTGGGTTCAATCCCTGGGTTGGGAAGATCCCCTGGAGAAAGGAAAGACTACCCACTCCGGTATTCTGTCCTGGAGAATTCCATGGACTGTATAGTCCGTGGGGTCGCAAAGAGTCGGACACAGCGACTTTTCCTTTCACTTTTGGAGGCCATTTCGCCGACACGTGTCCAGCGAAAGCCTC	BTALUL1
M00292:89:000000000-AGFDH:1:1111:6838:17120	AGAGACGCCGCAAAATGAATTTGTGTCTCTACTGTGGCAATGCCATGTGGGAGACCTGGGTTCAATCCCTGGGTTGGGAAGATCCCCTGGAGAAAGGAAAGACTACCCACTCCGGTATTCTGTCCTGGAGAATTCCATGGACTGTATAGTCCGTGGGGTCGCAAAGAGTCGGACACAGCGACCTTTCCTTTCACTTTTGGAGGCCATTTCGCCGACACGTGTCCAGCGAAAGCCTC	BTALUL1
M00292:89:000000000-AGFDH:1:1111:8103:15878	AGAGACGCCGCAAAATGAATTTGTGTCTCTACTGTGCCAATGCCATGTGGGAGACCTGGGTTCAATCCCTGGGTTGGGAAGATCCCCTGGAGAAAGGAAAGACTACCCACTCCGGTATTCTGTCCTGGAGAATTTCATGGACTGTATAGTCCGTGGGGTCGCAAAGAGTCGGACACAGCGACTTTTCCTTTCACTTTTGGAGGCCATTTCGCCGACACGTGTCCAGCGAAAGCCTC	BTALUL1
M00292:89:000000000-AGFDH:1:1111:9054:4061	AGAGACGCCGCAAAATGAATTTGTGTCTCTACTGTGGCAATGCCATGTGGGAGACCTGGGTTCAATCCCTGGGTTGGGAAGATCCCCTGGAGAAAGGAAAGACTACCCACTCCGGTATTCTGTCCTGGAGAATTCCATGGACTGAATAGTCCGTGGGGTCGCAAAGAGTCGGACACAGCGACTTTTCCTTTCACTTTTGGAGGCCATTTCGCCGACACGTGTCCAGCGAAAGCCTC	BTALUL1
M00292:89:000000000-AGFDH:1:1111:9772:4932	AGAGACGCCGCAAAATGAATTTGTGACTCTACTGTGCCAATGCCATGTGGGAGACCTGGGTTCAATCCCTGGGTTGGGAAGATCCCCTGGAGAAAGGAAAGACTACCCACTCCGGTATTCTGTCCTGGAGAATTCCATGGACTGTATAGTCCGTGGGGTCGCAAAGAGTCGGACACAGCGACTTTTCCTTTCACTTTTGGAGGCCATTTCGCCGACACGTGTCCAGCGAAAGCCTC	BTALUL1
M00292:89:000000000-AGFDH:1:1111:9912:9261	AGAGACGCCGCAAAATGAATTTGTGTCTCTACTGTGGCAATGCCATGTGGGAGACCTGGGTTCAACCCCTGGGTTGGGAAGATCCCCTGGAGAAAGGAAAGACTACCCACTCCGGTATTCTGTCCTGGAGAATTCCATGGACTGTATAGTCCGTGGGGTCGCAAAGAGTCGGACACAGCGACTTTTCCTTTCACTTTTGGAGGCCATTTCGCCGACACGTGTCCAGCGAAAGCCTC	BTALUL1
M00292:89:000000000-AGFDH:1:1112:10193:14089	AGAGACGCCGCAAAATGAATTTGTGTCTCTACTGTGGCAATGCCATGTGGGAGACCTGGGTTCAATCCCTGGGTTGGGAAGATCCCCTGGAGAAAGGAAAGACTACCCACTCCGGTATTCTGTCCTGGAGAATTCCATGGACTGAATAGTCCGTGGGGTCGCAAAGAGTCGGACACAGCGACTTTTCCTTTCACTTTTGGAGGCCATTTCGCCGACACGTGTCCAGCGAAAGCCTC	BTALUL1
M00292:89:000000000-AGFDH:1:1112:11127:17191	AGAGACGCCGCAAAATGAATTTGTGTCTCTACTGTGGCAATGCCATGTGGGAGACCTGGGTTCAATCCCTGGGTTGGGAAGATCCCCTGGAGAAAGGAAAGACTACCCACTCCGGTATTCTGTCCTGGAGAATTCCATGGACTGTATAGTCCGTGGGGTCGCAAAGAGTCGGACACAGCGACTTTTCCTTTCACTTTTGGAGGCCATTTCGCCGACACGTGTCCAGCGAAAGCCTC	BTALUL1
M00292:89:000000000-AGFDH:1:1112:12269:8124	AGAGACGCCGCAAAATGAATTTGTGTCTCTACTGTGGCAATGCCATGTGGGAGACCTGGGTTCAATCCCTGGGTTGGGAAGATCCCCTGGAGAAAGGAAAGACTACCCACTCCGGTATTCTGTCCTGGAGAATTCCATGGACTGTATAGTCCGTGGGGTCGCAAAGAGTCGGACACAGCGACTTTTCCTTTCACTTTTGGAGGCCATTTCGCCGACACGTGTCCAGCGAAAGCCTC	BTALUL1
M00292:89:000000000-AGFDH:1:1112:12329:13444	AGAGACGCCGCAAAATGAATTTGTGTCTCTACTGTGCCAATGCCATGTGGGAGACCTGGGTTCAATCCCTGGGTTGGGAAGATCCCCTGGAGAAAGGAAAGACTACCCACTCCGGTATTCTGTCCTGGAGAATTCCATGGACTGTATAGTCCGTGGGGTCGCAAAGAGTCGGACACAGCGACTTTTCCTTTCACTTTTGGAGGCCATTTCGCCGACACGTGTCCAGCGAAAGCCTC	BTALUL1
M00292:89:000000000-AGFDH:1:1112:12681:16370	AGAGACGCCGCAAAATGAATTTGTGTCTCTACTGTGGCAATGCCATGTGGGAGACCTGGGTTCAATCCCTGGGTTGGGAAGATCCCCTGGAGAAAGGAAAGACTACCCACTCCGGTATTCTGTCCTGGAGAATTCCATGGACTGTATAGTCCGTGGGGTCGCAAAGAGTCGGTCACAGCGACTTTTCCTTTCACTTTTGGAGGCCATTTCGCCGACACGTGTCCAGCGAAAGCCTC	BTALUL1
M00292:89:000000000-AGFDH:1:1112:15117:21336	AGAGACGCCGCAAAATGAATTTGTGTCTCTACTGTGCCAATGCCATGTGGGAGACCTGGGTTCAATCCCTGGGTTGGGAAGATCCCCTGGAGAAAGGAAAGACTACCCACTCCGGTATTCTGTCCTGGAGAATTCCATGGACTGTATAGTCCGTGGGGTCGCAAAGAGTCGGACACAGCGACTTTTCCTTTCACTTTTGGAGGCCATTTCGCCGACACGTGTCCAGCGAAAGCCTC	BTALUL1
M00292:89:000000000-AGFDH:1:1112:17879:4168	AGAGACGCCGCAAAATGAATTTGTGTCTCTACTGTGGCAATGCCATGTGGGAGACCTGGGTTCAATCCCTGGGTTGGGAAGATCCCCTGGAGAAAGGAAAGACTACCCACTCCGGTATTCTGTCCTGGAGAATTCCATGGACTGTATAGTCCGTGGGGTCGCAAAGAGTCGGACACAGCGACTTTTCCTTTCACTTTTGGAGGCCATTTCGCCGACACGTGTCCAGCGAAAGCCTC	BTALUL1
M00292:89:000000000-AGFDH:1:1112:19175:23246	AGAGACGCCGCAAAATGAATTTGTGTCTCTACTGTGCCAATGCCATGTGGGAGACCTGGGTTCAATCCCTGGGTTGGGAAGATCCCCTGGAGAAAGGAAAGACTACCCACTCCGGTATTCTGTCCTGGAGAATTCCATGGACTGTATAGTCCGTGGGGTCGCAAAGAGTCGGACACAGCGACTTTTCCTTTCACTTTTGGAGGCCATTTCGCCGACACGTGTCCAGCGAAAGCCTC	BTALUL1
M00292:89:000000000-AGFDH:1:1112:20250:14382	AGAGACGCCGCAAAATGAATTTGTGTCTCTACTGTGGCAATGCCATGTGGGAGACCTGGGTTCAATCCCTGGGTTGGGAAGATCCCCTGGAGAAAGGAAAGACTACCCACTCCGGTATTCTGTCCTGGAGAATTCCATGGACTGTATAGTCCGTGGGGTCGCAAAGAGTCGGACACAGCGACTTTTCCTTTCACTTTTGGAGGCCATTTCGCCGACACGTGTCCAGCGAAAGCCTC	BTALUL1
M00292:89:000000000-AGFDH:1:1112:22062:13382	AGAGACGCCGCAAAATGAATTTGTGTCTCTACTGTGGCAATGCCATGTGGGAGACCTGGGTTCAATCCCTGGGTTGGGAAGATCCCCTGGAGAAAGGAAAGACTACCCACTCCGGTATTCTGTCCTGGAGAATTCCATGGACTGTATAGTCCGTGGGGTCGCAAAGAGTCGGACACAGCGACTTTTCCTTTCACTTTTGGAGGCCATTTCGCCGACACGTGTCCAGCGAAAGCCTC	BTALUL1
M00292:89:000000000-AGFDH:1:1112:22071:20794	AGAGACGCCGCAAAATGAATTTGTGTCTCTACTGTGGCAATGCCATGTGGGAGACCTGGGTTCAATCCCTGGGTTGGGAAGATCCCCTGGAGAAAGGAAAGACTACCCACTCCGGTATTCTGTCCTGGAGAATTCCATGGACTGTATAGTCCGTGGGGTCGCAAAGAGTCGGACACAGCGACTTTTCCTTTCACTTTTGGAGGCCATTTCGCCGACACGTGTCCAGCGAAAGCCTC	BTALUL1
M00292:89:000000000-AGFDH:1:1112:23337:10933	AGAGACGCCGCAAAATGAATTTGTGTCTCTACTGTGCCAATGCCATGTGGGAGACCTGGGTTCAATCCCTGGGTTGGGAAGATCCCCTGGAGAAAGGAAAGACTACCCACTCCGGTATTCTGTCCTGGAGAATTCCATGGACTGTATAGTCCGTGGGGTCGCAAAGAGTCGGACACAGCGACTTTTCCTTTCACTTTTGGAGGCCATTTCGCCGACACGTGTCCAGCGAAAGCCTC	BTALUL1
M00292:89:000000000-AGFDH:1:1112:23919:6423	AGAGACGCCGCAAAATGAATTTGTGTCTCTACTGTGGCAATGCCATGTGGGAGACCTGGGTTCAATCCCTGGGTTGGGAAGATCCCCTGGAGAAAGGAAAGACTACCCACTCCGGTATTCTGTCCTGGAGAATTCCATGGACTGTATAGTCCGTGGGGTCGCAAAGAGTCGGACACAGCGACTTTTCCTTTCACTTCTGGAGGCCATTTCGCCGACACGTGTCCAGCGAAAGCCTC	BTALUL1
M00292:89:000000000-AGFDH:1:1112:24045:19664	AGAGACGCCGCAAAATGAATTTGTGTCTCTACTGTGGCAATGCCATGTGGGAGACCTGGGTTCAATCCCTGGGTTGGGAAGATCCCCTGGAGAAAGGAAAGACTACCCACTCCGGTATTCTGTCCTGGAGAATTCCATGGACTGTATAGTCCGTGGGGTCGCAAAGAGTCGGACACAGCGACTTTTCCTTTCACTTTTGGAGGCCATTTCGCCGACACGTGTCCAGCGAAAGCCTC	BTALUL1
M00292:89:000000000-AGFDH:1:1112:24774:13031	AGAGACGCCGCAAAATGAATTTGTGTCTCTACTGTGGCAACGCCATGTGGGAGACCTGGGTTCAATCCCTGGGTTGGGAAGATCCCCTGGAGAAAGGAAAGACTACCCACTCCGGTATTCTGTCCTGGAGAATTCCATGGACTGTATAGTCCGTGGGGTCGCAAAGAGTCGGACACAGCGACTTTTCCTTTCACTTTTGGAGGCCATTTCGCCGACACGTGTCCAGCGAAAGCCTC	BTALUL1
M00292:89:000000000-AGFDH:1:1112:25931:5798	AGAGACGCCGCAAAATGAATTTGTGTCTCTACTGTGGCAATGCCATGTGGGAGACCTGGGTTCAATCCCTGGGTTGGGAAGATCCCCTGGAGAAAGGAAAGACTACCCACTCCGGTATTCTGTCCTGGAGAATTCCATGGACTGTATAGTCCGTGGGGTCGCAAAGAGTCGGACACAGCGACTTTTCCTTTCACTTTTGGAGGCCATTTCGCCGACACGTGTCCAGCGAAAGCCTC	BTALUL1
M00292:89:000000000-AGFDH:1:1112:25976:7997	AGAGACGCCGCAAAATGAATTTGTGTCTCTACTGTGGCAATGCCATGTGGGAGACCTGGGTTCAATCCCTGGGTTGGGAAGATCCCCTGGAGAAAGGAAAGACTCCCCACTCCGGTATTCTGTCCTGGAGAATTCCATGGACTGTATAGTCCGTGGGGTCGCAAAGAGTCGGACACAGCGACTTTTCCTTTCACTTTTGGAGGCCATTTCGCCGACACGTGTCCAGCGAAAGCCTC	BTALUL1
M00292:89:000000000-AGFDH:1:1112:27429:13442	AGAGACGCCGCAAAATGAATTTGTGTCTCTACTGTGCCAATGCCATGTGGGAGACCTGGGTTCAATCCCTGGGTTGGGAAGATCCCCTGGAGAAAGGAAAGACTACCCACTCCGGTATTCTGTCCTGGAGAATTCCATGGACTGTATAGTCCGTGGGGTCGCAAAGAGTCGGACACAGCGACTTTTCCTTTCACTTTTGGAGGCCATTTCGCCGACACGTGTCCAGCGAAAGCCTC	BTALUL1
M00292:89:000000000-AGFDH:1:1112:27450:13445	AGAGACGCCGCAAAATGAATTTGTGTCTCTACTGTTCCAATGCCATGTGGGAGACCTGGTTTCAATCCCTGGGTTGGGAAGATCCCCTGGAGAAAGGTAAGACTACCCACTCCGGTATTCTGTCCTGGAGAATTCCATGGACTGTATAGTCCATCGGCTCGCAAAGAGTCGGACACAGCGACTTTTCCTTTATCTTTTTGTGTCTCTTTCGCCGACACGTGTCCAGCGAAAGCCTC	BTALUL1
M00292:89:000000000-AGFDH:1:1112:5763:18987	AGAGACGCCGCAAAATGAATTTGTGTCTCTACTGTGGCAATGCCATGTGGGAGACCTGGGTTCAATCCCTGGGTTGGGAAGATCCCCTGGAGAAAGGAAAGACTACCCACTCCGGTATTCTGTCCTGGAGAATTCCATGGACTGTATAGTCCGTGGGGTCGCAAAGAGTCGGACACAGCGACTTTTCCTTTCACTTTTGGAGGCCATTTCGCCGACACGTGTCCAGCGAAAGCCTC	BTALUL1
M00292:89:000000000-AGFDH:1:1112:6193:11697	AGAGACGCCGCAAAATGAATTTGTGTCTCTACTGTGGCAATGCCATGTGGGAGACCTGGGTTCAACCCCTGGGTTGGGAAGATCCCCTGGAGAAAGGAAAGACTACCCACTCCGGTATTCTGTCCTGGAGAATTCCATGGACTGTATAGTCCGTGGGGTCGCAAAGAGTCGGACACAGCGACTTTTCCTTTCACTTTTGGAGGCCATTTCGCCGACACGTGTCCAGCGAAAGCCTC	BTALUL1
M00292:89:000000000-AGFDH:1:1112:7200:9037	AGAGACGCCGCAAAATGAATTTGTGTCTCTACTGTGGCAATGCCATGTGGGAGACCTGGGTTCAATCCCTGGGTTGGGAAGATCCCCTGGAGAAAGGAAAGACTACCCACTCCGGTATTCTGTCCTGGAGAATTCCATGGACTGTATAGTCCGTGGGGTCGCAAAGAGTCGGACACAGCGACTTTTCCTTTCACTTTTGGAGGCCATTTCGCCGACACGTGTCCAGCGAAAGCCTC	BTALUL1
M00292:89:000000000-AGFDH:1:1112:7699:19678	AGAGACGCCGCAAAATGAATTTGTGTCTCTACTGTGGCAATGCCATGTGGGAGACCTGGGTTCAATCCCTGGGTTGGGAAGATCCCCTGGAGAAAGGAAAGACTACCCACTCCGGTATTCTGTCCTGGAGAATCCCATGGACTGTATAGTCCGTGGGGTCGCAAAGAGTCGGACACAGCGACTTTTCCTTTCACTTTTGGAGGCCATTTCGCCGACACGTGTCCAGCGAAAGCCTC	BTALUL1
M00292:89:000000000-AGFDH:1:1112:8550:14642	AGAGACGCCGCAAAATGAATTTGTGTCTCTACTGTGGCAATGCCATGTGGGAGACCTGGGTTCAATCCCTGGGTTGGGAAGATCCCCTGGAGAAAGGAAAGACTACCCACTCCGGTATTCTGTCCTGGAGAATTCCATGGACTGTATAGTCCGTGGGGTCGCAAAGAGTCGGACACAGCGACTTTTCCTTTCACTTTTGGAGGCCATTTCGCCGGCACGTGTCCAGCGAAAGCCTC	BTALUL1
M00292:89:000000000-AGFDH:1:1112:9536:3820	AGAGACGCCGCAAAATGAATTTGTGTCTCTACTGTGGCAATGCCATGTGGGAGACCTGGGTTCAATCCCTGGGTTGGGAAGATCCCCTGGAGAAAGGAAAGACTACCCACTCCGGTATTCTGTCCTGGAGAAATCCATGGACTGTAAAGTCCGTGGGGTCGCAAAGAGTCGGACACAGCGACTTTTCCTTTCACTTTTGGAGGCCATTTCGCCGACACGTGTCCAGCGAAAGCCTC	BTALUL1
M00292:89:000000000-AGFDH:1:1112:9546:3837	AGAGACGCCGCAAAATGAATTTGTGTCTCTACTGTGGCAATGCCATGTGGGAGACCTGGGTTCAATCCCTGGGTTGGGAAGATCCCCTGGAGAAAGGAAAGACTACCCACTCCGGTATTCTGTCCTGGAGAATTCCATGGACTGTATAGTCCGTGGGGTCGCAAAGAGTCGGACACAGCGACTTTTCCTTTCACTTTTGGAGGCCATTTCGCCGACACGTGTCCAGCGAAAGCCTC	BTALUL1
M00292:89:000000000-AGFDH:1:1112:9800:21999	AGAGACGCCGCAAAATGAATTTGTGTCTCTACTGTGCCAATGCCATGTGGGAGACCTGGGTTCAATCCCTGGGTTGGGAAGATCCCCTGGAGAAAGGAAAGACTACCCACTCCGGTATTCTGTCCTGGAGAATTCCATGGACTGTATAGTCCGTGGGGTCGCAAAGAGTCGGACACAGCGACTTTTCCTTTCACTTTTGGAGGCCATTTCGCCGACACGTGTCCAGCGAAAGCCTC	BTALUL1
M00292:89:000000000-AGFDH:1:1113:10636:20332	AGAGACGCCGCAAAATGAATTTGTGTCTCTACTGTGGCAATGCCATGTGGGAGACCTGGGTTCAATCCCTGGGTTGGGAAGATCCCCTGGAGAAAGGAAAGACTCCCCACTCCGGTATTCTGTCCTGGAGAATTCCATGGACTGTATAGTCCGTGGGGTCGCAAAGAGTCGGACACAGCGACTTTTCCTTTCACTTTTGGAGGCCATTTCGCCGACACGTGTCCAGCGAAAGCCTC	BTALUL1
M00292:89:000000000-AGFDH:1:1113:11107:20378	AGAGACGCCGCAAAATGAATTTGTGTCTCTACTGTGGCAATGCCATGTGGGAGACCTGGGTTCAATCCCTGGGTTGGGAAGATCCCCTGGAGAAAGGAAAGACTACCCACTCCGGTATTCTGTCCTGGAGAATTCCATGGACTGTATAGTCCGTGGGGTCGCAAAGAGTCGGACACAGCGACTTTTCCTTTCACTTTTGGAGGCCATTTCGCCGACACGTGTCCAGCGAAAGCCTC	BTALUL1
M00292:89:000000000-AGFDH:1:1113:11537:5953	AGAGACGCCGCAAAATGAATTTGTGTCTCTACTGTGGCAATGCCATGTGGGAGACCTGGGTTCAATCCCTGGGTTGGGAAGATCCCCTGGAGAAAGGAAAGACTACCCACTCCGGTATTCTGTCCTGGAGAATTCCATGGACTGTATAGTCCGTGGGGTCGCAAAGAGTCGGACACAGCGACTTTTCCTTTCACTTTTGGAGGCCATTTCGCCGACACGTGTCCAGCGAAAGCCTC	BTALUL1
M00292:89:000000000-AGFDH:1:1113:12812:4654	AGAGACGCCGCAAAATGAATTTGTGTCTCTACTGTGGCAATGCCATGTGGGAGACCTGGGTTCAATCCCTGGGTTGGGAAGATCCCCTGGAGAAAGGAAAGACTCCCCACTCCGGTATTCTGTCCTGGAGGATTCCATGGACTGTATAGTCCGTGGGGTCGCAAAGAGTCGGACACAGCGACTTTTCCTTTCACTTTTGGAGGCCATTTCGCCGACACGTGTCCAGCGAAAGCCTC	BTALUL1
M00292:89:000000000-AGFDH:1:1113:14007:18759	AGAGACGCCGCAAAATGAATTTGTGTCTCTACTGTGGCAATGCCATGTGGGAGACCTGGGTTCAATCCCCGGGTTGGGAAGATCCCCTGGAGAAAGGAAAGACTACCCACTCCGGTATTCTGTCCTGGAGAATACCATGGACTGTATAGTCCGTGGGGTCGCAAAGAGTCGGACACAGCGACTTTTCCTTTCACTTTTGGAGGCCATTTCGCCGACACGTGTCCAGCGAAAGCCTC	BTALUL1
M00292:89:000000000-AGFDH:1:1113:14352:14063	AGAGACGCCGCAAAATGAATTTGTGTCTCTACTGTGCCAATGCCATGTGGGAGACCTGGGTTCAATCCCTGGGTTGGGAAGATCCCCTGGAGAAAGGAAAGACTACCCACTCCGGTATTCTGTCCTGGAGAATTCCATGGACTGTATAGTCCGTGGGGTCGCAAAGAGTCGGACACAGCGACTTTTCCTTTCACTTTTGGAGGCCATTTCGCCGACACGTGTCCAGCGAAAGCCTC	BTALUL1
M00292:89:000000000-AGFDH:1:1113:15832:7343	AGAGACGCCGCAAAATGAATTTGTGTCTCTACTGTGCCAACGACATGGGGGAGACCTGGGTTCAATCCCTGGGTTGGGAAGATCCCCTGGAGAAAGGAAAGACTCCCCACTCCGGTATTCTGTCCTGGAGAATTCCATGGACTGTATAGTCCGTGTGGTCGCAAAGAGTCAGACACAGCGACTTTTCCTTTCACTTTTTGATGCCACTTCGCTGGCACGTGTCCAGCGAAAGCCTC	BTALUL1
M00292:89:000000000-AGFDH:1:1113:15981:9537	AGAGACGCCGCAAAATGAATTTGTGTCTCTACTGTGGCAATGCCATGTGGGAGACCTGGGTTCAATCCCTGGGTTGGGAAGATCCCCTGGAGAAAGGAAAGACTACCCACTCCGGTATTCTGTCCTGGAGAATTCCATGGACTGTATAGTCCGTGGGGTCGCAAAGAGTCGGACACAGCGACTTTTCCTTTCACTTTTGGAGGCCATTTCGCCGACACGTGTCCAGCGAAAGCCTC	BTALUL1
M00292:89:000000000-AGFDH:1:1113:17261:8196	AGAGACGCCGCAAAATGAATTTGTGTCTCTACTGTGGCAATGCCATGTGGGAGACCTGGGTTCAATCCCTGGGTTGGGAAGATCCCCTGGAGAAAGGGAAGACTACCCACTCCGGTATTCTGTCCTGGAGAATTCCATGGACTGTATAGTCCGTGGGGTCGCAAAAAGTCGGACACAGCGACTTTTCCTTTCACTTTTGGAGGCCATTTCGCCGACACGTGTCCAGCGAAAGCCTC	BTALUL1
M00292:89:000000000-AGFDH:1:1113:17413:6001	AGAGACGCCGCAAAATGAATTTGTGTCTCTACTGTGGCAATGCCATGTGGGAGACCTGGGTTCAATCCCTGGGTTGGGAAGATCCCCTGGAGAAAGGAAAGACTACCCACTTCGGTATTCTGTCCTGGAGAATTCCATGGACTGTATAGTCCGTGGGGTCGCAAAGAGTCGGACACAGCGACTTTTCCTTTCACTTTTGGAGGCCATTTCGCCGACACGTGTCCAGCGAAAGCCTC	BTALUL1
M00292:89:000000000-AGFDH:1:1113:18496:23491	AGAGACGCCGCAAAATGAATTTGTGTCTCTACTGTGGCAATGCCATGTGGGAGACCTGGGTTCAATCCCTGGGTTGGGAAGATCCCCTGGAGAAAGGAAAGACTACCCACTCCGGTATTCTGTCCTGGAGAATTCCGTGGACTGTATAGTCCGTGGGGTCGCAAAGAGTCGGACACAGCGACTTTCCCTTTCACTTTTGGAGTCCACTTCGCCGACACGTGTCCAGCGAAAGCCTC	BTALUL1
M00292:89:000000000-AGFDH:1:1113:18625:14848	AGAGACGCCGCAAAATGAATTTGTGTCTCTACTGTGGCAATGCCATGTGGGAGACCTGGGTTCAATCCCTGGGTTGGGAAGATCCCCTGGAGAAAGGAAAGACTACCCACTCCGGTATTCTGTCCTGGAGAATTCCATGGACTGTATAGTCCGTGGGGTCGCAAAGAGTCGGACACAGCGACTTTTCCTTTCACTTTTGGAGGCCATTTCGCCGACACGTGTCCAGCGAAAGCCTC	BTALUL1
M00292:89:000000000-AGFDH:1:1113:18781:23045	AGAGACGCCGCAAAATGAATTTGTGTCTCTACTGTGGCAATGCCATGTGGGAGACCTGGGTTCAATCCCTGGGTTGGGAAGATCCCCTGGAGAAAGGAAAGACTACCCACTCCGGTATTCTGTCCTGGAGAATTCCATGGACTGTATAGTCCGTGGGGTCGCAAAGAGTCGGACACAGCGACTTTTCCTTTCACTTTTGGAGGCCATTTCGCCGACACGTGTCCAGCGAAAGCCTC	BTALUL1
M00292:89:000000000-AGFDH:1:1113:20227:19355	AGAGACGCCGCAAAATGAATTTGTGTCTCTACTGTGGCAATGCCATGTGGGAGACCTGGGTTCAATCCCTGGGTTGGGAAGATCCCCTGGAGAAAGGAAAGACTACCCACTCCGGTATTCTGTCCTGGAGAATTCCATGGACTGTATAGTCCGTGGGGTCGCAAAGAGTCGGACACAGCGACTTTTCCTTTCACTTTTGGAGGCCATTTCGCCGACACGTGTCCAGCGAAAGCCTC	BTALUL1
M00292:89:000000000-AGFDH:1:1113:21667:23626	AGAGACGCCGCAAAATGAATTTGTGTCTCTACTGTGGCAATGCCATGTGGGAGACCTGGGTTCAATCCCTGGGTTGGGAAGATCCCCTGGAGAAAGGAAAGACTACCCACTCCGGTATTCTGTCCTGGAGAATTCCATGGACTGTATAGTCCGTGGGGTCGCAAAGAGTCGGACACAGCGACTTTTCCTTTCACTTTTGGAGGCCATTTCGCCGACACGTGTCCAGCGAAAGCCTC	BTALUL1
M00292:89:000000000-AGFDH:1:1113:21715:20987	AGAGACGCCGCAAAATGAATTTGTGTCTCTACTGTGGCAATGCCATGTGAGAGACCTGGGTTCAATCCCTGGGTTGGGAAGATCCCCTGGAGAAAGGAAAGACTACCCACTCCGGTATTCTGTCCTGGAGAATTCCATGGACTGTATAGTCCGTGGGGTCGCAAAGAGTCGGACACAGCGACTTTTCCTTTCACTTTTGGAGGCCATTTCGCCGACACGTGTCCAGCGAAAGCCTC	BTALUL1
M00292:89:000000000-AGFDH:1:1113:2201:12073	AGAGACGCCGCAAAATGAATTTGTGTCTCTACTGTGCCAATGCCATGTGGGAGACCTGGGTTCAATCCCTGGGTTGGGAAGATCCCCTGGAGAAAGGAAAGACTACCCACTCCGGTATTCCGTCCTGGAGAATTCCATGGACTGTATAGTCCGTGGGGTCGCAAAGAGTCGGACACAGCGACTTTTCCTTTCACTTTTGGAGGCCATTTCGCCGACACGTGTCCAGCGAAAGCCTC	BTALUL1
M00292:89:000000000-AGFDH:1:1113:22451:20837	AGAGACGCCGCAAAATGAATTTGTGTCTCTACTGTGGCAATGCCATGTGGGAGACCTGGGTTCAATCCCTGGGTTGGGAAGATCCCCTGGAGAAAGGAAAGACTACCCACTCCGGTATTCTGTCCTGGAGAATTCCATGGACTGTATAGTCCGTGGGGTCGCAAAGAGTCGGACACAGCGACTTTTCCTTTCACTTTTGGAGGCCATTTCGCCGACACGTGTCCAGCGAAAGCCTC	BTALUL1
M00292:89:000000000-AGFDH:1:1113:26909:13175	AGAGACGCCGCAAAATGAATTTGTGTCTCTACTGTGGCAATGCCATGTGGGAGACCTGGGTTCAATCCCTGGGTTGGGAAGATCCCCTGGAGAAAGGAAAGACTACCCACTCCGGTATTCTGTCCTGGAGAATTCCATGGACTGTATAGTCCGTGGGGTCGCAAAGAGTCGGACACAGCGACTTTTCCTTTCACTTTTGGAGGCCATTTCGCCGACACGTGTCCAGCGAAAGCCTC	BTALUL1
M00292:89:000000000-AGFDH:1:1113:27305:11240	AGAGACGCCGCAAAATGAATTTGTGTCTCTACTGTGGCAATGCCATGTGGGAGACCTGGGTTCAATCCCTGGGTTGGGAAGATCCCCTGGAGAAAGGAAAGACTACCCACTCCGGTATTCTGTCCTGGAGAATTCCATGGACTGTATAGTCCGTGGGGTCGCAAAGAGTCGGACACAGCGACTTTTCCTTTCACTTTTGGAGGCCATTTCGCCGACACGTGTCCAGCGAAAGCCTC	BTALUL1
M00292:89:000000000-AGFDH:1:1113:28698:8106	AGAGACGCCGCAAAATGAATTTGTGTCTCTACTGTGCCAATGCCATGTGGTAGACCTGGGTTCAATCCCTGGGTTGGGAAGATCCCCTGGAGAAAGGAAAGACTACCCACTCCGGTATTCTGTCCTGGAGAATTCCATGGACTGTATAGTCCGTGTGGTCGCAAAGAGTCGGACACAGCGACTTTTCCTTTCACTTTTGTAGGCCATTTCTCCGACACGTGTCCAGCGAAAGCCTC	BTALUL1
M00292:89:000000000-AGFDH:1:1113:4670:15479	AGAGACGCCGCAAAATGAATTTGTGTCTCTACTGTGGCAATGCCATGTGGGAGACCTGGGTTCAATCCCTGGGTTGGGAAGATCCCCTGGAGAAAGGAAAGACTACCCACTCCGGTATTCTGTCCTGGAAAATTCCATGGACTGTATAGTCCGTGGGGTCGCAAAGAGTCGGACACAGCGACTTTTCCTTTCACTTTTGGAGGCCATTTCGCCGACACGTGTCCAGCGAAAGCCTC	BTALUL1
M00292:89:000000000-AGFDH:1:1113:6225:17280	AGAGACGCCGCAAAATGAATTTGTGTCTCTACTGTGGCAATGCCATGTGGGAGACCTGGGTTCAATCCCTGGGTTGGGAAGATCCCCTGGAGAAAGGAAAGACTACCCACTCCGGTATTCTGTCCTGGAGAATTCCATGGACTGTATAGTCCGTGGGGTCGCAAAGAGTCGGACACAGCGACTTTTCCTTTCACTTTTGGAGGCCATTTCGCCGACACGTGTCCAGCGAAAGCCTC	BTALUL1
M00292:89:000000000-AGFDH:1:1113:7850:7821	AGAGACGCCGCAAAATGAATTTGTGTCTCTACTGTGGCAATGCCATGGGGGAGACCTGGGTTCAATCCCTGGGTTGGGAAGATCCCCTGGAGAAAGGAAAGACTACCCACTCCGGTATTCTGTCCTGGAGAATTCCATGGACTGTATAGTCCGTGGGGTCGCAAAGAGTCGGACACAGCGACTTTTCCTTTCACTTTTGGAGGCCGTTTCGCCGACACGTGTCCAGCGAAAGCCTC	BTALUL1
M00292:89:000000000-AGFDH:1:1113:7883:9406	AGAGACGCCGCAAAATGAATTTGTGTCTCTACTGTGCCAATGCCATGTGGGAGACCTGGGTTCAATCCCTGGGTTGGGAAGATCCCCTGGAGAAAGGAAAGACTACCCACTCCGGTATTCTGTCCTGGAGAATTCCATGGACTGTATAGTCCGTGGGTCGCAAAGAGTCGGACACAGCGACTTTTCCTTTCACTTTTGGAGGCCATTTCGCCGACACGTGTCCAGCGAAAGCCTC	BTALUL1
M00292:89:000000000-AGFDH:1:1114:10069:18344	AGAGACGCCGCAAAATGAATTTGTGTCTCTACTGTGGCAATGCCATGTGGGAGACCTGGGTTCAATCCCTGGGTTGGGAAGATCCCCTGGAGAAAGGAAAGACTACCCACTCCGGTATTCTGTCCTGGAGAATTCCATGGACTGTATAGTCCGTGGGGTCGCAAAGAGTCGGACACAGCGACTTTTCCTTTCACTTTTGGAGGCCATTTCGCCGACACGTGTCCAGCGAAAGCCTC	BTALUL1
M00292:89:000000000-AGFDH:1:1114:10260:11339	AGAGACGCCGCAAAATGAATTTGTGTCTCTACTGTGGCAATGCCATGTGGGAGACCTGGGTTCAATCCCTGGGTTGGGAAGATCCCCTGGAGAAAGGAAAGACTACCCACTCCGGTATTCTGTCCTGGAGAATTCCATGGACTGTATAGTCCGTGGGGTCGCAAAGAGTCGGACACAGCGACTTTTCCTTTCACTTTTGGAGGCCATTTCGCCGACACGTGTCCAGCGAAAGCCTC	BTALUL1
M00292:89:000000000-AGFDH:1:1114:13740:14225	AGAGACGCCGCAAAATGAATTTGTGTCTCTACTATGGCAATGCCATGTGGGAGACCTGGGTTCAATCCCTGGGTTGGGAAGATCCCCTGGAGAAAGGAAAGACTACCCACTCCGGTATTCTGTCCTGGAGAATTCCATGGACTGTATAGTCCGTGGGGTCGCAAAGAGTCGGACACAGCGACTTTTCCTTTCACTTTTGGAGGCCATTTCGCCGACACGTGTCCAGCGAAAGCCTC	BTALUL1
M00292:89:000000000-AGFDH:1:1114:13746:11624	AGAGACGCCGCAAAATGAATTTGTGTCTCTACTGTGGCAATGCCATGTGGGAGACCTGGGTTCAATCCCTGGGTTGGGAAGATCCCCTGGAGAAAGGAAAGACTACCCACTCCGGTATTCTGTCCTGGAGAATTCCATGGACTGTATAGTCCGTGGGGTCGCAAAGAGTCGGACACAGCGACTTTTCCTTTCACTTTTGGAGGCCATTTCGCCGACACGTGTCCAGCGAAAGCCTC	BTALUL1
M00292:89:000000000-AGFDH:1:1114:14131:18818	AGAGACGCCGCAAAATGAATTTGTGTCTCTACTGTGGCAATGCCATGTGGGAGACCTGGGTTCAATCCCTGGGTTGGGAAGATCCCCTGGAGAAAGGAAAGACTACCCACTCCGGTATTCTGTCCTGGAGAATTCCATGGACTGTATAGTCCGTGGGGTCGCAAAGAGTCGGACACAGCGACTTTTCCTTTCACTTTTGGAGGCCATTTCGCCGACACGTGTCCAGCGAAAGCCTC	BTALUL1
M00292:89:000000000-AGFDH:1:1114:15849:3049	AGAGACGCCGCAAAATGAATTTGTGTCTCTACTGTGCCAATGCCATGTGGGAGACCTGGGTTCAATCCCTGGGTTGGGAAGATCCCCTGGAGAAAGGAAAGACTACCCACTCCGGTATTCTGTCCTGGAGAATTCCATGGACTGTATAGTCCGTGGGGTCGCAAAGAGTCGGACACAGCGACTTTTCCTTTCACTTTTGGAGGCCATTTCGCCGACACGTGTCCAGCGAAAGCCTC	BTALUL1
M00292:89:000000000-AGFDH:1:1114:17866:7393	AGAGACGCCGCAAAATGAATTTGTGTCTCTACTGTGCCAATGCCATGTGGGAGACCTGGGTTCAATCCCTGGGTTGGGAAGATCCCCTGGAGAAAGGAAAGACTACCCACTCCGGTATTCTGTCCTGGAGAATTCCATGGACTGTATAGTCCGTGGGGTCGCAAAGAGCCGGACACAGCGACTTTTCCTTTCACTTTTGGAGGCCATTTCGCCGACACGTGTCCAGCGAAAGCCTC	BTALUL1
M00292:89:000000000-AGFDH:1:1114:18513:21423	AGAGACGCCGCAAAATGAATTTGTGTCTCTACTGTGGCTATGCCATGTGGGAGACCTGGGTTCAATCCCTGGGTTGGGAAGATCCCCTGGAGAAAGGAAAGACTACCCACTCCGGTATTCTGTCCTGGAGAATTCCATGGACTGTATAGTCCGTGGGGTCGCAAAGAGTCGGACACAGCGACTTTTCCTTTCACTTTTGGAGGCCATTTCGCCGACACGTGTCCAGCGAAAGCCTC	BTALUL1
M00292:89:000000000-AGFDH:1:1114:19022:10327	AGAGACGCCGCAAAATGAATTTGTGTCTCTACTGTGCCAATGCCATGTGGGAGACCTGGGTTCAATCCCTGGGTTGGGAAGATCCCCTGGAGAAAGGAAAGACTACCCACTCCGGTATTCTGTCCTGGAGAATTCCATGGACTGTATAGTCCGTGGGGTCGCAAAGAGTCGGACACAGCGACTTTTCCTTTCACTTTTGGAGGCCATTTCGCCGACACGTGTCCAGCGAAAGCCTC	BTALUL1
M00292:89:000000000-AGFDH:1:1114:20863:15788	AGAGACGCCGCAAAATGAATTTGTGTCTCTACTGTGGCAATGCCATGTGGGAGACCTGGGTTCAATCCCTGGGTTGGGAAGATCCCCTGGAGAAAGGAAAGACTACCCACTCCGGTATTCCGTCCTGGAGAGTTCCATGGACTGTATAGTCCGTGGGGTCGCAAAGAGTCGGACACAGCGACTTTTCCTTTCACTTTTGGAGGCCATTTCGCCGACACGTGTCCAGCGAAAGCCTC	BTALUL1
M00292:89:000000000-AGFDH:1:1114:22388:9955	AGAGACGCCGCAAAATGAATTTGTGTCTCTACTGTGGCAATGCCATGTGGGAGACCTGGGTTCAATCCCTGGGTTGGGAAGATCCCCTGGAGAAAGGAAAGACTCCCCACTCCGGTATTCTGTCCTGGAGAATTCCATGGACTGTATAGTCCGTGGGGTCGCAAAGAGTCGGACACAGCGACTTTTCCTTCCACTTTTGGAGGCCATTTCGCCGACACGTGTCCAGCGAAAGCCTC	BTALUL1
M00292:89:000000000-AGFDH:1:1114:24374:11746	AGAGACGCCGCAAAATGAATTTGTGTCTCTACTGTGGCAATGCCATGTGGGAGACCTGGGTTCAATCCCTGGGTTGGGAAGATCCCCTGGAGAAAGGAAAGACTCCCCACTCCGGTATTCTGTCCTGGAGAATTCCATGGACTGTATAGTCCGTGGGGTCGCAAAGAGTCGGACACAGCGACTTTTCCTTTCACTTTTGGAGGCCATTTCGCCGACACGTGTCCAGCGAAAGCCTC	BTALUL1
M00292:89:000000000-AGFDH:1:1114:24930:7393	AGAGACGCCGCAAAATGAATTTGTGTCTCTACTGTGGCAATGCCATGTGGGAGACCTGGGTTCAATCCCTGGGTTGGGAAGATCCCCTGGAGAAAGGAAAGACTACCCACTCCGGTATTCTGTCCTGGAGAATTCCATGGACTGTATAGTCCGTGGGGTCGCAAAGAGTCGGACACAGCGACTTTTCCTTTCACTTTTGGAGGCCATTTCGCCGACACGTGTCCAGCGAAAGCCTC	BTALUL1
M00292:89:000000000-AGFDH:1:1114:25017:18580	AGAGACGCCGCAAAATGAATTTGTGTCTCTACTGTGGCAATGCCATGTGGGAGACCTGGGTTCAATCCCTGGGTTGGGAAGATCCCCTGGAGAAAGGAAAGACTACCCACTCCGGTATTCTGTCCTGGAGAATTCCATGGACTGTATAGTCCGTGGGGTCGCAAAGAGTCGGACACAGCGACTTTTCCTTTCACTTTTAGAGGCCATTTCGCCGACACGTGTCCAGCGAAAGCCTC	BTALUL1
M00292:89:000000000-AGFDH:1:1114:25253:15935	AGAGACGCCGCAAAATGAATTTGTGTCTCTACTGTGGCAATGCCATGTGGGAGACCTGGGTTCAATCCCTGGGTTGGGAAGATCCCCTGGAGAAAGGAAAGACTACCCACTCCGGTATTCTGTCCTGGAGAATTCCATGGACTGTATAGTCCGTGGGGTCGCAAAGAGTCGGACACAGCGACTCTTCCTTTCACTTTTGGAGGCCATTTCGCCGACACGTGTCCAGCGAAAGCCTC	BTALUL1
M00292:89:000000000-AGFDH:1:1114:25703:12482	AGAGACGCCGCAAAATGAATTTGTGTCTCTACTGTGCCAATGCCATGTGGGAGACCTGGGTTCAATCCCTGGGTTGGGAAGATCCCCTGGAGAAAGGAAAGACTACCCACTCCGGTATTCTGTCCTGGAGAATTCCATGGACTGTATAGTCCGTGGGGTCGCAAAGAGTCGGACACAGCGACTTTTCCTTTCACTTTTGGAGGCCATTTCGCCGACACGTGTCCAGCGAAAGCCTC	BTALUL1
M00292:89:000000000-AGFDH:1:1114:27499:16351	AGAGACGCCGCAAAATGAATTTGTGTCTCTACTGTGGCAATGCCATGTGGGAGACCTGGGTTCAATCCCTGGGTTGGGAAGATCCCCTGGAGAAAGGAAAGACTACCCACTCCGGTATTCTGTCCTGGAGAATTCCATGGACTGTATAGTCCGTGGGGTCGCAAAGAGTCGGACACAGCGCCTTTTCCTTTCACTTTTGGAGGCCATTTCGCCGACACGTGTCCAGCGAAAGCCTC	BTALUL1
M00292:89:000000000-AGFDH:1:1114:4348:16215	AGAGACGCCGCAAAATGAATTTGTGTCTCTACTGTGGCAATGCCATGTGGGAGACCTGGGTTCAATCCCTGGGTTGGGAAGATCCCCTGGAGAAAGGAAAGACTACCCACTCCGGTATTCTGTCCTGGAGAATTCCATGGACTGTATAGTCCGTGGGGTCGCAAAGAGTCGGACACAGCGACTTTTCCTTTCACTTTTGGAGGCCATTTCGCTGACACGTGTCCAGCGAAAGCCTC	BTALUL1
M00292:89:000000000-AGFDH:1:1114:4562:13838	AGAGACGCCGCAAAATGAATTTGTGTCTCTACTGTGCCAATGCCATGTGGGAGACCTGGGTTCAATCCCTGGGTTGGGAAGATCCCCTGGAGAAAGGAAAGACTACCCACTCCGGTATTCTGTCCTGGAGAATTCCATGGACTGTATAGTCCGTGGGGTCGCAAAGAGTCGGACACAGCGACTTTTCCTTTCACTTTTGGAGGCCATTTCGCCGACACGTGTCCAGCGAAAGCCTC	BTALUL1
M00292:89:000000000-AGFDH:1:1114:6796:6090	AGAGACGCCGCAAAATGAATTTGTGTCTCTACTGTGCCAATGCCATGTGGGAGACCTGGGTTCAATCCCTGGGTTGGGAAGATCCCCTGGAGAAAGGAAAGACTACCCACTCCGGTATTCTGTCCTGGAGAATTCCATGGACTGTATAGTCCGTGGGGTCGCAAAGAGTCGGACACAGCGACTTTTCCTTTCACTTTTGGAGGCCATTTCGCCGACACGTGTCCAGCGAAAGCCTC	BTALUL1
M00292:89:000000000-AGFDH:1:1114:9852:18203	AGAGACGCCGCAAAATGAATTTGTGTCTCTACTGTGGCAATGCCATGTGGGAGACCTGGGTTCAATCCCTGGGTTGGGAAGATCCCCTGGAGAAAGGAAAGACTACCCACTCCGGTATTCTGTCCTGGAGAATTCCATGGACTGTATAGTCCGTGGGGTCGCAAAGAGTCGGACACAGCGACTTTTCCTTTCACTTTTGGAGGCCATTTCGCCGACACGTGTCCAGCGAAAGCCTC	BTALUL1
M00292:89:000000000-AGFDH:1:1115:13956:11431	AGAGACGCCGCAAAATGAATTTATGTCTCTACTGTGGCAATGCCATGTGGGAGACCTGGGTTCAATCCCTGGGTTGGGAAGATCCCCTGGAGAAAGGAAAGACTACCCACTCCGGTATTCTGTCCTGGAGAATTCCATGGACTGTATAGTCCGTGGGGTCGCAAAGAGTCGGACACAGCGACTTTTCCTTTCACTTTTGGAGGCCATTTCGCCGACACGTGTCCAGCGAAAGCCTC	BTALUL1
M00292:89:000000000-AGFDH:1:1115:16384:5317	AGAGACGCCGCAAAATGAATTTGTGTCTCTACTGTGGCAATGCCATGTGGGAGACCTGGGTTCAATCCCTGGGTTGGGAAGATCCCCTGGAGAAAGGAAAGACTACCCACTCCGGTATTCTGTCCTGGAGAATTCCATGGACTGTATAGTCCGTGGGGTCGCAAAGAGTCGGACACAGCGACTTTTCCTTTCACTTTTGGAGGCCATTTCGCCGACACGTGTCCAGCGAAAGCCTC	BTALUL1
M00292:89:000000000-AGFDH:1:1115:17976:7406	AGAGACGCCGCAAAATGAATTTGTGTCTCTACTGTGGCAATGCCATGTGGGAGACCTGGGTTCAATCCCTGGGTTGGGAAGATCCCCTGGAGAAAGGAAAGACTACCCACTCCGGTATTCTGTCCTGGAGAATTCCATGGACTGTATAGTCCGTGGGGTCGCAAAGAGTCGGACACAGCGGCTTTTCCTTTCACTTTTGGAGGCCATTTCGCCGACACGTGTCCAGCGAAAGCCTC	BTALUL1
M00292:89:000000000-AGFDH:1:1115:18306:11443	AGAGACGCCGCAAAATGAATTTGTGTCTCTACTGTGCCAATGCCATGTGGGAGACCTGGGTTCAATCCCTGGGTTGGGAAGATCCCCTGGAGAAAGGAAAGACTACCCACTCCGGTATTCTGTCCTGGAGAATTCCATGGACTGTATAGTCCGTGGGGTCGCAAAGAGTCGGACACAGCGACTTTTCCTTTCACTTTTGGAGGCCATTTCGCCGACACGTGTCCAGCGAAAGCCTC	BTALUL1
M00292:89:000000000-AGFDH:1:1115:20423:16932	AGAGACGCCGCAAAATGAATTTGTGTCTCTACTGTGGCAATGCCATGTGGGAGACCTGGGTTCAATCCCTGGGTTGGGAAGATCCCCTGGAGAAAGGAAAGACTACCCACTCCGGTATTCTGTCCTGGAGAATTCCATGGACTGTATAGTCCGTGGGGTCGCAAAGAGTCGGACACAGCGACTTTTCCTTTCACTTTTGGAGGCCATTTCGCCGACACGTGTCCAGCGAAAGCCTC	BTALUL1
M00292:89:000000000-AGFDH:1:1115:21818:15157	AGAGACGCCGCAAAATGAATTTGTGTCTCTACTGTGGCAATGCCATGTGGGAGACCTGGGTTCAATCCCTGGGTTGGGAAGATCCCCTGGAGAAAGGAAAGACTACCCACTCCGGTATTCTGTCCTGGAGAATTCCATGGACTGTATAGTCCGTGGGGTCGCAAAGAGTCGGACACAGCGACTTTTCCTTTCACTTTTGGAGGCCATTTCGCCGACACGTGTCCAGCGAAAGCCTC	BTALUL1
M00292:89:000000000-AGFDH:1:1115:22201:14958	AGAGACGCCGCAAAATGAATTTGTGTCTCTACTGTGGCAATGCCATGTGGGAGACCTGGGTTCAATCCCTGGGTTGGGAAGATCCCCTGGAGAAAGGAAAGACTACCCACTCCGGTATTCTGTCCTGGAGAATTCCATGGACTGTATAGTCCGTGGGGTCGCAAAGAGTCGGACACAGCGACTTTTCCTTTCACTTTTGGAGGCCATTTCGCCGACACGTGTCCAGCGAAAGCCTC	BTALUL1
M00292:89:000000000-AGFDH:1:1115:23353:2788	AGAGACGCCGCAAAATGAATTTGTGTCTCTACTGTGGCAATGCCATGTGGGAGACCTGGGTTCGATCCCTGGGTTGGGAAGATCCCCTGGAGAAAGGAAAGACTACCCACTCCGGTATTCTGTCCTGGAGAATTCCATGGACTGTATAGTCCGTGGGGTCGCAAAGAGTCGGACACAGCGACTTTTCCTTTCACTTTTGGAGGCCATTTCGCCGACACGTGTCCAGCGAAAGCCTC	BTALUL1
M00292:89:000000000-AGFDH:1:1115:23568:2266	AGAGACGCCGCAAAATGAATTTGTGTCTCTACTGTGGCAATGCCATGTGGGAGACCTGGGTTCAATCCCTGGGTTGGGAAGATCCCCTGGAGAAAGGAAAGACTACCCACTCCGGTATTCTGTCCTGGAGAATTCCATGGACTGTATAGTCCGTGGGGTCGCAAAGAGTCGGACACAGCGACTTTTCCTTTCACTTTTGGAGGCCATTTCGCCGACACGTGTCCAGCGAAAGCCTC	BTALUL1
M00292:89:000000000-AGFDH:1:1115:24051:11554	AGAGACGCCGCAAAATGAATTTGTGTCTCTACTGTGGCAATGCCATGTGGGAGACCTGGGTTCAATCCCTGGGTTGGGAAGATCCCCTGGAGAAAGGAAAGACTACCCACTCCGGTATTCTGTCCTGGAGAATTCCATGGACTGTATAGTCCGTGGGGTCGCAAAGAGTCGGACACAGCGACTTTTCCTTTCACTTTTGGAGGCCATTTCGCCGACACGTGTCCAGCGAAAGCCTC	BTALUL1
M00292:89:000000000-AGFDH:1:1115:25303:5279	AGAGACGCCGCAAAATGAATTTGTGTCTCTACTGTGCCAATGCCATGTGGGAGACCTGGGTTCAATCCCTGGGTTGGGAAGATCCCCTGGAGAAAGGAAAGACTACCCACTCCGGTATTCTGTCCTGGAGAATTCCATGGACTGTATAGTCCGTGGGGTCGCAAAGAGTCGGACACAGCGACTTTTCCTTTCACTTTTGGAGGCCATTTCGCCGACACGTGTCCAGCGAAAGCCTC	BTALUL1
M00292:89:000000000-AGFDH:1:1115:4210:20358	AGAGACGCCGCAAAATGAATTTGTGTCTCTACTGTGGCAATGCCATGTGGGAGACCTGGGTTCAATCCCTGGGTTGGGAAGATCCCCTGGAGAAAGGAAAGACTACCCACTCCGGTATTCTGTCCTGGAGAATTCCATGGACTGTATAGTCCGTGGGGTCGCAAAGAGTCGGACACAGCGACTTTTCCTTTCACTTTTGGAGGCCATTTCGCCGACACGTGTCCAGCGAAAGCCTC	BTALUL1
M00292:89:000000000-AGFDH:1:1115:4395:5846	AGAGACGCCGCAAAATGAATTTGTGTCTCTACTGTGGCAATGCCATGTGGGAGACCTGGGTTCAATCCCTGGGTTGGGAAGATCCCCTGGAGAAAGGAAAGACTACCCACTCCGGTATTCTGTCCTGGAGAATTCCATGGACTGTATAGTCCGTGGGGTCGCAAAGAGTCGGACACAGCGACTTTTCCTTTCACTTTTGGAGGCCATTTCGCCGACACGTGTCCAGCGAAAGCCTC	BTALUL1
M00292:89:000000000-AGFDH:1:1115:6474:19487	AGAGACGCCGCAAAATGAATTTGTGTCTCTACTGTGGCAATGCCATGTGGGAGAACTGGGTTCAATCCCTGGGTTGGGAAGATCCCCTGGAGAAAGGAAAGACTACCCACTCCGGTATTCTGTCCTGGAGAATTCCATGGACTGTATAGTCCGTGGGGTCGCAAGGAGTCGGACACAGCGACTTTTCCTTTCACTTTTGGAGGCCATTTCGCCGACACGTGTCCAGCGAAAGCCTC	BTALUL1
M00292:89:000000000-AGFDH:1:1115:6758:5443	AGAGACGCCGCAAAATGAATTTGTGTCTCTACTGTGGCAATGCCATGTGGGAGACCTGGGTTCAATCCCTGGGTTGGGAAGATCCCCTGGAGAAAGGAAAGACTACCCACTCCGGTATTCTGTCCTGGAGAATTCCATGGACTGTATAGTCCGTGGGGTCGCAAAGAGTCGGACACAGCGACTTTTCCTTTCACTTTTGGAGGCCATCTCGCCGACACGTGTCCAGCGAAAGCCTC	BTALUL1
M00292:89:000000000-AGFDH:1:1115:6886:17906	AGAGACGCCGCAAAATGAATTTGTGTCTCTACTGTGGCAATGCCATGTGGGAGACCTGGGTTCAATCCCTGGGTTGGGAAGATCCCCTGGAGAAAGGAAAGACTACCCACTCCGGTATTCTGTCCTGGAGAATTCCATGGACTGTATAGTCCGTGGGGTCGCAAAGAGTCGGACACAGCGACTTTTCCTTTCACTTTTGGAGGCCATTTCGCCGACACGTGTCCAGCGAAAGCCTC	BTALUL1
M00292:89:000000000-AGFDH:1:1115:8582:12276	AGAGACGCCGCAAAATGAATTTGTGTCTCTACTGTGGCAATGCCATGTGGGAGACCTGGGTTCAATCCCTGGGTTGGGAAGATCCCCTGGAGAAAGGAAAGACTACCCACTCCGGTATTCTGTCCTGGAGAATTCCATGGACTGTATAGTCCGTGGGGTCGCAAAGAGTCGGACACAGCGACTTTTCCTTTCACTTTTGGAGGCCATTTCGCCGACACGTGTCCAGCGAAAGCCTC	BTALUL1
M00292:89:000000000-AGFDH:1:1115:8888:14751	AGAGACGCCGCAAAATGAATTTGTGTCTCTACTGTGGCAATGCCATGTGGGAGACCTGGGTTCAATCCCTGGGTTGGGAAGATCCCCTGGAGAAAGGATAGACTACCCACTCCGGTATTCTGTCCTGGAGAATTCCATGGACTGTATAGTCCGTGGGGTCGCAAAGAGTCGGACACAGCGACTTTTCCTTTCACTTTTGGAGGCCATTTCGCCGACACGTGTCCAGCGAAAGCCTC	BTALUL1
M00292:89:000000000-AGFDH:1:1116:10361:22686	AGAGACGCCGCAAAATGAATTTGTGTCTCTACTGTGGCAATGCCATGTGGGAGACCTGGGTTCAATCCCTGGGTTGGGAAGATCCCCTGGAGAAAGGAAAGACTACCCACTCCGGTATTCTGTCCTGGAGAATTCCATGGACTGTATAGTCCGTGGGGTCGCAAAGAGTCGGACACAGCGACTTTTCCTTTCACTTTTGGAGGCCATTTCGCCGACACGTGTCCAGCGAAAGCCTC	BTALUL1
M00292:89:000000000-AGFDH:1:1116:10364:22953	AGAGACGCCGCAAAATGAATTTGTGTCTCTACTGTGGCAATGCCATGTGGGAGACCTGGGTTCAATCCCTGGGTTGGGAAGATCCCCTGGAGAAAGGAAAGACTACCCACTCCGGTATTCTGTCCTGGAGAATTCCATGGACTGTATAGTCCGTGGGGTCGCAAAGAGTCGGACACAGCGACTTTTCCTTTCACTTTTGGAGGCCATTTCGCCGACACGTGTCCAGCGAAAGCCTC	BTALUL1
M00292:89:000000000-AGFDH:1:1116:11035:6621	AGAGACGCCGCAAAATGAATTTGTGTCTCTACTGTGGCAATGCCATGTGGGAGACCTGGGTTCAATCCCTGGGTTGGGAAGATCCCCTGGAGAAAGGAAAGACTACCCACTCCGGTATTCTGTCCTGGAGAATTCCATGGACTGTATAGTCCGTGGGGTCGCAAAGAGTCGGACACAGCGACTTTTCCTTTCACTTTTGGAGGCCATTTCGCCGACACGTGTCCAGCGAAAGCCTC	BTALUL1
M00292:89:000000000-AGFDH:1:1116:11294:14497	AGAGACGCCGCAAAATGAATTCGTGTCTCTACTGTGGCAATGCCATGTGGGAGACCTGGGTTCAATCCCTGGGTTGGGAAGATCCCCTGGAGAAAGGAAAGACTACCCACTCCGGTATTCTGTCCTGGAGAATTCCATGGACTGTATAGTCCGTGGGGTCGCAAAGAGTCGGACACAGCGACTTTTCCTTTCACTTTTGGAGGCCATTTCGCCGACACGTGTCCAGCGAAAGCCTC	BTALUL1
M00292:89:000000000-AGFDH:1:1116:11655:8174	AGAGACGCCGCAAAATGAATTTGTGTCTCTACTGTGGCAATGCCATGTGGGAGACCTGGGTTCAATCCCTGGGTTGGGAAGATCCCCTGGAGAAAGGAAAGACTACCCACTCCGGTATTCTGTCCTGGAGAATTCCATGGACTGTATAGTCCGTGGGGTCGCAAAGTGTCGGACACAGCGACTTTTCCTTTCACTTTTGGAGGCCATTTCGCCGACACGTGTCCAGCGAAAGCCTC	BTALUL1
M00292:89:000000000-AGFDH:1:1116:14184:20494	AGAGACGCCGCAAAATGAATTTGTGTCTCTACTGTGGCAATGCCATGTGGGAGACCTGGGTTCAATCCCTGGGTTGGGAAGATCCCCTGGAGAAAGGAAAGACTACCCACTCCGGTATTCTGTCCTGGAGAATTCCATGGACTGTATAGTCCGTGGGGTCGCAAAGAGTCGGACACAGCGACTTTTCCTTTCACTTTTGGAGGCCATTTCGCCGACACGTGTCCAGCGAAAGCCTC	BTALUL1
M00292:89:000000000-AGFDH:1:1116:14353:9365	AGAGACGCCGCAAAATGAATTTGTGTCTCTACTGTGGCAATGCCATGTGGGAGACCTGGGTTCAATCCCTGGGTTGGGAAGATCCCCTGGAGAAAGGAAAGACTACCCACTCCGGTATTCTGTCCTGGAGAATTCCATGGACTGTATAGTCCGTGGGGTCGCAAAGAGTCGGACACAGCGACTTTTCCTTTCACTTTTGGGGGCCATTTCGCCGACACGTGTCCAGCGAAAGCCTC	BTALUL1
M00292:89:000000000-AGFDH:1:1116:16720:13068	AGAGACGCCGCAAAATGAATTTGTGTCTCTACTGTGCCAATGCCATGTGGGAGACCTGGGTTCAATCCCTGGGTTGGGAAGATCCCCTGGAGAAAGGAAAGACTACCCACTCCGGTATTCTGTCCTGGAGAATTCCATGGACTGTATAGTCCGTGGGGTCGCAAAGAGTCGGACACAGCGACTTTTCCTTTCACTTTTGGAGGCCATTTCGCCGACACGTGTCCAGCGAAAGCCTC	BTALUL1
M00292:89:000000000-AGFDH:1:1116:18438:3853	AGAGACGCCGCAAAATGAATTTGTGTCTCTACTGTGGCAATGCCATGTGGGAGACCTGGGTTCAATCCCTGGGTTGGGAAGATCCCCTGGAGAAAGGAAAGACTACCCACTCCGGTATTCTGTCCTGGAGAATTCCATGGACTGTATAGTCCGTGGGGTCGCAAAGAGTCGGACACAGCGACTTTTCCTTTCACTTTTGGAGGCCATTTCGCCGACACGTGTCCAGCGAAAGCCTC	BTALUL1
M00292:89:000000000-AGFDH:1:1116:18451:6996	AGAGACGCCGCAAAATGAATTTGTGTCTCTACTGTGGCAATGCCATGTGGGAGACCTGGGTTCAATCCCTGGGTTGGGAAGATCCCCTGGAGAAAGGAAAGACTACCCACTCCGGTATTCTGTCCTGGAGAATTCCATGGACTGTATAGTCAGTGGGGTCGCAAAGAGTCGGACACAGCGACTTTTCCTTTCACTTTTGGAGGCCATTTCGCCGACACGTGTCCAGCGAAAGCCTC	BTALUL1
M00292:89:000000000-AGFDH:1:1116:18679:10148	AGAGACGCCGCAAAATGAATTTGTGTCTCTACTGTGGCAATGCCATGTGGGAGACCTGGGTTCAATCCCTGGGTTGGGAAGATCCCCTGGAGAAAGGAAAGACTACCCACTCCGGTATTCTGTCCTGGAGAATTCCATGGACTGTATAGTCCGTGGGGTCGCAAAGAGTCGGACACAGCGACTTTTCCTTTCACTTTTGGAGGCCATTTCGCCGACACGTGTCCAGCGAAAGCCTC	BTALUL1
M00292:89:000000000-AGFDH:1:1116:20325:12776	AGAGACGCCGCAAAATGAATTTGTGTCTCTACTGTGGCAATGCCATGTGGGAGACCTGGGTTCAATCCCTGGGTTGGGAAGATCCCCTGGAGAAAGGAAAGACTACCCACTCCGGTATTCTGTCCTGGAGAATTCCATGGACTGTATAGTCCGTGGGGTCGCAAAGAGTCGGACACAGCGACTTTTCCTTTCACTTTTGGAGGCCATTTCGCCGACACGTGTCCAGCGAAAGCCTC	BTALUL1
M00292:89:000000000-AGFDH:1:1116:20910:21108	AGAGACGCCGCAAAATGAATTTGTGTCTCTACTGTGGCAATGCCATGTGGGAGACCTGGGTTCAATCCCTGGGTTGGGAAGATCCCCTGGAGAAAGGAAAGACTACCCACTCCGGTATTCTGTCCTGGAGAATTCCATGGACTGTATAGTCCGTGGGGTCGCAAAGAGTCGGACACAGCGACTTTTCCTTTCACTTTTGGAGGCCATTTCGCCGACACGTGTCCAGCGAAAGCCTC	BTALUL1
M00292:89:000000000-AGFDH:1:1116:23550:13974	AGAGACGCCGCAAAATGAATTTGTGTCTCTACTGTGGCAATGCCATGTGGGAGACCTGGGTTCAATCCCTGGGTTGGGAAGATCCCCTGGAGAAAGGAAAGACTACCCACTCCGGTATTCTGTCCTGGAGAATTCCATGGACTGTATAGTCCGTGGGGTCGCAAAGAGTCGGACACAGCGACTTTTCCTTTCACTTTTGGAGGCCATTTCGCCGACACGTGTCCAGCGAAAGCCTC	BTALUL1
M00292:89:000000000-AGFDH:1:1116:4549:13567	AGAGACGCCGCAAAATGAATTTGTGTCTCTACTGTGGCAATGCCATGTGGGAGACCTGGGTTCAATCCCTGGGTTGGGAAGATCCCCTGGAGAAAGGAAAGACTACCCACTCCGGTATTCTGTCCTGGAGAATTCCATGGACTGTATAGTCCGTGGGGTCGCAAAGAGTCGGACACAGCGACTTTTCCTTTCACTTTTGGAGGCCATTTCGCCGACACGTGTCCAGCGAAAGCCTC	BTALUL1
M00292:89:000000000-AGFDH:1:1116:5137:6985	AGAGACGCCGCAAAATGAATTTGTGTCTCTACTGTGGCAATGCCATGTGGGAGACCTGGGTTCAATCCCTGGGTTGGGAAGATCCCCTGGAGAAAGGAAAGACTACCCACTCCGGTATTCTGTCCTGGAGAATTCCATGGACTGTATAGTCCGTGGGGTCGCAAAGAGTCGGACACAGCGACTTTTCCTTTCACTTTTGGAGGCCATTTCGCCGACACGTGTCCAGCGAAAGCCTC	BTALUL1
M00292:89:000000000-AGFDH:1:1116:6884:9009	AGAGACGCCGCAAAATGAATTTGTGTCTCTACTGTGCCAATGCCATGTGGGAGACCTGGGTTCAATCCCTGGGTTGGGAAGATCCCCTGGAGAAAGGAAAGACTACCCGCTCCGGTATTCTGTCCTGGAGAATTCCATGGACTGTATAGTCCGTGGGGTCGCAAAGAGTCGGACACAGCGACTTTTCCTTTCACTTTTGGAGGCCATTTCGCCGACACGTGTCCAGCGAAAGCCTC	BTALUL1
M00292:89:000000000-AGFDH:1:1117:10315:3043	AGAGACGCCGCAAAATGAATTTGTGTCTCTACTGTGCCAATGCCATGTGGGAGACCTGGGTTCAATCCCTGGGTTGGGAAGATCCCCTGGAGAAAGGAAAGACTACCCACTCCGGTATTCTGTCCTGGAGAATTCCATGGACTGTATAGTCCGTGGGGTCGCAAAGAGTCGGACACAGCGACTTTTCCTTTCACTTTTGGAGGCCATTTCGCCGACACGTGTCCAGCGAAAGCCTC	BTALUL1
M00292:89:000000000-AGFDH:1:1117:10832:4249	AGAGACGCCGCAAAATGAATTTGTGTCTCTACTGTGGCAATGCCATGTGGGAGACCTGGGTTCAATCCCTGGGTTGGGAAGATCCCCTGGAGAAAGGAAAGACTACCCACTCCGGTATTCTGTCCTGGACAATTCCATGGACTGTATAGTCCGTGGGGTCGCAAAGAGTCGGACACAGCGACTTTTCCTTTCACTTTGGAGGCCATTTCGCCGACACGTGTCCAGCGAAAGCCTC	BTALUL1
M00292:89:000000000-AGFDH:1:1117:11737:19031	AGAGACGCCGCAAAATGAATTTGTGTCTCTACTGTGCCAATGCCATGTGGGAGACCTGGGTTCAATCCCTGGGTTGGGAAGATCCCCTGGAGAAAGGAAAGACTACCCACTCCGGTATTCTGTCCTGGAGAATTCCATGGACTGTATAGTCCGTGGGGTCGCAAAGAGTCGGACACAGCGACTTTTCCTTTCACTTTTGGAGGCCATTTCGCCGACACGTGTCCAGCGAAAGCCTC	BTALUL1
M00292:89:000000000-AGFDH:1:1117:14196:4911	AGAGACGCCGCAAAATGAATTTGTGTCTCTACTGTGGCAATGCCATGTGGGAGACCTGGGTTCAATCCCTGGGTTGGGAAGATCCCCTGGAGAAAGGAAAGACTACCCACACCGGTATTCTGTCCTGGAGAATTCCATGGACTGTATAGTCCGTGGGGTCGCAAAGAGTCGGACACAGCGACTTTTCCTTTCACTTTTGGAGGCCATTTCGCCGACACGTGTCCAGCGAAAGCCTC	BTALUL1
M00292:89:000000000-AGFDH:1:1117:14977:3236	AGAGACGCCGCAAAATGAATTTGTGTCTCTACTGTGGCAATGCCATGTGGGAGACCTGGATTCAATCCCTGGGTTGGGAAGATCCCCTGGAGAAAGGAAAGACTACCCACTCCGGTATTCTGTCCTGGAGAATTCCATGGACTGTATAGTCCGTGGGGTCGCAAAGAGTCGGACACAGCGACTTTTCCTTTCACTTTTGGAGGCCATTTCGCCGACACGTGTCCAGCGAAAGCCTC	BTALUL1
M00292:89:000000000-AGFDH:1:1117:16154:14872	AGAGACGCCGCAAAATGAATTTGTGTCTCTACTGTGGCAATGCCATGTGGGGGACCTGGGTTCAATCCCTGGGTTGGGAAGATCCCCTGGAGAAAGGAAAGACTACCCACTCCGGTATTCTGTCCTGGAGAATTCCATGGACTGTATAGTCCGTGGGGTCGCAAAGAGTCGGACACAGCGACTTTTCCTTTCACTTTTGGAGGCCATTTCGCCGACACGTGTCCAGCGAAAGCCTC	BTALUL1
M00292:89:000000000-AGFDH:1:1117:17115:5206	AGAGACGCCGCAAAATGAATTTGTGTCTCTACTGTGGCAATGCCATGTGGGAGACCTGGGTTCAATCCCTGGGTTGGGAAGATCCCCTGGAGAAAGGAAAGACTACCCACTCCGGTATTCTGTCCTGGAGAATTCCATGGACTGTATAGTCCGTGGGGTCGCAAAGAGTCGGACACAGCGACTTTTCCTTTCACTTTTGGAGGCCATTTCGCCGACACGTGTCCAGCGAAAGCCTC	BTALUL1
M00292:89:000000000-AGFDH:1:1117:19090:13259	AGAGACGCCGCAAAATGAATTTGTGTCTCTACTGTGGCAATGCCATGTGGGAGACCTGGGTTCAATCCCTGGGTTGGGAAGATCCCCTGGAGAAAGGAAAGACTACCCACTCCGGTATTCTGTCCTGGAGAATTCCATGGACTGTATAGTCCGTGGGGTCGCAAAGAGTCGGACACAGCGACTTTTCCTTTCACTTTTGGAGGCCATTTCGCCGACACGTGTCCAGCGAAAGCCTC	BTALUL1
M00292:89:000000000-AGFDH:1:1117:20259:13081	AGAGACGCCGCAAAATGAATTTGTGTCTCTACTGTGGCAATGCCATGTGGGAGACCTGGGTTCAATCCCTGGGTTGGGAAGATCCCCTGGAGAAAGGAAAGACTACCCACTCCGGTATTCTGTCCTGGAGAATTCCATGGACTGTATAGTCCGTGGGGTCGCAAAGAGTCGGACACAGCGACTTTTCCTTTCACTTTTGGAGGCCATTTCGCCGACACGTGTCCAGCGAAAGCCTC	BTALUL1
M00292:89:000000000-AGFDH:1:1117:21425:20765	AGAGACGCCGCAAAATGAATTTGTGTCTCTACTGTGGCAATGCCATGTGGGAGACCTGGGTTCAATCCCTGGGTTGGGAAGATCCCCTGGAGAAAGGAAAGACTACCCACTCCGGTATTCTGTCCTGGAGAATTCCATGGACTGTATAGTCCGTGGGGTCGCAAAGAGTCGGACACAGCGACTTTTCCTTTCACTTTTGGAGGCCATTTCGCCGACACGTGTCCAGCGAAAGCCTC	BTALUL1
M00292:89:000000000-AGFDH:1:1117:22875:17799	AGAGACGCCGCAAAATGAATTAGTGTCTCTACTGTGGCAATGCCATGTGGGAGACCTGGGTTCAATCCCTGGGTTGGGAAGATCCCCTGGAGAAAGGAAAGACTACCCACTCCGGTATTCTGTCCTGGAGAATTCCATGGACTGTATAGTCCGTGGGGTCGCAAAGAGTCGGACACAGCGACTTTTCCTTTCACTTTTGGAGGCCATTTCGCCGACACGTGTCCAGCGAAAGCCTC	BTALUL1
M00292:89:000000000-AGFDH:1:1117:22886:10630	AGAGACGCCGCAAAATGAATTTGTGTCTCTACTGTGCCAATGCCATGTGGGTGACCTGGGTTCAATCCCTGGGTTGGGAAGATCCCCTGGAGAAAGGAAAGACTACCCACTCCGGTATTCTGTCCTGGAGAATTCCATGGACTGTATAGTCCGTGGGGTCGCAAAGAGTCGGACACAGCGACTTTTCCTTTCACTTTTGGAGGCCATTTCGCCGACACGTGTCCAGCGAAAGCCTC	BTALUL1
M00292:89:000000000-AGFDH:1:1117:23004:12155	AGAGACGCCGCAAAATGAATTTGTGTCTCTACTGTGGCAATGCCATGTGGGAGACCTGGGTTCAATCCCCGGGTTGGGAAGATCCCCTGGAGAAAGGAAAGACTACCCACTCCGGTATTCTGTCCTGGAGAATTCCATGGACTGTATAGTCCGTGGGGTCGCAAAGAGTCGGACACAGCGACTTTTCCTTTCACTTTTGGAGGCCATTTCGCCGACACGTGTCCAGCGAAAGCCTC	BTALUL1
M00292:89:000000000-AGFDH:1:1117:25019:19043	AGAGACGCCGCAAAATGAATTTGTGTCTCTACTGTGCCAATGCCATGTGGGAGACCTGGGTTCAATCCCTGGGTTGGGAAGATCCCCTGGAGAAAGGAAAGACTACCCACTCCGGTATTCTGTCCTGGAGAATTCCATGGACTGTATAGTCCGTGGGGTCGCAAAGAGTCGGACACAGCGACTTTTCCTTTCACTTTTGGAGGCCATTTCGCCGACACGTGTCCAGCGAAAGCCTC	BTALUL1
M00292:89:000000000-AGFDH:1:1117:25827:8956	AGAGACGCCGCAAAATGAATTTGTGTCTCTACTGTGGCAATGCCATGTGGGAGACCTGGGTTCAATCCCTGGGTTGGGAAGATCCCCTGGAGAAAGGAAAGACTACCCACTCCGGTATTCTGTCCTGGAGAATTCCATGGACTGTATAGACCGTGGGGTCGCAAAGAGTCGGACACAGCGACTTTTCCTTTCACTTTTGGAGGCCATTTCGCCGACACGTGTCCAGCGAAAGCCTC	BTALUL1
M00292:89:000000000-AGFDH:1:1117:27305:9729	AGAGACGCCGCAAAATGAATTTGTGTCTCTACTGTGGCAATGCCATGTGGGAGACCTGGGTTCAATCCCTGGGTTGGGAAGATCCCCTGGAGAAAGGAAAGACTACCCACTCCGGTATTCTGTCCTGGAGAATTCCATGGACTGTATAGTCCGTGGGGTCGCAAAGAGTCGGACACAGCGACTTTTCCTTTCACTTTTGGAGGCCATTTCGCCGACACGTGTCCAGCGAAAGCCTC	BTALUL1
M00292:89:000000000-AGFDH:1:1117:27617:8890	AGAGACGCCGCAAAATGAATTTGTGTCTCTACTGTGGCAATGCCATGTGGGAGACCTGGGTTCAATCCCTGGGTTGGGAAGATCCCCTGGAGAAAGGAAAGACTACCCACTCCGGTATTCTGTCCTGGAGAATTCCATGTACTGTATATTCCGTGGGGTCGCAAAGAGTCGGACACAGCGACTTTTCCTTTCACTTTTGGAGGCCATTTCGCCGACACGTGTCCAGCGAAAGCCTC	BTALUL1
M00292:89:000000000-AGFDH:1:1117:3135:13558	AGAGACGCCGCAAAATGAATTTGTGTCTCTACTGTGGCAATGCCATGTGGGAGACCTGGGTTCAATCCCTGGGTTGGGAAGATCCCCTGGAGAAAGGAAAGACTACCCACTCCGGTATTCTGTCCTGGAGAATTCCATGGACTGTATAGTCCGTGGGGTCGCAAAGAGTCGGACACAGCGACTTTTCCTTTCACTTTTGGAGGCCATTTCGCCGACACGTGTCCAGCGAAAGCCTC	BTALUL1
M00292:89:000000000-AGFDH:1:1117:3299:8430	AGAGACGCCGCAAAATGAATTTGTGTCTCTACTGTGGCAATGCCATGTGGGAGACCTGGGTTCAATCCCTGGGTTGGGAAGATCCCCTGGAGAAAGGAAAGACTACCCACTCCGGTATTCTGTCCTGGAGAATTCCATGGACTGTATAGTCCGTGGGGTCGCAAAGAGTCGGACACAGCGACTTTTCCTTTCACTTTTGGAGGCCATTTCGCCGACACGTGTCCAGCGAAAGCCTC	BTALUL1
M00292:89:000000000-AGFDH:1:1117:3740:19259	AGAGACGCCGCAAAATGAATTTGTGTCTCTACTGTGGCAATGCCATGTGGGAGACCTGGGTTCAATCCCTGGGTTGGGAAGATCCCCTGGAGAAAGGAAAGACTACCCACTCCGGTATTCTGTCCTGGAGAATTCCATGGACTGTATAGTCCGTGGGGTCGCAAAGAGTCGGACACAGCGACTTTTCCTTTCACTTTTGGAGGCCATTTCGCCGACACGTGTCCAGCGAAAGCCTC	BTALUL1
M00292:89:000000000-AGFDH:1:1117:3884:8268	AGAGACGCCGCAAAATGAATTTGTGTCTCTACTGTGGCAATGCCATGTGGGAGACCTGGGTTCAATCCCTGGGTTGGGAAGATCCCCTGGAGAAAGGAAAGACTACCCACTCCGGTATTCTGTCCTGGAGAATTCCATGGACTGTATAGTCCGTGGGGTCGCAAAGAGTCGGACACAGCGACTTTTCCTTTCACTTTTGGAGGCCATTTCGCCGACACGTGTCCAGCGAAAGCCTC	BTALUL1
M00292:89:000000000-AGFDH:1:1117:3901:8260	AGAGACGCCGCAAAATGAATTTGTGTCTCTACTGTGGCAATGCCATGTGGGAGACCTGGGTTCAATCCCTGGGTTGGGAAGATCCCCTGGAGAAAGGAAAGACTACCCACTCCGGTATTCTGTCCTGGAGAATTCCATGGACTGTATAGTCCGTGGGGTCGCAAAGAGTCGGACACAGCGACTTTTCCTTTCACTTTTGGAGGCCATTTCGCCGACACGTGTCCAGCGAAAGCCTC	BTALUL1
M00292:89:000000000-AGFDH:1:1117:5623:14700	AGAGACGCCGCAAAATGAATTTGTGTCTCTACTGTGGCAATGCCATGTGGGAGACCTGGGTTCAATCCCTGGGTTGGGAAGATCCCCTGGAGAAAGGAAAGACTACCCACTCCGGTATTCTGTCCTGGAGAATTCCATGGACTGTATAGTCCGTGGGGTCGCAAAGAGTCGGACACAGCGACTTTTCCTTTCACTTTTGGAGGCCATTTCGCCGACACGTGTCCAGCGAAAGCCTC	BTALUL1
M00292:89:000000000-AGFDH:1:1117:5829:7232	AGAGACGCCGCAAAATGAATTTGTGTCTCTACTGTACCAATGCCATGTGGGAGACCTGGGTTCAATCCCTGGGTTGGGAAGATCCCCTGGAGAAAGGAAAGACTACCCACTCCGGTATTCTGTCCTGGAGAATTCCATGGACTGTATAGTCCGTGGGGTCGCAAAGAGTCGGACACAGCGACTTTTCCTTTCACTTTAGGAGGCCATTTCGCCGACACGTGTCCAGCGAAAGCCTC	BTALUL1
M00292:89:000000000-AGFDH:1:1117:7714:13520	AGAGACGCCGCAAAATGAATTTGTGTCTCTACTGTGCCAATGCCATGTGGGAGACCTGGGTTCAATCCCTGGGTTGGGAAGATCCCCTGGAGAAAGGAAAGACTACCCACTCCGGTATTCTGTCCTGGAGAATTCCATGGACTGTATAGTCCGTGGGGTCGCAAAGAGTCGGACACAGCGACTTTTCCTTTCACTTTTGGAGGCCATTTCGCCGACACGTGTCCAGCGAAAGCCTC	BTALUL1
M00292:89:000000000-AGFDH:1:1117:8439:9035	AGAGACGCCGCAAAATGAATTTGTGTCTCTACTGTGGCAATGCCATGTGGGAGACCTGGGTTCAATCCCTGGGTTGGGAAGATCCCCTGGAGAAAGGAAAGACTACCCACTCCGGTATTCTGTCCTGGAGAATTCCATGGACTGTATAGTCCGTGGGGTCGCAAAGAGTCGGACACAGCGACTTTTCCTTTCACTTTTGGAGGCCATTTCGCCGACACGTGTCCAGCGAAAGCCTC	BTALUL1
M00292:89:000000000-AGFDH:1:1117:9812:9389	AGAGACGCCGCAAAATGAATTTGTGTCTCTACTGTGGCAATGCCATGTGGGAGACCTGGGTTCAATCCCTGGGTTGGGAAGATCCCCTGGAGAAAGGAAAGACTACCCACTCCGGTATTCTGTCCTGGAGAATTCCATGGACTGTATAGTCCGTGGGGTCGCAAAGAGTCGGACACAGCGACTTTTACTTTCACTTTTGGAGGCCATTTCGCCGACACGTGTCCAGCGAAAGCCTC	BTALUL1
M00292:89:000000000-AGFDH:1:1117:9821:9408	AGAGACGCCGCAAAATGAATTTGTGTCTCTACTGTGGCAATGCCACGTGGGAGACCTGGGTTCAATCCCTGGGTTGGGAAGATCCCCTGGAGAAAGGAAAGACTACCCACTCCGGTATTCTGTCCTGGAGAATTCCATGGACTGTATAGTCCGTGGGGTCGCAAAGAGTCGGACACAGCGACTTTTCCTTTCACTTTTGGAGGCCATTTCGCCGACACGTGTCCAGCGAAAGCCTC	BTALUL1
M00292:89:000000000-AGFDH:1:1118:10441:15039	AGAGACGCCGCAAAATGAATTTGTGTCTCTACTGTGGCAATGCCATGTGGGAGACCTGGGTTCAATCCCTGGGTTGGGAAGATCCCCTGGAGAAAGGAAAGACTACCCACTCCGGTATTCTGTCCTGGAGAATTCCATGGACTGTATAGTCCGTGGGGGTCGCAAAGAGTCGGACACAGCGACTTTTCCTTTCACTTTTGGAGGCCATTTCGCCGACACGTGTCCAGCGAAAGCCTC	BTALUL1
M00292:89:000000000-AGFDH:1:1118:11351:8701	AGAGACGCCGCAAAATGAATTTGTGTCTCTACTGTGGCAATGCCATGTGGGAGACCTGGGTTCAATCCCTGGGTTGGGAAGATCCCCTGGAGAAAGGAAAGACTACCCACTCCGGTATTCTGTCCTGGAGAATTCCATGGACTGTATAGTCCGTGGGGTCGCAAAGAGTCGGACACAGCGACTTTTCCTTTCACTTTTGGAGGCCATTTCGCCGACACGTGTCCAGCGAAAGCCTC	BTALUL1
M00292:89:000000000-AGFDH:1:1118:11589:19457	AGAGACGCCGCAAAATGAATTTGTGTCTCTACTGTGGCAATGCCATGTGGGAGACCTGGGTTCAATCCCTGGGTTGGGAAGATCCCCTGGAGAAAGGAAAGACTACCCACTCCGGTATTCTGTCCTGGAGAATTCCATGGACTGTATAGTCCGTGGGGTCGCAAAGAGTCGGACACAGCGACTTTTCCTTTCACTTTTGGAGGCCATTTCGCCGACACGTGTCCAGCGAAAGCCTC	BTALUL1
M00292:89:000000000-AGFDH:1:1118:13437:14090	AGAGACGCCGCAAAATGAATTTGTGTCTCTACTGTGGCAATGCCATGTGGGAGACCTGGGTTCAATCCCTGGGTTGGGAAGATCCCCTGGAGAAAGGAAAGACTACCCACTCCGGTATTCTGTCCTGGAGAATTCCATGGACTGTATAGTCCGTGGGGTCGCAAAGAGTCGGACACAGCGACTTTTCCTTTCACTTTTGGAGGCCATTTCGCCGACACGTGTCCAGCGAAAGCCTC	BTALUL1
M00292:89:000000000-AGFDH:1:1118:15104:16783	AGAGACGCCGCAAAATGAATTTGTGTCTCTACTGTGGCAATGCCATGTGGGAGACCTGGGTTCAATCCCTGGGTTGGGAAGATCCCCTGGAGAAAGGAAAGACTACCCACTCCGGTATTCTGTCCTGGAGAATTCCATGGACTGTATAGTCCGTGGGGTCGCAAAGAGTCGGACACAGCGACTTTTCCTTTCACTTTTGGAGGCCATTTCGCCGACACGTGTCCAGCGAAAGCCTC	BTALUL1
M00292:89:000000000-AGFDH:1:1118:16731:14409	AGAGACGCCGCAAAATGAATTTGTGTCTCTACTGTGGCAATGCCATGTGGGAGACCTGGGTTCAATCCCTGGGTTGGGAAGATCCCCTGGAGAAAGGAAAGACTACCCACTCCGGTATTCTGTCCTGGAGAATTCCATGGACTGTATAGTCCGTGGGGTCGCAAAGAGTCGGACACAGCGACTTTTCCTTTCACTTTTGGATGCCATTTCGCCGACACGTGTCCAGCGAAAGCCTC	BTALUL1
M00292:89:000000000-AGFDH:1:1118:17116:13537	AGAGACGCCGCAAAATGAATTTGTGTCTCTACTGTGGCAATGCCATGTGGGAGAACTGGGTTCAATCCCTGGGTTGGGAAGATCCCCTGGAGAAAGGAAAGACTACCCACTCCGGTATTCTGTCCTGGAGAATTCCATGGACTGTATAGTCCGTGGGGTCGCAAAGAGTCGGACACAGCGACTTTTCCTTTCACTTTTGGAGGCCATTTCGCCGACACGTGTCCAGCGAAAGCCTC	BTALUL1
M00292:89:000000000-AGFDH:1:1118:17200:5033	AGAGACGCCGCAAAATGAATTTGTGTCTCTACTGTGGCAATGCCATGTGGGAGACCTGGGTTCAATCCCTGGGTTGGGAAGATCCCCTGGAGAAAGGAAAGACTACCCACTCCGGTATTCTGTCCTGGAGAATTCCATGGACTGTATAGTCCGTGGGGTCGCAAAGAGTCGGACACAGCGACTTTTCCTTTCACTTTTGGAGGCCATTTCGCCGACACGTGTCCAGCGAAAGCCTC	BTALUL1
M00292:89:000000000-AGFDH:1:1118:19620:17390	AGAGACGCCGCAAAATGAATTTGTGTCTCTACTGTGGCAATGCCATGTGGGAGACCTGGGTTCAATCCCTGGGTTGGGAAGATCCCCTGGAGAAAGGAAAGACTACCCACTCCGGTATTCTGTCCTGGAGAATTCCATGGACTGTATAGTCCGTGGGGTCGCAAAGAGTCGGACACAGCGACTTTTCCTTTCACTTTTGGAGGCCATTTCGCCGACACGTGTCCAGCGAAAGCCTC	BTALUL1
M00292:89:000000000-AGFDH:1:1118:20463:7413	AGAGACGCCGCAAAATGAATTTGTGTCTCTACTGTGGCAATGCCATGTGGGAGACCTGGGTTCAATCCCTGGGTTGGGAAGATCCCCTGGAGAAAGGAAAGACTACCCACTCCGGTATTCTGTCCTGGAGAATTCCGTGGACTGTATAGTCCGTGGGGTCGCAAAGAGTCGGACACAGCGACTTTTCCTTTCACTTTTGGAGGCCATTTCGCCGACACGTGTCCAGCGAAAGCCTC	BTALUL1
M00292:89:000000000-AGFDH:1:1118:23041:6046	AGAGACGCCGCAAAATGAATTTGTGTCTCTACTGTGGCAATGCCATGTGGGAGACCTGGGTTCAATCCCTGGGTTGGGAAGATCCCCTGGAGAAAGGAAAGACTACCCACTCCGGTATTCTGTCCTGGAGAATTCCATGGACTGTATAGTCCGTGGGGTCGCAAAGAGTCGGACACAGCGACTTTTCCTTTCACTTTTGGAGGCCATTTCGCCGACACGTGTCCAGCGAAAGCCTC	BTALUL1
M00292:89:000000000-AGFDH:1:1118:23358:20229	AGAGACGCCGCAAAATGAATTTGTGTCTCTACTGTGGCAATGCCATGTGGGAGACCTGGGTTCAATCCCTGGGTTGGGAAGATCCCCTGGAGAAAGGAAAGACTACCCACTCCGGTATTCTGTCCTGGAGAGTTCCATGGACTGTATAGTCCGTGGGGTCGCAAAGAGTCGGACACAGCGACTTTTCCTTTCACTTTTGGAGGCCATTTCGCCGACACGTGTCCAGCGAAAGCCTC	BTALUL1
M00292:89:000000000-AGFDH:1:1118:23550:7874	AGAGACGCCGCAAAATGAATTTGTGTCTCTACTGTGGCAATGCCATGTGGGAGACCTGGGTTCAATCCCTGGGTTGGGAAGATCCCCTGGAGAAAGGAAAGACTACCCACTCCGGTATTCTGTCCTGGAGAATTCCATGGACTGTATAGTCCGTGGGGTCGCAAAGAGTCGGGCACAGGGACTTTTCCTTTCACTTTTGGAGGCCATTTCGCCGACACGTGTCCAGCGAAAGCCTC	BTALUL1
M00292:89:000000000-AGFDH:1:1118:25596:6133	AGAGACGCCGCAAAATGAATTTGTGTCTCTACTGTGGCAATGCCATGTGGGAGACCTGGGTTCAATCCCTGGGTTGGGAAGATCCCCTGGAGAAAGGAAAGACTACCCACTCCGGTATTCTGTCCTGGAGAATTCCATGGACTGTATAGTCCGTGGGGTCGCAAAGAGTCGGACACAGCGACTTTTCCTTTCACTTTTGGAGGCCATTTCGCCGACACGTGTCCAGCGAAAGCCTC	BTALUL1
M00292:89:000000000-AGFDH:1:1118:25703:13468	AGAGACGCCGCAAAATGAATTTGTGTCTCTACTGTGGCAATGCCATGTGGGAGACCTGGGTTCAATCCCTGGGTTGGGAAGATCCCCTGGAGAAAGGAAAGACTACCCACTCCGGTATTCTGTCCTGGAGAATTCCATGGACTGTATAGTCCGTGGGGTCGCAAAGAGTCGGACACAGCGACTTTTCCTTTCACTTTTGGAGGCCATTTCGCCGACACGTGTCCAGCGAAAGCCTC	BTALUL1
M00292:89:000000000-AGFDH:1:1118:29273:11903	AGAGACGCCGCAAAATGAATTTGTGTCTCTACTGTGGCAATGCCATGTGGGAGACCTGGGTTCAATCCCTGGGTTGGGAAGATCCCCTGGAGAAAGGAAAGACTACCCACTCCGGTATTCTGTCCTGGAGAATTCCATGGACTGTATAGTCCGTGGGGTCGCAAAGAGTCGGACACAGCGACTTTTCCTTTCACTTTTGGAGGCCATTTCGCCGACACGTGTCCAGCGAAAGCCTC	BTALUL1
M00292:89:000000000-AGFDH:1:1118:29274:11885	AGAGACGCCGCAAAATGAATTTGTGTCTCTACTGTGGCAATGCCATGTGGGAGACCTGGGTTCAATCCCTGGGTTGGGAAGATCCCCTGGAGAAAGGAAAGACTACCCACTCCGGTATTCTGTCCTGGAGAATTCCATGGACTGTATAGTCCGTGGGGTCGCAAAGAGTCGGACACAGCGACTTTTCCTTTCACTTTTGGAGGCCATTTCGCCGACACGTGTCCAGCGAAAGCCTC	BTALUL1
M00292:89:000000000-AGFDH:1:1118:3139:10969	AGAGACGCCGCAAAATGAATTTGTGTCTCTACTGTGCCAATGCCATGTGGGAGACCTGGGTTCAATCCCTGGGTTGGGAAGATCCCCTGGAGAAAGGAAAGACTACCCACTCCGGTATTCTGTCCTGGAGAATTCCATGGACTGTATAGTCCGTGGGGTCGCAAAGAGTCGGACACAGCGACTTTTCCTTTCACTTTTGGAGGCCATTTCGCCGACACGTGTCCAGCGAAAGCCTC	BTALUL1
M00292:89:000000000-AGFDH:1:1118:3373:17431	AGAGACGCCGCAAAATGAATTTGTGTCTCTACTGTGGCAATGCCATGTGGGAGACCTGGGTTCAATCCCTGGGTTGGGAAGATCCCCTGGAGAAAGGAAAGACTACCCACTCCGGTATTCTGTCCTGGAGAATTCCATGGACTGTATAGTCCGTGGGGTCGCAAAGAGTCGGACACAGCGACTTTTCCTTTCACTTTTGGAGGCCATTTCGCCGACACGTGTCCAGCGAAAGCCTC	BTALUL1
M00292:89:000000000-AGFDH:1:1118:5697:13868	AGAGACGCCGCAAAATGAATTTGTGTCTCTACTGTGGCAATGCCATGTGGGAGACCTGGGTTCAATCCCTGGGTTGGGAAGATCCCCTGGAGAAAGGAAAGACTACCCACTCCGGTATTCTGTCCTGGAGAATTCCATGGACTGTATAGTCCGTGGGGTCGCAAAGAGTCGGACACAGCGACTTTTCCTTTCACTTTTGGAGGCCATTTCGCCGACACGTGTCCAGCGAAAGCCTC	BTALUL1
M00292:89:000000000-AGFDH:1:1118:7614:9176	AGAGACGCCGCAAAATGAATTTGTGTCTCTACTGTGGCAATGCCATGTGGGAGACCTGGGTTCAATCCCTGGGTTGGGAAGATCCCCTGGAGAAAGGAAAGACTACCCACTCCGGTATTCTGTCCTGGAGAATTCCATGGACTGTATAGTCCGTGGGGTCGCAAAGAGTCGGACACAGCGACTTTTCCTTTCACTTTTGGAGGCCATTTCGCCGACACGTGTCCAGCGAAAGCCTC	BTALUL1
M00292:89:000000000-AGFDH:1:1118:8772:13180	AGAGACGCCGCAAAATGAATTTGTGTCTCTACTGTGGCAATGCCATGTGGGAGACCTGGGTTCAATCCCTGGGTTGGGAAGATCCCCTGGAGAAAGGAAAGACTACCCACTCCGGTATTCTGTCCTGGAGAATTCCATGGACTGTATAGTCCGTGGGGTCGCAAAGAGTCGGACACAGCGACTTTTCCTTTCACTTTTGGAGGCCATTTCGCCGACACGTGTCCAGCGAAAGCCTC	BTALUL1
M00292:89:000000000-AGFDH:1:1119:10276:24381	AGAGACGCCGCAAAATGAATTTGTGTCTCTACTGTGCCAATACCATGTGGGAGACCTGGGTTCAATCCCTGGGTTGGGAAGATCCCCTGGAGAAAGGAAAGACTACCCACTCCGGTATTCTGTCCTGGAGAATTCCATGGACTGTATAGTCCGTGGGGTCGCAAAGAGTCGGACACAGCGACTTTTCCTTTCACTTTTGGAGGCCATTTCGCCGACACGTGTCCAGCGAAAGCCTC	BTALUL1
M00292:89:000000000-AGFDH:1:1119:10447:5651	AGAGACGCCGCAAAATGAATTTGTGTCTCTACTGTGGCAATGCCATGTGGGAGACCTGGGTTCAATCCCTGGGTTGGGAAGATCCCCTGGAGAAAGGAAAGACTCCCCACTCCGGTATTCTGTCCTGGAGAATTCCATGGACTGTATAGTCCGTGGGGTCGCAAAGAGTCGGACACAGCGACTTTTCCTTTCACTTTTGGAGGCCATTTCGCCGACACGTGTCCAGCGAAAGCCTC	BTALUL1
M00292:89:000000000-AGFDH:1:1119:10965:2323	AGAGACGCCGCAAAATGAATTTGTGTCTCTACTGTGCCAATGCCATGTGGGAGACCTGGGTTCAATCCCTGGGTTGGGAAGATCCCCTGGAGAAAGGAAAGACTACCCACTCCGGTATTCTGTCCTGGAGAATTCCATGGACTGTATAGTCCGTGGGGTCGCAAAGAGTCGGACACAGCGACTTTTCCTTTCACTTTTGGAGGCCATTTCGCCGACACGTGTCCAGCGAAAGCCTC	BTALUL1
M00292:89:000000000-AGFDH:1:1119:13249:24365	AGAGACGCCGCAAAATGAATTTGTGTCTCTACTGTGGCAATGCCATGTGGGAGACCTGGGTTCAATCCCTGGGTTGGGAAGATCCCCTGGAGAAAGGAAAGACTACCCACTCCGGTATTCTGTCCTGGAGAATTCCATGGACTGTATAGTCCGTGGGGTCGCAAAGAGTCGGACACAGCGACTTTTCCTTTCACTTTTGGAGGCCATTTCGCCGACACGTGTCCAGCGAAAGCCTC	BTALUL1
M00292:89:000000000-AGFDH:1:1119:13501:19664	AGAGACGCCGCAAAATGAATTTGTGTCTCTACTGTGGCAATGCCATGTGGGAGACCTGGGTTCAATCCCTGGGTTGGGAAGATCCCCTGGAGAAAGGAAAGACTACCCACTCCGGTATTCTGTCCTGGAGAATTCCATGGACTGTATAGTCCGTGGGGTCGCAAAGAGTCGGACACAGCGACTTTTCCTTTCACTTTTGGAGGCCATTTCGCCGACACGTGTCCAGCGAAAGCCTC	BTALUL1
M00292:89:000000000-AGFDH:1:1119:13640:2281	AGAGACGCCGCAAAATGAATTTGTGTCTCTACTGTGGCAATGCCATGTGGGAGACCTGGGTTCAATCCCTGGGTTGGGAAGATCCCCTGGAGAAAGGAAAGACTACCCACTCCGGTATTCTGTCCTGGAGAATTCCATGGACTGTATAGTCCGTGGGGTCGCAAAGAGTCGGACACAGCGACTTTTCCTTTCACTTTTGGAGGCCATTTCGCCGACACGTGTCCAGCGAAAGCCTC	BTALUL1
M00292:89:000000000-AGFDH:1:1119:14069:8306	AGAGACGCCGCAAAATGAATTTGTGTCTCTACTGTGGCAATGCCATGTGGGAGACCTGGGTTCAATCCCTGGGTTGGGAAGATCCCCTGGAGAAAGGAAAGACTACCCACTCCGGTATTCTGTCCTGGAGAATTCCATGGACTGTATAGTCCGTGGGGTCGCAAAGAGTCGGACACAGCGACTTTTCCTTTCACTTTTGGAGGCCATTTCGCCGACACGTGTCCAGCGAAAGCCTC	BTALUL1
M00292:89:000000000-AGFDH:1:1119:14339:3962	AGAGACGCCGCAAAATGAATTTGTGTCTCTACTGTGGCAATGCCATGTGGGAGACCTGGGTTCAATCCCTGGGTTGGGAAGATCCCCTGGAGAAAGGAAAGACTACCCACTCCGGTATTCTGTCCTGGAGAATTCCATGGACTGTATAGTCCGTGGGGTCGCAAAGAGTCGGACACAGCGACTTTTCCTTTCACTTTTGGAGGCCATTTCGCCGACACGTGTCCAGCGAAAGCCTC	BTALUL1
M00292:89:000000000-AGFDH:1:1119:15767:2441	AGAGACGCCGCAAAATGAATTTGTGTCTCTACTGTGGCACTGCCATGTGGGAGACCTGGGTTCAATCCCGGGGTTGGGAAGATCCCCTGGAGAAAGGAAAGACTACCCACTCCGGTAGTCTGTCCTGGAGAATTCCATGGCCTGTAGAGTCCGTGGGGTCGCAAAGAGTCGGACACAGCGACTTTTCCTTTCAGTTTTGGAGGCCATTTCGTCGACACGTGTCCAGCGAAAGCCTC	BTALUL1
M00292:89:000000000-AGFDH:1:1119:15783:2454	AGAGACGCCGCAAAATGAATTTGTGTCTCTACTGTGGCAATGCCATGTGGGAGGCCTGGGTTCAATCCCTGGGTTGGGAAGATCCCCTGGAGAAAGGAAAGACTACCCACTCCGGTATTCTGTCCTGGAGAATTCCATGGACTGTATAGTCCGTGGGGTCGCAAAGAGTCGGACACAGCGACTTTTCCTATCACTTTTGGGGGCCATTTCGCCGACACGTGTCCAGCGAAAGCCTC	BTALUL1
M00292:89:000000000-AGFDH:1:1119:17209:19180	AGAGACGCCGCAAAATGAATTTGTGTCTCTACTGTGGCAATGCCAGGTGGGAGACCTGGGTTCAATCCCTGGGTTGGGAAGATCCCCTGGAGAAAGGAAAGACTACCCACTCCGGTATTCTGTCCTGGAGAATTCCATGGACTGTATAGTCCGTGGGGTCGCAAAGAGTCGGACACAGCGACTTTTCCTTTCACTTTTGGAGGCCATTTCGCCGACACGTGTCCAGCGAAAGCCTC	BTALUL1
M00292:89:000000000-AGFDH:1:1119:18378:19239	AGAGACGCCGCAAAATGAATTTGTGTCTCTACTGTGCCAATGCCATGTGGGAGACCTGGGTTCAATCCCTGGGTTGGGAAGATCCCCTGGAGAAAGGAAAGACTACCCACTCCGGTATTCTGTCCTGGAGAATTCCATGGACTGTATAGTCCGTGGGGTCGCAAAGAGTCGGACACAGCGACTTTTCCTTTCACTTTTGGAGGCCATTTCGCCGACACGTGTCCAGCGAAAGCCTC	BTALUL1
M00292:89:000000000-AGFDH:1:1119:19240:9695	AGAGACGCCGCAAAATGAATTTGTGTCTCTACTGTGGCAATGCCATGTGGGAGACCTGGGTTCAATCCCTGGGTTGGGAAGATCCCCTGGAGAAAGGAAAGACTACCCACTCCGGTATTCTGTCCTGGAGAATTCCATGGACTGTATAGTCCGTGGGGTCGCAAAGAGTCGGACACAGCGACTTTTCCTTTCACTTTTGGAGGCCATTTCGCCGACACGTGTCCAGCGAAAGCCTC	BTALUL1
M00292:89:000000000-AGFDH:1:1119:19767:18213	AGAGACGCCGCAAAATGAATTTGTGTCTCTACTGTGGCAATGCCATGTGGGAGACCTGGGTTCAATCCCTGGGTTGGGAAGATCCCCTGGAGAAAGGAAAGACTACCCACTCCGGTATTCTGTCCTGGAGAATTCCATGGACTGTATAGTCCGTGGGGTCGCAAAAAGTCGGACACAGCGACTTTTCCTTTCACTTTTGGAGGCCATTTCGCCGACACGTGTCCAGCGAAAGCCTC	BTALUL1
M00292:89:000000000-AGFDH:1:1119:20805:13724	AGAGACGCCGCAAAATGAATTTGTGTCTCTACTGTGGCAATGCCATGTGGGAGACCTGGGTTCAATCCCTGGGTTGGGAAGATCCCCTGGAGAAAGGAAAGACTACCCACTCCGGTATTCTGTCCTGGAGAATTCCATGGACTGTATAGTCCGTGGGGTCGCAAAGAGTCGGACACAGCGACTTTTCCTTTCACTTTTGGAGGCCATTTCGCCGACACGTGTCCAGCGAAAGCCTC	BTALUL1
M00292:89:000000000-AGFDH:1:1119:20914:21194	AGAGACGCCGCAAAATGAATTTGTGTCTCTACTGTGGCAATGCCATGTGGGAGACCTGGGTTCAATCCCTGGGTTGGGAAGATCCCCTGGAGAAAGGAAAGACTACCCACTCCGGTATTCTGTCCTGGAGAATTCCATGGACTGTATAGTCCGTGGGGTCGTAAAGAGTCGGACACAGCGACTTTTCCTTTCACTTTTGGAGGCCATTTCGCCGACACGTGTCCAGCGAAAGCCTC	BTALUL1
M00292:89:000000000-AGFDH:1:1119:22284:14854	AGAGACGCCGCAAAATGAATTTGTGTCTCTACTGTGGCAATGCCATGTGGGAGACCTGGGTTCAATCCCTGGGTTGGGAAGATCCCCTGGAGAAAGGAAAGACTACCCACTCCGGTATTCTGTCCTGGAGAATTCCATGGACTGTATAGTCCGTGGGGTCGCAAAGAGTCGGACACAGCGACTTTTCCTTTCACTTTTGGAGGCCATTTCGCCGACACGTGTCCAGCGAAAGCCTC	BTALUL1
M00292:89:000000000-AGFDH:1:1119:22944:9273	AGAGACGCCGCAAAATGAATTTGTGTCTCTACTGTGCCAATGCCATGTGGGAGACCTGGGTTCAATCCCTGGGTTGGGAAGATCCCCTGGAGAAAGGAAAGACTACCCACTACGGTATTCTGTCCTGGAGAATTCCATGGACTGTATAGTCCGTGGGGTCGCAAAGAGTCGGACACAGCGACTTTTCCTTTCACTTTTGGAGGCCATTTCGCCGACACGTGTCCAGCGAAAGCCTC	BTALUL1
M00292:89:000000000-AGFDH:1:1119:23544:9597	AGAGACGCCGCAAAATGAATTTGTGTCTCTACTGTGGCAATGCCATGTGGGAGACCTGGGTTCAATCCCTGGGTTGGGAAGATCCCCTGGAGAAAGGAAAGACTACCCACTCCGGTATTCTGTCCTGGAGAATTCCATGGACTGTATAGTCCGTGGGGTCGCAAAGAGTCGGACACAGCGACTTTTCCTTTCACTTTTGGAGGCCATTTCGCCGACACGTGTCCAGCGAAAGCCTC	BTALUL1
M00292:89:000000000-AGFDH:1:1119:23640:10666	AGAGACGCCGCAAAATGAATTTGTGTCTCTACTGTGGCAATGCCATGTGGGAGACCTGGGTTCAATCCCTGGGTTGGGAAGATCCCCTGGAGAAAGGAAAGACTACCCACTCCGGTATTCTGTCCTGGAGAATTCCATGGACTGTATAGTCCGTGGGGTCGCAAAGAGTCGGACACAGCGACTTTTCCTTTCACTTTTGGAGGCCATTTCGCCGACACGTGTCCAGCGAAAGCCTC	BTALUL1
M00292:89:000000000-AGFDH:1:1119:29504:10973	AGAGACGCCGCAAAATGAATTTGTGTCTCTACTGTGGCAATGCCATGTGGGAGACCTGGGTTCAATCCCTGGGTTGGGAAGATCCCCTGGAGAAAGGAAAGACTACCCACTCCGGTATTCTGTCCTGGAGAATTCCATGGACTGTATAGTCCGTGGGGTCGCAATGAGTCGGACACAGCGACTTTTCCTTTCACTTTTGGAGGCCATTTCGCCGACACGTGTCCAGCGAAAGCCTC	BTALUL1
M00292:89:000000000-AGFDH:1:1119:4143:19390	AGAGACGCCGCAAAATGAATTTGTGTCTCTACTGTGGCAATGCCATGTGGGAGACCTGGGTTCAATCCCTGGGTTGGGAAGATCCCCTGGAGAAAGGAAAGACTACCCACTCCGGTATTCTGTCCTGGAGAATTCCATGGACTGTATAGTCCGTGGGGTCGCAAAGAGTCGGACACAGCGACTTTTCCTTTCACTTTTGGAGGCCATTTCGCCGACACGTGTCCAGCGAAAGCCTC	BTALUL1
M00292:89:000000000-AGFDH:1:1119:6051:4851	AGAGACGCCGCAAAATGAATTTGTGTCTCTACTGTGGCAATGCCATGTGGGAGACCTGGGTTCAATCCCTGGGTTGGGAAGATCCCCTGGAGAAAGGAAAGACTACCCACTCCGGTATTCTGTCCTGGAGAATTCCATGGACTGTATAGTCCGTGGGGTCGCAAAGAGTCGGACACAGCGACTTTTCCTTTCACTTTTGGAGGCCATTTCGCCGACACGTGTCCAGCGAAAGCCTC	BTALUL1
M00292:89:000000000-AGFDH:1:1119:6577:19824	AGAGACGCCGCAAAATGAATTTGTGTCTCTACTGTGCCAATGCCATGTGGGAGACCTGGGTTCAATCCCTGGGTTGGGAAGATCCCCTGGAGAAAGGAAAGACTACCCACTCCGGTATTCTGTCCTGGAGAATTCCATGGACTGTATAGTCCGTGGGGTCGCAAAGAGTCGGACACAGCGACTTTTCCTTTCACTTTTGGAGGCCATTTCGCCGACACGTGTCCAGCGAAAGCCTC	BTALUL1
M00292:89:000000000-AGFDH:1:1119:7284:5282	AGAGACGCCGCAAAATGAATTTGTGTCTCTACTGTGCCAATGCCATGTGGGAGACCTGGGTTCAATCCCTGGGTTGGGAAGATCCCCTGGAGAAAGGAAAGACTACCCACTCCGGTATTCTGTCCTGGAGAATTCCATGGACTGTATAGTCCGTGGGGTCGCAAAGAGTCGGACACAGCGACTTTTCCTTTCACTTTTGGAGGCCATTTCGCCGACACGTGTCCAGCGAAAGCCTC	BTALUL1
M00292:89:000000000-AGFDH:1:1119:7810:12396	AGAGACGCCGCAAAATGAATTTGTGTCTCTACTGTGGCAATGCCATGTGGGAGACCTGGGTTCAATCCCTGGGTTGGGAAGATCCCCTGGAGAAAGGAAAGACTACCCACTCCGGTATTCTGTCCTGGAGAATTCCATGGACTGTATAGTCCGTGGGGTCGCAAAGAGTCGGACACAGCGACTTTTCCTTTCACTTTTGGAGGCCATTTCGCCGACACGTGTCCAGCGAAAGCCTC	BTALUL1
M00292:89:000000000-AGFDH:1:1119:7845:8616	AGAGACGCCGCAAAATGAATTTGTGTCTCTACTGTGGCAATGCCATGTGGGAGACCTGGGTTCAATCCCTGGGTTGGGAAGATCCCCTGGAGAAAGGAAAGACTACCCAATCCGGTATTCTGTCCTGGAGAATTCCATGGACTGTATAGTACGTGGGGTCGCAAAGAGTCGGACACAGCGACTTTTCCTTTCACTTTTGGAGGCCATTTCGCCGACACGTGTCCAGCGAAAGCCTC	BTALUL1
M00292:89:000000000-AGFDH:1:1119:8173:24018	AGAGACGCCGCAAAATGAATTTGTGTCTCTACTGTGGCAATGCCATGTGGGAGACCTGGGTTCAATCCCTGGGTTGGGAAGATCCCCTGGAGAAAGGAAAGACTACCCACTCCGGTATTCTGTCCTGGAGAATTCCGTGGACTGTATAGTCCGTGGGGTCGCAAAGAGTCGGACACAGCGACTTTTCCTTTCACTTTTGGAGGCCATTTCGCCGACACGTGTCCAGCGAAAGCCTC	BTALUL1
M00292:89:000000000-AGFDH:1:1119:8704:13844	AGAGACGCCGCAAAATGAATTTGTGTCTCTACTGTGGCAATGCCATGTGGGAGACCTGGGTTCAATCCCTGGGTTGGGAAGATCCCCTGGAGAAAGGAAAGACTACCCACTCCGGTATTCTGTCCTGGAGAATTCCATGGACTGTATAGTCCGTGGGGTCGCAAAGAGTCGGACACAGCGACTTTTCCTTTCACTTTTGGAGGCCATTTCGCCGACACGTGTCCAGCGAAAGCCTC	BTALUL1
M00292:89:000000000-AGFDH:1:1119:8982:9993	AGAGACGCCGCAAAATGAATTTGTGTCTCTACTGTGCCAATGCCATGTGGGAGACCTGGGTTCAATCCCTGGGTTGGGAAGATCCCCTGGAGAAAGGAAAGACTACCCACTCCGGTATTCTGTCCTGGAGAATTCCATGGACTGTATAGTCCGTGGGGTCGCAAAGAGTCGGACACAGCGACTTTTCCTTTCACTTTTGGAGGCCATTTCGCCGACACGTGTCCAGCGAAAGCCTC	BTALUL1
M00292:89:000000000-AGFDH:1:2101:10039:16410	AGAGACGCCGCAAAATGAATTTGTGTCTCTACTGTGGCAATGCCATGTGGGAGACCTGGTTTCAATCCCTGGGTTGGGAAGATCCCCTGGAGAAAGGAAAGACTACCCACTCCCGTATTCTGTCCTGGAGAATTCCATGGACTGTATAGTCCGTGGGGTCGCAAAGAGTCGGACACAGCGACTTTTCCTTTCACTTTTGTAGGCCATTTCGCCGACACGTGTCCAGCGAAAGCCTC	BTALUL1
M00292:89:000000000-AGFDH:1:2101:10618:13028	AGAGACGCCGCAAAATGAATTTGTGTCTCTACTGTGGCAATGCCATGTGGGAGACCTGGGTTCAATCCCTGGGTTGGGAAGATCCCCTGGAGAAAGGAAAGACTACCCACTCCGGTATTCTGTCCTGGAGAATTCCATGGACTGTATAGTCCGTGGGGTCGCAAAGAGTCGGACACAGCGACTTTTCCTTTCACTTTTGGAGGCCATTTCGCCGACACGTGTCCAGCGAAAGCCTC	BTALUL1
M00292:89:000000000-AGFDH:1:2101:12316:15915	AGAGACGCCGCAAAATGAATTTGTGTCTCTACTGTGGCAATGCCATGTGGGAGACCTGGGTTCAATCCCTGGGTTGGGAAGATCCCCTGGAGAAAGGAAAGACTACCCACTCCGGTATTCTGTCCTGGAGAATTCCATGGACTGTATAGTCCGTGGGGTCGCAAAGAGTCGGACACAGCGACTTTTCCTTTCACTTTTGGAGGCCATTTCGCCGACACGTGTCCAGCGAAAGCCTC	BTALUL1
M00292:89:000000000-AGFDH:1:2101:12445:23571	AGAGACGCCGCAAAATGAATTTGTGTCTCTACTGTGGCAATGCCATGTGGGAGACCTGGGTTCAATCCCTGGGTTGGGAAGATCCCCTGGAGAAAGGAAAGACTACCCACTCCGGTATTCTGTCCTGGAGAATTCCATGGACTGTATAGTCCGTGGGGTCGCAAAGAGTCGGACACAGCGACTTTTCCTTTCACTTTTGGAGGCCATTTCGCCGACACGTGTCCAGCGAAAGCCTC	BTALUL1
M00292:89:000000000-AGFDH:1:2101:16302:11556	AGAGACGCCGCAAAATGAATTTGTGTCTCTACTGTGGCAATGCCATGTGGGAGACCTGGGTTCAATCCCTGGGTTGGGAAGATCCCCTGGAGAAAGGAAAGACTACCCACTCCGGTATTCTGTCCTGGAGAATTCCATGGACTGTATAGTCCGTGGGGTCGCAAAGAGTCGGACACAGCGACTTTTCCTTTCACTTTTGGAGGCCATTTCGCCGACACGTGTCCAGCGAAAGCCTC	BTALUL1
M00292:89:000000000-AGFDH:1:2101:16352:17079	AGAGACGCCGCAAAATGAATTTGTGTCTCTACTGTGGCAATGCCATGTGGGAGACCTGGGTTCAATCCCTGGGTTGGGAAGATCCCCTGGAGAAAGGAAAGACTACCCACTCCGGTATTCTGTCCTGGAGAATTCCATGGACTGTATAGTCCGTGGGGTCGCAAAGAGTCGGACACAGCGACTTTTCCTTTCACTTTTGGAGGCCATTTCGCCGACACGTGTCCAGCGAAAGCCTC	BTALUL1
M00292:89:000000000-AGFDH:1:2101:18989:22776	AGAGACGCCGCAAAATGAATTTGTGTCTCTACTGCGGCAATGCCATGTGGGAGACCTGGGTTCAATCCCTGGGTTGGGAAGATCCCCTGGAGAAAGGAAAGACTACCCACTCCGGTATTCTGTCCTGGAGAATTCCATGGACTGTATAGTCCGTGGGGTCGCAAAGAGTCGGACACAGCGACTTTTCCTTTCACTTTTGGAGGCTATTTCGCCGACACGTGTCCAGCGAAAGCCTC	BTALUL1
M00292:89:000000000-AGFDH:1:2101:19146:12778	AGAGACGCCGCAAAATGAATTTGTGTCTCTACTGTGCCAATGCCATGAGAGAGACCTGGGTTCAATCCCTGGGTTGGGAAGATCCCCTGGAGAAAGGAAAGACTACCCACTCCGGTATTCTGTCCTGGAGAATTCCATGGACTGTATAGTCCGTGGGGTCGCAAAGAGTCGGACACAGCGACTTTTCCTTTCACTTTTGGAGGCCATTTCGCCGACACGTGTCCAGCGAAAGCCTC	BTALUL1
M00292:89:000000000-AGFDH:1:2101:19294:3380	AGAGACGCCGCAAAATGAATTTGTGTCTCTACTGTGCCAATGCCATGTGGGAGACCTGGGTTCAATCCCTGGGTTGGGAAGATCCCCTGGAGAAAGGAAAGACTACCCACTCCGGTATTCTGTCCTGGAGAATTCCATGGACTGTATAGTCCGTGGGGTCGCAAAGAGTCGGACACAGCGACTTTTCCTTTCACTTTTGGAGGCCATTTCGCCGACACGTGTCCAGCGAAAGCCTC	BTALUL1
M00292:89:000000000-AGFDH:1:2101:20620:21873	AGAGACGCCGCAAAATGAATTTGTGTCTCTACTGTGGCAATGCCATGTGGGAGACCTGGGTTCAATCCCTGGGTTGGGAAGATCCCCTGGAGAAAGGAAAGACTACCCACTCCGGTATTCTGTCCTGGAGAATTCCATGGACTGTATAGTCCGTGGGGTCGCAAAGAGTCGGACACAGCGACTTTTCCTTTCACTTTTGGAGGCCATTTCGCCGACACGTGTCCAGCGAAAGCCTC	BTALUL1
M00292:89:000000000-AGFDH:1:2101:22035:9755	AGAGACGCCGCAAAATGAATTTGTGTCTCTACTGTGGCAATGCCATGTGGGAGACCTGGGTTCAATCCCTGGGTTGGGAAGATCCCCTGGAGAAAGGAAAGACTACCCACACCGGTATTCTGTCCTGGAGAATTCCATGGACTGTATAGTCCGTGGGGTCGCAAAGAGTCGGACACAGCGACTTTTCCTTTCACTTTTGGAGGCCATTTCGCCGACACGTGTCCAGCGAAAGCCTC	BTALUL1
M00292:89:000000000-AGFDH:1:2101:22657:19947	AGAGACGCCGCAAAATGAATTTGTGTCTCTACTGTGGCAATGCCATGTGGGAGACCTGGGTTCAATCCCTGGGTTGGGAAGATCCCCTGGAGAAAGGAAAGACTACCCACTCCGGTATTCTGTCCTGGAGAATTCCATGGACTGTATAGTCCGTGGGGTCGCAAAGAGTCGGACACAGCGACTTTTCCTTTCACTTTTGGAGGCCATTTCGCCGACACGTGTCCAGCGAAAGCCTC	BTALUL1
M00292:89:000000000-AGFDH:1:2101:22887:12953	AGAGACGCCGCAAAATGAATTTGTGTCTCTACTGCGCCAATGCCATGTGGGAGACCTGGGTTCAATCCCTGGGTTGGGAAGATCCCCTGGAGAAAGGAAAGACTACCCACTCCGGTATTCTGTCCTGGAGAATTCCATGGACTGTATAGTCCGTGGGGTCGCTAAGAGTCGGACACAGCGACTTTTCCTTTCACTTTTGGAGGCCATTTCGCCGACACGTGTCCAGCGAAAGCCTC	BTALUL1
M00292:89:000000000-AGFDH:1:2101:22922:19093	AGAGACGCCGCAAAATGAATTTGTGTCTCTACTGTGGCAATGCCATGTGGGAGACCTGGGTTCAATCCCTGGGTTGGGAAGATCCCCTGGAGAAAGGAAAGACTACCCACTCCGGTATTCTGTCCTGGAGAATTCCATGGACTGAATAGTCCGTGGGGTCGCAAAGAGTCGGACACAGCGACTTTTCCTTTCACCTTTGGAGGCCATTTCGCCGACACGTGTCCAGCGAAAGCCTC	BTALUL1
M00292:89:000000000-AGFDH:1:2101:25714:12264	AGAGACGCCGCAAAATGAATTTGTGTCTCTACTGTGGCAATGCCATGTGGGAGACCTGGGTTCAATCCCTGGGTTGGGAAGATCCCCTGGAGAAAGGAAAGACTACCCACTCCGGTATTCTGTCCTGGAGAATTCCATGGACTGTATAGTCCGTGGGGTCGCAAAGAGTCGGACACAGCGACTTTTCCTTTCACTTTTGGAGGCCATTTCGCCGACACGTGTCCAGCGAAAGCCTC	BTALUL1
M00292:89:000000000-AGFDH:1:2101:25855:4852	AGAGACGCCGCAAAATGAATTTGTGTCTCTACTGTGGCAATGCCATGTGGGAGACCTGGTTTCAATCCCTGGGTTGGGAAGATCCCCTGGAGAAAGGAAAGACTACCCACTCCGGTTTTCTGTCCTGGAGAATTCCATGAACTGTATAGTCCGTGGGGTCGCAAAGAGTCGGACACAGCGACTTTTCCTTTCACTTTTGGAGGCCATTTCGCCGACACGTGTCCAGCGAAAGCCTC	BTALUL1
M00292:89:000000000-AGFDH:1:2101:28242:10567	AGAGACGCCGCAAAATGAATTTGTGTCTCTACTGTGGCAATGCCATGTGGGAGACCTGGGTTCAATCCCTGGGTTGGGAAGATCCCCTGGAGAAAGGAAAGACTACCCACTCCGGTATTCTGTCCTGGAGAATTCCATGGACTGTATAGTCCGTGGGGTCGCAAAGAGTCGGACACAGCGACTTTTCCTTTCACTTTTGGAGGCCATTTCGCCGACACGTGTCCAGCGAAAGCCTC	BTALUL1
M00292:89:000000000-AGFDH:1:2101:3258:15510	AGAGACGCCGCAAAATGAATTTGTGTCTCTACTGTGGCAATGCCATGTGGGAGACCTGGGTTCAATCCCTGGGTTGGGAAGATCCCCTGGAGAAAGGAAAGACTACCCACTCCGGTATTCTGTCCTGGAGAATTCCATGGACTGTATAGTCCGTGGGGTCGCAAAGAGTCGGACACAGCGACTTTTCCTTTCACTTTTGGAGGCCATTTCGCCGACACGTGTCCAGCGAAAGCCTC	BTALUL1
M00292:89:000000000-AGFDH:1:2101:6892:6284	AGAGACGCCGCAAAATGAATTTGTGTCTCTACTGTGGCAATGCCATGTGGGAGACCTGGGTTCAATCCCTGGGTTGGGAAGATCCCCTGGAGAAAGGAAAGACTACCCACTCCGGTATTCTGTCCTGGAGAATTCCATGGACTGTATAGTCCGTGGGGTCGCAAAGAGTCGGACACAGCGACTTTTCCTTTCACTTTTGGAGGCCATTTCGCCGACACGTGTCCAGCGAAAGCCTC	BTALUL1
M00292:89:000000000-AGFDH:1:2101:9403:11766	AGAGACGCCGCAAAATGAATTTGTGTCTCTACTGTGGCAATGCCATGTGGGAGACCTGGGTTCAATCCCTGGGTTGGGAAGATCCCCTGGAGAAAGGAAAGACTACCCACTCCGGTATTCTGTCCTGGAGAATTCCATGGACTGTATAGTCCGTGGGGTCGCAAAGAGTCGGACACAGCGACTTTTCCTTTCACTTTTGGAGGCCATTTCGCCGACACGTGTCCAGCGAAAGCCTC	BTALUL1
M00292:89:000000000-AGFDH:1:2101:9950:22626	AGAGACGCCGCAAAATGAATTTGTGTCTCTACTGTGGCAATGCCATGTGGGAGACCTGGGTTCAATCCCTGGGTTGGGAAGATCCCCTGGAGAAAGGAAAGACTACACACTCCGGTATTCTGTCCTGGAGAATTCCATGGACTGAATAGTCCGTGGGGTCGCAAAGAGTCGGACACAGCGACTTTTCCTTTCACTTTTGGAGGCCATTTCGCCGACACGTGTCCAGCGAAAGCCTC	BTALUL1
M00292:89:000000000-AGFDH:1:2102:13190:13541	AGAGACGCCGCAAAATGAATTTGTGTCTCTACTGTGGCAATGCCATGTGGGAGACCTGGGTTCAATCCCTGGGTTGGGAAGATCCCCTGGAGAAAGGAAAGACTACCCACTCCGGTATTCTGTCCTGGAGAATTCCATGGACTGTATAGTCCGTGGGGTCGCAAAGAGTCGGACACAGCGACTTTTCCTTTCACTTTTGGAGGCCATTTCGCCGACACGTGTCCAGCGAAAGCCTC	BTALUL1
M00292:89:000000000-AGFDH:1:2102:14065:14781	AGAGACGCCGCAAAATGAATTTGTGTCTCTACTGTGGCAATGCCATGTGGGAGACCTGGGTTCAATCCCTGGGTTGGGAAGATCCCCTGGAGAAAGGAAAGACTACCCACTCCGGTATTCTGTCCTGGAGAATTCCATGGACTGTATAGTCCGTGGGGTCGCAAAGAGTCGGACACAGCGACTTTTCCTTTCACTTTTGGAGGCCATTTCGCCGACACGTGTCCAGCGAAAGCCTC	BTALUL1
M00292:89:000000000-AGFDH:1:2102:14197:9455	AGAGACGCCGCAAAATGAATTTGTGTCTCTACTGTGGCAATGCCATGTGGGAGACCTGGGTTCAATCCCTGGGTTGGGAAGATCCCCTGGAGAAAGGAAAGACTACCCACTCCGGTATTCTGTCCTGGAGAATTCCATGGACTGTATAGTCCGTGGGGTCGCAAAGAGTCGGACACAGCGACTTTTCCTTTCACTTTTGGAGGCCATTTCGCCGACACGTGTCCAGCGAAAGCCTC	BTALUL1
M00292:89:000000000-AGFDH:1:2102:16009:23680	AGAGACGCCGCAAAATGAATTTGTGTCTCTACTGTGGCAATGCCATGTGGGAGACCTGGGTTCAATCCCTGGGTTGGGAAGATCCCCTGGAGAAAGGAAAGACTACCCACTCCGGTATTCTGTCCTGGAGAATTCCATGGACTGTATAGTCCGTGGGGTCGCAAAGAGTCGGACACAGCGACTTTTCCTTTCACTTTTGGAGGCCATTTCGCCGACACGTGTCCAGCGAAAGCCTC	BTALUL1
M00292:89:000000000-AGFDH:1:2102:16037:14925	AGAGACGCCGCAAAATGAATTTGTGTCTCTACTGTGCCAATGCCATGTGGGAGACCTGGGTTCAATCCCTGGGTTGGGAAGATCCCCTGGAGAAAGGAAAGACTACCCACTCCGGTATTCTGTCCTGGAGAATTCCATGGACTGTATAGTCCGTGGGGTCGCAAAGAGTCGGACACAGCGACTTTTCCTTTCACTTTTGGAGGCCATTTCGCCGACACGTGTCCAGCGAAAGCCTC	BTALUL1
M00292:89:000000000-AGFDH:1:2102:16045:22818	AGAGACGCCGCAAAATGAATTTGTGTCTCTACTGTGGCAATGCCATGTGGGAGACCTGGGTTCAATCCCTGGGTTGGGAAGATCCCCTGGAGAAAGGAAAGACTACCCACTCCGGTATTCTGTCCTGGAGAATTCCATGGACTGTATAGTCCGTGGGGTCGCAAAGAGTCGGACACAGCGACTTTTCCTTTCACTTTTGGAGGCCATTTCGCCGACACGTGTCCAGCGAAAGCCTC	BTALUL1
M00292:89:000000000-AGFDH:1:2102:16922:21905	AGAGACGCCGCAAAATGAATTTGTGTCTCTACTGTGGCAATGCCATGTGGGAGACCTGGGTTCAATCCCTGGGTTGGGAAGATCCCCTGGAGAAAGGAAAGACTACCCACTCCGGTATTCTGTCCTGGAGAATTCCATGGACTGTATAGTCCGTGGGGTCGCAAAGAGTCGGACACAGCGACTTTTCCTTTCACTTTTGGAGGCCATTTCGCCGACACGTGTCCAGCGAAAGCCTC	BTALUL1
M00292:89:000000000-AGFDH:1:2102:17844:19233	AGAGACGCCGCAAAATGAATTTGTGTCTCTACTGTGGCAATGCCATGTGGGAGACCTGGGTTCAATCCCTGGGTTGGGAAGATCCCCTGGAGAAAGGAAAGACTACCCACTCCGGTATTCTGTCCTGGAGAATTCCATGGACTGTATAGTCCGTGGGGTCGCAAAGAGTCGGACACAGCGACTTTTCCTTTCACTTTTGGAGGCCATTTCGCCGACACGTGTCCAGCGAAAGCCTC	BTALUL1
M00292:89:000000000-AGFDH:1:2102:18738:6425	AGAGACGCCGCAAAATGAATTTGTGTCTCTACTGTGGCAATGCCATGTGGGAGACCTGGGTTCAATCCCTGGGTTGGGAAGATCCCCTGGAGAAAGGAAAGACTACCCACTCCGGTATTCTGTCCTGGAGAATTCCATGGACTGTATAGTCCGTGGGGTCGCAAAGAGTCGGACACAGCGACTTTTCCTTTCACTTTTGGAGGCCATTTCGCCGACACGTGTCCAGCGAAAGCCTC	BTALUL1
M00292:89:000000000-AGFDH:1:2102:19451:23348	AGAGACGCCGCAAAATGAATTTGTGTCTCTACTGTGGCAATGCCATGTGGGAGACCTGGGTTCAATCCCTGGGTTGGGAAGATCCCCTGGAGAAAGGAAAGACTACCCACTCCGGTATTCTGTCCTGGAGAATTCCATGGACTGTATAGTCCGTGGGGTCGCAAAGAGTCGGACACAGCGACTTTTCCTTTCACTTTTGGAGGCCATTTCGCCGACACGTGTCCAGCGAAAGCCTC	BTALUL1
M00292:89:000000000-AGFDH:1:2102:19885:15128	AGAGACGCCGCAAAATGAATTTGTGTCTCTACTGTGGCAATGCCATGTGGGAGACCTGGGTTCAATCCCTGGGTTGGGAAGATCCCCTGGAGAAAGGAAAGACTACCCACTCCGGTATTCTGTCCTGGAGAATTCCATGGACTGTATAGTCCGTGGGGTCGCAAAGAGTCGGACACAGCGACTTTTCCTTTCACTTTTGGAGGCCATTTCGCCGACACGTGTCCAGCGAAAGCCTC	BTALUL1
M00292:89:000000000-AGFDH:1:2102:20038:21729	AGAGACGCCGCAAAATGAATTTGTGTCTCTGCTGTGGCAATGCCATGTGGGAGACCTGGGTTCAATCCCTGGGTTGGGAAGATCCCCTGGAGAAAGGAAAGACTACCCACTCCGGTATTCTGTCCTGGAGAATTCCATGGACTGTATAGTCCGTGGGGTCGCAAAGAGTCGGACACAGCGACTTTTCCTTTCACTTTTGGAGGCCATTTCGCCGACACGTGTCCAGCGAAAGCCTC	BTALUL1
M00292:89:000000000-AGFDH:1:2102:23218:11484	AGAGACGCCGCAAAATGAATTTGTGTCTCTACTGTGCCAATGCCATGTGGGAGACCTGGGTTCAATCCCTGGGTTGGGAAGATCCCCTGGAGAAAGGAAAGACTACCCACTCCGGTATTCTGTCCTGGAGAATTCCATGGACTGTATAGTCCGTGGGGTCGCAAAGAGTCGGACACAGCGACTTTTCCTTTCACTTTTGGAGGCCATTTCGCCGACACGTGTCCAGCGAAAGCCTC	BTALUL1
M00292:89:000000000-AGFDH:1:2102:2418:15083	AGAGACGCCGCAAAATGAATTTGTGTCTCTACTGTGGCAATGCCATGTGGGAGACCTGGGTTCAATCCCTGGGTTGGGAAGATCCCCTGGAGAAAGGAAAGACTACCCACTCCGGTATTCTGTCCTGGAGAATTCCATGGACTGTATAGTCCGTGGGGTCGCAAAGAGTCGGACACAGCGACTTTTCCTTTCACTTTTGGAGGCCATTTCGCCGACACGTGTCCAGCGAAAGCCTC	BTALUL1
M00292:89:000000000-AGFDH:1:2102:27141:9205	AGAGACGCCGCAAAATGAATTTGTGTCTCTACTGTGGCAATGCCATGTGGGAGACCTGGGTTCAATCCCTGGGTTGGGAAGATCCCCTGGAGAAAGGAAAGACTACCCACTCCGGTATTCTGTCCTGGAGAATTCCATGGACTGTATAGTCCGTGGGGTCGCAAAGAGTCGGACACAGCGACTTTTCCTTTCACTTTTGGAGGCCATTTCGCCGACACGTGTCCAGCGAAAGCCTC	BTALUL1
M00292:89:000000000-AGFDH:1:2102:27728:13857	AGAGACGCCGCAAAATGAATTTGTGTCTCTACTGTGCCAATGCCATGTGGGAGACCTGGGTTCAATCCCTGGGTTGGGAAGATCCCCTGGAGAAAGGAAAGACTACCCACTCCGGTATTCTGTCCTGGAGAATTCCATGGACTGTATAGTCCGTGGGGTCGCAAAGAGTCGGACACAGCGACTTTTCCTTTCACTTTTGGAGGCCATTTCGCCGACACGTGTCCAGCGAAAGCCTC	BTALUL1
M00292:89:000000000-AGFDH:1:2102:8274:5071	AGAGACGCCGCAAAATGAATTTGTGTCTCTACTGTGCCAATTCCATGTAGGATACCTGGGTTCAATCCCTGGGTTGGGAAGATCCCCTGGAGAAAGGAAATACTACCCACTCCGGTATTCTGTCCTGGAGAATTCCATGGACTGTATAGTCCGTGGGGTCGCAAAGAGTCGGACACAGCGACTTTTCCTTTAACTTTTGGAGGCCATTTCGCCGACACGTGTCCAGCGAAAGCCTC	BTALUL1
M00292:89:000000000-AGFDH:1:2103:14403:9898	AGAGACGCCGCAAAATGAATTTGTGTCTCTACTGTGGCAATGCCATGTGGGAGACCTGGGTTCAATCCCTGGGTTGGGAAGATCCCCTGGAGAAAGGAAAGACTACCCACTCCGGTATTCTGTCCTGGAGAATTCCATGGACTGTATAGTCCGTGGGGTCGCAAAGAGTCGGACACAGCGACTTTTCCTTTCACTTTTGGAGGCCATTTTGCCGACACGTGTCCAGCGAAAGCCTC	BTALUL1
M00292:89:000000000-AGFDH:1:2103:16449:17888	AGAGACGCCGCAAAATGAATTTGTGTCTCTACTGTGGCAATGCCATGTGGGAGACCTGGGTTCAATCCCTGGGTTGGGAAGATCCCCTGGAGAAAGGAAAGACTACCCACTCCGGTATTCTGTCCTGGAGAATTCCATGGACTGTATAGTCCGTGGGGTCGCAAAGAGTCGGACACAGCGACTTTTCCTTTCACTTTTGGAGGCCATTTCGCCGACACGTGTCCAGCGAAAGCCTC	BTALUL1
M00292:89:000000000-AGFDH:1:2103:17436:4064	AGAGACGCCGCAAAATGAATTTGTGTCTCTACTGTGGCAATGCCATGTGGGAGACCTGGGTTCAATCCCTGGGTTGGGAAGATCCCCTGGAGAAAGGAAAGACTACCCACTCCGGTATTCTGTCCTGGAGAATTCCATGGACTGTATAGTCCGTGGGGTCGCAAAGAGTCGGACACAGCGACTTTTCCTTTCACTTTTGGAGGCCATTTCGCCGACACGTGTCCAGCGAAAGCCTC	BTALUL1
M00292:89:000000000-AGFDH:1:2103:18417:9574	AGAGACGCCGCAAAATGAATTTGTGTCTCTACTGTGCCAATGCCATGTGGGAGACCTGGGTTCAATCCCTGGGTTGGGAAGATCCCCTGGAGAAAGGAAAGACTACCCACTCCGGTATTCTGTCCTGGAGAATTCCATGGACTGTATAGTCCGTGGGGTCGCAAAGAGTCGGACACAGCGACTTTTCCTTTCACTTTTGGAGGCCATTTCGCCGACACGTGTCCAGCGAAAGCCTC	BTALUL1
M00292:89:000000000-AGFDH:1:2103:19128:23351	AGAGACGCCGCAAAATGAATTTGTGTCTCTACTGTGCCAATGCCATGTGGGAGACCTGGGTTCAATCCCTGGGTTGGGAAGATCCCCTGGAGAAAGGAAAGACTACCCACTCCGGTATTCTGTCCTGGAGAATTCCATGGACTGTATAGTCCGTGGGGTCGCAAAGGGTCGGACACAGCGACTTTTCCTTTCACTTTTGGAGGCCATTTCGCCGACACGTGTCCAGCGAAAGCCTC	BTALUL1
M00292:89:000000000-AGFDH:1:2103:19688:16867	AGAGACGCCGCAAAATGAATTTGTGTCTCTACTGTGGCAATGCCATGTGGGAGACCTGGGTTCAATCCCTGGGTTGGGAAGATCCCCTGGAGAAAGGAAAGACTACCCACTCCGGTATTCTGTCCTGGAGAATTCCATGGACTGTATAGTCCGTGGGGTCGCAAAGAGTCGGACACAGCGACTTTTCCTTTCACTTTTGGAGGCCATTTCGCCGACACGTGTCCAGCGAAAGCCTC	BTALUL1
M00292:89:000000000-AGFDH:1:2103:19748:10811	AGAGACGCCGCAAAATGAATTTGTGTCTCTACTGTGCCAATGCCATGTGGGTGACCTGGGTTCAATCCCTGGGTTGGGAAGATCCCCTGGAGAAAGGAAAGACTACCCACTCCGGTATTCTGTCCTGGAGAATTCCATGGACTGTATAGTCCGTGGGGTCGCAAAGAGTCGGACACAGCGACTTTTCCTTTCACTTTTGGAGGCCATTTCGCCGACACGTGTCCAGCGAAAGCCTC	BTALUL1
M00292:89:000000000-AGFDH:1:2103:23408:16328	AGAGACGCCGCAAAATGAATTTGTGTCTCTACTGTGCCAATGCCATGTGGGAGACCTGGGTTCAATCCCTGGGTTGGGAAGATCCCCTGGAGAAAGGAAAGACTACCCACTCCGGTATTCTGTCCTGGAGAATTCCATGGACTGTATAGTCCGTGGGGTCGCGAAGAGTCGGACACAGCGACTTTTCCTTTCACTTTTGGAGGCCATTTCGCCGACACGTGTCCAGCGAAAGCCTC	BTALUL1
M00292:89:000000000-AGFDH:1:2103:25619:13066	AGAGACGCCGCAAAATGAATTTGTGTCTCTACTGTGCCAATGCCATGTGGGAGACCTGGGTTCAATCCCTGGGTTGGGAAGATCCCCTGGAGAAAGGAAAGACTACCCACTCCGGTATTCTGTCCTGGAGAATTCCATGGACTGTATAGTCCGTGGGGTCGCAAAGAGTCGGACACGGCGACTTTTCCTTTCACCTTTGGAGGCCATTTCGCCGACACGTGTCCAGCGAAAGCCTC	BTALUL1
M00292:89:000000000-AGFDH:1:2103:3652:14943	AGAGACGCCGCAAAATGAATTTGTGTCTCTACTGTGCCAATGCCGTGTGGGAGACCTGGGTTCAATCCCTGGGTTGGGAAGATCCCCTGGAGAAAGGAAAGACTACCCACTCCGGTATTCTGTCCTGGAGAATTCCATGGACTGTATAGTCCGTGGGGTCGCAAAGAGTCGGACACAGCGACTTTTCCTTTCACTTTTGGAGGCCATTTCGCCGACACGTGTCCAGCGAAAGCCTC	BTALUL1
M00292:89:000000000-AGFDH:1:2103:4576:21132	AGAGACGCCGCAAAATGAATTTGTGTCTCTACTGTGGCAATGCCATGTGGGAGACCTGGGTTCAATCCCTGGGTTGGGAAGATCCCCTGGAGAAAGGAAAGACTACCCACTCCGGTATTCTGTCCTGGAGAATTCCATGGACTGTATAGTCCGTGGGGTCGCAAAGAGTCGGGCACAGCGACTTTTCCTTTCACTTTTGGAGGCCATTTCGCCGACACGTGTCCAGCGAAAGCCTC	BTALUL1
M00292:89:000000000-AGFDH:1:2103:7131:17486	AGAGACGCCGCAAAATGAATTTGTGTCTCTACTGTGGCAATGCCATGTGGGAGACCTGGGTTCAATCCCTGGGTTGGGAAGATCCCCTGGAGAAAGGAAAGACTACCCACTCCGGTATTCTGTCCTGGAGAATTCCATGGACTGTATAGTCCGTGGGGTCGCAAAGAGTCGGACACAGCGACTTTTCCTTTCACTTTTGGAGGCCATTTCGCCGACACGTGTCCAGCGAAAGCCTC	BTALUL1
M00292:89:000000000-AGFDH:1:2103:8332:7436	AGAGACGCCGCAAAATGAATTTGTGTCTCTACTGTGCCAATGCCATGTGGGAGACCTGGGTTCAATCCCTGGGTTGGGAAGATCCCCTGGAGAAAGGAAAGACTACCCACTCCGGTATTCTGTCCTGGAGAATTCCATGGACTGTATAGTCCGTGGGGTCGCAAAGAGTCGGACACAGCGACTTTTCCTTTCACTTTTGGAGGCCATTTCGCCGACACGTGTCCAGCGAAAGCCTC	BTALUL1
M00292:89:000000000-AGFDH:1:2104:10191:7868	AGAGACGCCGCAAAATGAATTTGTGTCTCTACTGTGGCAATGCCATGTGTGAGACCTGGGTTCAATCCCTGGGTTGGGAAGATCCCCTGGAGAAAGGAAAGACTACCCACTCCGGTATTCTGTCCTGGAGAATTCCATGGACTGTATAGTCCGTGGGGTCGCAAAGAGTCGGACACAGCGACTTTTCCTTTCACTTTTGGAGGCCATTTCGCCGACACGTGTCCAGCGAAAGCCTC	BTALUL1
M00292:89:000000000-AGFDH:1:2104:10207:15647	AGAGACGCCGCAAAATGAATTTGTGTCTCTACTGTGGCAATGCCATGTGGGAGACCTGGGTTCAATCCCTGGGTTGGGAAGATCCCCTGGAGAAAGGAAAGACTACCCACTCCGGTATTCTGTCCTGGAGAATTCCATGGACTGTATAGTCCGTGGGGTCGCAAAGAGTCGGACACAGCGACTTTTCCTTTCACTTTTGGAGGCCATTTCGCCGACACGTGTCCAGCGAAAGCCTC	BTALUL1
M00292:89:000000000-AGFDH:1:2104:10412:8998	AGAGACGCCGCAAAATGAATTTGTGTCTCTACTGTGGCAATGCCATGTGGGAGACCTGGGTCCAATCCCTGGGTTGGGAAGATCCCCTGGAGAAAGGAAAGACTACCCACTCCGGTATTCTGTCCTGGAGAATTCCATGGACTGTATAGTCCGTGGGGTCGCAAAGAGTCGGACACAGCGACTTTTCCTTTCACTTTTGGAGGCCATTTCGCCGACACGTGTCCAGCGAAAGCCTC	BTALUL1
M00292:89:000000000-AGFDH:1:2104:11681:22471	AGAGACGCCGCAAAATGAATTTGTGTCTCTACTGTGGCAATGCCATGTGGGAGACCTGGGTTCAATCCCTGGGTTGGGAAGATCCCCTGGAGAAAGGAAAGACTACCCACTCCGGTATTCTGTCCTGGAGAATTCCATGGACTGTATAGTCGGTGGGGTCGCAAAGAGTCGGACACAGCAACTTTTCCTTTCACTTTTGGAGGCCATTTCGCCGACACGTGTCCAGCGAAAGCCTC	BTALUL1
M00292:89:000000000-AGFDH:1:2104:14049:20287	AGAGACGCCGCAAAATGAATTTGTGTCTCTACTGTGGCAATGCCATGTGGGAGACCTGGGTTCAATCCCTGGGTTGGGAAGATCCCCTGGAGAAAGGAAAGACTACCCACTCCGGTATTCTGTCCTGGAGAATTCCATGGACTGTATAGTCCGTGGGGTCGCAAAGAGTCGGACACAGCGACTTTTCCTTTCACTTTTGGAGGCCATTTCGCCGACACGTGTCCAGCGAAAGCCTC	BTALUL1
M00292:89:000000000-AGFDH:1:2104:14758:10253	AGAGACGCCGCAAAATGAATTTGTGTCTCTACTGTGGCAATGCCATGTGGGAGACCTGGGTTCAATCCCTGGGTTGGGAAGATCCCCTGGAGAAAGGAAAGACTACCCACTCCGGTATTCTGTCCTGGAGAATTCCATGGACTGTATAGTCCGTGGGGTCGCAAAGAGTCGGACACAGCGACTTTTCCTTTCACTTTTGGAGGCCATTTCGCCGACACGTGTCCAGCGAAAGCCTC	BTALUL1
M00292:89:000000000-AGFDH:1:2104:17149:15568	AGAGACGCCGCAAAATGAATTTGTGTCTCTACTGTGCCAATGCCATGTGGGAGACCTGGGTTCAATCCCTGGGTTGGGAAGATCCCCTGGAGAAAGGAAAGACTACCCACTCCGGTATTCTGTCCTGGAGAATTCCATGGACTGTATAGTCCGTGGGGTCGCAAAGAGTCGGACACAGCGACTTTTCCTTTCACTTTTGGAGGCCATTTCGCCGACACGTGTCCAGCGAAAGCCTC	BTALUL1
M00292:89:000000000-AGFDH:1:2104:17328:21739	AGAGACGCCGCAAAATGAATTTGTGTCTCTACTGTGGCAATGCCATGTGGGAGACCTGGGCTCAATCCCTGGGTTGGGAAGATCCCCTGGAGAAAGGAAAGACTACCCACTCCGGTATTCTGTCCTGGAGAATTCCATGGACTGTATAGTCCGTGGGGTCGCAAAGAGTCGGACACAGCGACTTTTCCTTTCGCTTTTGGAGGCCATTTCGCCGACACGTGTCCAGCGAAAGCCTC	BTALUL1
M00292:89:000000000-AGFDH:1:2104:19002:4363	AGAGACGCCGCAAAATGAATTTGTGTCTCTACTGTGGCAATGCCATGTGGGAGACCTGGGTTCAATCCCTGGGTTGGGAAGATCCCCTGGAGAAAGGAAAGACTACCCACTCCGGTATTCTGTCCTGGAGAATTCCATGGACTGTATAGTCCGTGGGGTCGCAAAGAGTCGGACACAGCGACTTTTCCTTTCACTTTTGGAGGCCATTTCGCCGACACGTGTCCAGCGAAAGCCTC	BTALUL1
M00292:89:000000000-AGFDH:1:2104:21140:11288	AGAGACGCCGCAAAATGAATTTGTGTCTCTACTGTGGCAATGCCATGTGGGAGACCTGGGTTCAATCCCTGGGTTGGGAAGATCCCCTGGAGAAAGGAAAGACTCCCCACTCCGGTATTCTGTCCTGGAGAATTCCATGGACTGTATAGTCCGTGGGGTCGCAAAGAGTCGGACACAGCGACTTTTCCTTTCACTTTTGGAGGCCATTTCGCCGACACGTGTCCAGCGAAAGCCTC	BTALUL1
M00292:89:000000000-AGFDH:1:2104:21455:9466	AGAGACGCCGCAAAATGAATTTGTGTCTCTACTGTGGCAATGCCATGTGGGAGACCTGGGTTCAATCCCTGGGTTGGGAAGATCCCCTGGAGAAAGGAAAGACTACCCACTCCGGTATTCTGTCCTGGAGAATTCCATGGACTGTATAGTCCGTGGGGTCGCAAAGAGTCGCACACAGCGACTTTTCCTTTCACTTTTGGAGGCCATTTCGCCGACACGTGTCCAGCGAAAGCCTC	BTALUL1
M00292:89:000000000-AGFDH:1:2104:22899:8806	AGAGACGCCGCAAAATGAATTTGTGTCTCTACTGTGCCAATGCCATGTGGGAGACCTGGGTTCAATCCCTGGGTTGGGAAGATCCCCTGGAGAAAGGAAAGACTACCCACTCCGGTATTCTGTCCTGGAGAATTCCATGGACTGTATAGTCCGTGGGGTCGCAAAGAGTCGGACACAGCGACTTTTCCTTTCACTTTTGGAGGCCATTTCGCCGACACGTGTCCAGCGAAAGCCTC	BTALUL1
M00292:89:000000000-AGFDH:1:2104:22959:16348	AGAGACGCCGCAAAATGAATTTGTGTCTCTACTGTGGCAATGCCATGTGGGAGACCTGGGTTCAATCCCTGGGTTGGGAAGATCCCCTGGAGAAAGGAAAGACTACCCACTCCGGTATTCTGTCCTGGAGAATTCCATGGACTGTATAGTCCGTGGGGTCGCAAAGAGTCGGACACAGCGACTTTTCCTTTCACTTTTGGAGGCCATTTCGCCGACACGTGTCCAGCGAAAGCCTC	BTALUL1
M00292:89:000000000-AGFDH:1:2104:6464:5005	AGAGACGCCGCAAAATGAATTTGTGTCTCTACTGTGGCAATGCCATGTGGGAGACCTGGGTTCAATCCCTGGGTTGGGAAGATCCCCTGGAGAAAGGAAAGACTACCCACTCCGGTATTCTGTCCTGGAGAATTCCATGGACTGTATAGTCCGTGGGGTCGCAAAGAGTCGGACACAGCGACTTTTCCTTTCACTTTTGGAGGCCATTTCGCCGACACGTGTCCAGCGAAAGCCTC	BTALUL1
M00292:89:000000000-AGFDH:1:2104:7975:24237	AGAGACGCCGCAAAATGAATTTGTGTCTCTACTGTGGCAATGCCATGTGGGAGACCTGGGTTCAATCCCTGGGTTGGGAAGATCCCCTGGAGAAAGGAAAGACTACCCACTCCGGTATTCTGTCCTGGAGAATTCCATGGACTGTATAGTCCGTGGGGTCGCAAAGAGTCGGACACAGCGACTTTTCCTTTCACTTTTGGAGGCCATTTCGCCGACACGTGTCCAGCGAAAGCCTC	BTALUL1
M00292:89:000000000-AGFDH:1:2104:9035:13337	AGAGACGCCGCAAAATGAATTTGTGTCTCTACTGTGGCAATGCCATGTGGGAGACCTGGGTTCAATCCCTGGGTTGGGAAGATCCCCTGGAGAAAGGAAAGACTACCCACTCCGGTATTCTGTCCTGGAGAATTCCATGGACTGTATAGTCCGTGGGGTCGCAAAGAGTCGGACACAGCGACTTTTCCTTTCACTTTTGGAGGCCATTTCGCCGACACGTGTCCAGCGAAAGCCTC	BTALUL1
M00292:89:000000000-AGFDH:1:2104:9892:16023	AGAGACGCCGCAAAATGAATTTGTGTCTCTACTGTGGCGATGCCATGGGGGAGACCTGGGTTCAATCCCTGGGTTGGGAAGATCCCCTGGAGAAAGGAAAGACTACCCACTCCGGTATTCTGTCCTGGAGAATTCCATGGACTGTATAGTCCGTGGGGTCGCAAAGAGTCGGACACAGCGACTTTTCCTTTCACTTTTGGAGGCCATTTCGCCGACACGTGTCCAGCGAAAGCCTC	BTALUL1
M00292:89:000000000-AGFDH:1:2105:12270:17060	AGAGACGCCGCAAAATGAATTTGTGTCTCTACTGTGGCAATGCCATGTGGGAGACCTGGGTTCAATCCCTGGGTTGGGAAGATCCCCTGGAGAAAGGAAAGACTACCCACTCCGGTATCCTGTCCTGGAGAATTCCATGGACTGTATAGTCCGTGGGGTCGCAAAGAGTCGGACACAGCGACTTTTCCTTTCACTTTTGGAGGCCATTTCGCCGACACGTGTCCAGCGAAAGCCTC	BTALUL1
M00292:89:000000000-AGFDH:1:2105:12819:5598	AGAGACGCCGCAAAATGAATTTGTGTCTCTACTGTGGCAATGCCATGTGGGAGACCTGGGTTCAATCCCTGGGTTGGGAAGATCCCCTGGAGAAAGGAAAGACTACCCACTCCGGTATTCTGTCCTGGAGAATTCCATGGACTGTATAGTCCGTGGGGTCGCAAAGAGTCGGACACAGCGACTTTTCCTTTCACTTTTGGAGGCCATTTCGCCGACACGTGTCCAGCGAAAGCCTC	BTALUL1
M00292:89:000000000-AGFDH:1:2105:14388:18303	AGAGACGCCGCAAAATGAATTTGTGTCTCTACTGTGCCAATGCCATGTGGGAGACCTGGGTTCAATCCCTGGGTTGGGAAGATCCCCTGGAGAAAGGAAAGACTACCCACTCCGGTATTCTGTCCTGGAGAATTCCATGGACTGTATAGTCCGTGGGGTCGCAAAGAGTCGGACACAGCGACTTTTCCTTTCACTTTTGGAGGCCATTTCGCCGACACGTGTCCAGCGAAAGCCTC	BTALUL1
M00292:89:000000000-AGFDH:1:2105:15350:22895	AGAGACGCCGCAAAATGAATTTGTGTCTCTACTGTGGCAATGCCATGTGGGAGACCTGGGTTCAATCCCTGGGTTGGGAAGATCCCCTGGAGAAAGGAAAGACTACCCACTCCGGTATTCTGTCCTGGAGAATTCCATGGACTGTATAGTCCGTGGGGTCGCAAAGAGTCGGACACAGCGACTTTTCCTTTCACTTTTGGAGGCCATTTCGCCGACACGTGTCCAGCGAAAGCCTC	BTALUL1
M00292:89:000000000-AGFDH:1:2105:15616:16848	AGAGACGCCGCAAAATGAATTTGTGTCTCTACTGTGGCAATGCCATGTGGGAGACCTGGGTTCAATCCCTGGGTTGGGAAGATCCCCTGGAGAAAGGAAAGACTACCCACTCCGGTATTCTGTCCTGGAGAATTCCATGGACTGTATAGTCCGTGGGGTCGCAAAGAGTCGGACACAGCGACTTTTCCTTTCACTTTTGGAGGCCATTTCGCCGACACGTGTCCAGCGAAAGCCTC	BTALUL1
M00292:89:000000000-AGFDH:1:2105:15777:16995	AGAGACGCCGCAAAATGAATTTGTGTCTCTACTGTGGCAATGCCATGTGGGAGACCTGGGTTCAATCCCTGGGTTGGGAAGATCCCCTGGAGAAAGGAAAGACTACCCACTCCGGTATTCTGTCCTGGAGAATTCCATGGACTGTATTGTCCGTGGGGTCGCAAAGAGTCGGACACAGCGACTTTTCCTTTCACTTTTGGAGGCCATTTCGCCGACACGTGTCCAGCGAAAGCCTC	BTALUL1
M00292:89:000000000-AGFDH:1:2105:17118:2533	AGAGACGCCGCAAAATGAATTTGTGTCTCTACTGTGGCAATGCCATGTGGGAGACCTGGGTTCAATCCCTGGGTTGGGAAGATCCCCTGGAGAAAGGAAAGACTACCCACTCCGGTATTCTGTCCTGGAGAATTCCATGGACTGTATAGTCCGTGGGGTCGCAAAGAGTCGGACACAGCGACTTTTCCTTTCACTTTTGGAGGCCATTTCGCCGACACGTGTCCAGCGAAAGCCTC	BTALUL1
M00292:89:000000000-AGFDH:1:2105:17446:8196	AGAGACGCCGCAAAATGAATTTGTGTCTCTACTGTGCCAATGCCATGTGGGAGACCTGGGTTCAATCCCTGGGTTGGGAAGATCCCCTGGAGAAAGGAAAGACTACCCACTCCGGTATTCTGTCCTGGAGAATTCCATGGACTGTATAGTCCGTGGGGTCGCAAAGAGTCGGACACAGCGACTTTTCCTTTCACTTTTGGAGGCCATTTCGCCGACACGTGTCCAGCGAAAGCCTC	BTALUL1
M00292:89:000000000-AGFDH:1:2105:18477:3317	AGAGACGCCGCAAAATGAATTTGTGTCTCTACTGTGGCAATGCCATGTGGGAGACCTGGGTTCAATCCCTGGGTTGGGAAGATCCCCTGGAGAAAGGAAAGACTACCCACTCCGGTATTCTGTCCTGGAGAATTCCATGGACTGTATAGTCCGTGGGGTCGCAAAGAGTCGGACACAGCGACTTTTCCTTTCACTTTTGGAGGCCATTTCGCCGACACGTGTCCAGCGAAAGCCTC	BTALUL1
M00292:89:000000000-AGFDH:1:2105:18666:11324	AGAGACGCCGCAAAATGAATTTGTGTCTCTACTGTGGCAATGCCATGTGGGAGACCTGGGTTCAATCCCTGGGTTGGGAAGATCCCCTGGAGAAAGGAAAGACTACCCACTCCGGTATTCTGTCCTGGAGAATTCCATGGACTGTATAGTCCGTGGGGTCGCAAAGAGTCGGACACAGCGACTTTTCCTTTCACTTTTGGAGGCCATTTCGCCGACACGTGTCCAGCGAAAGCCTC	BTALUL1
M00292:89:000000000-AGFDH:1:2105:19325:22535	AGAGACGCCGCAAAATGAATTTGTGTCTCTACTGTGGCAATGCCATGTGGGAGACCTGGGTTCAATCCCTGGGTTGGGAAGATCCCCTGGAGAAAGGAAAGACTACCCACTCCGGTATTCTGTCCTGGAGAATTCCATGGACTGTATAGTCCGTGGGGTCGCAAAGAGTCGGACACAGCGACTTTTCCTTTCACTTTTGGAGGCCATTTCGCCGACACGTGTCCAGCGAAAGCCTC	BTALUL1
M00292:89:000000000-AGFDH:1:2105:20579:7019	AGAGACGCCGCAAAATGAATTTGTGTCTCTACTGTGGCAATGCCATGTGGGAGACCTGGGTTCAATCCCTGGGTTGGGAAGATCCCCTGGAGAAAGGAAAGACTACCCACTCCGGTATTCTGTCCTGGAGAATTCCATGGACTGTATAGTCCGTGGGGTCGCAAAGAGTCGGACACAGCGACTTTTCCTTTCACTTTTGGAGGCCATTTCGCCGACACGTGTCCAGCGAAAGCCTC	BTALUL1
M00292:89:000000000-AGFDH:1:2105:21042:9649	AGAGACGCCGCAAAATGAATTTGTGTCTCTACTGTGCCAATGCCATGTGGGAGACCTGGGTTCAATCCCTGGGTTGGGAAGATCCCCTGGAGAAAGGAAAGACTACCCACTCCGGTATTCTGTCCTGGAGAATTCCATGGACTGCATAGTCCGTGGGGTCGCAAAGAGTCGGACACAGCGACTTTTCCTTTCACTTTTGGAGGCCATTTCGCCGACACGTGTCCAGCGAAAGCCTC	BTALUL1
M00292:89:000000000-AGFDH:1:2105:21301:11353	AGAGACGCCGCAAAATGAATTTGTGTCTCTACTGTGGCAATGCCATGTGGGAGACCTGGGTTCAATCCCTGGGTTGGGAAGATCCCCTGGAGAAAGGAAAGACTACCCACTCCGGTATTCTGTCCTGGAGAATTCCATGGACTGTATAGTCCGTGGGGTCGCAAAGAGTCGGACACAGCGACTTTTCCTTTCACTTTTGGAGGCCATTTCGCCGACACGTGTCCAGCGAAAGCCTC	BTALUL1
M00292:89:000000000-AGFDH:1:2105:21566:6691	AGAGACGCCGCAAAATGAATTTGTGTCTCTACTGTGCCAATGCCATGTGGGAGACCTGGGTTCAATCCCTGGGTTGGGAAGATCCCCTGGAGAAAGGAAAGACTACCCACTCCGGTATTCTGTCCTGGAGAATTCCATGGACTGTATAGTCCGTGGGGTCGCAAAGAGTCGGACACAGCGACTTTTCCTTTCACTTTTGGAGGCCATTTCGCCGACACGTGTCCAGCGAAAGCCTC	BTALUL1
M00292:89:000000000-AGFDH:1:2105:21603:5218	AGAGACGCCGCAAAATGAATTTGTGTCTCTACTGTGGCAATGCCATGTGGGAGACCTGGGTTCAATCCCTGGGTTGGGAAGATCCCCTGGAGAAAGGAAAGACTACCCACTCCGGTATTCTGTCCTGGAGAATTCCATGGACTGTATAGTCCGTGGGGTCGCAAAGAGTCGGACACAGCGACTTTTCCTTTCACTTTTGGAGGCCATTTCGCCGACACGTGTCCAGCGAAAGCCTC	BTALUL1
M00292:89:000000000-AGFDH:1:2105:21743:21083	AGAGACGCCGCAAAATGAATTTGTGTCTCTACTGTGGCAATGCCATGTGGGAGACCTGGGTTCAATCCCTGGGTTGGGAAGATCCCCTGGAGAAAGGAAAGACTACCCACTCCGGTATTCTGTCCTGGAGAATTCCATGGACTGTATAGTCCGTGGGGTCGCAAAGAGTCGGACACAGCGACTTTTCCTTTCACTTTTGGAGGCCATTTCGCCGACACGTGTCCAGCGAAAGCCTC	BTALUL1
M00292:89:000000000-AGFDH:1:2105:25721:16255	AGAGACGCCGCAAAATGAATTTGTGTCTCTACTGTGGCAATGCCATGTGGGAGACCTGGGTTCAATCCCTGGGTTGGGAAGATCCCCTGGAGAAAGGAAAGACTGCCCACTCCGGTATTCTGTCCTGGAGAATTCCATGGACTGTATAGTCCGTGGGGTCGCAAAGAGTCGGACACAGCGACTTTTCCTTTCACTTTTGGAGGCCATCTCGCCGACACGTGTCCAGCGAAAGCCTC	BTALUL1
M00292:89:000000000-AGFDH:1:2105:26661:19625	AGAGACGCCGCAAAATGAATTTGTGTCTCTACTGTGGCAATGCCATGTGGGAGACCTGGGTTCAATCCCTGGGTTGGGAAGATCCCCTGGAGAAAGGAAAGACTACCCACTCCGGTATTCTGTCCTGGAGAATTCCATGGACTGTATAGTCCGTGGGGTCGCAAAGAGTCGGACACAGCGACTTTTCCTTTCACTTTTGGAGGCCATTTCGCCGACACGTGTCCAGCGAAAGCCTC	BTALUL1
M00292:89:000000000-AGFDH:1:2105:5209:13182	AGAGACGCCGCAAAATGAATTTGTGTCTCTACTGTGGCAATGCCATGTGGGAGACCTGGGTTCAATCCCTGGGTTGGGAAGATCCCCTGGAGAAAGGAAAGACTACCCACTCCGGTATTCTGTCCTGGAGAATTCCATGGACTGTATAGTCCGTGGGGTCGCAAAGAGTCGGACACAGCGACTTTTCCTTTCACTTTTGGAGGCCATTTCGCCGACACGTGTCCAGCGAAAGCCTC	BTALUL1
M00292:89:000000000-AGFDH:1:2105:7567:8951	AGAGACGCCGCAAAATGAATTTGTGTCTCTACTGTGGCAATGCCATGTGGGAGACCTGGGTTCAATCCCTGGGTTGGGAAGATCCCCTGGAGAAAGGAAAGACTACCCACTCCGGTATTCTGTCCTGGAGAATTCCATGGACTGTATAGTCCGTGGGGTCGCAAAGAGTCGGACACAGCGACTTTTCCTTTCACTTTTGGAGGCCATTTCGCCGACACGTGTCCAGCGAAAGCCTC	BTALUL1
M00292:89:000000000-AGFDH:1:2105:7719:11137	AGAGACGCCGCAAAATGAATTTGTGTCTCTACTGTGCCAATGCCATGTGGGAGACCTGGGTTCAATCCCTGGGTTGGGAAGATCCCCTGGAGAAAGGAAAGACTACCCACTCCGGTATTCTGTCCTGGAGAATTCCATGGACTGTATAGTCCGTGGGGTCGCAAAGAGTCGGACACAGCGACTTTTCCTTTCACTTTTGGAGGCCATTTCGCCGACACGTGTCCAGCGAAAGCCTC	BTALUL1
M00292:89:000000000-AGFDH:1:2105:8480:8856	AGAGACGCCGCAAAATGAATTTGTGTCTCTACTGTGGCAATGCCATGTGGGAGACCTGGGTTCAATCCCTGGGTTGGGAAGATCCCCTGGAGAAAGGAAAGACTACCCACTCCGGTATTCTGTCCTGGAGAATTCCATGGACTGTATAGTCCGTGGGGTCGCAAAGAGTCGGACACAGCGACTTTTCCTTTCACTTTTGGAGGCCATTTCGCCGACACGTGTCCAGCGAAAGCCTC	BTALUL1
M00292:89:000000000-AGFDH:1:2106:10945:19771	AGAGACGCCGCAAAATGAATTTGTGTCTCTACTGTGGCAATGCCATGTGGGAGACCTGGGTTCAATCCCTGGGTTGGGAAGATCCCCTGGAGAAAGGAAAGACTACCCACTCCGGTATTCTGTCCTGGAGAATTCCATGGACTGTATAGTCCGTGGGGTCGCAAAGAGTCGGACACAGCGACTTTTCCTTTCACTTCTGGAGGCCATTTCGCCGACACGTGTCCAGCGAAAGCCTC	BTALUL1
M00292:89:000000000-AGFDH:1:2106:11221:11974	AGAGACGCCGCAAAATGAATTTGTGTCTCTACTGTGGCAATGCCATGTGGGAGACCTGGGTTCAATCCCTGGGTTGGGAAGATCCCCTGGAGAAAGGAAAGACTACCCACTCCGGTATTCTGTCCTGGAGAATTCCATGGACTGTATAGTCCGTGGGGTCGCAAAGAGTCGGACGCAGCGACTTTTCCTTTCACTTTTGGAGGCCATTTCGCCGACACGTGTCCAGCGAAAGCCTC	BTALUL1
M00292:89:000000000-AGFDH:1:2106:11904:10409	AGAGACGCCGCAAAATGAATTTGTGTCTCTACTGTGGCAATGCCATGTGGGAGACCTGGGTTCAATCCCTGGGTTGGGAAGATCCCCTGGAGAAAGGAAAGACTCCCCACTCCGGTATTCTGTCCTGGAGAATTCCATGGACTGTATAGTCCGTGGGGTCGCAAAGAGTCGGACACAGCGACTTTTCCTTTCACTTTTGGAGGCCATTTCGCCGACACGTGTCCAGCGAAAGCCTC	BTALUL1
M00292:89:000000000-AGFDH:1:2106:12181:24332	AGAGACGCCGCAAAATGAATTTGTGTCTCTACTGTGGCAATGCCATGTGGGAGACCAGGGTTCAATCCCTGGGTTGGGAAGATCCCCTGGAGAAAGGAAAGACTACCCACTCCGGTATTCTGTCCTGGAGAATTCCATGGACTGTATAGTCCGTGGGGTCGCAAAGAGTCGGACACAGCGACTTTTCCTTTCACTTTTGGAGGCCATTTCGCCGACACGTGTCCAGCGAAAGCCTC	BTALUL1
M00292:89:000000000-AGFDH:1:2106:12667:4419	AGAGACGCCGCAAAATGAATTTGTGTCTCTACTGTGGCAATGCCATGTGGGAGACCTGGGTTCAATCCCTGGGTTGGGAAGATCCCCTGGAGAAAGGAAAGACTACCCACTCCGGTATTCTGTCCTGGAGAATTCCATGGACTGTATAGTCCGTGGGGTCGCAAAGAGTCGGACACAGCGACTTTTCCTTTCACTTTTGGAGGCCATTTCGCCGACACGTGTCCAGCGAAAGCCTC	BTALUL1
M00292:89:000000000-AGFDH:1:2106:13207:22424	AGAGACGCCGCAAAATGAATTTGTGTCTCTACTGTGGCAATGCCATGTGGGAGACCTGGGTTCAATCCCTGGGTTGGGAAGATCCCCTGGAGAAAGGAAAGACTACCCACTCCGGTATTCTGTCCTGGAGAATTCCATGGACTGTATAGTCCGTGGGGTCGCAAAGAGTCGGACACAGCGACTTTTCCTTTCACTTTTGGAGGCCATTTCGCCGACACGTGTCCAGCGAAAGCCTC	BTALUL1
M00292:89:000000000-AGFDH:1:2106:13441:22409	AGAGACGCCGCAAAATGAATTTGTGTCTCTACTGTGGCAATGCCATGTGGGAGACCTGGGTTCAATCCCTGGGTTGGGAAGATCCCCTGGAGAAAGGAAAGACTACCCACTCCGGTATTCTGTCCTGGAGAATTCCATGGACTGTATAGTCCGTGGGGTCGCAAAGAGTCGGACACAGCGACTTTTCCTTTCACTTTCGGAGGCCATTTCGCCGACACGTGTCCAGCGAAAGCCTC	BTALUL1
M00292:89:000000000-AGFDH:1:2106:14708:7565	AGAGACGCCGCAAAATGAATTTGTGTCTCTACTGTGGCAATGCCATGTGGGAGACCTGGGTCCAATCCCTGGGTTGGGAAGATCCCCTGGAGAAAGGAAAGACTACCCACTCCGGTATTCTGTCCTGGAGAATTCCATGGACTGTATAGTCCGTGGGGACGCAAAGAGTCGGACACAGCGACTTTTCCTTTCACTTTTGGAGGCCATTTCGCCGACACGTGTCCAGCGAAAGCCTC	BTALUL1
M00292:89:000000000-AGFDH:1:2106:14915:19708	AGAGACGCCGCAAAATGAATTTGTGTCTCTACTGTGGCAATGCCATGTGGGAGACCTGGGTTCAATCCCTGGGTTGGGAAGATCCCCTGGAGAAAGGAAAGACTACCCACTCCGGTATTCTGTCCTGGAGAATTCCATGGACTGTATAGTCCGTGGGGTCGCAAAGAGTCGGACACAGCGACTTTTCCTTTCACTTTTGGAGGCCATTTCGCCGACACGTGTCCAGCGAAAGCCTC	BTALUL1
M00292:89:000000000-AGFDH:1:2106:16469:18703	AGAGACGCCGCAAAATGAATTTGTGTCTCTACTGTGGCAATGCCATGTGGGAGACCTGGGTTCAATCCCTGGGTTGGGAAGATCCCCTGGAGAAAGGAAAGACTACCCACTCCGGTATTCTGTCCTGGAGAATTCTATGGACTGTATAGTCCGTGGGGTCGCAAAGAGTCGGACGCAGCGACTTTTCCTTTCACTTTTGGAGGCCATTTCGCCGACACGTGTCCAGCGAAAGCCTC	BTALUL1
M00292:89:000000000-AGFDH:1:2106:17233:4740	AGAGACGCCGCAAAATGAATTTGTGTCTCTACTGTGGCAATGCCATGTGGGAGACCTGGGTTCAATCCCTGGGTTGGGAAGATCCCCTGGAGAAAGGAAAGACTACCCACTCCGGTATTCTGTCCTGGAGAATTCCATGGACTGTATAGTCCGTGGGGTCGCAAAGGGTCGGACACAGCGACTTTTCCTTTCACTTTTGGAGGCCATTTCGCCGACACGTGTCCAGCGAAAGCCTC	BTALUL1
M00292:89:000000000-AGFDH:1:2106:18452:8001	AGAGACGCCGCAAAATGAATTTGTGTCTCTACTGTGGCAATGCCATGTGGGAGACCTGGGTTCAATCCCTGGGTTGGGAAGATCCCCTGGAGAAAGGAAAGACTACCCACTCCGGTATTCTGTCCTGGAGAATTCCATGGACTGTATAGTCCGTGGGGTCGCAAAGAGTCGGACACAGCGACTTTTCCTTTCACTTTTGGAGGCCATTTCGCCGACACGTGTCCAGCGAAAGCCTC	BTALUL1
M00292:89:000000000-AGFDH:1:2106:18625:6506	AGAGACGCCGCAAAATGAATTTGTGTCTCTACTGTGGCAATGCCATGTGGGAGACCTGGGTTCAATCCCTGGGTTGGGAAGATCCCCTGGAGAAAGGAAAGACTACCCACTCCGGTATTCTGTCCTGGAGAATTCCATGGACTGTTTAGTCCGTGGGGTCGCAAAGAGTCGGACACAGCGACTTTTCCTTTCACTTTTGGAGGCCATTTCGCCGACACGTGTCCAGCGAAAGCCTC	BTALUL1
M00292:89:000000000-AGFDH:1:2106:19533:6972	AGAGACGCCGCAAAATGAATTTGTGTCTCTACTGTGGCAATGCCATGTGGGAGACCTGGGTTCAATCCCTGGGTTGGGAAGATCCCCTGGAGAAAGGAAAGACTACCCACTCCGGTATTCTGTCCTGGAGAATTCCATGGACTGTATAGTCCGTGGGGTCGCAAAGAGTCGGACACAGCGACTTTTCCTTTCACTTTTGGAGGCCATTTCGCCGACACGTGTCCAGCGAAAGCCTC	BTALUL1
M00292:89:000000000-AGFDH:1:2106:21079:22573	AGAGACGCCGCAAAATGAATTTGTGTCTCTACTGTGGCAATGCCATGTGGGAGACCTGGGTTCAATCCCTGGGTTGGGAAGATCCCCTGGAGAAAGGAAAGACTACCCACTCCGGTATTCTGTCCTGGAGAATTCCATGGACTGTATAGTCCGTGGGGTCGCAAAGAGTCGGACACAGCGACTTTTCCTTTCACTTTTGGAGGCCATTTCGCCGACACGTGTCCAGCGAAAGCCTC	BTALUL1
M00292:89:000000000-AGFDH:1:2106:21182:18480	AGAGACGCCGCAAAATGAATTTGTGTCTCTACTGTGGCAATGCCATGTGGGAGACCTGGGTTCAATCCCTGGGTTGGGAAGATCCCCTGGAGAAGGGAAAGACTACCCACTCCGGTATTCTGTCCTGGAGAATTCCATGGACTGTATAGTCCGTGGGGTCGCAAAGAGTCGGACACAGCGACTTTTCCTTTCACTTTTGGAGGCCATTTCGCCGACACGTGTCCAGCGAAAGCCTC	BTALUL1
M00292:89:000000000-AGFDH:1:2106:21320:17908	AGAGACGCCGCAAAATGAATTTGTGTCTCTACTGTGGCAATGCCATGTGGGAGACCTGGGTTCAATCCCTGGGTTGGGAAGATCCCCTGGAGAAAGGAAAGACTACCCACTCCGGTATTCTGTCCTGGAGAATTCCATGGACTGTATAGTCCGTGGGGTCGCAAAGAGTCGGACACAGCGACTTTTCCTTTCACTTTTGGAGGCCATTTCGTCGACACGTGTCCAGCGAAAGCCTC	BTALUL1
M00292:89:000000000-AGFDH:1:2106:23396:11668	AGAGACGCCGCAAAATGAATTTGTGTCTCTACTGTGGCAATGCCATGTGGGAGACCTGGGTTCAATCCCTGGGTTGGGAAGATCCCCTGGAGAAAGGAAAGACTACCCACTCCGGTATTCTGTCCTGGAGAATTCCATGGACTGTATAGTCCGTGGGGTCGCAAAGAGTCGGACACAGCGACTTTTCCTTTCACTTTTGGAGGCCATTTCGCCGACACGTGTCCAGCGAAAGCCTC	BTALUL1
M00292:89:000000000-AGFDH:1:2106:24640:6964	AGAGACGCCGCAAAATGAATTTGTGTCTCTACTGTGGCAATGCCATGTGGGAGACCTGGGTTCAATCCCTGGGTTGGGAAGATCCCCTGGAGAAAGGAAAGACTACCCACTCCGGTATTCTGTCCTGGAGAATTCCATGGACTGTATAGTCCGTGGGGTCGCAAAGAGTCGGACACAGCGACTTTTCCTTTCACTTTTGGAGGCCATTTCGCCGACACGTGTCCAGCGAAAGCCTC	BTALUL1
M00292:89:000000000-AGFDH:1:2106:24657:6955	AGAGACGCCGCAAAATGAATTTGTGTCTCTACTGTGGCAATGCCATGTGGGAGACCTGGGTTCAATCCCTGGGTTGGGAAGATCCCCTGGAGAAAGGAAAGACTACCCACTCCGGTATTCTGTCCTGGAGAATTCCATGGACTGTATAGTCCGTGGGGTCGCAAAGAGTCGGACACAGCGACTTTTCCTTTCACTTTTGGAGGCCATTTCGCCGACACGTGTCCAGCGAAAGCCTC	BTALUL1
M00292:89:000000000-AGFDH:1:2106:24675:3105	AGAGACGCCGCAAAATGAATTTGTGTCTCTACTGTGGCACGGGCATGTGGTAGACCTGGGTTCAATCCCTGGGTTGGGAAGATCCCCTGGAGAAAGGAAAGACTACCCACTCCGGTATTCTGTCCTGGAGAATACCATGCACTGTATAGTCCGTGGGGTCGCAAAGCGTCGGACACAGCGACTTTTCCTTTCACTTTTGTGTGCCTTTTCGCCGACACGTGTCCAGCGAAAGCCTC	BTALUL1
M00292:89:000000000-AGFDH:1:2106:26156:14630	AGAGACGCCGCAAAATGAATTTGTGTCTCTACTGTGGCAATGCCATGTGGGGGACCTGGGTTCAATCCCTGGGTTGGGAAGATCCCCTGGAGAAAGGAAAGACTACCCACTCCGGTATTCTGTCCTGGAGAATTCCATGGACTGTATAGTCCGTGGGGTCGCAAAGAGTCGGACACAGCGACTTTTCCTTTCACTTTTGGAGGCCATTTCGCCGACACGTGTCCAGCGAAAGCCTC	BTALUL1
M00292:89:000000000-AGFDH:1:2106:27217:16216	AGAGACGCCGCAAAATGAATTCGTGTCTCTACTGTGGCAATGCCATGTGGGAGACCTGGGTTCAATCCCTGGGTTGGGAAGATCCCCTGGAGAAAGGAAAGACTACCCACTCCGGTATTCTGTCCTGGAGAATTCCATGGACTGTATAGTCCGTGGGGTCGCAAAGAGTCGGACACAGCGACTTTTCCTTTCACTTTTGGAGGCCATTTCGCCGACACGTGTCCAGCGAAAGCCTC	BTALUL1
M00292:89:000000000-AGFDH:1:2106:3930:10277	AGAGACGCCGCAAAATGAATTTGTGTCTCTACTGTGGCAATGCCATGTGGGAGACCTGGGTTCAATCCCTGGGTTGGGAAGATCCCCTGGAGAAAGGAAAGACTACCCACTCCGGTATTCTGTCCTGGAGAATTCCATGGACTGTATAGTCCGTGGGGTCGCAAAGAGTCGGACACAGCGACTTTTCCTTTCACTTTTGGAGGCCATTTCGCCGACACGTGTCCAGCGAAAGCCTC	BTALUL1
M00292:89:000000000-AGFDH:1:2106:4042:19341	AGAGACGCCGCAAAATGAATTTGTGTCTCTACTGTGGCAATGCCATGTGGGAGACCTGGGTTCAATCCCTGGGTTGGGAAGATCCCCTGGAGAAAGGAAAGACTACCCACTCCGGTATTCTGTCCTGGAGAATTCCATGGACTGTATAGTCCGTGGGGTCGCAAAGAGTCGGACACAGCGACTTTTCCTTTCACTTTTGGAGGCCACTTCGCCGACACGTGTCCAGCGAAAGCCTC	BTALUL1
M00292:89:000000000-AGFDH:1:2106:4805:4644	AGAGACGCCGCAAAATGAATTTGTGTCTCTACTGTGGCAATGCCATGTGGGAGACCTGGGTTCAATCCCTGGGTTGGGAAGATCCCCTGGAGAAAGGAAAGACTACCCACTCCGGTATTCTGTCCTGGAGAATTCCATGGACTGTATAGTCCGTGGGGTCGCAAAGAGTCGGACACAGCGACTTTTCCTTTCACTTTTGGAGGCCATTTCGCCGACACGTGTCCAGCGAAAGCCTC	BTALUL1
M00292:89:000000000-AGFDH:1:2106:4868:7712	AGAGACGCCGCAAAATGAATTTGTGTCTCTACTGTGGCAATGCCATGTGGGAGACCTGGGTTCAATCCCTGGGTTGGGAAGATCCCCTGGAGAAAGGAAAGACTACCCGCTCCGGTATTCTGTCCTGGAGAATTCCATGGACTGTATAGTCCGTGGGGTCGCAAAGAGTCGGACACAGCGACTTTTCCTTTCACTTTTGGAGGCCATTTCGCCGACACGTGTCCAGCGAAAGCCTC	BTALUL1
M00292:89:000000000-AGFDH:1:2107:10534:11901	AGAGACGCCGCAAAATGAATTTGTGTCTCTACTGTGGCAATGCCATGTGGGAGACCTGGGTTCAATCCCTGGGTTGGGAAGATCCCCTGGAGAAAGGAAAGACTACCCACTCCGGTATTCTGTCCTGGAGAATTCCATGGACTGTATAGTCCGTGGGGTCGCAAAGAGTCGGACACAGCGACTTTTCCTTTCACTTTTGGAGGCCATTTCGCCGACACGTGTCCAGCGAAAGCCTC	BTALUL1
M00292:89:000000000-AGFDH:1:2107:11169:7716	AGAGACGCCGCAAAATGAATTTGTGTCTCTACTGTGGCAATGCCATGTGGGAGACCTGGGTTCAATCCCTGGGTTGGGAAGATCCCCTGGAGAAAGGAAAGACTACCCACTCCGGTATTCTGTCCTGGAGAATTCCATGGACTGTATAGTCCGTAGGGTCGCAAAGAGTCGGACACAGCGACTTCTCCTTTCACTTTTGGAGGCCATTTCGCCGACACGTGTCCAGCGAAAGCCTC	BTALUL1
M00292:89:000000000-AGFDH:1:2107:11498:17308	AGAGACGCCGCAAAATGAATTTGTGTCTCTACTGTGGCAATGCCATGTGGGAGACCTGGGTTCAATCCCTGGGTTGGGAAGATCCCCTGGAGAAAGGAAAGACTACCCACTCCGGTATTCTGTCCTGGAGAATTCCATGGACTGTATAGTCCGTGGGGTCGCAAAGAGTCGGACACAGCGACTTTTCCTTTCACTTTTGGAGGCCATTTCGCCGACACGTGTCCAGCGAAAGCCTC	BTALUL1
M00292:89:000000000-AGFDH:1:2107:12046:22611	AGAGACGCCGCAAAATGAATTTGTGTCTCTACTGTGGCAATGCCATGTGGGAGACCTGGGTTCAATCCCTGGGTTGGGAAGATCCCCTGGAGAAAGGAAAGACTACCCACTCCGGTATTCTGTCCTGGAGAATTCCATGGACTGTATAGTCCGTGGGGTCGCAAAGAGTCGGACACAGCGACTTTTCCTTTCACTTTTGGAGGCCATTTCGCCGACACGTGTCCAGCGAAAGCCTC	BTALUL1
M00292:89:000000000-AGFDH:1:2107:16002:12073	AGAGACGCCGCAAAATGAATTTGTGTCTCTACTGTGGCAATGCCATGTGGGAGACCTGGGTTCAATCCCTGGGTTGGGAAGATCCCCTGGAGAAAGGAAAGACTACCCACTCCGGTATTCTGTCCTGGAGAATTCCATGGACTGTATAGTCCGTGGGGTCGCAAAGAGTCGGACACAGCGACTTTTCCTTTCACTTTTGGAGGCCATTTCGCCGACACGTGTCCAGCGAAAGCCTC	BTALUL1
M00292:89:000000000-AGFDH:1:2107:16791:12503	AGAGACGCCGCAAAATGAATTTGTTTCTCTACTGTGGCAATGCCATGTGGGAGACCTGGGTTCAATCCCTGGGTTGGGAAGATCCCCTGGAGAAAGGAAAGACTACCCACTCCGGTATTCTGTCCTGGAGAATTCCATGGACTGTATAGTCCGTGGGGTCGCAAAGAGTCGGACACAGCGACTTTTCCTTTCACTTTTGGAGGCCATTTCGCCGACACGTGTCCAGCGAAAGCCTC	BTALUL1
M00292:89:000000000-AGFDH:1:2107:17481:15960	AGAGACGCCGCAAAATGAATTTGTGTCTCTACTGTGGCAATGCCATGTGGGAGACCTGGGTTCAATCCCTGGGTTGGGAAGATCCCCTGGAGAAAGGAAAGACTACCCACTCCGGTATTCTGTCCTGGAGAATTCCATGGACTGTATAGTCCGTGGGGTCGCAAAGAGTCGGACACAGCGACTTTTCCTTTCACTTTTGGAGGCCATTTCGCCGACACGTGTCCAGCGAAAGCCTC	BTALUL1
M00292:89:000000000-AGFDH:1:2107:17659:2726	AGAGACGCCGCAAAATGAATTTGTGTCTCTACTGTGGCAATGCCATGTGGGAGACCTGGGTTCAATCCCTGGGTTGGGAAGATCCCCTGGAGAAAGGAAAGACTACCCACTCCGGTATTCTGTCCTGGAGAATTCCATGGACTGTATAGTCCGTGGGGTCGCAAAGAGTCGGACACAGCGACTTTTCCTTTCACTTTTGGAGGCCATTTCGCCGACACGTGTCCAGCGAAAGCCTC	BTALUL1
M00292:89:000000000-AGFDH:1:2107:18141:23392	AGAGACGCCGCAAAATGAATTTGTGTCTCTACTGTGGCAATGCCATGTGGTAGACCTGGGTTCAATCCCTGGGTTGGGAAGATCCCCTGGAGAAAGGAAAGACTACCCACTCCGGTATTCTGTCCTGGAGAATTCCATGGACTGTATAGTCCGTGGGGTCGCAAAGAGTCGGACACAGCGACTTTTCCTTTCACTTTTGGAGGCCATTTCGCCGACACGTGTCCAGCGAAAGCCTC	BTALUL1
M00292:89:000000000-AGFDH:1:2107:19003:7941	AGAGACGCCGCAAAATGAATTTGTGTCTCTACTGTGGCAATGCCATGTGGGAGACCTGGGTTCAATCCCTGGGTTGGGAAGATCCCCTGGAGAAAGGAAAGACTACCCACTCCGGTATTCTGTCCTGGAGAATTCCATGGACTGTATAGTCCGTGGGGTCGCAAAGAGTCGGACACGGCGACTTTTCCTTTCACTTTTGGAGGCCATTTCGCCGACACGTGTCCAGCGAAAGCCTC	BTALUL1
M00292:89:000000000-AGFDH:1:2107:19345:8681	AGAGACGCCGCAAAATGAATTTGTGTCTCTACTGTGGCAATGCCATGTGGGAGACCTGGGTTCAATCCCTGGGTTGGGAAGATCCCCTGGAGAAAGGAAAGACTACCCACTCCGGTATTCTGTCCTGGAGAATTCCATGGACTGTATAGTCCGTGGGGTCGCAAAGAGTCGGACACAGCGACTTTTCCTTTCACTTTTGGAGGCCATTTCGCCGACACGTGTCCAGCGAAAGCCTC	BTALUL1
M00292:89:000000000-AGFDH:1:2107:19942:6205	AGAGACGCCGCAAAATGAATTTGTGTCTCTACTGTGGCAATGCCATGTGGGAGACCTGGGTTCAATCCCTGGGTTGGGAAGATCCCCTGGAGAAAGGAAAGACTACCCACTCCGGTATTCTGTCCTGGAGAATTCCATGGACTGTATAGTCCGTGGGGTCGCAAAGAGTCGGACACAGCGACTTTTCCTTTCACTTTTGGAGGCCATTTCGCCGACACGTGTCCAGCGAAAGCCTC	BTALUL1
M00292:89:000000000-AGFDH:1:2107:21402:19528	AGAGACGCCGCAAAATGAATTTGTGTCTCTACTGTGGCAATGCCATGTGGGAGACCTGGGTTCAATCCCTGGGTTGGGAAGATCCCCTGGAGAAAGGAAAGACTACCCACTCCGGTATTCTGTCCTGGAGAATTCCATGGACTGTATAGTCCGTGGGGTCGCAAAGAGTCGGACACAGCGACTTTTCCTTTCACTTTTGGAGGCCATTTCGCCGACACGTGTCCAGCGAAAGCCTC	BTALUL1
M00292:89:000000000-AGFDH:1:2107:23300:8204	AGAGACGCCGCAAAATGAATTTGTGTCTCTACTGTGGCAATGCCATGTGGGAGACCTGGGTTCAATCCCTGGGTTGGGAAGATCCCCTGGAGAAAGGAAAGACTACCCACTCCGGTATTCTGTCCTGGAGAATTCCATGGACTGTATAGTCCGTGGGGTCGCAAAGAGTCGGACACAGCGACTTTTCCTTTCACTTTTGGAGGCCATTTCGCCGACACGTGTCCAGCGAAAGCCTC	BTALUL1
M00292:89:000000000-AGFDH:1:2107:24664:21426	AGAGACGCCGCAAAATGAATTTGTGTCTCTACTGTGGCAATGCCATGTGGGAGACCTGGGTTCAATCCCTGGGTTGGGAAGATCCCCTGGAGAAAGGAAAGACTAACCACTACGGTATTCTGTCCTGGAGAATTCCATGGACTGTATCGTCCGTGGGGTCGCAAAGAGTCGGACACAGCGACTTTTCCTTTCACTTTTGGAGGCCATTTCGCCGACACGTGTCCAGCGAAAGCCTC	BTALUL1
M00292:89:000000000-AGFDH:1:2107:24947:10577	AGAGACGCCGCAAAATGAATTTGTGTCTCTACTGTAGCAATGCCATGTGGGAGACCTGGGTTCAATCCCTGGGTTGGGAAGATCCCCTGGAGAAAGGAAAGACTACCCACTCCGGTATTCTGTCCTGGAGAATTCCATGGACTGTATAGTCCGTGGGGTCGCAAAGAGTCGGACACAGCGACTTTTCCTTTCACTTTTGGAGGCCATTTCGCCGACACGTGTCCAGCGAAAGCCTC	BTALUL1
M00292:89:000000000-AGFDH:1:2107:24954:9409	AGAGACGCCGCAAAATGAATTTGTGTCTCTACTGTGGCAATGCCATGTGGGAGACCTGGGTTCAATCCCTGGGTTGGGAAGATCCCCTGGAGAAAGGAAAGACTACCCACTCCGGTATTCTGTCCTGGAGAATTCCATGGACTGTATAGTCCGTGGGGTCGCAAAGAGTCGGACACAGCGACTTTTCCTTTCACTTTTGGAGGCCATTTCGCCGACACGTGTCCAGCGAAAGCCTC	BTALUL1
M00292:89:000000000-AGFDH:1:2107:25046:7695	AGAGACGCCGCAAAATGAATTTGTGTCTCTACTGTGCCAATGCCATGTGGGAGACCTGGGTTCAATCCCTGGGTTGGGAAGATCCCCTGGAGAAAGGAAAGACTACCCACTCCGGTATTCTGTCCTGGAGAATTCCATGGACTGTATAGTCCGTGGGGTCGCAAAGAGTCGGACACAGCGACTTTTCCTTTCACTTTTGGAGGCCATTTCGCCGACACGTGTCCAGCGAAAGCCTC	BTALUL1
M00292:89:000000000-AGFDH:1:2107:27892:11834	AGAGACGCCGCAAAATGAATTTGTGTCTCTACTGTGCCAATGCCATGTGGGAGACCTGGGTTCAATCCCTGGGTTGGGAAGATCCCCTGGAGAAAGGAAAGACTACCCACTCCGGTATTCTGTCCTGGAGAATTCCATGGACTGTATAGTCCGTGGGGTCGCAAAGAGTCGGACACAGCGACTTTTCCTTTCACTTTTGGAGGCCATTTCGCCGACACGTGTCCAGCGAAAGCCTC	BTALUL1
M00292:89:000000000-AGFDH:1:2107:2879:18551	AGAGACGCCGCAAAATGAATTTGTGTCTCTACTGTGGCAATGCCATGTGGGAGACCTGGGTTCAATCCCTGGGTTGGGAAGATCCCCTGGAGAAAGGAAAGACTACCCACTCCGGTATTCTGTCCCGGAGAATTCCATGGACTGTATAGTCCGTGGGGTCGCAAAGAGTCGGACACAGCGACTTTTCCTTTCACTTTTGGAGGCCATTTCGCCGACACGTGTCCAGCGAAAGCCTC	BTALUL1
M00292:89:000000000-AGFDH:1:2107:3575:9818	AGAGACGCCGCAAAATGAATTTGTGTCTCTACTGTGGCAATGCCATGTGGGAGACCTGGGTTCAATCCCTGGGTTGGGAAGATCCCCTGGAGAAAGGAAAGACTACCCACTCCGGTATTCTGTCCTGGAGAATTCCATGGACTGTATAGTCCGTGGGGTCGCAAAGAGTCGGACACAGCGACTTTTCCTTTCACTTTTGGAGGCCATTTCGCCGACACGTGTCCAGCGAAAGCCTC	BTALUL1
M00292:89:000000000-AGFDH:1:2107:4593:18583	AGAGACGCCGCAAAATGAATTTGTGTCTCTACTGTGGCAATGCCATGTGGGAGACCTGGGTTCAATCCCTGGGTTGGGAAGATCCCCTGGAGAAAGGAAAGACTACCCACTCCAGTATTCTGTCCTGGAGAATTCCATGGACTGTATAGTCCGTGGGGTCGCAAAGAGTCGGACACAGCGACTTTTCCTTTCACTTTTGGAGGCCATTTCGCCGACACGTGTCCAGCGAAAGCCTC	BTALUL1
M00292:89:000000000-AGFDH:1:2107:4950:4756	AGAGACGCCGCAAAATGAATTTGTGTCTCTACCGTGGCAATGCCATGTGGGAGACCTGGGTTCAATCCCTGGGTTGGGAAGATCCCCTGGAGAAAGGAAAGACTACCCACTCCGGTATTCTGTCCTGGAGAATTCCATGGACTGAATAGTCCGTGGGGTCGCAAAGAGTCGGACACAGCGACTTTTCCTTTCACTTTTGGAGGCCATTTCGCCGACACGTGTCCAGCGAAAGCCTC	BTALUL1
M00292:89:000000000-AGFDH:1:2107:5126:10230	AGAGACGCCGCAAAATGAATTTGTGTCTCTACTGTGCCAATGCCATGTGGGAGACCTGGGTTCAATCCCTGGGTTGGGAAGATCCCCTGGAGAAAGGAAAGACTACCCACTCCGGTATTCTGTCCTGGAGAATTCCATGGACTGTATAGTCCGTGGGGTCGCAAAGAGTCGGACACAGCGACTTTTCCTTTCACTTTTGGAGGCCATTTCGCCGACACGTGTCCAGCGAAAGCCTC	BTALUL1
M00292:89:000000000-AGFDH:1:2107:9282:21453	AGAGACGCCGCAAAATGAATTTGTGTCTCTACTGTGGCAATGCCATGTGGGAGACCTGGGTTCAATCCCTGGGTTGGGAAGATCCCCTGGAGAAAGGAAAGACTACCCACTCCGGTATTCTGTCCTGGAGAATTCCATGGACTGTATAGTCCGTGGGGTCGCAAAGAGTCGGACACAGCGACTTTTCCTTTCACTTTTGGAGGCCATTTCGCCGACACGTGTCCAGCGAAAGCCTC	BTALUL1
M00292:89:000000000-AGFDH:1:2107:9700:3910	AGAGACGCCGCAAAATGAATTTGTGTCTCTACTGTGGCAATGCCATGTGGGAGACCTGGGTTCAATCCCTGGGTTGGGAAGATCCCCTGGAGAAAGGAAAGACTACCCACTCCGGTATTCTGTCCTGGAGAATTCCATGGACTGTATAGTCCGTGGGGTCGCAAAGAGTCGGACACAGCGACTTTTCCTTTCACTTTTGGAGGCCATTTCGCCGACACGTGTCCAGCGAAAGCCTC	BTALUL1
M00292:89:000000000-AGFDH:1:2107:9716:3919	AGAGACGCCGCAAAATGAATTTGTGTCTCTACTGTGGCAATGCCATGTGGGAGACCTGGGTTCAATCCCTGGGTTGGGAAGATCCCCTGGAGAAAGGAAAGACTACCCACTCCGGTATTCTGTCCTGGAGAATTCCATGGACTGTATAGTCCGTGGGGTCGCAAAGAGTCGGACACAGCGACTTTTCCTTTCACTTTTGGAGGCCATTTCGCCGACACGTGTCCAGCGAAAGCCTC	BTALUL1
M00292:89:000000000-AGFDH:1:2108:10184:22377	AGAGACGCCGCAAAATGAATTTGTGTCTCTACTGTGGCAATGCCATGTGGGAGACCTGGGTTCAATCCCTGGGTTGGGAAGATCCCCTGGAGAAAGGAAAGACTACCCACTCCGGTATTCTGTCCTGGAGAATTCCATGGACTGTATAGTCCGTGGGGTCGCAAAGAGTCGGACACAGCGACTTTTCCTTTCACTTTTGGAGGCCATTTCGCCGACACGTGTCCAGCGAAAGCCTC	BTALUL1
M00292:89:000000000-AGFDH:1:2108:10805:18318	AGAGACGCCGCAAAATGAATTTGTGTCTCTACTGTGGCAATGCCATGTGGGAGACCTGGGTTCAATCCCTGGGTTGGGAAGATCCCCTGGAGAAAGGAAAGACTACCCACTCCGGTATTCTGTCCTGGAGAATTCCATGGACTGTATAGTCCGTGGGTCGCTAAGAGTCGGACACAGCGACTTTTCCTTTCACTTTTGGAGGCCATTTCGCCGACACGTGTCCAGCGAAAGCCTC	BTALUL1
M00292:89:000000000-AGFDH:1:2108:10949:10419	AGAGACGCCGCAAAATGAATTTGTGTCTCTACTGTGGCAATGCCATGTGGGAGACCTGGGTTCAATCCCTGGGTTGGGAAGATCCCCTGGAGAAAGGAAAGACTACCCACTCCGGTATTCTGTCCTGGAGAATTCCATGGGCTGTATAGTCCGTGGGGTCGCAAAGAGTCGGACACAGCGACTTTTCCTTTCACTTTTGGAGGCCATTTCGCCGACACGTGTCCAGCGAAAGCCTC	BTALUL1
M00292:89:000000000-AGFDH:1:2108:12123:19469	AGAGACGCCGCAAAATGAATTTGTGTCTCTACTGTGGCAATGCCATGTGGGAGACCTGGGTTCAATCCCTGGGTTGGGAAGATCCCCTGGAGAAAGGAAAGACTACCCACTCCGGTATTCTGTCCTGGAGAATTCCATGGACTGTATAGTCCGTGGGGTCGCAAAGAGTCGGACACAGCGACTTTTCCTTTCACTTTTGGAGGCCATTTCGCCGACACGTGTCCAGCGAAAGCCTC	BTALUL1
M00292:89:000000000-AGFDH:1:2108:12137:20752	AGAGACGCCGCAAAATGAATTTGTGTCTCTACTGTGGCAATGCCATGTGGGAGACCTGGGTTCAATCCCTGGGTTGGGAAGATCCCCTGGAGAAAGGAAAGACTACCCACTCCGGTATTCTGTCCTGGAGAATTCCATGGACTGTATAGTCCGTGGGGTCGCAAAGAGTCGGACACAGCGACTTTTCCTTTCACTTTTGGAGGCCATTTCGCCGACACGTGTCCAGCGAAAGCCTC	BTALUL1
M00292:89:000000000-AGFDH:1:2108:13274:7862	AGAGACGCCGCAAAATGAATTTGTGTCTCTACTGTGCCAATGCCATGTGGGAGACCTGGGTTCAATCCCTGGGTTGGGAAGATCCCCTGGAGAAAGGAAAGACTACCCACTCCGGTATTCTGTCCTGGAGAATTCCATGGACTGTATAGTCCGTGGGGTCGCAAAGAGTCGGACACAGCGACTTTTCCTTCCACTTTTGGAGGCCATTTCGCCGACACGTGTCCAGCGAAAGCCTC	BTALUL1
M00292:89:000000000-AGFDH:1:2108:13549:15184	AGAGACGCCGCAAAATGAATTTGTGTCTCTACTGTGCCAATGCCATGTGGGAGACCTGGGTTCAATCCCTGGGTTGGGAAGATCCCCTGGAGAAAGGAAAGACTACCCACTCCGGTATTCTGTCCTGGAGAATTCCATGGACTGTATAGTCCGTGGGGTCGCAAAGAGTCGGACACAGCGACTTTTCCTTTCACTTTTGGAGGCCATTTCGCCGACACGTGTCCAGCGAAAGCCTC	BTALUL1
M00292:89:000000000-AGFDH:1:2108:13899:9121	AGAGACGCCGCAAAATGAATTTGTGTCTCTACTGTGGCAATGCCATGTGGGAGACCTGGGTTCAATCCCTGGGTTGGGAAGATCCCCTGGAGAAAGGAAAGACTACCCACTCCGGTATTCTGTCCTGGAGAATTCCATGGACTGTATAGTCCGTGGGGTCGCAAAGAGTCGGACACAGCGACTTTTCCTTTCACTTTTGGAGGCCATTTCGCCGACACGTGTCCAGCGAAAGCCTC	BTALUL1
M00292:89:000000000-AGFDH:1:2108:13948:6265	AGAGACGCCGCAAAATGAATTTGTGTCTCTACTGTGGCAATGCCATGTGGGAGACCTGGGTTCAATCCCTGGGTTGGGAAGATCCCCTGGAGAAAGGAAAGACTACCCACTCCGGTATTCTGTCCTGGAGAATTCCATGGACTGTATAGTCCGTGGGGTCGCAAAGAGTCGGACACAGCGACTTTTCCTTTCACTTTTGGAGGCCATTTCGCCGACACGTGTCCAGCGAAAGCCTC	BTALUL1
M00292:89:000000000-AGFDH:1:2108:15692:11899	AGAGACGCCGCAAAATGAATTTGTGTCTCTACTGTGGCAATGCCATGTGGGAGACCTGGGTTCAATCCCTGGGTTGGGAAGATCCCCTGGAGAAAGGAAAGACTACCCACTCCGGTATTCTGTCCTGGAGAATTCCATGGACTGAATAGTCCGTGGGGTCGCAAAGAGTCGGACACAGCGACTTTTCCTTTCACTTTTGGAGGCCATTTCGCCGACACGTGTCCAGCGAAAGCCTC	BTALUL1
M00292:89:000000000-AGFDH:1:2108:17559:11165	AGAGACGCCGCAAAATGAATTTGTGTCTCTACTGTGGCAATGCCATGTGGGAGACCTGGGTTCAATCCCTGGGTTGGGAAGATCCCCTGGAGAAAGGAAAGACTACCCACTCCGGTATTCTGTCCTGGAGAATTCCATGGACTGTATAGTCCGTGGGGTCGCAAAGAGTCGGACACAGCGACTTTTCCTTTCACTTTTGGAGGCCATTTCGCCGACACGTGTCCAGCGAAAGCCTC	BTALUL1
M00292:89:000000000-AGFDH:1:2108:18181:10903	AGAGACGCCGCAAAATGAATTTGTGTCTCTACTGTGGCAATGCCATGTGGGAGACCTGGGTTCAATCCCTGGGTTGGGAAGATCCCCTGGAGAAAGGAAAGACTACCCACTCCGGTATTCTGTCCTGGAGAATTCCATGGACTGTATAGTCCGTGGGGTCGCAAAGAGTCGGACACAGCGACTTTTCCTTTCACTTTTGGAGGCCATTTCGCCGACACGTGTCCAGCGAAAGCCTC	BTALUL1
M00292:89:000000000-AGFDH:1:2108:18819:12523	AGAGACGCCGCAAAATGAATTTGTGTCTCTACTGTGCCAATGCCATGTGGGAGACCTGGGTTCAATCCCTGGGTTGGGAAGATCCCCTGGAGAAAGGAAAGACTACCCACTCCGGTATTCTGTCCTGGAGAATTCCATGGACTGTATAGTCCGTGGGGTCGCAAAGAGTCGGACACAGCGACTTTTCCTTTCACTTTTGGAGGCCATTTCGCCGACACGTGTCCAGCGAAAGCCTC	BTALUL1
M00292:89:000000000-AGFDH:1:2108:19497:12236	AGAGACGCCGCAAAATGAATTTGTGTCTCTACTGTGGCAATGCCATGTGGGAGACCTGGGTTCAATCCCTGGGTTGGGAAGATCCCCTGGAGAAAGGAAAGACTACCCACTCCGGTATTCTGTCCTGGAGGATTCCATGGACTGTATAGTCCGTGGGGTCGCAAAGAGTCGGACACAGCGACTTTTCCTTTCACTTTTGGAGGCCATTTCGCCGACACGTGTCCAGCGAAAGCCTC	BTALUL1
M00292:89:000000000-AGFDH:1:2108:20628:2155	AGAGACGCCGCAAAATGAATTTGTGTCTCTACTGTGGCAATGCCATGTGGGAGACCTGGGTTCAATCCCTGGGTTGGGAAGATCCCCTGGAGAAAGGAAAGACTCCCCACTCCGGTATTCTGTCCTGGAGAATTCCATGGACTGTATAGTCCGTGGGGTCGCAAAGAGTCGGACACAGCGACTTTTCCTTTCACTTTTGGAGGCCATTTCGCCGACACGTGTCCAGCGAAAGCCTC	BTALUL1
M00292:89:000000000-AGFDH:1:2108:20749:12416	AGAGACGCCGCAAAATGAATTTGTGTCTCTACTGTGGCAATGCCATGTGGGAGACCTGGGTTCAATCCCTGGGTTGGGAAGATCCCCTGGAGAAAGGAAAGACTACCCACTCCGGTATTCTGTCCTGGAGAATTCCATGGACTGTATAGTCCGTGGGGTCGCAAAGAGTCGGACACAGCGACTTTTCCTTTCACTTTTGGAGGCCATTTCGCCGACACGTGTCCAGCGAAAGCCTC	BTALUL1
M00292:89:000000000-AGFDH:1:2108:25435:6351	AGAGACGCCGCAAAATGAATTTGTGTCTCTACTGTGGCAATGCCATGTGGGAGACCTGGGTTCAATCCCTGGGTTGGGAAGATCCCCTGGAGAAAGGAAAGACTACCCACTCCGGTATTCTGTCCTGGAGAATTCCATGGACTGTATAGTCCGTGGGGTCGCAAAGAGTCGGACACAGCGACTTTTCCTTTCACTTTTGGAGGCCATTTCGCCGACACGTGTCCAGCGAAAGCCTC	BTALUL1
M00292:89:000000000-AGFDH:1:2108:26856:13332	AGAGACGCCGCAAAATGAATTTGTGTCTCTACTGTGCCAATGCCATGTGGGAGACCTGGGTTCAATCCCTGGGTTGGGAAGATCCCCTGGAGAAAGGAAAGACTACCCACTCCGGTATTCTGTCCTGGAGAATTCCATGGACTGTATAGTCCGTGGGGTCGCAAAGAGTCGGACACAGCGACTTTTCCTTTCACTTTTGGAGGCCATTTCGCCGACACGTGTCCAGCGAAAGCCTC	BTALUL1
M00292:89:000000000-AGFDH:1:2108:28590:16614	AGAGACGCCGCAAAATGAATTTGTGTCTCTACTGTGCCAATGCCATGTGGGAGACCTGGGTTCAATCCCTGGGTTGGGAAGATCCCCTGGAGAAAGGAAAGACTACCCACTCCGGTATTCTGTCCTGGAGAATTCCATGGACTGTATAGTCCGTGGGGTCGCAAAGAGTCGGACACAGCGACTTTTCCTTTCACTTTTGGAGGCCATTTCGCCGACACGTGTCCAGCGAAAGCCTC	BTALUL1
M00292:89:000000000-AGFDH:1:2108:4114:19652	AGAGACGCCGCAAAATGAATTTGTGTCTCTACTGTGGCAATGCCATGTGGGAGACCTGGGTTCAATCCCTGGGTTGGGAAGATCCCCTGGAGAAAGGAAAGACTACCCACTCCGGTATTCTGTCCTGGAGAATTCCATGGACTGTATAGTCCGTGGGGTCGCAAAGAGTCGGACACAGCGACTTTTCCTTTCACTTTTGGAGGCCATTTCGCCGACACGTGTCCAGCGAAAGCCTC	BTALUL1
M00292:89:000000000-AGFDH:1:2108:4479:5230	AGAGACGCCGCAAAATGAATTTGTGTCTCTACTGTGGCAATGCCATGTGGGAGACCTGGGTTCAATCCCTGGGTTGGGAAGATCCCCTGGAGAAAGGAAAGACTACCCACTCCGGTATTCTGTCCTGGAGAATTCCATGGACTGTATAGTCCGTGGGGTCGCAAAGAGTCGGACACAGCGACTTTTCCTTTCACTTTTGGAGGCCATTTCGCCGACACGTGTCCAGCGAAAGCCTC	BTALUL1
M00292:89:000000000-AGFDH:1:2108:8752:3990	AGAGACGCCGCAAAATGAATTTGTGTCTCTACTGTGGCAATGCCATGTGGGAGACCTGGGTTCAATCCCTGGGTTGGGAAGATCCCCTGGAGAAAGGAAAGACTACCCACTCCGGTATTCTGTCCTGGAGAATTCCATGGACTGTATAGTCCGTGGGGTCGCAAAGAGTCGGACACAGCGACTTTTCCTTTCACTTTTGGAGGCCATTTCGCCGACACGTGTCCAGCGAAAGCCTC	BTALUL1
M00292:89:000000000-AGFDH:1:2108:9157:16001	AGAGACGCCGCAAAATGAATTTGTGTCTCTACTGTGGCAATGCCATGTGGGAGACCTGGGTTCAATCCCTGGGTTGGGAAGATCCCCTGGAGAAAGGAAAGACTACCCACTCGGGTATTCTGTCCTGGAGAATTCCATGGACTGTATAGTCCGTGGGGTCGCAAAGAGTCGGACACAGCGACTTTTCCTTTCACTTTTGGAGGCCATTTCGCCAACACGTGTCCAGCGAAAGCCTC	BTALUL1
M00292:89:000000000-AGFDH:1:2108:9441:20770	AGAGACGCCGCAAAATGAATTTGTGTCTCTACTGTGGCAATGCCATGTGGGAGACCTGGGTTCAATCCCTGGGTTGGGAAGATCCCCTGGAGAAAGGAAAGACTACCCACTCCGGTATTCTGTCCTGGAGAATTCCATGGACTGTATAGTCCGTGGGGTCGCAAAGAGTCGGACACAGCGACTTTTCCTTTCACTTTTGGAGGCCATTTCGCCGACACGTGTCCAGCGAAAGCCTC	BTALUL1
M00292:89:000000000-AGFDH:1:2109:11518:9847	AGAGACGCCGCAAAATGAATTTGTGTCTCTACTGTGGCAATGCCATGTGGGAGACCTGGGTTCAATCCCTGGGTTGGGAAGATCCCCTGGAGAAAGGAAAGACTACCCACTCCGGTATTCTGTCCTGGAGAATTCCATGGACTGTATAGTCCGCGGGGTCGCAAAGAGTCGGACACAGCGACTTTTCCTTTCACTTTTGGAGGCCATTTCGCCGACACGTGTCCAGCGAAAGCCTC	BTALUL1
M00292:89:000000000-AGFDH:1:2109:11643:2320	AGAGACGCCGCAAAATGAATTTGTGTCTCTACTGTGGCAATGCCATGTGGGAGACCTGGGTTCAATCCCTGGGTTGGGAAGATCCCCTGGAGAAAGGAAAGACTACCCACTCCGGTATTCTGTCCTGGAGAATTCCATGGACTGTATAGTCCGTGGGGTCGCAAAGAGTCGGACACAGCGACTTTTCCTTTCACTTTTGGAGGCCATTTCGCCGACACGTGTCCAGCGAAAGCCTC	BTALUL1
M00292:89:000000000-AGFDH:1:2109:16260:8571	AGAGACGCCGCAAAATGAATTTGTGTCTCTACTGTGGCAATGCCATGTGGGAGACCTGGGTTCAATCCCTGGGTTGGGAAGATCCCCTGGAGAAAGGAAAGACTACCCACTCCGGTATTCTGTCCTGGAGAATTCCATGGACTGTATAGTCCGTGGGGTCGCAAAGAGTCGGACACAGCGACTTTTCCTTTCACTTTTGGAGGCCATTTCGCCGACACGTGTCCAGCGAAAGCCTC	BTALUL1
M00292:89:000000000-AGFDH:1:2109:16269:8588	AGAGACGCCGCAAAATGAATTTGTGTCTCTACTGTGGCAATGCCATGTGGGAGACCTGGGTTCAATCCCTGGGTTGGGAAGATCCCCTGGAGAAAGGAAAGACTACCCACTCCGGTATTCTGTCCTGGAGAATTCCATGGACTGTATAGTCCGTGGGGTCGCAAAGAGTCGGACACAGCGACTTTTCCTTTCACTTTTGGAGGCCATTTCGCCGACACGTGTCCAGCGAAAGCCTC	BTALUL1
M00292:89:000000000-AGFDH:1:2109:16585:22171	AGAGACGCCGCAAAATGAATTTGTGTCTCTACTGTGCCAATGCCATGTGGGAGACCTGGGTTCAATCCCTGGGTTGGGAAGATCCCCTGGAGAAAGGAAAGACTACCCACTCCGGTATTCTGTCCTGGAGAATTCCATGGACTGTATAGTCCGTGGGGTCGCAAAGAGTCGGACACAGCGACTTTTCCTTTCACTTTTGGAGGCCATTTCGCCGACACGTGTCCAGCGAAAGCCTC	BTALUL1
M00292:89:000000000-AGFDH:1:2109:16599:9610	AGAGACGCCGCAAAATGAATTTGTGTCTCTACTGTGGCAATGCCATGTGGGAGACCTGGGTTCAATCCCTGGGTTGGGAAGATCCCCTGGAGAAAGGAAAGACTACCCACTCCGGTATTCTGTCCTGGAGAATTCCATGGACTGTATAGTCCGTGGGGTCGCAAAGAGTCGGACACAGCGACTTTTCCTTTCACTTTTGGAGGCCATTTCGCCGACACGTGTCCAGCGAAAGCCTC	BTALUL1
M00292:89:000000000-AGFDH:1:2109:17311:24519	AGAGACGCCGCAAAATGAATTTGTGTCTCTACTGTGCCAATGCCATGTGGGAGACCTGGGTTCAATCCCTGGGTTGGGAAGATCCCCTGGAGAAAGGAAAGACTACCCACTCCGGTATTCTGTCCTGGAGAATTCCATGGACTGTATAGTCCGTGGGGTCGCAAAGAGTCGGACACAGCGACTTTTCCTTTCACTTTTGGAGGCCATTTCGCCGACACGTGTCCAGCGAAAGCCTC	BTALUL1
M00292:89:000000000-AGFDH:1:2109:17720:17333	AGAGACGCCGCAAAATGAATTTGTGTCTCTACTGTGGCAATGCCATGTGGGAGACCTGGGTTCAATCCCTGGGTTGGGAAGATCCCCTGGAGAAAGGAAAGACTACCCACTCCGGTATTCTGTCCTGGAGAATTCCATGGACTGTATAGTCCGTGGGGTCGCAAAGAGTCGGACACAGCGACCTTTCCTTTCACTTTTGGAGGCCATTTCGCCGACACGTGTCCAGCGAAAGCCTC	BTALUL1
M00292:89:000000000-AGFDH:1:2109:19781:18559	AGAGACGCCGCAAAATGAATTTGTGTCTCTACTGTGGCAATGCCATGTGGGAGACCCGGGTTCAATCCCTGGGTTGGGAAGATCCCCTGGAGAAAGGAAAGACTACCCACTCCGGTATTCTGTCCTGGAGAATTCCATGGACTGTATAGTCCGTGGGGTCGCAAAGAGTCGGACACAGCGACTTTTCCTTTCACTTTTGGAGGCCATTTCGCCGACACGTGTCCAGCGAAAGCCTC	BTALUL1
M00292:89:000000000-AGFDH:1:2109:21988:16909	AGAGACGCCGCAAAATGAATTTGTGTCTCTACTGTGGCAATGCCATGTGGGAGACCTGGGTTCAATCCCTGGGTTGGGAAGATCCCCTGGAGAAAGGAAAGACTACCCACTCCGGTATTCTGTCCTGGAGAATTCCATGGACTGTATAGTCCGTGGGGTCGCAAAGAGTCGGACACAGCGACTTTTCCTTTCACTTTTGGAGGCCATTTCGCCGACACGTGTCCAGCGAAAGCCTC	BTALUL1
M00292:89:000000000-AGFDH:1:2109:23671:18071	AGAGACGCCGCAAAATGAATTTGTGTCTCTACTGTGGCAATGCCATGTGGGAGACCTGGGTTCAATCCCTGGGTTGGGAAGATCCCCTGGAGAAAGGAAAGACTACCCACTCCGGTATTCTGTCCTGGAGAATTCCATGGACTGTATAGTCCGTGGGGTCGCAAAGAGTCGGACACAGCGACTTTTCCTTTCACTTTTGGAGGCCATTTCGCCGACACGTGTCCAGCGAAAGCCTC	BTALUL1
M00292:89:000000000-AGFDH:1:2109:25285:16571	AGAGACGCCGCAAAATGAATTTGTGTCTCTACTGTGGCAATGCCATGTGGGAGACCTGGGTTCAATCCCTGGGTTGGGAAGATCCCCTGGAGAAAGGAAAGACTACCCACTCCGGTATTCTGTCCTGGAGAATTCCATGGACTGTATAGTCCGTGGGGTCGCAAAGAGTCGGACACAGCGACTTTTCCTTTCACTTTTGGAGGCCATTTCGCCGACACGTGTCCAGCGAAAGCCTC	BTALUL1
M00292:89:000000000-AGFDH:1:2109:26401:18814	AGAGACGCCGCAAAATGAATTTGTGTCTCTACTGTGGCAATGCCATGTGGGATACCTGGGTTCAATCCCTGGGTTGGGAAGATCCCCTGGAGAAAGGAAAGACTACCCACTCCGGTATTCTGTCCTGGAGAATTCCATGGACTGTATAGTCCGTGGGGACGCAAAGAGTCGGACACAGCGACTTTTCCTTTCACTTTTGGAGGCCATTTCGCCGACACGTGTCCAGCGAAAGCCTC	BTALUL1
M00292:89:000000000-AGFDH:1:2109:7003:8226	AGAGACGCCGCAAAATGAATTTGTGTCTCTACTGTGGCAATGCCATGTGGGAGACCTGGGTTCAATCCCTGGGTTGGGAAGATCCCCTGGAGAAAGGAAAGACTACCCACTCCGGTATTCTGTCCTGGAGAATTCCATGGACTGTATAGTCCGTGGGGTCGCAAAGAGTCGGACACAGCGACTTTTCCTTTCACTTTTGGAGGCCATTTCGCCGACACGTGTCCAGCGAAAGCCTC	BTALUL1
M00292:89:000000000-AGFDH:1:2109:7031:10401	AGAGACGCCGCAAAATGAATTTGTGTCTCTACTGTGGCAATGCCATGTGGGAGACCTGGGTTCAATCCCTGGGTTGGGAAGATCCCCTGGAGAAAGGAAAGACTACCCACTCCGGTATTCTGTCCTGGAGAATTCCATGGACTGTATAGTCCGTGGGGTCGCAAAGAGTCGGACACAGCGGCTTTTCCTTTCACTTTTGGAGGCCATTTCGCCGACACGTGTCCAGCGAAAGCCTC	BTALUL1
M00292:89:000000000-AGFDH:1:2109:7140:7752	AGAGACGCCGCAAAATGAATTTGTGTCTCTACTGTGGCAATGCCATGTGGGAGACCTGGGTTCAATCCCTGGGTTGGGAAGATCCCCTGGAGAAAGGAAAGACTACCCACTCCGGTATTCTGTCCTGGAGAATTCCATGGACTGTATAGTCCGTGGGGTCGCAAAGAGTCGGACACAGCGACTTTTCCTTTCACTTTTGGAGGCCATTTCGCCGACACGTGTCCAGCGAAAGCCTC	BTALUL1
M00292:89:000000000-AGFDH:1:2109:8226:11312	AGAGACGCCGCAAAATGAATTTGTGTCTCTACTGTGCCAATGCCATGTGGGAGACCTGGGTTCAATCCCTGGGTTGGGAAGATCCCCTGGAGAAAGGAAAGACTACCCACTCCGGTATTCTGTCCTGGAGAATTCCATGGACTGTATAGTCCGTGGGGTCGCAAAGAGTCGGACACAGCGACTTTTCCTTTCACTTTTGGAGGCCATTTCGCCGACACGTGTCCAGCGAAAGCCTC	BTALUL1
M00292:89:000000000-AGFDH:1:2109:8765:5159	AGAGACGCCGCAAAATGAATTTGTGTCTCTACTGTGGCAATGCCATGTGGGAGACCTGGGTTCAATCCCTGGGTTGGGAAGATCCCCTGGAGAAAGGAAAGACTACCCACTCCGGTATTCTGTCCTGGAGAATTCCATGGACTGTATAGTCCGTGGGGTCGCAAAGAGTCGGACACAGCGACTTTTCCTTTCACTTTTGGAGGCCATTTCGCCGACACGTGTCCAGCGAAAGCCTC	BTALUL1
M00292:89:000000000-AGFDH:1:2109:9175:5521	AGAGACGCCGCAAAATGAATTTGTGTCTCTACTGTGGCAATGCCATGTGGGAGACCTGGGTTCAATCCCTGGGTTGGGAAGATCCCCTGGAGAAAGGAAAGACTACCCACTCCGGTATTCTGTCCTGGAGAATTCCATGGACTGTATAGTCCGTGGGGTCGCAAAGAGTCGGACACAGCGACTTTTCTTTTCACTTTTGGAGGCCATTTCGCCGACACGTGTCCAGCGAAAGCCTC	BTALUL1
M00292:89:000000000-AGFDH:1:2110:10808:10712	AGAGACGCCGCAAAATGAATTTGTGTCTCTACTGTGCCAATGCCATGTGGGGGACCTTGGTTCAATCCCTGGGTTGGGAAGATCCCCTGGAGAAAGGAAAGACTACCCACTCCGGTATTCTGTCTTGGAGAATTCCATGGACTTTATAAACAGTGGGGTCGCAAAGAGTCGGACACAGCGACTTTTCCTTTCACTTTTGGAGGCCATTTCGCCGACACGTGTCCAGCGAAAGCCTC	BTALUL1
M00292:89:000000000-AGFDH:1:2110:10867:15568	AGAGACGCCGCAAAATGAATTTGTGTCTCTACTGTGGCAATGCCACGTGGGAGACCTGGGTTCAATCCCTGGGTTGGGAAGATCCCCTGGAGAAAGGAAAGACTACCCACTACGGTATTCTGTCCTGGAGAGTTCCATGGGCTGTATAGTCCGTGGGGTCGCAAAGAGCCGGACACAGCGACTTTTCCTTTCACTTTTGGAGGCCATTTCGCCGACACGTGTCCAGCGAAAGCCTC	BTALUL1
M00292:89:000000000-AGFDH:1:2110:10872:7119	AGAGACGCCGCAAAATGAATTTGTGTCTCTACTGTGGCAATGCCATGTGGGAGACCTGGGTTCAATCCCTGGGTTGGGAAGATCCCCTGGAGAAAGGAAAGACTACCCACTCCGGTATTCTGTCCTGGAGAATTCCATGGACTGTATAGTCCGTGGGGTCGCAAAGAGTCGGACACAGCGACTTTTCCTTTCACTTTTGGAGGCCATTTCGCCGACACGTGTCCAGCGAAAGCCTC	BTALUL1
M00292:89:000000000-AGFDH:1:2110:11931:6076	AGAGACGCCGCAAAATGAATTTGTGTCTCTACTGTGGCAATGCCATGTGGGAGACCTGGGTTCAATCCCTGGGTTGGGAAGATCCCCTGGAGAAAGGAAAGACTACCCACTCCGGTATTCTGTCCTGGAGAATTCCATGGACTGGAAAGTCCGTGGGGTCGCAAAGAGTCGGACACAGCGACTTTTCCTTTCACTTTTGGAGGCCATTTCGCCGACACGTGTCCAGCGAAAGCCTC	BTALUL1
M00292:89:000000000-AGFDH:1:2110:12116:22345	AGAGACGCCGCAAAATGAATTTGTGTCTCTACTGTGGCAATGCCATGTGGGAGACCTGGGTTCAATCCCTGGGTTGGGAAGATCCCCTGGAGAAAGGAAAGACTCCCCACTCCGGTATTCTGTCCTGGAGAATTCCATGGACTGTATAGTCCGTGGGGTCGCAAAGAGTCGGACACAGCGACTTTTCCTTTCACTTTTGGAGGCCATTTCGCCGACACGTGTCCAGCGAAAGCCTC	BTALUL1
M00292:89:000000000-AGFDH:1:2110:12366:18459	AGAGACGCCGCAAAATGAATTTGTGTCTCTACTGTGCCAATGCCATGTGGGAGACCTGGGTTCAATCCCTGGGTTGGGAAGATCCCCTGGAGAAAGGAAAGACTACCCACTCCGGTATTCTGTCCTGGAGAATTCCATGGACTGTATAGTCCGTGGGGTCGCAAAGAGTCGGACACAGCGACTTTTCCTTTCACTTTTGGAGGCCATTTCGCCGACACGTGTCCAGCGAAAGCCTC	BTALUL1
M00292:89:000000000-AGFDH:1:2110:14175:4721	AGAGACGCCGCAAAATGAATTTGTGTCTCTACTGTGGCAATGCCATGTGGGAGACCTGGGTTCAATCCCTGGGTTGGGAAGATCCCCTGGAGAAAGGAAAGACTACCCGCTCCGGTATTCTGTCCTGGAGAATTCCATGGACTGTATAGTCCGTGGGGTCGCAAAGAGTCGGACACAGCGACTTTTCCTTTCACTTTTGGAGGCCATTTCGCCGACACGTGTCCAGCGAAAGCCTC	BTALUL1
M00292:89:000000000-AGFDH:1:2110:14181:4705	AGAGACGCCGCAAAATGAATTTGTGTCTCTACTGTGGCAATGCCATGTGGGAGACCTGGGTTCAATCCCTGGGTTGGGAAGATCCCCTGGAGAAAGGAAAGACTACCCGCTCCGGTATTCTGTCCTGGAGAATTCCATGGACTGTATAGTCCGTGGGGTCGCAAAGAGTCGGACACAGCGACTTTTCCTTTCACTTTTGGAGGCCATTTCGCCGACACGTGTCCAGCGAAAGCCTC	BTALUL1
M00292:89:000000000-AGFDH:1:2110:14919:10123	AGAGACGCCGCAAAATGAATTTGTGTCTCTACTGTGGCAATGCCATGTGGGAGACCTGGGTTCAATCCCTGGGTTGGGAAGATCCCCTGGAGAAAGGAAAGACTACCCACTCCGGTATTCTGTCCTGGAGAATTTCATGGACTGTATAGTCCGTGGGGTCGCAAAGAGTCGGACACAGCGACTTTTCCTTTCACTTTTGGAGGCCATTTCGCCGACACGTGTCCAGCGAAAGCCTC	BTALUL1
M00292:89:000000000-AGFDH:1:2110:16179:14166	AGAGACGCCGCAAAATGAATTTGTGTCTCTACTGTGGCAATGCCATGTGGGAGACCTGGGTTCAATCCCTGGGTTGGGAAGATCCCCTGGAGAAAGGAAAGACTACCCACTCCGGTATTCTGTCCTGGAGAATTCCATGGACTGTATAGTCCGTGGGGTCGCAAAAAGTCGGACACAGCGACTTTTCCTTTCACTTTTGGAGGCCATTTCGCCGACACGTGTCCAGCGAAAGCCTC	BTALUL1
M00292:89:000000000-AGFDH:1:2110:16194:15586	AGAGACGCCGCAAAATGAATTTGTGTCTCTACTGTGGCAATGCCATGTGGGAGACCTGGGTTCAATCCCTGGGTTGGGAAGATCCCCTGGAGAAAGGAAAGACTACCCACTCCGGTATTCTGTCCTGGAGAATTCCATGGACTGTATAGTCCGTGGGGTCGCAAAGAGTCGGACACAGCGACTTTTCCTTTCACTTTTGGAGGCCATTTCGCCGACACGTGTCCAGCGAAAGCCTC	BTALUL1
M00292:89:000000000-AGFDH:1:2110:17692:15587	AGAGACGCCGCAAAATGAATTTGTGTCTCTACTGTGGCAATGCCATGTGGGAGACCTGGGTTCAATCCCTGGGTTGGGAAGATCCCCTGGAGAAAGGAAAGACTACCCACTCCGGTATTCTGTCCTGGAGAATTCCATGGACTGTATAGTCCGTGGGGTCGCAAAGAGTCGGACACAGCGACTTTTCCTTTCACTTTTGGAGGCCATTTCGCCGACACGTGTCCAGCGAAAGCCTC	BTALUL1
M00292:89:000000000-AGFDH:1:2110:17801:6294	AGAGACGCCGCAAAATGAATTTGTGTCTCTACTGTGGCAATGCCATGTGGGAGACCTGGGTTCAATCCCTGGGTTGGGAAGATCCCCTGGAGAAAGGAAAGACTACCCACTCCGGTATTCTGTCCTGGAGAATTCCATGGACTGTATAGTCAGTGGGGTCGCAAAGAGTCGGACACAGCGACTTTTCCTTTCACTTTTGGAGGCCATTTCGCCGACACGTGTCCAGCGAAAGCCTC	BTALUL1
M00292:89:000000000-AGFDH:1:2110:19049:24463	AGAGACGCCGCAAAATGAATTTGTGTCTCTACTGTGGCAATGCCATGTGGGAGATCTGGGTTCAATCCCTGGGTTGGGAAGATCCCCTGGAGAAAGGAAAGACTACCCACTCCGGTATTCTGTCCTGGAGAATTCCATGGACTTTATAGTCCGTGGGGTCGCAAAGAGTCGGACACAGCGACTTTTCCTTTCACTTTTGGAGGCCATTTCGCCGACACGTGTCCAGCGAAAGCCTC	BTALUL1
M00292:89:000000000-AGFDH:1:2110:19055:24481	AGAGACGCCGCAAAATGAATTTGTGTCTCTACTGTGGCAATGCCATGTGGGAGACCTGGGTTCAATCCCTGGGTTGGGAAGATCCCCTGGAGAAAGGAAAGACTACCCACTCCGGTATTCTGTCCTGGAGAATTCCATGGACTGTATAGTCCGTGGGGTCGCAAAGAGTCGGACACAGCGACTTTTCCTTTCACTTTTGGAGTCCATTTCGCCGACACGTGTCCAGCGAAAGCCTC	BTALUL1
M00292:89:000000000-AGFDH:1:2110:21104:2696	AGAGACGCCGCAAAATGAATTTGTGTCTCTACTGTGGCAATGCCATGTGGGAGACCTGGGTTCAATCCCTGGGTTGGGAAGATCCCCTGGAGAAAGGAAAGACTACCCACTCCGGTATTCTGTCCTGGAGAATTCCATGGACTGTATAGTCCGTGGGGTCGCAAAGAGTCGGACACAGCGACTTTTCCTTTCACTTTTGGAGGCCATTTCGCCGACACGTGTCCAGCGAAAGCCTC	BTALUL1
M00292:89:000000000-AGFDH:1:2110:21698:20978	AGAGACGCCGCAAAATGAATTTGTGTCTCTACTGTGGCAATGCCATGTGGGAGACCTGGGTTCAATCCCTGGGTTGGGAAGATCCCCTGGAGAAAGGAAAGACTACCCACTCCGGTATTCTGTCCTGGAGAATTCCATGGACTGTTTAGTCCGTGGGGTCGCAAAGAGTCGGACACAGCGACTTTTCCTTTCACTTTTGGAGGCCATTTCGCCGACACGTGTCCAGCGAAAGCCTC	BTALUL1
M00292:89:000000000-AGFDH:1:2110:22617:19759	AGAGACGCCGCAAAATGAATTTGTGTCTCTACTGTGGCAATGCCATGTGGGAGACCTGGGTTCAATCCCTGGGTTGGGAAGATCCCCTGGAGAAAGGAAAGACTACCCACTCCGGTATTCTGTCCTGGAGAATTCCATGGACTGTATAGTCCGTGGGGTCGCAAAGAGTCGGACACAGCGACTTTTCCTTTCACTTTTGGAGGCCATTTCGCCGACACGTGTCCAGCGAAAGCCTC	BTALUL1
M00292:89:000000000-AGFDH:1:2110:23540:6796	AGAGACGCCGCAAAATGAATTTGTGTCTCTACTGTGCCAATGCCATGTGGGAGACCTGGGTTCAATCCCTGGGTTGGGAAGATCCCCTGGAGAAAGGAAAGACTACCCACTCCGGTATTCTGTCCTGGAGAATTCCATGGACTGTATAGTCCGTGGGGTCGCAAAGAGTCGGACACAGCGACTTTTCCTTTCACTTTTGGAGGCCATTTCGCCGACACGTGTCCAGCGAAAGCCTC	BTALUL1
M00292:89:000000000-AGFDH:1:2110:23553:5177	AGAGACGCCGCAAAATGAATTTGTGTCTCTACTGTGGCAATGCCATGTGGGAGACCTGGGTTCAATCCCTGGGTTGGGAAGATCCCCTGGAGAAAGGAAAGACTACCCACTCCGGTATTCTGTCCTGGAGAATTCCATGGACTGTATAGTCCGTGGGGACGCAAAGAGTCGGACACAGCGACTTTTCCTTTCACTTTTGGAGGCCATTTCGCCGACACGTGTCCAGCGAAAGCCTC	BTALUL1
M00292:89:000000000-AGFDH:1:2110:24235:16589	AGAGACGCCGCAAAATGAATTTGTGTCTCTACTGTGGCAATGCCATGTGGGAGACCTGGGTTCAATCCCTGGGTTGGGAAGATCCCCTGGAGAAAGGAAAGACTACCCACTCCGGTATTCTGTCCTGGAGAATTCCATGGACTGTATAGTCCGTGGGGTCGCAAAGAGTCGGACACAGCGACTTTTCCTTTCACTTTTGGAGGCCATTTCGCCGACACGTGTCCAGCGAAAGCCTC	BTALUL1
M00292:89:000000000-AGFDH:1:2110:24821:13149	AGAGACGCCGCAAAATGAATTTGTGTCTCTACTGTGGCAATGCCATGTGGGAGACCTCGGTTCAATCCCTGGGTTGGGAAGATCCCCTGGAGAAAGGAAAGACTACCCACTCCGGTATTCTGTCCTGGAGAATTCCATGGACTGTATAGTCCGTGGGGTCGCAAAGAGTCGGACACAGCGACTTTTCCTTTCACTTTTGGAGGCCATTTCGCCGACACGTGTCCAGCGAAAGCCTC	BTALUL1
M00292:89:000000000-AGFDH:1:2110:24983:11296	AGAGACGCCGCAAAATGAATTTGTGTCTCTACTGTGGCAATGCCATGTGGGAGACCTGGGTTCAATCCCTGGGTTGGGAAGATCCCCTGGAGAAAGGAAAGACTACCCACTCCGGTATTCTGTCCTGGAGAATTCCATGGACTGTATAGTCCGTGGGGTCGCAAAGAGTCGGACACAGCGACTTTTCCTTTCACTTTTGGAGGCCATTTCGCCGACACGTGTCCAGCGAAAGCCTC	BTALUL1
M00292:89:000000000-AGFDH:1:2110:27919:16401	AGAGACGCCGCAAAATGAATTTGTGTCTCTACTGTGGCAATGCCATGTGGGAGACCTGGGTTCAATCCATGGGTTGGGAAGATCCCCTGGAGAATGGAAAGACTACCCACTCCGGTATTCTGTCCTGGAGAATTACATGGACTGTATAGTCCGTGGGGTCGCATATATTCGGACACAGCGACTTTTCCTTTCACTTTTTGAGTCCATTTCGCCGACACGTGTCCAGCGAAAGCCTC	BTALUL1
M00292:89:000000000-AGFDH:1:2110:3863:7244	AGAGACGCCGCAAAATGAATTTGTGTCTCTACTGTGCCAATGCCATGTGGGAGACCTGGGTTCAATCCCTGGGTTGGGAAGATCCCCTGGAGAAAGGAAAGACTACCCACTCCGGTATTCTGTCCTGGAGAATTCCATGGACTGTATAGTCCGTGGGGTCGCAAAGAGTCGGACACAGCGACTTTTCCTTTCACTTTTGGAGGCCATTTCGCCGACACGTGTCCAGCGAAAGCCTC	BTALUL1
M00292:89:000000000-AGFDH:1:2110:6041:15802	AGAGACGCCGCAAAATGAATTTGTGTCTCTACTGTGGCAATGCCATGTGGGAGACCTGGGTTCAATCCCTGGGTTGGGAAGATCCCCTGGAGAAAGGAAAGACTACCCACTCCGGTATTCTGTCCTGGAGAATTCCATGGACTGTATAGTCCGTGGGGTCGCAAAGAGTCGGACACAGCGACTTTTCCTTTCACTTTTGGAGGCCATTTCGCCGACACGTGTCCAGCGAAAGCCTC	BTALUL1
M00292:89:000000000-AGFDH:1:2110:7259:16352	AGAGACGCCGCAAAATGAATTTGTGTCTCTACTGTGGCAATGCCATGTGGGAGACCTGGGTTCAATCCCTGGGTTGGGAAGATCCCCTGGAGAAAGGAAAGACTACCCACTCCGGTATTCTGTCCTGGAGAATTCCATGGACTGTATAGTCCGTGGGGTCGCAAAGAGTCGGACACAGCGACTTTTCCTTTCACTTTTGGAGGCCATTTCGCCGACACGTGTCCAGCGAAAGCCTC	BTALUL1
M00292:89:000000000-AGFDH:1:2110:8526:2257	AGAGACGCCGCAAAATGAATTTGTGTCTCTACTGTGGCAATGCCATGTGGGAGACCTGGGTTCAATCCCTGGGTTGGGAAGATCCCCTGGAGAAAGGAAAGACTACCCACTCCGGTATTCTGTCCTGGAGAATTCCATGGACTGTATAGTCCGTGGGGTCGCAAAGAGTCGGACACAGCGACTTTTCCTTTCACTTTTGGAGGCCATTTCGCCGACACGTGTCCAGCGAAAGCCTC	BTALUL1
M00292:89:000000000-AGFDH:1:2110:9312:4604	AGAGACGCCGCAAAATGAATTTGTGTCTCTACTGTGGCAATGCCATGTGGGAGACCTGGGTTCAATCCCTGGGTTGGGAAGATCCCCTGGAGAAAGGAAAGACTACCCACTCCGGTATTCTGTCCTGGAGAATTCCATGGACTGTATAGTCCGTGGGGTCGCAAAGAGTCGGACACAGCGACTTTTCCTTTCACTTTTGGAGGCCATTTCGCCGACACGTGTCCAGCGAAAGCCTC	BTALUL1
M00292:89:000000000-AGFDH:1:2110:9328:4593	AGAGACGCCGCAAAATGAATTTGTGTCTCTACTGTGGCAATGCCATGTGGGAGACCTGGGTTCAATCCCTGGGTTGGGAAGATCCCCTGGAGAAAGGAAAGACTACCCACTCCGGTATTCTGTCCTGGAGAATTCCATGGACTGTATAGTCCGTGGGGTCGCAAAGAGTCGGACACAGCGACTTTTCCTTTCACTTTTGGAGGCCATTTCGCCGACACGTGTCCAGCGAAAGCCTC	BTALUL1
M00292:89:000000000-AGFDH:1:2111:11953:6544	AGAGACGCCGCAAAATGAATTTGTGTCTCTACTGTGGCAATGCCATGTGGGAGACCTGGGTTCAATCCCTGGGTTGGGAAGATCCCCTGGAGAAAGGAAAGACTACCCACTCCGGTATTCTGTCCTGGAGAATTCCATGGACTGTATAGTCCGTGGGGTCGCAAAGAGTCGGACACAGCGACTTTTCCTTTCACTTTTGGAGGCCATTTCGCCGACACGTGTCCAGCGAAAGCCTC	BTALUL1
M00292:89:000000000-AGFDH:1:2111:11955:24628	AGAGACGCCGCAAAATGAATTTGTGTCTCTACTGTGGCAATGCCATGTGGGAAACCTGGGTTCAATCCCTGGGTTGGGAAGATCCCCTGGAGAAAGGAAAGACTACCCACTCCGGTATTCTGTCCTGGAGAATTCCATGGACTGTATAGTCCGTGGGGTCGCAAAGAGTCGGACACATCGACTTTTCCTTTCACTTTTGGAGGCCATTTCGCCGACACGTGTCCAGCGAAAGCCTC	BTALUL1
M00292:89:000000000-AGFDH:1:2111:13374:6149	AGAGACGCCGCAAAATGAATTTGTGTCTCTACTGTGGCAATGCCATGAGGGAGACCTGGGTTCAATCCCTGGGTTGGGAAGATCCCCTGGAGAAAGGAAAGGCTACCCACTCCGGTATTCTGTCCTGGAGAATTCCATGGACTGTATAGTCCGTGGGGTCGCAAAGAGTCGGACACAGCGACTTTTCCTTTCACTTTTGGAGGCCATTTCGCCGACACGTGTCCAGCGAAAGCCTC	BTALUL1
M00292:89:000000000-AGFDH:1:2111:13679:15629	AGAGACGCCGCAAAATGAATTTGTGTCTCTACTGTGCCAATGCCATGTGGGAGACCTGGGTTCAATCCCTGGGTTGGGAAGATCCCCTGGAGAAAGGAAAGACTACCCACTCCGGTATTCTGTCCTGGAGAATTCCATGGACTGTATAGTCCGTGGGGTCGCAAAGAGTCGGACACAGCGACTTTTCCTTTCACTTTTGGAGGCCATTTCGCCGACACGTGTCCAGCGAAAGCCTC	BTALUL1
M00292:89:000000000-AGFDH:1:2111:14674:2698	AGAGACGCCGCAAAATGAATTTGTGTCTCTACTGTGGCAATGCCATGTGGGAGACCTGGGTTCAATCCCTGGGTTGGGAAGATCCCCTGGAGAAAGGAAAGACTACCCACTCCGGTATTCTGTCCTGGAGAATTCCATGGACTGTATAGTCCGTGGGGTCGCAAAGAGTCGGACACAGCGACTTTTCCTTTCACTTTTGGAGGCCATTTCGCCGACACGTGTCCAGCGAAAGCCTC	BTALUL1
M00292:89:000000000-AGFDH:1:2111:14908:14343	AGAGACGCCGCAAAATGAATTTGTGTCTCTACTGTGCCAATGCCATGTGGGAGACCTGGGTTCAATCCCTGGGTTGGGAAGATCCCCTGGAGAAAGGAAAGACTACCCACTCCGGTATTCTGTCCTGGAGAATTCCATGGACTGTATAGTCCGTGGGGTCGCAAAGAGTCGGACACAGCGACTTTTCCTTTCACTTTTGGAGGCCATTTCGCCGACACGTGTCCAGCGAAAGCCTC	BTALUL1
M00292:89:000000000-AGFDH:1:2111:14973:15474	AGAGACGCCGCAAAATGAATTTGTGTCTCTACTGTGGCAATGCCATGTGGGAGACCTGGGTTCAATCCCTGGGTTGGGAAGATCCCCTGGAGAAAGGAAAGACTACCCACTCCGGTATTCTGTCCTGGAGAATTCCATGGACTGTATAGTCCGTGGGGTCGCAAAGAGTCGGACACAGCGACTTTTCCTTTCACTTTTGGAGGCCATTTCGCCGACACGTGTCCAGCGAAAGCCTC	BTALUL1
M00292:89:000000000-AGFDH:1:2111:15397:23005	AGAGACGCCGCAAAATGAATTTGTGTCTCTACTGTGCCAATGCCATGTGGGAGACCTGGGTTCAATCCCTGGGTTGGGAAGATCCCCTGGAGAAAGGAAAGACTACCCACTCCGGTATTCTGTCCTGGAGAATTCCATGGACTGTATAGTCCGTGGGGTCGCAAAGAGTCGGACACAGCGACTTTTCCTTTCACTTTTGGAGGCCATTTCGCCGACACGTGTCCAGCGAAAGCCTC	BTALUL1
M00292:89:000000000-AGFDH:1:2111:15476:22821	AGAGACGCCGCAAAATGAATTTGTGTCTCTACTGTGGCAATGCCATGTGGGAGACCTGGGTTCAATCCCTGGGTTGGGAAGATCCCCTGGAGAAAGGAAAGACTACCCACTCCGGTATTCTGTCCTGGAGAATTCCATGGACTGTATAGTCCGTGGGGTCGCAAAGAGTCGGCCACAGCGACTTTTCCTTTCACTTTTGGAGGCCATTTCGCCGACACGTGTCCAGCGAAAGCCTC	BTALUL1
M00292:89:000000000-AGFDH:1:2111:16376:2177	AGAGACGCCGCAAAATGAATTTGTGTCTCTACTGTGGCAATGCCATGTGGGAGACCTGGGTTCAATCCCTGGGTTGGGAAGATCCCCTGGAGAAAGGAAAGACTACCCACTCCGGTATTCTGTCCTGGAGAATTCCATGGACTGTATAGTCCGTGGGGTCGCAAAGAGTCGGACACAGCGACTTTTCCTTTCACTTTTGGAGGCCATTTCGCCGACACGTGTCCAGCGAAAGCCTC	BTALUL1
M00292:89:000000000-AGFDH:1:2111:16993:2724	AGAGACGCCGCAAAATGAATTTGTGTCTCTACTGTGGCAATGCCATGTGGGAGACTTGGGTTCAATCCCTGGGTTGGGAAGATCCCCTGGAGAAAGGAAAGACTACCCACTCCGGTATTCTGTCCTGGAGAATTCCATGGACTGTATAGTCCGTGGGGTCGCAAAGAGTCGGACACAGCGACTTTTCCTTTCACTTTTGGAGGCCATTTCGCCGACACGTGTCCAGCGAAAGCCTC	BTALUL1
M00292:89:000000000-AGFDH:1:2111:17573:9348	AGAGACGCCGCAAAATGAATTTGTGTCTCTACTGTGGCAATGCCATGTGGGAGACCTGGGTTCAATCCCTGGGTTGGGAAGATCCCCTGGAGAAAGGAAAGACTACCCACTCCGGTATTCTGTCCTGGAGAATTCCATGGACTGTATAGTCCGTGGGGTCGCAAAGAGTCGGACACAGCGACTTTTCCTTTCACTTTTGGAGGCCATTTCGCCGACACGTGTCCAGCGAAAGCCTC	BTALUL1
M00292:89:000000000-AGFDH:1:2111:19778:21574	AGAGACGCCGCAAAATGAATTTGTGTCTCTACTGTGGCAATGCCATGTGGGAGACCTGGGTTCAATCCCTGGGTTGGGAAGATCCCCTGGAGAAAGGAAAGACTCCCCACTCCGGTATTCTGTCCTGGAGAATTCCATGGACTGTATAGTCCGTGGGGTCGCAAAGAGTCGGACACAGCGACTTTTCCTTTCACTTTTGGAGGCCATTTCGCCGACACGTGTCCAGCGAAAGCCTC	BTALUL1
M00292:89:000000000-AGFDH:1:2111:19872:11125	AGAGACGCCGCAAAATGAATTTGTGTCTCTACTGTGGCAATGCCATGTGGGAGACCTGGGTTCAATCCCTGGGTTGGGAAGATCCCCTGGAGAAAGGAAAGACTACCCACTCCGGTATTCTGTCCTGGAGAATTCCATGGACTGTATAGTCCGTGGGGTCGCAAAGAGTCGGACACAGCGACTTTTCCTTTCACTTTTGGAGGCCATTTCGCCGACACGTGTCCAGCGAAAGCCTC	BTALUL1
M00292:89:000000000-AGFDH:1:2111:20138:24417	AGAGACGCCGCAAAATGAATTTGTGTCTCTACTGTGGCAATGCCATGTGGGAGACCTGGGTTCAATCCCTGGGTTGGGAAGATCCCCTGGAGAAAGGAAAGACTACCCACTCCGGTATTCTGTCCTGGAGAATTCCATGGACTGTATAGTCCGTGGGGTCGCAAAGAGTCGGACACAGCGACTTTTCCTTTCACTTTTGGAGGCCATTTCGCCGACACGTGTCCAGCGAAAGCCTC	BTALUL1
M00292:89:000000000-AGFDH:1:2111:20228:4281	AGAGACGCCGCAAAATGAATTTGTGTCTCTACTGTGGCAATGCCATGTGGGAGACCTGGGTTCAATCCCTGGGTTGGGAAGATCCCCTGGAGAAAGGAAAGACTACCCACTCCGGTATTCTGTCCTGGAGAATTCCATGGACTGTATAGTCCGTGGGGTCGCAAAGAGTCGGACACAGCGACTTTTCCTTTCACTTTTGGAGGCCATTTCGCCGACACGTGTCCAGCGAAAGCCTC	BTALUL1
M00292:89:000000000-AGFDH:1:2111:22997:5636	AGAGACGCCGCAAAATGAATTTGTGTCTCTACTGTGGCAATGCCATGTGGGAGACCTGGGTTCAATCCCTGGGTTGGGAAGATCCCCTGGAGAAAGGAAAAACTACCCACTCCGGTATTCTGTCCTGGAGAATTCCATGGACTGTATAGTCCGTGGGGTCGCAAAGAGTCGGACACAGCGACTTTTCCTTTCACTTTTGGAGGCCATTTCGCCGACACGTGTCCAGCGAAAGCCTC	BTALUL1
M00292:89:000000000-AGFDH:1:2111:23459:12302	AGAGACGCCGCAAAATGAATTTGTGTCTCTACTGTGGCAATGCCATGTGGGAGACCTGGGTTCAATCCCTGGGTTGGGAAGATCCCCTGGAGAAAGGAAAGACTACCCACTCCGGTATTCTGTCCTGGAGAATTCCATGGACTGTATAGTCCGTGGGGTCGCAAAGAGTCGGACACAGCGACTTTTCCCTTCACTTTTTGAGGCCATTTCGCCGACACGTGTCCAGCGAAAGCCTC	BTALUL1
M00292:89:000000000-AGFDH:1:2111:3485:16609	AGAGACGCCGCAAAATGAATTTGTGTCTCTACTGTGCCAATGCCATGTGGGAGACCTGGGTTCAATCCCTGGGTTGGGAAGATCCCCTGGAGAAAGGAAAGACTACCCACTCCGGTATTCTGTCCTGGAGAATTCCATGGACTGTATAGTCCGTGGGGTCGCAAAGAGTCGGACACAGCGACTTTTCCTTTCACTTTTGGAGGCCATTTCGCCGACACGTGTCCAGCGAAAGCCTC	BTALUL1
M00292:89:000000000-AGFDH:1:2111:3634:9756	AGAGACGCCGCAAAATGAATTTGTGTCTCTACTGTGGCAATGCCATGTGGGAGACCTGGGTTCAATCCCTGGGTTGGGAAGATCCCCTGGAGAAAGGAAAGACTACCCACTCCGGTATTCTGTCCTGGAGAATTCCATGGACTGTATAGTCCGTGGGGTCGCAAAGAGTCGGACACAGCGACTTTTCCTTTCACTTTTGGAGGCCATTTCGCCGACACGTGTCCAGCGAAAGCCTC	BTALUL1
M00292:89:000000000-AGFDH:1:2111:4985:14553	AGAGACGCCGCAAAATGAATTTGTGTCTCTACTGTGGCAATGCCATGTGGGAGACCTGGGTTCAATCCCTGGGTTGGGAAGATCCCCTGGAGAAAGGAAAGACTACCCACTCCGGTATTCTGTCCTGGAGAATTCCATGGACTGTATAGTCCGTGGGGTCGCAAAGAGTCGGACACAGCGACTTTTCCTTTCACTTTTGGAGGCCATTTCGCCGACACGTGTCCAGCGAAAGCCTC	BTALUL1
M00292:89:000000000-AGFDH:1:2111:5521:19098	AGAGACGCCGCAAAATGAATTTGTGTCTCTACTGTGCCAATGCCATGTGGGAGACCTGGGTTCAATCCCTGGGTTGGGAAGATCCCCTGGAGAAAGGAAAGACTACCCACTCCGGTATTCTGTCCTGGAGAATTCCATGGACTGTATAGTCCGTGGGGTCGCAAAGAGTCGGACACAGCGACTTTTCCTTTCACTTTTGGAGGCCATTTCGCCGACACGTGTCCAGCGAAAGCCTC	BTALUL1
M00292:89:000000000-AGFDH:1:2111:5798:15321	AGAGACGCCGCAAAATGAATTTGTGTCTCTACTGTGCCAATGCCATGTGGGAGACCTGGGTTCAATCCCTGGGTTGGGAAGATCCCCTGGAGAAAGGAAAGACTACCCACTCCGGTATTCTGTCCTGGAGAATTCCATGGACTGTATAGTCCGTGGGGTCGCAAAGAGTCGGACACAGCGACTTTTCCTTTCGCTTTTGGAGGCCATTTCGCCGACACGTGTCCAGCGAAAGCCTC	BTALUL1
M00292:89:000000000-AGFDH:1:2111:6770:12020	AGAGACGCCGCAAAATGAATTTGTGTCTCTACTGTGGCAATGCCATGTGGGAGACCTGGGTTCAATCCCTGGGTTGGGAAGATCCCCTGGAGAAAGGAAAGACTACCCACTCCGGTATTCTGTCCTGGAGAATTCCATGGACTGTATAGTCCGTGGGGTCGCAAAGAGTCGGACACAGCGACTTTTCCTTTCACTTTTGGAGGCCATTTCGCCGACACGTGTCCAGCGAAAGCCTC	BTALUL1
M00292:89:000000000-AGFDH:1:2111:9366:17671	AGAGACGCCGCAAAATGAATTTGTGTCTCTACTGTGGCAATGCCATGTGGGAGACCTGGGTTCAATCCCTGGGTTGGGAAGATCCCCTGGAGAAAGGAAAGACTACCCACTCCGGTATTCTGTCCTGGAGAATTCCATGGACTGTATAGTCCGTGGGGTCGCAAAGAGTCGGACACAGCGACTTTTCCTTTCACTTTTGGAGGCCATTTCGCCGACACGTGTCCAGCGAAAGCCTC	BTALUL1
M00292:89:000000000-AGFDH:1:2111:9431:12919	AGAGACGCCGCAAAATGAATTTGTGTCTCTACTGTGGCAATGCCATGTGGGAGACCTGGGTTCAATCCCTGGGTTGGGAAGATCCCCTGGAGAAAGGAAAGACTACCCACTCCGGTATTCTGTCCTGGAGAATTCCATGGACTGTATAGTCCGTGGGGTCGCAAAGAGTCGGACACAGCGACTTTTCCTTTCACTTTTGGAGGCCATTTCGCCGACACGTGTCCAGCGAAAGCCTC	BTALUL1
M00292:89:000000000-AGFDH:1:2112:10025:14476	AGAGACGCCGCAAAATGAATTTGTGTCTCTACTGTGGCAATGCCATGTGGGAGACCTGGGTTCAATCCCTGGGTTGGGAAGATCCCCTGGAGAAAGGAAAGACTACCCACTCCGGTATTCTGTCCTGGAGAATTCCATGGACTGTATAGTCCGTGGGGTCGCAAAGAGTCGGACACAGCGACTTTTCCTTTCACTTTTGGAGGCCATTTCGCCGACACGTGTCCAGCGAAAGCCTC	BTALUL1
M00292:89:000000000-AGFDH:1:2112:10680:20426	AGAGACGCCGCAAAATGAATTTGTGTCTCTACTGTGGCAATGCCATGTGGGAGACCTGGGTTCAATCCCTGGGTTGGGAAGATCCCCTGGAGAAAGGAAAGACTACCCACTCCGGTATTCTGTCCTGGAGAATTCCATGGACTGTATAGTCCGTGGGGTCGCAAAGAGTCGGACACAGCGACTTTTCCTTTCACTTTTGGAGGCCATTTCGCCGACACGTGTCCAGCGAAAGCCTC	BTALUL1
M00292:89:000000000-AGFDH:1:2112:13141:5864	AGAGACGCCGCAAAATGAATTTGTGTCTCTACTGTGGCAATGCCATGTGGGAGACCTGGGTTCAATCCCTGGGTTGGGAAGATCCCCTGGAGAAAGGAAAGACTACCCACTCCGGTATTCTGTCCTGGAGAATTCCATGGACTGTATAGTCCGTGGGGTCGCAAAGAGTCGGACACAGCGACTTTTCCTTTCACTTTTGGAGGCCATTTCGCCGACACGTGTCCAGCGAAAGCCTC	BTALUL1
M00292:89:000000000-AGFDH:1:2112:14205:16441	AGAGACGCCGCAAAATGAATTTGTGTCTCTACTGTGCCAATGCCATGTGGGAGACCTGGGTTCAATCCCTGGGTTGGGAAGATCCCCTGGAGAAAGGAAAGACTACCCACTCCGGTATTCTGTCCTGGAGAATTCCATGGACTGTATAGTCCGTGGGGTTGCAAAGAGTCGGACACAGCGACTTTTCCTTTCACTTTTGGAGGCCATTTCGCCGACACGTGTCCAGCGAAAGCCTC	BTALUL1
M00292:89:000000000-AGFDH:1:2112:15458:7830	AGAGACGCCGCAAAATGAATTTGTGTCTCTACTGTGGCAATGCCATGTGGGAGACCTGGGTTCAATCCCTGGGTTGGGAAGATCCCCTGGAGAAAGGAAAGACTACCCACTCCGGTATTCTGTCCTGGAGAATTCCATGGACTGTATAGTCCGTGGGGTCGCAAAGAGTCGGACACAGCGACTTTTCCTTTCACTTTTGGAGGCCATTTCGCCGACACGTGTCCAGCGAAAGCCTC	BTALUL1
M00292:89:000000000-AGFDH:1:2112:16870:17581	AGAGACGCCGCAAAATGAATTTGTGTCTCTACTGTGGCAATGCCATGTGGGAGACCTGGGTTCAATCCCTGGGTTGGGAAGATCCCCTGGAGAAAGGAAAGACTACCCACTCCGGTATTCTGTCCTGGAGAATTCCATGGACTGTATAGTCCGTGGGGTCGCAAAGAGTCGGACACAGCGACTTTTCCTTTCACTTTTGGAGGCCATTTCGCCGACACGTGTCCAGCGAAAGCCTC	BTALUL1
M00292:89:000000000-AGFDH:1:2112:19712:11900	AGAGACGCCGCAAAATGAATTTGTGTCTCTACTGTGGCAATGCCATGTGGGAGACCTGGGTTCAATCCCTGGGTTGGGAAGATCCCCTGGAGAAAGGAAAGACTACCCACTCCGGTATTCTGTCCTGGAGAATTCCATGGACTGAATAGTCCGTGGGGTCGCAAAGAGTCGGACACAGCGACTTTTCCTTTCACTTTTGGAGGCCATTTCGCCGACACGTGTCCAGCGAAAGCCTC	BTALUL1
M00292:89:000000000-AGFDH:1:2112:20111:13455	AGAGACGCCGCAAAATGAATTTGTGTCTCTACTGTGCCAATGCCATGTGGGAGACCTGGGTTCAATCCCTGGGTTGGGAAGATCCCCTGGAGAAAGGAAAGACTACCCACTCCGGTATTCTGTCCTGGAGAATTCCATGGACTGTATAGTCCGTGGGGTCGCAAAGAGTCGGACACAGCGACTTTTCCTTTCACTTTTGGAGGCCATTTCGCCGACACGTGTCCAGCGAAAGCCTC	BTALUL1
M00292:89:000000000-AGFDH:1:2112:21199:14273	AGAGACGCCGCAAAATGAATTTGTGTCTCTACTGTGGCAATGCCATGTGGGAGACCTGGGTTCAATCCCTGGGTTGGGAAGATCCCCTGGAGAAAGGAAAGACTACCCACTCCGGTATTCTGTCCTGGAGAATTCCATGGACTGTATAGTCCGTGGGGTCGCAAAGAGTCGGACACAGCGACTTTTCCTTTCACTTTTGGAGGCCATTTCGCCGACACGTGTCCAGCGAAAGCCTC	BTALUL1
M00292:89:000000000-AGFDH:1:2112:22159:12134	AGAGACGCCGCAAAATGAATTTGTGTCTCTACTGTGGCAATGCCATGTGGGAGACCTGGGTTCAATCCCTGGGTTGGGAAGATCCCCTGGAGAAAGGAAAGACTACCCACTCCGGTATTCTGTCCTGGAGAATTCCATGGACTGTATAGTCCGTGGGGTCGCAAAGAGTCGGACACAGCGACTTTTCCTTTCACTTTTGGAGGCCATTTCGCCGACACGTGTCCAGCGAAAGCCTC	BTALUL1
M00292:89:000000000-AGFDH:1:2112:22365:18543	AGAGACGCCGCAAAATGAATTTGTGTCTCTACTGTGGCAATGCCATGTGGGAGACCTGGGTTCAATCCCTGGGTTGGGAAGATCCCCTGGAGAAAGGAAAGACTACCCACTCCGGTATTCTGTCCTGGAGAATTCCATGGACTGTATAGTCCGTGGGGTCGCAAAGAGTCGGACACAGCGACTTTTCCTTTCACTTTTGGAGGCCATTTCGCCGACACGTGTCCAGCGAAAGCCTC	BTALUL1
M00292:89:000000000-AGFDH:1:2112:22378:9170	AGAGACGCCGCAAAATGAATTTGTGTCTCTACTGTGGCAATGCCATGTGGGAGACCTGGGTTCAATCCCTGGGTTGGGAAGATCCCCTGGAGAAAGGAAAGACTACCCACTCCGGTATTCTGTCCTGGAGAATTCCATGGACTGTATAGTCCGTGGGGTCGCAAAGAGTCGGACACAGCGACTTTTCCTTTCACTTTTGGAGGCCATTTCGCCGACACGTGTCCAGCGAAAGCCTC	BTALUL1
M00292:89:000000000-AGFDH:1:2112:23300:21049	AGAGACGCCGCAAAATGAATTTGTGTCTCTACTGTGGCAATGCCATGTGGGAGACCTGGGTTCAATCCCTGGGTTGGGAAGATCCCCTGGAGAAAGGAAAGACTACCCACTCCGGTATTCTGTCCTGGAGAATTCCATGGACTGTATAGTCCGTGGGGTCGCATAGAGCCGGACACAGCGACTTTTCCTTTCACTTTTGGAGGCCATTTCGCCGACACGTGTCCAGCGAAAGCCTC	BTALUL1
M00292:89:000000000-AGFDH:1:2112:23319:21048	AGAGACGCCGCAAAATGAATTTGTGTCTCTACTGTGGCAATGCCATGTGGGAGACCTGGGTTCAATCCCTGGGTTGGGAAGATCCCCTGGAGAAAGGAAAGACTACCCACTCCGGTATTCTGTCCTGGAGAATTCCATGGACTGTATAGTCCGTGGGGTCGCATAGAGCCGGACACAGCGACTTTTCCTTTCACTTTTGGAGGCCATTTCGCCGACACGTGTCCAGCGAAAGCCTC	BTALUL1
M00292:89:000000000-AGFDH:1:2112:24002:3865	AGAGACGCCGCAAAATGAATTTGTGTCTCTACTGTGGCAATGCCATGTGGGAGACCTGGGTTCAATCCCTGGGTTGGGAAGATCCCCTGGAGAAAGGAAAGACTACCCACTCCGGTATTCTGTCCTGGAGAATTCCATGGACTGTATAGTCCGTGGGGTCGCAAAGAGTCGGACACAGCGACTTTTCCTTTCACTTTTGGAGGCCATTTCGCCGACACGTGTCCAGCGAAAGCCTC	BTALUL1
M00292:89:000000000-AGFDH:1:2112:24744:11230	AGAGACGCCGCAAAATGAATTTGTGTCTCTACTGTGGCAATGCCATGTGGGAGACCTGGGTTCAATCCCTGGGTTGGGAAGATCCCCTGGAGAAAGGAAAGACTACCCACTCCGGTATTCTGTCCTGGAGAATTCCATGGACTGTATAGTCCGTGGGGTCGCAAAGAGTCGGACACAGCGACTTTTCCTTTCACTTTTGGAGGCCATTTCGCCGACACGTGTCCAGCGAAAGCCTC	BTALUL1
M00292:89:000000000-AGFDH:1:2112:25919:22788	AGAGACGCCGCAAAATGAATTTGTGTCTCTACTGTGGCAATGCCATGTGGGAGACCTGGGTTCAATCCCAGGGTTGGGAAGATCCCCTGGAGAAAGGAAAGACTACCCACTCCGGTATTCTGTCCTGGAGAATTCCATGGACTGTATAGTCCGTGGGGTCGCAAAGAGTCGGACACAGCGACTTTTCCTTTCACTTTTGGAGGCCATTTCGCCGACACGTGTCCAGCGAAAGCCTC	BTALUL1
M00292:89:000000000-AGFDH:1:2112:27307:10167	AGAGACGCCGCAAAATGAATTTGTGTCTCTACTGTGCCAATGCCATGTGGGAGACCTGGGTTCAATCCCTGGGTTGGGAAGATCCCCTGGAGAAAGGAAAGACTACCCACTCCGGTATTCTGTCCTGGAGAATTCCATGGACTGTATAGTCCGTGGGGTCGCAAAGAGTCGGACACAGCGACTTTTCCTTTCACTTTTGGAGGCCATTTCGCCGACACGTGTCCAGCGAAAGCCTC	BTALUL1
M00292:89:000000000-AGFDH:1:2112:27552:7980	AGAGACGCCGCAAAATGAATTTGTGTCTCTACTGTGGCAATGCCATGTGGGAGACCTGGGTTCAATCCCTGGGTTGGGAAGATCCCCTGGAGAAAGGAAAGACTACCCACTCCGGTATTCTGTCCTGGAGAATTCCATGGACTGTATAGTCCGTGGGGTCGCAAAGAGTCGGACACAGCGACTTTTCCTTTCACTTTTGGAGGCCATTTCGCCGACACGTGTCCAGCGAAAGCCTC	BTALUL1
M00292:89:000000000-AGFDH:1:2112:2958:11716	AGAGACGCCGCAAAATGAATTTGTGTCTCTACTGTGGCAATGCCATGTGGGAGACCTGGGTTCAATCCCTGGGTTGGGAAGATCCCCTGGAGAAAGGAAAGACTACCCACTCCGGTATTCTGTCCTGGAGAATTCCATGGACTGTATAGTCCGTGGGGTCGCAAAGAGTCGGACACAGCGACTTTTCCTTTCACTTTTGGAGGCCATTTCGCCGACACGTGTCCAGCGAAAGCCTC	BTALUL1
M00292:89:000000000-AGFDH:1:2112:3026:16601	AGAGACGCCGCAAAATGAATTTGTGTCTATACTGTGGCAATGCCATGTGGGAGACCTGGGTTCAGTCACTGGGTTGGGAAGATCCCCTGGAGAAAGGAAAGACTACCCACTCCGGTATTCTGTCCTGGAGAATTCCATGGACTGTATAGTCCGTGGGGTCGCAAAGAGTCGGACACAGCGACTTTTCCTTTCACTTTTGGAGGCCATTTCGCCGACACGTGTCCAGCGAAAGCCTC	BTALUL1
M00292:89:000000000-AGFDH:1:2112:4790:13432	AGAGACGCCGCAAAATGAATTTGTGTCTCTACTGTGCCAATGCCATGTGGGAGACCTGGGTTCAATCCCTGGGTTGGGAAGATCCCCTGGAGAAAGGAAAGACTACCCACTCCGGTATTCTGTCCTGGAGAATTCCATGGACTGTATAGTCCGTGGGGTCGCAAAGAGTCGGACACAGCGACTTTTCCTTTCACTTTTGGAGGCCATTTCGCCGACACGTGTCCAGCGAAAGCCTC	BTALUL1
M00292:89:000000000-AGFDH:1:2112:5144:16857	AGAGACGCCGCAAAATGAATTTGTGTCTCTACTGTGCCAATGCCATGTGGGAGACCTGGGTTCAATCCCTGGGTTGGGAAGATCCCCTGGAGAAAGGAAAGACTACCCACTCCGGTATTCTGTCCTGGAGAATTCCATGGACTGTATAGTCCGTGGGGTCGCAAAGAGTCGGACACAGCGACTTTTCCTTTCACTTTTGGAGGCCATTTCGCCGACACGTGTCCAGCGAAAGCCTC	BTALUL1
M00292:89:000000000-AGFDH:1:2112:6285:12425	AGAGACGCCGCAAAATGAATTTGTGTCTCTACTGTGCCAATGCCATGTGGGAGACCTGGGTTCAATCCCTGGGTTGGGAAGATCCCCTGGAGAAAGGAAAGACTACCCACTCCGGTATTCTGTCCTGGAGAATTCCATGGACTGTATAGTCCGTGGGGTCGCAAAGAGTCGGACACAGCGACTTTTCCTTTCACTTTTGGAGGCCATTTCGCCGACACGTGTCCAGCGAAAGCCTC	BTALUL1
M00292:89:000000000-AGFDH:1:2112:6819:15996	AGAGACGCCGCAAAATGAATTTGTGTCTCTACTGTGGCAATGCCATGTGGGAGACCTGGGTTCAATCCCTGGGTTGGGAAGATCCCCTGGAGAAAGGAAAGACTACCCACTCCGGTATTCTGTCCTGGAGAATTCCATGGACTGTATAGTCCGTGGGGTCGCAAAGAGTCGGACACAGCGACTTTTCCTTTCACTTTTGGAGGCCATTTCGCCGACACGTGTCCAGCGAAAGCCTC	BTALUL1
M00292:89:000000000-AGFDH:1:2112:8064:8675	AGAGACGCCGCAAAATGAATTTGTGTCTCTACTGTGGCAATGCCATGTGGGAGACCTGGGTTCAATCCCTGGGTTGGGAAGATCCCCTGGAGAAAGGAAAGACTACCCACTCCGGTATTCTGTCCTGGAGAATTCCATGGACTGTATAGTCCGTGGGGTCGCAAAGAGTCGGACACAGCGACTTTTCCTTTCACTTTTGGAGGCCATTTCGCCGACACGTGTCCAGCGAAAGCCTC	BTALUL1
M00292:89:000000000-AGFDH:1:2112:8577:12165	AGAGACGCCGCAAAATGAATTTGTGTCTCTACTGTGGCAATGCCATGTGGGAGACCTGGGTTCAATCCCTGGGTTGGGAAGATCCCCTGGAGAAAGGAAAGACTACCCACTCCGGTATTCTGTCCTGGAGAATTCCATGGACTGTATAGTCCGTGGGGTCGCAAAGAGTCGGACACAGCGACTTTTCCTTTCACTTTTGGAGGCCATTTCGCCGACACGTGTCCAGCGAAAGCCTC	BTALUL1
M00292:89:000000000-AGFDH:1:2112:9043:5064	AGAGACGCCGCAAAATGAATTTGTGTCTCTACTGTGGTAATGCCATGTGGGAGACCTGGGTTCAATCCCTGGGTTGGGAAGATCCCCTGGAGAAAGGAAAGACTACCCACTCCGGTATTCTGTCCTGGAGAATTCCATGGACTGAATAGTCCGTGGGGTCGCAAAGAGTCAGACACAGCGACTTTTCCTTTCACTTTTGGAGGCCATTTCGCCGACACGTGTCCAGCGAAAGCCTC	BTALUL1
M00292:89:000000000-AGFDH:1:2112:9198:7421	AGAGACGCCGCAAAATGAATTTGTGTCTCTACTGTGCCAATGCCATGTGGGAGACCTGGGTTCAATCCCTGGGTTGGGAAGATCCCCTGGAGAAAGGAAAGACTACCCACTCCGGTATTCTGTCCTGGAGAATTCCATGGACTGTATAGTCCGTGGGGTCGCAAAGAGTCGGACACAGCGACTTTTCCTTTCACTTTTGGAGGCCATTTCGCCGACACGTGTCCAGCGAAAGCCTC	BTALUL1
M00292:89:000000000-AGFDH:1:2112:9423:5123	AGAGACGCCGCAAAATGAATTTGTGTCTCTACTGTGGCAATGCCATGTGGGAGACCTGGGTTCAATCCCTGGGTTGGGAAGATCCCCTGGAGAAAGGAAAGACTACCCACTCCGGTATTCTGTCCTGGAGAATTCCATGGACTGTATAGTCCGTGGGGTCGCAAAGAGTCGGACACAGCGACTTTTCCTTTCACTTTTGGAGGCCATTTCGCCGACACGTGTCCAGCGAAAGCCTC	BTALUL1
M00292:89:000000000-AGFDH:1:2113:11201:19752	AGAGACGCCGCAAAATGAATTTGTGTCTCTACTGTGGCAATGCCATGTGGGAGACCTGGGTTCAATCCCTGGGTTGGGAAGATCCCCTGGAGAAAGGAAAGACTACCCACTCCGGTATTCTGTCCTGGAGAATTCCATGGACTGTATAGTCCGTGGGGTCGCAAAGAGTCGGACACAGCGACTTTTCCTTTCACTTTTGGAGGCCATTTCGCCGACACGTGTCCAGCGAAAGCCTC	BTALUL1
M00292:89:000000000-AGFDH:1:2113:11541:9121	AGAGACGCCGCAAAATGAATTTGTGTCTCTACTGTGGCAATGCCATGTGGGAGACCTGGGTTCAATCCCTGGGTTGGGAAGATCCCCTGGAGAAAGGAAAGACTTCCCACTCCGGTATTCTGTCCTGGAGAATTCCATGGACTGTATAGTCCGTGGGGTCGCAAAGAGTCGGACACAGCGACTTTTTCTTTCACTTTTGGAGACCATTTCGCCGACACGTGTCCAGCGAAAGCCTC	BTALUL1
M00292:89:000000000-AGFDH:1:2113:12576:22826	AGAGACGCCGCAAAATGAATTTGTGTCTCTACTGTGGCAATGCCATGTGGGAGACCTGGGTTCAATCCCTGGGTTGGGAAGATCCCCTGGAGAAAGGAAAGACTACCCACTCCGGTATTCTGTCCTGGAGAATTCCATGGACTGTATAGTCCGTGGGGTCGCAAAGAGTCGGACACAGCGACTTTTCCTTTCACTTTTGGAGGCCATTTCGCCGACACGTGTCCAGCGAAAGCCTC	BTALUL1
M00292:89:000000000-AGFDH:1:2113:14379:22187	AGAGACGCCGCAAAATGAATTTGTGTCTCTACTGTGGCAATGCCATGTGGGAGACCTGGGTTCAATCCCTGGGTTGGGAAGATCCCCTGGAGAAAGGAAAGACTACCCACTCCGGTATTCTGTCCTGGAGAATTCCATGGACTGTATAGTCCGTGGGGTCGCAAAGAGTCGGACACAGCGACTTTTCCTTTCACTTTTGGAGGCCATTTCGCCGACACGTGTCCAGCGAAAGCCTC	BTALUL1
M00292:89:000000000-AGFDH:1:2113:14412:9328	AGAGACGCCGCAAAATGAATTTGTGTCTCTACTGTGGCAATGCCATGTGGGAGACCTGGGTTCAATCCCTGGGTTGGGAAGATCCCCTGGAGAAAGGAAAGACTACCCACTCCGGTATTCTGTCCTGGAGAATTCCATGGACTGTACAGTCCGTGGGGTCGCAAAGAGTCGGACACAGCGACTTTTCCTTTCACTTTTGGAGGCCATTTCGCCGACACGTGTCCAGCGAAAGCCTC	BTALUL1
M00292:89:000000000-AGFDH:1:2113:14476:6870	AGAGACGCCGCAAAATGAATTTGTGTCTCTACTGTGGCAATGCCATGTGGGAGACCTGGGTTCAATCCCTGGGTTGGGAAGATCCCCTGGAGAAAGGAAAGACTACCCACTCCGGTATTCTGTCCTGGAGAATTCCATGGACTGTATAGTCCGTGGGGTCGCAAAGAGTCGGACACAGCGACTTTTCCTTTCACTTTTGGAGGCCATTTCGCCGACACGTGTCCAGCGAAAGCCTC	BTALUL1
M00292:89:000000000-AGFDH:1:2113:14768:17501	AGAGACGCCGCAAAATGAATTTGTGTCTCTACTGTGGCAATGCCATGTGGGAGACCTGGGTTCAATCCCTGGGTTGGGAAGATCCCCTGGAGAAAGGAAAGACTCCCCACTCCGGTACTCTGTCCTGGAGAATTCCATGGACTGTATAGTCCGTGGGGTCGCAAAGAGTCGGACACAGCGACTTTTCCTTTCACTTTTGGAGGCCATTTCGCCGACACGTGTCCAGCGAAAGCCTC	BTALUL1
M00292:89:000000000-AGFDH:1:2113:16370:9779	AGAGACGCCGCAAAATGAATTTGTGTCTCTACCGTGGCAATGCCATGTGGGAGACCTGGGTTCAATCCCTGGGTTGGGAAGATCCCCTGGAGAAAGGAAAGACTTCCCACTCCGGTATTCTGTCCTGGAGAATTCCATGGACTGTATAGTCCGTGGGGTCGCAAAGAGTCGGACACAGCGACTTTTCCTTTCACTTTTGGAGGCCATTTCGCCGACACGTGTCCAGCGAAAGCCTC	BTALUL1
M00292:89:000000000-AGFDH:1:2113:16488:13872	AGAGACGCCGCAAAATGAATTTGTGTCTCTACTGTGGCAATGCCATGTGGGAGACCTGGGTTCAATCCCTGGGTTGGGAAGATCCCCTGGAGAAAGGAAAGACTACCCACTCCGGTATTCTGTCCTGGAGAATTCCATGGACTGTATAGTCCGTGGGGTCGCAAAGAGTCGGACACAGCGACTTTTCCTTTCACTTTTGGAGGCCATTTCGCCGACACGTGTCCAGCGAAAGCCTC	BTALUL1
M00292:89:000000000-AGFDH:1:2113:16825:19018	AGAGACGCCGCAAAATGAATTTGTGTCTCTACTGTGGCAATGCCATGTGGGAGACCTGGGTTCAATCCCTGGGTTGGGAAGATCCCCTGGAGAAAGGAAAGACTACCCACTCCGGTATTCTGTCCTGGAGAATTCCATGGACTGTATAGTCCGTGGGGTCGCAAAGAGTCGGACACAGCGACTTTTCCTTTCACTTTTGGAGGCCATTTCGCCGACACGTGTCCAGCGAAAGCCTC	BTALUL1
M00292:89:000000000-AGFDH:1:2113:17083:5749	AGAGACGCCGCAAAATGAATTTGTGTCTCTACTGTGCCAATGCCATGTGGGAGACCTGGGTTCAATCCCTGGGTTGGGAAGATCCCCTGGAGAAAGGAAAGACTACCCACTCCGGTATTCTGTCCTGGAGAATTCCATGGACTGTATAGTCCGTGGGGTCGCAAAGAGTCGGACACAGCGACTTTTCCTTTCACTTTTGGAGGCCATTTCGCCGACACGTGTCCAGCGAAAGCCTC	BTALUL1
M00292:89:000000000-AGFDH:1:2113:20650:19198	AGAGACGCCGCAAAATGAATTTGTGTCTCTACTGTGCCAATGCCATGTGGGAGACCTGGGTTCAATCCCTGGGTTGGGAAGATCCCCTGGAGAAAGGAAAGACTACCCACTCCGGTATTCTGTCCTGGAGAATTCCATGGACTGTATAGTCCGTGGGGTCGCAAAGAGTCGGACACAGCGACTTTTCCTTTCACTTTTGGAGGCCATTTCGCCGACACGTGTCCAGCGAAAGCCTC	BTALUL1
M00292:89:000000000-AGFDH:1:2113:21202:21437	AGAGACGCCGCAAAATGAATTTGTGTCTCTACTGTGGCAATGCCATGTGGGAGACCTGGGTTCAATCCCTGGGTTGGGAAGATCCCCTGGAGAAAGGAAAGACTCCCCACTCCGGTATTCTGTCCTGGAGAATTCCATGGACTGTATAGTCCGTGGGGTCGCAAAGAGTCGGACACAGCGACTTTTCCTTTCACTTTTGGAGGCCATTTCGCCGACACGTGTCCAGCGAAAGCCTC	BTALUL1
M00292:89:000000000-AGFDH:1:2113:21837:13894	AGAGACGCCGCAAAATGAATTTGTGTCTCTACTGTGGCAATGCCATGTGGGAGACCTGGGTTCAATCCCTGGGTTGGGAAGATCCCCTGGAGAAAGGAAAGACTACCCACTCCGGTATTCTGTCCTGGAGAATTCCATGGACTGTATAGTCCGTGGGGTCGCAAAGAGTCGGACACAGCGACTTTTCCTTTCACTTTTGGAGGCCATTTCGCCGACACGTGTCCAGCGAAAGCCTC	BTALUL1
M00292:89:000000000-AGFDH:1:2113:22123:2848	AGAGACGCCGCAAAATGAATTTGTGTCTCTACTGTGCCAATGCCATGTGGGAGACCTGGGTTCAATCCCTGGGTTGGGAAGATCCCCTGGAGAAAGGAAAGACTACCCACTCCGGTATTCTGTCCTGGAGAATTCCATGGACTGTATAGTCCGTGGGGTCGCAAAGAGTCGGACACAGCGACTTTTCCTTTCACTTTTGGAGGCCATTTCGCCGACACGTGTCCAGCGAAAGCCTC	BTALUL1
M00292:89:000000000-AGFDH:1:2113:22208:18879	AGAGACGCCGCAAAATGAATTTGTGTCTCTACTGTGCCAATGCCATGTGGGAGACCTGGGTTCAATCCCTGGGTTGGGAAGATCCCCTGGAGAAAGGAAAGACTACCCACTCCGGTATTCTGTCCTGGAGAATTCCGTGGACTGTATAGTCCGTGGGGTCGCAAAGAGTCGGACACAGCGACTTTTCCTTTCACTTTTGGAGGCCATTTCGCCGACACGTGTCCAGCGAAAGCCTC	BTALUL1
M00292:89:000000000-AGFDH:1:2113:22278:12801	AGAGACGCCGCAAAATGAATTTGTGTCTCTACTGTGGCAATGCCATGTGGGAGACCTGGGTTCAATCCCTGGGTTGGGAAGATCCCCTGGAGAAAGGAAAGACTCCCCACTCCGGTATTCTGTCCTGGAGAATTCCATGGACTGTATAGTCCGTGGGGTCGCAAAGAGTCGGACACAGCGACTTTTCCTTTCACTTTTGGAGGCCATTTCGCCGACACGTGTCCAGCGAAAGCCTC	BTALUL1
M00292:89:000000000-AGFDH:1:2113:22429:8630	AGAGACGCCGCAAAATGAATTTGTGTCTCTACTGTGGCAATACCATGTGGGAGACCTGGGTTCAATCCCTGGGTTGGGAAGATCCCCTGGAGAAAGGAAAGACTACCCACTCCGGTATTCTGTCCTGGAGAATTCCATGGACTGTATAGTCCGTGGGGTCGCAAAGAGTCGGACACAGCGACTTTTCCTTTCACTTTTGGAGGCCATTTCGCCGACACGTGTCCAGCGAAAGCCTC	BTALUL1
M00292:89:000000000-AGFDH:1:2113:24394:23531	AGAGACGCCGCAAAATGAATTTGTGTCTCTACTGTGGCAATGCCATGTGGGAGACCTGGGTTCAATCCCTGGGTTGGGAAGATCCCCTGGAGAAAGGAAAGACTACCCACTCCGGTATTCTGTCCTGGAGAATTCCATGGACTGTATAGTCCGTGGGGTCGCAAAGAGTCGGACACATCGACTTTTCCTTTCACTTTTGGAGGCCATTTCGCCGACACGTGTCCAGCGAAAGCCTC	BTALUL1
M00292:89:000000000-AGFDH:1:2113:2690:12799	AGAGACGCCGCAAAATGAATTTGTGTCTCTACTGTGGCAATGCCATGTGGGAGACCTGGGTTCAATCCCTGGGTTGGGAAGATCCCCTGGAGAAAGGAAAGACTACCCACTCCGGTATTCTGTCCTGGAGAATTCCATGGACTGTATAGTCCGTGGGGTCGCAAAGAGTCGGACACAGCGGCTTTTCCTTTCACTTTTGGAGGCCATTTCGCCGACACGTGTCCAGCGAAAGCCTC	BTALUL1
M00292:89:000000000-AGFDH:1:2113:27977:6576	AGAGACGCCGCAAAATGAATTTGTGTCTCTACTGTGGCAATGCCATGTGGGAGACCTGGGTTCAATCCCTGGGTTGGGAAGATCCCCTGGAGAAAGGAAAGACTACCCACTCCGGTATTCTGTCCTGGAGAATTCCATGGACTGTATAGGCCGTGGGGTCGCAAAGAGTCGGACACAGCGACTTTTCCTTTCACTCTTGGAGGCCATTTCGCCGACACGTGTCCAGCGAAAGCCTC	BTALUL1
M00292:89:000000000-AGFDH:1:2113:28250:12921	AGAGACGCCGCAAAATGAATTTGTGTCTCTACTGTGGCAATGCCATGTGGGAGACCCGGGTTCAATCCCTGGGTTGGGAAGATCCCCTGGAGAAAGGAAAGACTACCCACTCCGGTATTCTGTCCTGGAGAATTCCATGGACTGTATAGTCCGTGGGGTCGCAAAGAGTCGGACACAGCGACTTTTCCTTTCACTTTTGGAGGCCATTTCGCCGACACGTGTCCAGCGAAAGCCTC	BTALUL1
M00292:89:000000000-AGFDH:1:2113:4075:15134	AGAGACGCCGCAAAATGAATTTGTGTCTCTACTGTGGCAATGCCATGTGGGAGACCTGGGTTCAATCCCTAGGTTGGGAAGATCCCCTGGAGAAAGGAAAGACTACCCACTCCGGTATTCTGTCCTGGAGAATTCCATGGACTGTATAGTCCGTGGGGTCGCAAAGAGTCGGACACAGCGACTCTTCCTTTCACTTTTGGAGGCCATTTCGCCGACACGTGTCCAGCGAAAGCCTC	BTALUL1
M00292:89:000000000-AGFDH:1:2113:4935:11135	AGAGACGCCGCAAAATGAATTTGTGTCTCTACTGTGGCAATGCCATGTGGGAGACCTGGGTTCAATCCCTGGGTTGGGAAGATCCCCTGGAGAAAGGAAAGACTACCCACTCCGGTATTCTGTCCTGGAGAATTCCATGGTCTGTATAGGCCGTGGGGTCGCAAAGAGTCGGACACAGCGACTTTTCCTTTCACTTTTGGAGGCCATTTCGCCGACACGTGTCCAGCGAAAGCCTC	BTALUL1
M00292:89:000000000-AGFDH:1:2113:5074:17272	AGAGACGCCGCAAAATGAATTTGTGTCTCTACTGTGCCAATGCCATGTGGGAGACCTGGGTTCAATCCCTGGGTTGGGAAGATCCCCTGGAGAAAGGAAAGACTACCCACTCCGGTATTCTGTCCTGGAGAATTCCATGGACTGTATAGTCCGTGGGGTCGCAAAGAGTCGGACACAGCGACTTTTCCTTTCACTTTTGGAGGCCATTTCGCCGACACGTGTCCAGCGAAAGCCTC	BTALUL1
M00292:89:000000000-AGFDH:1:2113:5592:5863	AGAGACGCCGCAAAATGAATTTGTGTCTCTACTGTGGCAATGCCATGTGGGAGACCTGGGTTCAATCCCTGGGTTGGGAAGATCCCCTGGAGAAAGGAAAGACTACCCACTCCGGTATTCTGTCCTGGAGAATTCCATGGACTGTATAGTCCGTGGGGTCGCAAAGAGTCGGACACAGCGACTTTTCCTTTCACTTTTGGAGGACATTTCGCCGACACGTGTCCAGCGAAAGCCTC	BTALUL1
M00292:89:000000000-AGFDH:1:2113:5857:13211	AGAGACGCCGCAAAATGAATTTGTGTCTCTACTGTGGCAATGCCATGTGGGAGACCTGGGTTCAATCCCTGGGTTGGGAAGATCCCCTGGAGAAAGGAAAGACTACCCACTCCGGTATTCTGTCCTGGAGAATTCCATGTACTGTATAGTCCGTGGGGTCGCAAAGAGTCGGACACAGCGACTTTTCCTTTCACTTTTGGAGGCCATTTCGCCGACACGTGTCCAGCGAAAGCCTC	BTALUL1
M00292:89:000000000-AGFDH:1:2113:6151:11072	AGAGACGCCGCAAAATGAATTTGTGTCTCTACTGTGGCAATGCCATGTGGGAGACCTGGGTTCAATCCCTGGGTTGGGAAGATCCCCTGGAGAAAGGAAAGACTACCCACTCCGGTATTCTGTCCTGGAGAATTCCATGGACTGTATAGTCCGTGGGGTCGCAAAGAGTCGGACACAGCGACTTTTCCTTTCACTTTTGGAGGCCATTTCGCCGACACGTGTCCAGCGAAAGCCTC	BTALUL1
M00292:89:000000000-AGFDH:1:2113:6545:3044	AGAGACGCCGCAAAATGAATTTGTGTCTCTACTGTGCCAATGCCATGTGGGAGACCTGGGTTCAATCCCTGGGTTGGGAAGATCCCCTGGAGAAAGGAAAGACTACCCACTCCGGTATTCTGTCCTGGAGAATTCCATGGACTGTATAGTCCGTGGGGTCGCAAAGAGTCGGACACAGCGACTTTTCCTTTCACTTTTGGAGGCCATTTCGCCGACACGTGTCCAGCGAAAGCCTC	BTALUL1
M00292:89:000000000-AGFDH:1:2113:6936:3507	AGAGACGCCGCAAAATGAATTTGTGTCTCTACTGTGGCAATGCCATGTGGGAGACCTGGGTTCAATCCCTGGGTTGGGAAGATCCCCTGGAGAAAGGAAAGACTACCCACTCCGGTATTCTGTCCTGGAGAATTCCATGGACTGTATAGTCCGTGGGGTCGCAAAGAGTCGGACACAGCGACTTTTCCTTTCACTTTTGGAGGCCATTTCGCCGACACGTGTCCAGCGAAAGCCTC	BTALUL1
M00292:89:000000000-AGFDH:1:2113:7422:20192	AGAGACGCCGCAAAATGAATTTGTGTCTCTACTGCGGCAATGCCATGTGGGAGACCTGGGTTCAATCCCTGGGTTGGGAAGATCCCCTGGAGAAAGGAAAGACTACCCACCCCGGTATTCTGTCCTGGAGAATTCCATGGACTGTATAGTCCGTGGGTCGCAAAGAGTCGGACACAGCGACTTTTCCTTTCACTTTTGGAGGCCATTTCGCCGACACGTGTCCAGCGAAAGCCTC	BTALUL1
M00292:89:000000000-AGFDH:1:2113:8180:22855	AGAGACGCCGCAAAATGAATTTGTGTCTCTACTGTGCCAATGCCATGTGGGAGACCTGGGTTCAATCCCTGGGTTGGGAAGATCCCCTGGAGAAAGGAAAGACTACCCACTCCGGTATTCTGTCCTGGAGAATTCCATGGACTGTATAGTCCGTGGGGTCGCAAAGAGTCGGACACAGCGACTTTTCCTTTCACTTTTGGAGGCCATTTCGCCGACACGTGTCCAGCGAAAGCCTC	BTALUL1
M00292:89:000000000-AGFDH:1:2113:9530:4909	AGAGACGCCGCAAAATGAATTTGTGTCTCTACTGTGGCAATGCCATGTGGGAGACCTGGGTTCAATCCCTGGGTTGGGAAGATCCCCTGGAGAAAGGAAAGACTACCCACTCCGGTATTCTGTCCTGGAGAATTCCATGGACTGTATAGTCCGTGGGGTCGCAAAGAGTCGGACACAGCGACTTTTCCTTTCACTTTTGGAGGCCATTTCGCCTACACGTGTCCAGCGAAAGCCTC	BTALUL1
M00292:89:000000000-AGFDH:1:2113:9649:24388	AGAGACGCCGCAAAATGAATTTGTGTCTCTACTGTGGCAATGCCATGTGGGAGACCTGGGTTCAATCCCTGGGTTGGGAAGATCCCCTGGAGAAAGGAAAGACTCCCCACTCCGGTATTCTGTCCTGGAGAATTCCATGGACTGTATAGTCCGTGGGGTCGCAAAGAGTCGGACACAGCGACTTTTCCTTTCACTTTTGGAGGCCATTTCGCCGACACGTGTCCAGCGAAAGCCTC	BTALUL1
M00292:89:000000000-AGFDH:1:2114:11202:13464	AGAGACGCCGCAAAATGAATTTGTGTCTCTACTGTGCCAATGCCATGTGGGAGACCTGGGTTCAATCCCTGGGTTGGGAAGATCCCCTGGAGAAAGGAAAGACTACCCACTCCGGTATTCTGTCCTGGAGAATTCCATGGACTGTATAGTCCGTGGGGTCGCAAAGAGTCGGACACAGCGACTTTTCCTTTCACTTTTGGAGGCCATTTCGCCGACACGTGTCCAGCGAAAGCCTC	BTALUL1
M00292:89:000000000-AGFDH:1:2114:12601:16066	AGAGACGCCGCAAAATGAATTTGTGTCTCTACTGTGCCAATGCCATGTGGGAGACCTGGGTTCAATCCCTGGGTTGGGAAGATCCCCTGGAGAAAGGAAAGACTACCCACTCCGGTATTCTGTCCTGGAGAATTCCATGGACTGTATAGTCCGTGGGGTCGTAAAGAGTCGGACACAGCGACTTTTCCTTTCACTTTTGGAGGCCATTTCGCCGACACGTGTCCAGCGAAAGCCTC	BTALUL1
M00292:89:000000000-AGFDH:1:2114:14171:17825	AGAGACGCCGCAAAATGAATTTGTGTCTCTACTGTGGCAATGCCATGTGGGAGACCTGGGTTCAATCCCTGGGTTGGGAAGATCCCCTGGAGAAAGGAAAGACTACCCACTCCGGTATTCTGTCCTGGAGAATTCCATGGACTGTATAGTCCGTGGGGTCGCAAAGAGTCGGACACAGCGACTTTTCCTTTCACTTTTGGAGGCCATTTCGCCGACACGTGTCCAGCGAAAGCCTC	BTALUL1
M00292:89:000000000-AGFDH:1:2114:14208:21976	AGAGACGCCGCAAAATGAATTTGTGTCTCTACTGTGGCAATGCCATGTGGGAGACCTGGGTTCAATCCCTGGGTTGGGAAGATCCCCTGGAGAAAGGAAAGACTACCCACTCCGGTATTCTGTCCTGGGGAATTCCATGGACTGTATAGTCCGTGGGGTCGCAAAGAGTCAGACACAGCGACTTTTCCTTTCACTTTTGGAGGCCATTTCGCCGACACGTGTCCAGCGAAAGCCTC	BTALUL1
M00292:89:000000000-AGFDH:1:2114:15072:12438	AGAGACGCCGCAAAATGAATTTGTGTCTCTACTGTGGCAATGCCATGTGGGAGACCTGGGTTCAATCCCTGGGTTGGGAAGATCCCCTGGAGAAAGGAAAGACTACCCACTCCGGTATTCTGTCCTGGAGAATTCCATGGACTGTATAGTCCGTGGGGTCGCAAAGAGTCGGACACAGCGACTTTTCCTTTCACTTTTGGAGGCCATTTCGCCGACACGTGTCCAGCGAAAGCCTC	BTALUL1
M00292:89:000000000-AGFDH:1:2114:15275:4631	AGAGACGCCGCAAAATGAATTTGTGTCTCTACTGTGCCAATGCCATGTGGGAGACCTGGGTTCAATCCCTGGGTTGGGAAGATCCCCTGGAGAAAGGAAAGACTACCCACTCCGGTATTCTGTCCTGGAGAATTCCATGGACTGTATAGTCCGTGGGGTCGCAAAGAGTCGGACACAGCGACTTTTCCTTTCACTTTTGGAGGCCATTTCGCCGACACGTGTCCAGCGAAAGCCTC	BTALUL1
M00292:89:000000000-AGFDH:1:2114:15284:3918	AGAGACGCCGCAAAATGAATTTGTGTCTCTACTGTGGCAATGCCATGTGGGAGACCTGGGTTCAATCCCTGGGTTGGGAAGATCCCCTGGAGAAAGGAAAGACTACCCACTCCGGTATTCTGTCCTGGAGGATTCCATGGACTGTATAGTCCGTGGGGTCGCAAAGAGTCGGACACAGCGACTTTTCCTTTCACTTTTGGAGGCCATTTCGCCGACACGTGTCCAGCGAAAGCCTC	BTALUL1
M00292:89:000000000-AGFDH:1:2114:17317:9655	AGAGACGCCGCAAAATGAATTTGTGTCTCTACTGTGGCAATGCCATGTGGGAGACCTGGGTTCAATCCCTGGGTTGGGAAGATCCCCTGGAGAAAGGAAAGACTACCCACTCCGGTATTCTGTCCTGGAGAATTCCATGGACTGTATAGTCCGTGGGGTCGCAAAGAGTCGGACACAGCGACTTTTCCTTTCACCTTTGGAGGCCATTTCGCCGACACGTGTCCAGCGAAAGCCTC	BTALUL1
M00292:89:000000000-AGFDH:1:2114:18043:11411	AGAGACGCCGCAAAATGAATTTGTGTCTCTACTGTGGCAATGCCATGTGGGAGACCTGGGTTCAATCCCTGGGTTGGGAAGATCCCCTGGAGAAAGGAAAGACTACCCACTCCGGTATTCTGTCCTGGAGAATTCCATGGACTGTATAGTCCGTGGGGTCGCAAAGAGTCGGACACAGCGACTTTTCCTTTCACTTTTGGAGGCCATTTCGCCGACACGTGTCCAGCGAAAGCCTC	BTALUL1
M00292:89:000000000-AGFDH:1:2114:19367:15589	AGAGACGCCGCAAAATGAATTTGTGTCTCTACTGTGGCAATGCCATGTGGGAGACCTGGGTTCAATCCCTGGGTTGGGAAGATCCCCTGGAGAAAGGGAAGACTACCCACTCCGGTATTCTGTCCTGGAGAATTCCATGGACTGTATAGTCCGTGGGGTCGCAAAGAGTCGGACACAGCGACTTTTCCTTTCACTTTTGGAGGCCATTTCGCCGACACGTGTCCAGCGAAAGCCTC	BTALUL1
M00292:89:000000000-AGFDH:1:2114:21070:15788	AGAGACGCCGCAAAATGAATTTGTGTCTCTACTGTGGCAATGCCATGTGGGAGACCTGGGTTCAATCCCTGGGTTGGGAAGATCCCCTGGAGAAAGGAAAGACTACCCACTCCGGTATTCTGTCCTGGAGAATTCCATGGACTGTATAGTCCGTGGGGTCGCAAAGAGTCGGACACAGCGACTTTTCCTTTCACTTTTGGAGGCCATTTCGCCGACACGTGTCCAGCGAAAGCCTC	BTALUL1
M00292:89:000000000-AGFDH:1:2114:21473:15118	AGAGACGCCGCAAAATGAATTTGTGTCTCCACTGTGGCAATGCCATGTGGGAGACCTGGGTTCAATCCCTGGGTTGGGAAGATCCCCTGGAGAAAGGGAAGACTACCCACTCCGGTATTCTGTCCTGGAGAATTCCATGGACTGTATAGTCCGTGGGGTCGCAAAGAGTCGGACACAGCGACTTTTCCTTTCACTTTTGGAGGCCATTTCGCCGACACGTGTCCAGCGAAAGCCTC	BTALUL1
M00292:89:000000000-AGFDH:1:2114:25370:9579	AGAGACGCCGCAAAATGAATTTGTGTCTCTACTGTGGCAATGCCATGTGGGAGACCTGGGTTCAATCCCTGGGTTGGGAAGATCCCCTGGAGAAAGGAAAGACTACCCACTCCGGTATTCTGTCCTGGAGAATTCCATGGACTGTATAGTCCGTGGGGTCGCAAAGAGTCGGACACAGCGACTTTTCCTTTCACTTTTGGAGGCCATTTCGCCGACACGTGTCCAGCGAAAGCCTC	BTALUL1
M00292:89:000000000-AGFDH:1:2114:25668:4022	AGAGACGCCGCAAAATGAATTTGTGTCTCTACTGTGGCAATGCCATGTGGGAGACCTGGGTTCAATCCCTGGGTTGGGAAGATCCCCTGGAGAAAGGAAAGACTACCCACTCCGGTATTCTGTCCTGGAGAATTCCATGGACTGTATAGTCCGTGGGGTCGCAAAGAGTCGGACACAGCGACTTTTCCTTTCACTTTTGGAGGCCATTTCGCCGACACGTGTCCAGCGAAAGCCTC	BTALUL1
M00292:89:000000000-AGFDH:1:2114:25680:4035	AGAGACGCCGCAAAATGAATTTGTGTCTCTACTGTGGCAATGCCATGTGGGAGACCTGGGTTCAATCCCTGGGTTGGGAAGATCCCCTGGAGAAAGGAAAGACTACCCACTCCGGTATTCTGTCCTGGAGCATTCCATGGACTGTATAGTCCGTGGGGTCGCAAAGAGTCGGACACAGCGACTTTTCCTTTCACTTTTGGAGGCCATTTCGCCGACACGTGTCCAGCGAAAGCCTC	BTALUL1
M00292:89:000000000-AGFDH:1:2114:28254:14101	AGAGACGCCGCAAAATGAATTTGTGTCTCTACTGTGGCAATGCCATGTGGGAGACCTGGGTTCAATCCCTGGGTTGGGAAGATCCCCTGGAGAAAGGAAAGACTACCCACTCCGGTATTCTGTCCTGGAGAATTCCATGGACTGTATAGTCCGTGGGGTCACAAAGAGTCGGACACAGCGACTTTTCCTTTCACTTTTGGAGGCCATTTCGCCGACACGTGTCCAGCGAAAGCCTC	BTALUL1
M00292:89:000000000-AGFDH:1:2114:28269:14091	AGAGACGCCGCAAAATGAATTTGTGTCTCTACTGTGGCAATGCCATGTGGGAGACCTTGGTTCAATCCCTGGGTTGGGAAGATCCCCTGGAGAAAGGAAAGACTACCCACTCCGATATTCTGTCCTGTAGAATTCCATAGACTGTATAGTGCGTGGGGTCACAAAGAGTCGGACACAGCGACTTTTCCTTTCACTTTTGGAGGCCATTTCGCCGACACGTGTCCAGCGAAAGCCTC	BTALUL1
M00292:89:000000000-AGFDH:1:2114:28553:12501	AGAGACGCCGCAAAATGAATTTGTGTCTCTACTGTGGCAATGCCATGTGGGAGACCTGGGTTCAATCCCTGGGTTGGGAAGATCCCCTGGAGAAAGGAAAGACTACCCACTCCGGTATTCTGTCCTGGAGAATTCCATGGACTGTATAGTCCGTGGGGTCGCAAAGAGTCGGACACAGCGACTTTTCCTTTCACTTTTGGAGGCCATTTCGCCGACACGTGTCCAGCGAAAGCCTC	BTALUL1
M00292:89:000000000-AGFDH:1:2114:28839:9774	AGAGACGCCGCAAAATGAATTTGTGTCTCTACTGTGGCAATGCCATGTGGGAGACCTGGGTTCAATCCCTGGGTTGGGAAGATCCCCTGGAGAAAGGAAAGACTACCCACTCCGGTATTCTGTCCTGGAGAATTCCATGGACTGTATAGTCCGTGGGGTCGCAAAGAGTCGGACACAGCGCCTTTTCCTTTCACTTATGGAGGCCATTTCGCCGACACGTGTCCAGCGAAAGCCTC	BTALUL1
M00292:89:000000000-AGFDH:1:2114:4642:4764	AGAGACGCCGCAAAATGAATTTGTGTCTCTACTGTGGCAATGCCATGTGGGAGACCTGGGTTCAATCCCTGGGTTGGGAAGATCCCCTGGAGAAAGGAAAGACTACCCACTCCGGTATTCTGTCCTGGAGAATCCCATGGACTGTATAGTCCGTGGGGTCGCAAAGAGTCGGACACAGCGACTTTTCCTTTCACTTTTGGAGGCCATTTCGCCGACACGTGTCCAGCGAAAGCCTC	BTALUL1
M00292:89:000000000-AGFDH:1:2114:5390:20863	AGAGACGCCGCAAAATGAATTTGTGTCTCTACTGTGGCAATGCCATGTGGGAGACCTGGGTTCAATCCCTGGGTTGGGAAGATCCCCTGGAGAAAGGAAAGACTACCCACTCCGGTATTCTGTCCTGGAGAATTCCATGGACTGTATAGTCCGTGGGGTCGCAAAGAGTCGGACACAGCGACTTTTCCTTTCACTTTTGGAGGCCATTTCGCCGACACGTGTCCAGCGAAAGCCTC	BTALUL1
M00292:89:000000000-AGFDH:1:2114:6378:18776	AGAGACGCCGCAAAATGAATTTGTGTCTCTACTGTGGCAATGCCATGTGGGAGACCTGGGTTCAATCCCCGGGTTGGGAAGATCCCCTGGAGAAAGGAAAGACTACCCACTCCGGTATTCTGTCCTGGAGAATTCCATGGACTGTATAGTCCGTGGGGTCGCAAAGAGTCGGACACAGCAACTTTTCCTTTCACTTTTGGAGGCCATTTCGCCGACACGTGTCCAGCGAAAGCCTC	BTALUL1
M00292:89:000000000-AGFDH:1:2114:9802:5741	AGAGACGCCGCAAAATGAATTTGTGTCTCTACTGTGGCAATGCCATGTGGGAGACCTGGGTTCAATCCCTGGGTTGGGAAGATCCCCTGGAGAAAGGAAAGACTACCCACTCCGGTATTCTGTCCTGGAGAATTCCATGGACTGAATAGTCCGTGGGGACGCAAAGAGTCGGACACAGCGACTTTTCCTTTCACTTTTGGAGGCCATTTCGCCGGCACGTGTCCAGCGAAAGCCTC	BTALUL1
M00292:89:000000000-AGFDH:1:2114:9813:5725	AGAGACGCCGCAAAATGAATTTGTGTCTCTACTGTGGCAATGCCAGGTGGGAGACCTGGGTTCAATCCCTGGGTTGGGAAGATCCCCTGGAGAAAGGAAAGACTACCCAATCCGGTATTCTGTCCTGGAGGAATCCATAGACTGAATAGTCCGTCAGGACGCAAAGAGTCGGACAAAGCGACTTTTCCTTTCACTTTTGGAGGCCATTTCGCCGACACGTGTCCAGCGAAAGCCTC	BTALUL1
M00292:89:000000000-AGFDH:1:2115:11849:20075	AGAGACGCCGCAAAATGAATTTGTGTCTCTACTGTGGCAATGCCATGTGGGAGACCTGGGTTCAATCCCTGGGTTGGGAAGATCCCCTGGAGAAAGGAAAGACTACCCACTCCGGTATTCTGTCCTGGAGAATTCCATGGACTGTATAGTCCGTGGGGTCGCAAAGAGTCGGACACAGCGACTTTTCCTTTCACTTTTGGAGGCCATTTCGCCGACACGTGTCCAGCGAAAGCCTC	BTALUL1
M00292:89:000000000-AGFDH:1:2115:12538:17053	AGAGACGCCGCAAAATGAATTTGTGTCTCTACTGTGGCAATGCCATGTGGGAGACCTGGGTTCAATCCCTGGGTTGGGAAGATCCCCTGGAGAAAGGAAAGACTACCCACTCCGGTATTCTGTCCTGGAGAATTCCATGGACTGTATAGTCCGTGGGGTCGCAAAGAGTCGGACACAGCGACTTTTCCTTTCACTTTTGGAGGCCATTTCGCCGACACGTGTCCAGCGAAAGCCTC	BTALUL1
M00292:89:000000000-AGFDH:1:2115:12538:7265	AGAGACGCCGCAAAATGAATTTGTGTCTCTACTGTGGCAATGCCATGTGGGAGACCTGGGTTCAATCCCTGGGTTGGGAAGATCCCCTGGAGAAAGGAAAGACTACCCACTCCGGTATTCTGTCCTGGAGAATTCCATGGACTGTATAGTCCGTGGGGTCGCAAAGAGTCGGACACAGCGACTTTTCCTTTCACTTTTGGAGGCCATTTCGCCGACACGTGTCCAGCGAAAGCCTC	BTALUL1
M00292:89:000000000-AGFDH:1:2115:13329:7398	AGAGACGCCGCAAAATGAATTTGTGTCTCTACTGTGGCAATGCCATGTGGGAGACCTGGGTTCAATCCCTGGGTTGGGAAGATCCCCTGGAGAAAGGAAAGACTACCCACTCCGGTATTCTGTCCTGGAGAATTCCATGGACTGTATAGTCCGTGGGGTCGCAAAGAGTCGGACACAGCGACTTTTCCCTTCACTTTTGGAGGCCATTTCGCCGACACGTGTCCAGCGAAAGCCTC	BTALUL1
M00292:89:000000000-AGFDH:1:2115:14358:19779	AGAGACGCCGCAAAATGAATTTGTGTCTCTACTGTGGCAATGCCATGTGGGAGACCTGGGTTCAATCCCTGGGTTGGGAAGATCCCCTGGAGAAAGGAAAGACTACCCACTCCGGTATTCTGTCCTGGAGAATCCCATGGACTGTATAGTCCGTGGGGTCGCAAAGAGTCGGACACAGCGACTTTTCCTTTCACTTTTGGAGGCCATTTCGCCGACACGTGTCCAGCGAAAGCCTC	BTALUL1
M00292:89:000000000-AGFDH:1:2115:14470:17688	AGAGACGCCGCAAAATGAATTTGTGTCTCTACTGTGGCAATGCCATGTGGGAGACCTGGGTTCAATCCCTGGGTTGGGAAGATCCCCTGGAGAAAGGAAAGACTACCCACTCCGGTATTCTGTCCTGGAGAATTCCATGGACTGTATAGTCCGTGGGGTCGCAAAGAGTCGGACACAGCGACTTTTCCTTTCACTTTTGGAGGCCATTTCGCCGACACGTGTCCAGCGAAAGCCTC	BTALUL1
M00292:89:000000000-AGFDH:1:2115:14979:4722	AGAGACGCCGCAAAATGAATTTGTGTCTCTACTGTGGCAATGCCATGTGGGAGACCTGGGTTCAATCCCTGGGTTGGGAAGATCCCCTGGAGAAAGGAAGGACTACCCACTCCGGTATTCTGTCCTGGAGAATTCCATGGACTGTATAGTCCGTGGGGTCGCAAAGAGTCGGACACAGCGACTTTTCCTTTCACTTTTGGAGGCCATTTCGCCGACACGTGTCCAGCGAAAGCCTC	BTALUL1
M00292:89:000000000-AGFDH:1:2115:15900:7703	AGAGACGCCGCAAAATGAATTTGTGTCTCTACTGTGGCAATGCCATGTGGGAGACCTGGGTTCAATCCCTGGGTTGGGAAGATCCCCTGGAGAAAGGAAAGACTACCCACTCCGGTATTCTGTCCTGGAGAATTCCATGGACTGTATAGTCCGTGGGGTCGCAAAGAGTCGGACACAGCGACTTTTCCTTTCACTTTTGGAGGCCATCTCGCCGACACGTGTCCAGCGAAAGCCTC	BTALUL1
M00292:89:000000000-AGFDH:1:2115:15919:24171	AGAGACGCCGCAAAATGAATTTGTGTCTCTACTGTGGCAATGCCATGTGGGAGACCTGGGTTCAATCCCTGGGTTGGGAAGATCCCCTGGAGAAAGGAAAGACTACCCACTCCGGTATTCTGTCCTGGAGAATTCCATGGACTGTATAGTCCGTGGGGTCGCAAAGAGTCGGACACAGCGACTTTTCCTTTCACTTTTGGAGGCCATTTCGCCGACACGTGTCCAGCGAAAGCCTC	BTALUL1
M00292:89:000000000-AGFDH:1:2115:16354:24501	AGAGACGCCGCAAAATGAATTTGTGTCTCTACTGTGGCAATGCCATGTGGGAGACCTGGGTTCAATCCCTGGGTTGGGAAGATCCCCTGGAGAAAGGAAAGACTACCCACTCCGGTATTCTGTCCTGGAGAATTCCATGGACTGTATAGTCCGTGGGGTCGCAAAGAGTCGGACACAGCGACTTTTCCTTTCACTTTTGGAGGCCATTTCGCCGACACGTGTCCAGCGAAAGCCTC	BTALUL1
M00292:89:000000000-AGFDH:1:2115:16582:17679	AGAGACGCCGCAAAATGAATTTGTGTCTCTACTGTGGCAATGCCATGTGGGAGACCTGGGTTCAATCCCTGGGTTGGGAAGATCCCCTGGAGAAAGGAAAGACTACCCACTCCGGTATTCTGTCCTGGAGAATTCCATGGACTGTATAGTCCGTGGGGTCGCAAAGAGTCGGACACAGCGACTTTTCCTTTCACTTTTGGAGGCCATTTCGCCGACACGTGTCCAGCGAAAGCCTC	BTALUL1
M00292:89:000000000-AGFDH:1:2115:16612:22238	AGAGACGCCGCAAAATGAATTTGTGTCTCTACTGTGGCAATGCCATGTGGGAGACCTGGGTTCAATCCCTGGGTTGGGAAGATCCCCTGGAGAAAGGAAAGACTACCCACTCCGGTATTCTGTCCTGGAGAATTCCATGGACTGTATAGTCCGTGGGGTCGCAAAGAGTCGGACACAGCGACTTTTCCTTTCACTTTTGGAGGCCATTTCGCCGACACGTGTCCAGCGAAAGCCTC	BTALUL1
M00292:89:000000000-AGFDH:1:2115:16878:10729	AGAGACGCCGCAAAATGAATTTGTGTCTCTACTGTGGCAATGCCATGTGGGAGACCTGGGTTCAATCCCTGGGTTGGGAAGATCCCCTGGAGAAAGGAAAGACTACCCACTCCGGTATTCTGTCCTGGAGAATTCCATGGACTGTATAGTCCGTGGGGTCGCAAAGAGTCGGACACAGCGACTTTTCCTTTCACTTTTGGAGGCCATTTCGCCGACACGTGTCCAGCGAAAGCCTC	BTALUL1
M00292:89:000000000-AGFDH:1:2115:17619:17145	AGAGACGCCGCAAAATGAATTTGTGTCTCTACTGTGGCAATGCCATGTGGGAGACCTGGGTTCAATCCCTGGGTTGGGAAGATCCCCTGGAGAAAGGAAAGACTACCCACTCCGGTATTCTGTCCTGGAGAATTCCATGGACTGTATAGTCCGTGGGGTCGCAAAGAGTCGGACACAGCGACTTTTCCTTTCACTTTTGGAGGCCATTTCGCCGACACGTGTCCAGCGAAAGCCTC	BTALUL1
M00292:89:000000000-AGFDH:1:2115:18355:9564	AGAGACGCCGCAAAATGAATTTGTGTCTCTACTGTGGCAATGCCATGTGGGAGACCTGGGTTCAATCCCTGGGTTGGGAAGATCCCCTGGAGAAAGGAAAGACTACCCACTCCGGTATTCTGTCCTGGAGAATTCCATGGACTGTATAGTCCGTGGGGTCGCAAAGAGTCGGACACAGCGACTTTTCCTTTCACTTTTGGAGGCCATTTCGCCGACACGTGTCCAGCGAAAGCCTC	BTALUL1
M00292:89:000000000-AGFDH:1:2115:18524:15202	AGAGACGCCGCAAAATGAATTTGTGTCTCTACTGTGGCAATGCCATGTGGGAGACCTGGGTTCAATCCCTGGGTTGGGAAGATCCCCTGGAGAAAGGAAAGACTACCCACTCCGGTATTCTGTCCTGGAGAATTCCATGGACTGTATAGTCCGTGGGGTCGCAAAGAGTCGGACACAGCGACTCTTCCTTTCACTTTTGGAGGCCATTTCGCCGACACGTGTCCAGCGAAAGCCTC	BTALUL1
M00292:89:000000000-AGFDH:1:2115:19645:16315	AGAGACGCCGCAAAATGAATTTGTGTCTCTACTGTGCCAATGCCATGTGGGAGACCTGGGTTCAATCCCTGGGTTGGGAAGATCCCCTGGAGAAAGGAAAGACTACCCACTCCGGTATTCTGTCCTGGAGAATTCCATGGACTGTATAGTCCGTGGGGTCGCAAAGAGTCGGACACAGCGACTTTTCCTTTCACTTTTGGAGGCCATTTCGCCGACACGTGTCCAGCGAAAGCCTC	BTALUL1
M00292:89:000000000-AGFDH:1:2115:19738:17985	AGAGACGCCGCAAAATGAATTTGTGTCTCTACTGTGGCAATGCCATGTGGGAGACCTGGGTTCAATCCCTGGGTTGGGAAGATCCCCTGGAGAAAGGAAAGACTATCCACTCCGGTATTCTGTCCTGGAGAATTCCATGGACTGTATAGTCCGTGGGGACGCAAAGAGTCGGACACAGCGACTTCTCCTTTCACTTTTGGAGGCCATTTCGCCGACACGTGTCCAGCGAAAGCCTC	BTALUL1
M00292:89:000000000-AGFDH:1:2115:23280:23487	AGAGACGCCGCAAAATGAATTTGTGTCTCTACTGTGCCAATGCCATGTGGGAGACCTGGGTTCAATCCCTGGGTTGGGAAGATCCCCTGGAGAAAGGAAAGACTACCCACTCCGGTATTCTGTCCTGGAGAATTCCATGGACTGTATAGTCCGTGGGGTCGCAAAGAGTCGGACACAGCGACTTTTCCTTTCACTTTTGGAGGCCATTTCGCCGACACGTGTCCAGCGAAAGCCTC	BTALUL1
M00292:89:000000000-AGFDH:1:2115:24628:13331	AGAGACGCCGCAAAATGAATTTGTGTCTCTACTGTGGCAATGCCATGTGGGAGACCTGGGTTCAATCCCTGGGTTGGGAAGATCCCCTGGAGAAAGGAAAGACTACCCACTCCGGTATTCTGTCCTGGAGAATTCCATGGACTGTATAGTCCGTGGGGTCGCAAAGAGTCGGACACAGCGACTTTTCCTTTCACTTTTGGAGGCCATTTCGCCGACACGTGTCCAGCGAAAGCCTC	BTALUL1
M00292:89:000000000-AGFDH:1:2115:24679:11082	AGAGACGCCGCAAAATGAATTTGTGTCTCTACTGTGCCAATGCCATGTGGGAGACCTGGGTTCAATCCCTGGGTTGGGAAGATCCCCTGGAGAAAGGAAAGACTACCCACTCCGGTATTCTGTCCTGGAGAATTCCATGGACTGTATAGTCCGTGGGGTCGCAAAGAGTCGGACACAGCGACTTTTCCTTTCACTTTTGGAGGCCATTTCGCCGACACGTGTCCAGCGAAAGCCTC	BTALUL1
M00292:89:000000000-AGFDH:1:2115:24693:11065	AGAGACGCCGCAAAATGAATTTGTGTCTCTACTGTGCCAATGCCATGTGGGAGACCTGGGTTCAATCCCTGGGTTGGGAAGATCCCCTGGAGAAAGGAAAGACTACCCACTCCGGTATTCTGTCCTGGAGAATTCCATGGACTGTATAGTCCGTGGGGTCGCAAAGAGTCGGACACAGCGACTTTTCCTTTCACTTTTGGAGGCCATTTCGCCGACACGTGTCCAGCGAAAGCCTC	BTALUL1
M00292:89:000000000-AGFDH:1:2115:24878:8310	AGAGACGCCGCAAAATGAATTTGTGTCTCTACTGTGGCAATGCCATGTGGGAGACCTGGGTTCAATCCCTGGGTTGGGAAGATCCCCTGGAGAAAGGAAAGACTACCCACTCCGGTATTCTGTCCTGGAGAATTCCATGGACTGTATAGTCCGTGGGGTCGCAAAGAGTCGGACACAGCGACTTTTCCTTTCACTTTTGGAGGCCATTTCGCCGACACGTGTCCAGCGAAAGCCTC	BTALUL1
M00292:89:000000000-AGFDH:1:2115:24900:11709	AGAGACGCCGCAAAATGAATTTGTGTCTCTACTGTGGCAATGCCATGTGGGAGACCTGGGTTCAATCCCTGGGTTGGGAAGATCCCCTGGAGAAAGGAAAGACTACCCACTCCGGTATTCTGTCCTGGAGAATTCCATGGACTGTATAGTCCGTGGGGTCGCAAAGAGTCGGACACAGCGACTTTTCCTTTCACTTTTGGAGGCCATTTCGCCGACACGTGTCCAGCGAAAGCCTC	BTALUL1
M00292:89:000000000-AGFDH:1:2115:25630:16660	AGAGACGCCGCAAAATGAATTTGTGTCTCTACTGTGGCAATGCCATGTGGGAGACCTGGGTTCAATCCCTGGGTTGGGAAGATCCCCTGGAGAAAGGAAAGACTACCCACTCCGGTATTCTGTCCTGGAGAATTCCATGGACTGTATAGTCCGTGGGGTCGCAAAGAGTCGGACACAGCGACTTTTCCTTTCACTTTTGGAGGCCATTTCGCCGACACGTGTCCAGCGAAAGCCTC	BTALUL1
M00292:89:000000000-AGFDH:1:2115:25728:18692	AGAGACGCCGCAAAATGAATTTGTGTCTCTACTGTGGCAATGCCATGTGGGAGACCTGGGTTCAATCCCTGGGTTGGGAAGATCCCCTGGAGAAAGGAAAGACTACCCACTCCGGTATTCTGTCCTGGAGAATTCCATGGACTGTATAGTCCGTGAGATCGCAAAGAGTCGGACACAGCGACTTTTCCTTTCACTTTTGGAGGCCATTTCGCCGACACGTGTCCAGCGAAAGCCTC	BTALUL1
M00292:89:000000000-AGFDH:1:2115:2611:15099	AGAGACGCCGCAAAATGAATTTGTGTCTCTACTGTGGCAATGCCATGTGGGAGACCTGGGTTCAATCCCTGGGTTGGGAAGATCCCCTGGAGAAAGGAAAGACTACCCACTCCGGTATTCTGTCCTGGAGAATTCCATGGACTGTATAGTCCGTGGGGTCGCAAAGAGTCGGACACAGCGACTTTTCCTTTCACTTTTGGAGGCCATTTCGCCGACACGTGTCCAGCGAAAGCCTC	BTALUL1
M00292:89:000000000-AGFDH:1:2115:3470:16045	AGAGACGCCGCAAAATGAATTTGTGTCTCTACTGTGGCAATGCCATGTGGGAGACCTGGGTTCAATCCCTGGGTTGGGAAGATCCCCTGGAGAAAGGAAAGACTACCCACTCCGGTATTCTGTCCTGGAGAATTCCATGGACTGTATAGTCCGTGGGGTCGCAAAGAGTCGGACACAGCGACTTTTCCTTTCACTTTTGGAGGCCATTTCGCCGACACGTGTCCAGCGAAAGCCTC	BTALUL1
M00292:89:000000000-AGFDH:1:2115:4378:19949	AGAGACGCCGCAAAATGAATTTGTGTCTCTACTGTGGCAATGCCATGTGGGAGACCTGGGTTCAATCCCTGGGTTGGGAAGATCCCCTGGAGAAAGGAAAGACTACCCACTCCGGTATTCTGTCCTGGAGAATTCCATGGACTGAATAGTCCGTGGGGTCGCAAAGAGTCGGACACAGCGACTTTTCCTTTCACTTTTGGAGGCCATTTCGCCGACACGTGTCCAGCGAAAGCCTC	BTALUL1
M00292:89:000000000-AGFDH:1:2115:6232:17934	AGAGACGCCGCAAAATGAATTTGTGTCTCTACTGTGGCAATGCCACGTGGGAGACCTGGGTTCAATCCCTGGGTTGGGAAGATCCCCTGGAGAAAGGAAAGACTACCCACTCCGGTATTCTGTCCTGGAGAATTCCATGGACTGTATAGTCCGTGGGGTCGCAAAGAGTCGGACACAGCGACTTTTCCTTTCACTTTTGGAGGCCATTTCGCCGACACGTGTCCAGCGAAAGCCTC	BTALUL1
M00292:89:000000000-AGFDH:1:2115:6972:17022	AGAGACGCCGCAAAATGAATTTGTGTCTCTACTGTGCCAATGCCATGTGGGAGACCTGGGTTCAATCCCTGGGTTGGGAAGATCCCCTGGAGAAAGGAAAGACTACCCACTCCGGTATTCTGTCCTGGAGAATTCCATGGACTGTATAGTCCGTGGGGTCGCAAAGAGTCGGACACAGCGACTTTTCCTTTCACTTTTGGAGGCCATTTCGCCGACACGTGTCCAGCGAAAGCCTC	BTALUL1
M00292:89:000000000-AGFDH:1:2115:8359:24114	AGAGACGCCGCAAAATGAATTTGTGTCTCTACTGTGGCAATGCCATGTGGGAGACCTGGGTTCAATCCCTGGGTTGGGAAGATCCCCTGGAGAAAGGAAAGACCACCCACTCCGGTATTCTGTCCTGGAGAATTCCATGGACTGAATAGTCCGTGGGGTCGCAAAGAGTCGGACACAGCGACTTTTCCTTTCACTTTTGGAGGCCATTTCGCCGACACGTGTCCAGCGAAAGCCTC	BTALUL1
M00292:89:000000000-AGFDH:1:2116:10330:18973	AGAGACGCCGCAAAATGAATTTGTGTCTCTACTGTGCCAATGCCATGTGGGAGACCTGGGTTCAATCCCTGGGTTGGGAAGATCCCCTGGAGAAAGGAAAGACTACCCACTCCGGTATTCTGTCCTGGAGAATTCCATGGACTGTATAGTCCGTGGGGTCGCAAAGAGTCGGACACAGCGACTTTTCCTTTCACTTTTGGAGGCCATTTCGCCGACACGTGTCCAGCGAAAGCCTC	BTALUL1
M00292:89:000000000-AGFDH:1:2116:10674:18327	AGAGACGCCGCAAAATGAATTTGTGTCTCTACTGTGGCAATGCCATGTGGGAGACCTGGGTTCAATCCCTGGGTTGGGAAGATCCCCTGGAGAAAGGAAAGACTACCCACTCCGGTATTCTGTCCTGGAGAATTCCATGGACTGTATAGTCCGTGGGGTCGCAAAGAGTCGGACACAGCGACTTTTCCTTTCACTTTTGGAGGCCATTTCGCCGACACGTGTCCAGCGAAAGCCTC	BTALUL1
M00292:89:000000000-AGFDH:1:2116:12497:8637	AGAGACGCCGCAAAATGAATTTGTGTCTCTACTGTGGCAATGCCATGTGGGAGACCTGGGTTCAATCCCTGGGTTGGGAAGATCCCCTGGAGAAAGGAAAGACTACCCACTCCGGTATTCTGTCCTGGAGAATTCCATGGACTGTATAGTCCGTGGGGTCGCAAAGAGTCGGACACAGCGACCTTTCCTTTCACTTTTGGAGGCCATTTCGCCGACACGTGTCCAGCGAAAGCCTC	BTALUL1
M00292:89:000000000-AGFDH:1:2116:13579:20328	AGAGACGCCGCAAAATGAATTTGTGTCTCTACTGTGGCAATGCCATGTGGGAGACCTGGGTTCAATCCCTGGGTTGGGAAGATCCCCTGGAGAAAGGAAAGACTACCCACTCCGGTATTCTGTCCTGGAGAATTCCATGGACTGTATAGTCCGTGGGGTCGCAAAGAGTCGGACACAGCGACTTTTCCTTTCACTTTTGGAGGCCATTTCGCCGACACGTGTCCAGCGAAAGCCTC	BTALUL1
M00292:89:000000000-AGFDH:1:2116:13592:20340	AGAGACGCCGCAAAATGAATTTGTGTCTCTACTGTGGCAATGCCATGTGGGAGACCTGGGTTCAATCCCTGGGTTGGGAAGATCCCCTGGAGAAAGGAAAGACTACCCACTCCGGTATTCTGTCCTGGAGAATTCCATGGACTGTATAGTCCGTGGGGTCGCAAAGAGTCGGACACAGCGACTTTTCCTTTCACTTTTGGAGGCCATTTCGCCGACACGTGTCCAGCGAAAGCCTC	BTALUL1
M00292:89:000000000-AGFDH:1:2116:13709:24614	AGAGACGCCGCAAAATGAATTTGTGTCTCTACTGTGGCAATGCCATGTGGGAGACCTGGGTTCAATCCCTGGGTTGGGAAGATCCCCTGGAGAAAGGAAAGACTACCCACTCCGGTATTCTGTCCTGGAGAATTCCATGGACTGTATAGTCCGTGGGGTCGCAAAGAGTCGGACACAGCGACTTTTCCTTTCACTTTTGGAGGCCATTTCGCCGACACGTGTCCAGCGAAAGCCTC	BTALUL1
M00292:89:000000000-AGFDH:1:2116:14085:8158	AGAGACGCCGCAAAATGAATTTGTGTCTCTACTGTGGCAATGCCATGTGGGAGACCTGGGTTCAATCCCTGGGTTGGGAAGATCCCCTGGAGAAAGGAAAGACTACCCACTCCGGTATTCTGTCCTGGAGAATTCCATGGACTGTATAGTCCGTGGGGTCGCAAAGAGTCGGACACAGCGACTTTTCCTTTCACTTTTGGAGGCCATTTCGCCGACACGTGTCCAGCGAAAGCCTC	BTALUL1
M00292:89:000000000-AGFDH:1:2116:16122:10750	AGAGACGCCGCAAAATGAATTTGTGTCTCTACTGTGGCAATGCCATGTGGGAGACCTGGGTTCAATCCCTGGGTTGGGAAGATCCCCTGGAGAAAGGAAAGACTACCCACTCCGGTATTCTGTCCTGGAGAATTCCATGGACTGTATAGTCCGTGGGGTCGCAAAGAGTCGGACACAGCGACTTTTCCTTTCACTTTTGGAGGCCATTTCGCCGACACGTGTCCAGCGAAAGCCTC	BTALUL1
M00292:89:000000000-AGFDH:1:2116:16809:22355	AGAGACGCCGCAAAATGAATTTGTGTCTCTACTGTGGCAATGCCATGTGGGAGACCTGGGTTCAATCCCTGGGTTGGGAAGATCCCCTGGAGAAAGGAAAGACTACCCACTCCGGTATTCTGTCCTGGAGAATTCCATGGACTGTATAGTCCGTGGGGTCGCAAAGAGTCGGACACAGCGACTTTTCCTTTCACTTTTGGAGGCCATTTCGCCGACACGTGTCCAGCGAAAGCCTC	BTALUL1
M00292:89:000000000-AGFDH:1:2116:16904:6944	AGAGACGCCGCAAAATGAATTTGTGTCTCTACTGTGCCAATGCCATGTGGGAGACCTGGGTTCAATCCCTGGGTTGGGAAGATCCCCTGGAGAAAGGAAAGACTACCCACTCCGGTATTCTGTCCTGGAGAATTCCATGGACTGTATAGTCCGTGGGGTCGCAAAGAGTCGGACACAGCGACTTTTCCTTTCACTTTTGGAGGCCATTACGCCGACACGTGTCCAGCGAAAGCCTC	BTALUL1
M00292:89:000000000-AGFDH:1:2116:16921:6938	AGAGACGCCGCAAAATGAATTTGTGTCTCTACTGTGCCAATGCCATGTGGGAGACCTGGGTTCAATCCCTGGGTTGGGAAGATCCCCTGGAGAAAGGAAAGACTACCCACTCCGGGATTCTGTCCTGGAGAATTCCATGGACTGTATAGTCCGTGGGGTCGCAAAGAGTCGGACACAGCGACTTTTCCTTTCACTTTTGGAGGCCATTACGCCGACACGTGTCCAGCGAAAGCCTC	BTALUL1
M00292:89:000000000-AGFDH:1:2116:18141:13135	AGAGACGCCGCAAAATGAATTTGTGTCTCTACTGTGGCAATGCCATGTGGGAGACCTGGGTTCAATCCCTGGGTTGGGAAGATCCCCTGGAGAAAGGAAAGACTACCCACTCCGGTATTCTGTCCTGGAGAATTCCATGGACTGTATAGTCCGTGGGGTCGCAAAGAGTCGGACACAGCGACTTTTCCTTTCACTTTTGGAGGCCATTTCGCCGACACGTGTCCAGCGAAAGCCTC	BTALUL1
M00292:89:000000000-AGFDH:1:2116:18629:18945	AGAGACGCCGCAAAATGAATTTGTGTCTCTACTGTGGCAATGCCATGTGGGAGACCTGGGTTCAATCCCTGGGTTGGGAAGATCCCCTGGAGAAAGGAAAGACTACCCACTCCGGTATTCTGTCCTGGAGAATTCCATGGACTGTATAGTCCGTGGGGTCGCAAAGAGTCGGACACAGCGACTTTTCCTTTCACTTTTGGAGGCCATTTCGCCGACACGTGTCCAGCGAAAGCCTC	BTALUL1
M00292:89:000000000-AGFDH:1:2116:19078:8612	AGAGACGCCGCAAAATGAATTTGTGTCTCTACTGTGGCAATGCCATGTGGGAGACCTGGGTTCAATCCCTGGGTTGGGAAGATCCCCTGGAGAAAGGAAAGACTACCCACTCCGGTATTCTGTCCTGGAGAATTCCATGGACTGTATAGTCCGTGGGGTCGCAAAGAGTCGGACACAGCGACTTTTCCTTTCACTTTTGGAGGCCATTTCGCCGACACGTGTCCAGCGAAAGCCTC	BTALUL1
M00292:89:000000000-AGFDH:1:2116:20202:24061	AGAGACGCCGCAAAATGAATTTGTGTCTCTACTGTGGCAATGCCATGTGGGAGACCTGGGTTCAATCCCTGGGTTGGGAAGATCCCCTGGAGAAAGGAAAGACTACCCACTCCCGTATTCTGTCCTGGAGAATTCCATGGACTGTATAGTCCGTGGGGTCGCAAAGAGTCGGACACAGCGACTTTTCCTTTCACTTTTGGAGGCCATTTCGCCGACACGTGTCCAGCGAAAGCCTC	BTALUL1
M00292:89:000000000-AGFDH:1:2116:22081:15080	AGAGACGCCGCAAAATGAATTTGTGTCTCTACTGTGGCAATGCCATGTGGGAGACCTGGGTTCATTCCCTGGGTTGGGAAGATCCCCTGGAGAAAGGAGAGACTACCCACTCCGGTATTCTGTCCTGGAGAATTCCATGGACTGTATAGTCCGTGGGGTCGCAAAGAGTCGGACACAGCGACTTTTCAATGCACTTTTGGAGGCCATTTCGCCGACACGTGTCCAGCGAAAGCCTC	BTALUL1
M00292:89:000000000-AGFDH:1:2116:23567:4688	AGAGACGCCGCAAAATGAATTTGTGTCTCTACTGTGGCAATGCCATGTGGGAGACCTGGGTTCAATCCCTGGGTTGGGAAGATCCCCTGGAGAAAGGAAAGACTACCCACTCCGGTATTCTGTCCTGGAGAATTCCATGGACTGTATAGTCCGTGGGGTCGCAAAGAGTCGGACACAGCGACTTTTCCTTTCACTTTTGGAGGCCATTTCGCCGACACGTGTCCAGCGAAAGCCTC	BTALUL1
M00292:89:000000000-AGFDH:1:2116:24367:19174	AGAGACGCCGCAAAATGAATTTGTGTCTCTACTGTGGCAATGCCATGTGGGAGACCTGGGTTCAATCCCTGGGTTGGGAAGATCCCCTGGAGAAAGGAAAGACTACCCACTCCGGTATTCTGTCCTGGAGAATTCCATGAACTGTATAGTCCGTGGGGTCGCAAAGAGTCGGACACAGCGACTTTTCCTTTCACTTTTGGAGGCCATTTCGCCGACACGTGTCCAGCGAAAGCCTC	BTALUL1
M00292:89:000000000-AGFDH:1:2116:27448:11387	AGAGACGCCGCAAAATGAATTTGTGTCTCTACTGTGGCAATGCCATGTGGGAGACCTTGGTTCAATCCCTGGGTTGGGAAGATCCCCTGGAGAAAGGAAAGACTACCCACTCCGGTATTCTGTCCTGGAGAATTCCATGGACTGTATAGTCCGTGTGGTCGCAAAGAGTCGGACACAGCGACTTTTCCTTTCACTTTTGGAGGCCATTTCGCCGACACGTGTCCAGCGAAAGCCTC	BTALUL1
M00292:89:000000000-AGFDH:1:2116:27467:11376	AGAGACGCCGCAAAATGAATTTGTGTCTCTACTGTGGCAATGCCATGTGGGAGACCTGGGTTCAATCCCTGGGTTGGGAAGATCCCCTGGAGAAAGGAAAGACTACCCACTCCGGTATTCTGTCCTGGAGAATTCCATGGACTGTATAGTCCGTGGGGTCGCAAAGAGTCGGACACAGCGACTTTTCCTTTCACTTTTGGAGGCCATTTCGCCGACACGTGTCCAGCGAAAGCCTC	BTALUL1
M00292:89:000000000-AGFDH:1:2116:28305:14465	AGAGACGCCGCAAAATGAATTTGTGTCTCTACTGTGGCAATGCCATGTGGGAGACCTGGGTTCAATCCCTGGGTTGGGAAGATCCCCTGGAGAAAGGAAAGACTACCCACTCCGGTATTCTGTCCTGGAGAATTCCATGGACTGTATAGTCCGTGGGGTCGCAAAGAGTCGGACACAGCGACTTTTCCTTTCACTTTTGGAGGCCATTTCGCCGACACGTGTCCAGCGAAAGCCTC	BTALUL1
M00292:89:000000000-AGFDH:1:2116:28514:10682	AGAGACGCCGCAAAATGAATTTGTGTCTCTACTGTGGCAATGCCATGTGGGAGACCTGGGTTCTATCCCTGGGTTGGGAAGATCCCCTGGAGAAAGGAAAGACTACCCACTCCGGTATTCTGTCCTGGAGAATTCCATGGACTGTATAGTCCGTGGGGTCGCAAAGAGTCGGACACAGCGACTTTTCCTTTCACTTTTGGAGGCCATTTCGCCGACACGTGTCCAGCGAAAGCCTC	BTALUL1
M00292:89:000000000-AGFDH:1:2116:28543:10689	AGAGACGCCGCAAAATGAATTTGTGTCTCTACTGTGGCAATGCCATGTGGGAGACCTGGGTTCTATCCCTGGGTTGGGAAGATCCCCTGGAGAAAGGAAAGACTACCCACTCCGGTATTCTGTCCTGGAGAAGTCCCTGGACTGTATAGTCCGTGGGGTCGCAAAGAGTCGGACACAGCGACTTTTCCTTTCACTTTTGTAGGCCATTTCCCCTACACGTGTCCAGCGAAAGCCTC	BTALUL1
M00292:89:000000000-AGFDH:1:2116:4079:5557	AGAGACGCCGCAAAATGAATTTGTGTCTCTACTGTGGCAATGCCATGTGGGAGACCTGGGTTCAATCCCTGGGTTGGGAAGATCCCCTGGAGAAAGGAAAGACTACCCACTCCGGTATTCTGTCCTGGAGAATTCCATGGACTGTATAGTCCGTGGGGTCGCAAAGAGTCGGACACAGCGACTTTTCCTTTCACTTTTGGAGGCCATTTCGCCGACACGTGTCCAGCGAAAGCCTC	BTALUL1
M00292:89:000000000-AGFDH:1:2116:4097:5553	AGAGACGCCGCAAAATGAATTTGTGTCTCTACTGTGGCAATGCCATGTGGGAGACCTGGGTTCAATCCCTGGGTTGGGAAGATCCCCTGGAGAAAGGAAAGACTACCCACTCCGGTATTCTGTCCTGGAGAATTCCATGGACTGTATAGTCCGTGGGGTCGCAAAGAGTCGGACACAGCGACTTTTCCTTTCACTTTTGGAGGCCATTTCGCCGACACGTGTCCAGCGAAAGCCTC	BTALUL1
M00292:89:000000000-AGFDH:1:2116:5357:18658	AGAGACGCCGCAAAATGAATTTGTGTCTCTACTGTGGCAATGCCATGTGGGAGACCTGGGTTCAATCCCTGGGTTGGGAAGATCCCCTGGAGAAAGGAAAGACTACCCACTCCGGTATTCTGTCCTGGAGAATTCCATGGACTGTATAGTCCGTGGGGTCGCAAAGAGTCGGACACAGCGACTTTTCCTTTCACTTTTGGAGGCCATTTCGCCGACACGTGTCCAGCGAAAGCCTC	BTALUL1
M00292:89:000000000-AGFDH:1:2116:5634:7150	AGAGACGCCGCAAAATGAATTTGTGTCTCTACTGTGGCAATGCCATGTGGGAGACCTGGGTTCAATCCCTGGGTTGGGAAGATCCCCTGGAGAAAGGAAAGACTACCCACTCCGGTATTCTGTCCTGGAGAATTCCATGGACTGTATAGTCCGTGGGGTCGCAAAGAGTCGGACACAGCGACTTTTCCTTTCACTTTTGGAGGCCATTTCGCCGACACGTGTCCAGCGAAAGCCTC	BTALUL1
M00292:89:000000000-AGFDH:1:2116:8722:9053	AGAGACGCCGCAAAATGAATTTGTGTCTCTACTGTGGCAATGCCATGTGGGAGACCTGGGTTCAATCCCTGGGTTGGGAAGATCCCCTGGAGAAAGGAAAGACTACCCACTCCGGTATTCTGTCCTGGAGAATTCCATGGACTGTATAGTCCGTGGGGTCGCAAAGAGCCGGACACAGCGACTTTTCCTTTCACTTTTGGAGGCCATTTCGCCGACACGTGTCCAGCGAAAGCCTC	BTALUL1
M00292:89:000000000-AGFDH:1:2117:10036:22205	AGAGACGCCGCAAAATGAATTTGTGTCTCTACTGTGGCAATGCCATGTGGGAGACCTGGGTTCAATCCCTGGGTTGGGAAGATCCCCTGGAGAAAGGAAGGACTACCCACTCCGGTATTCTGTCCTGGAGAATTCCATGGACTGTATAGTCCGTGGGGTCGCAAAGAGTAGGACACAGCGACTTTTCCTTTCACTTTTGGAGGCCATTTCGCCGACACGTGTCCAGCGAAAGCCTC	BTALUL1
M00292:89:000000000-AGFDH:1:2117:10156:6967	AGAGACGCCGCAAAATGAATTTGTGTCTCTACTGTGGCAATGCCATGTGGGAGACCTGGGTTCAATCCCTGGGTTGGGAAGATCCCCTGGAGAAAGGAAAGACTACCCACTCCGGTATTCTGTCCTGGAGAATTCCATGGACTGTATAGTCCGTGGGGTCGCAAAGAGTCGGACACAGCGACTTTTCCTTTCACTTTTGGAGGCCATTTCGCCGACACGTGTCCAGCGAAAGCCTC	BTALUL1
M00292:89:000000000-AGFDH:1:2117:10523:24777	AGAGACGCCGCAAAATGAATTTGTGTCTCTACTGTGGCAATGCCATGTGGGAGACCTGGGTTCAATCCCTGGGTTGGGAAGATCCCCTGGAGAAAGGAAAGACTACCCACTCCGGTATTCTGTCCTGGAGAATTCCATGGACTGTATAGTCCGTGGGGTCGCAAAGAGTCGGACACAGCGACTTTTCCTTTCACTTTTGGAGGCCATTTCGCCGACACGTGTCCAGCGAAAGCCTC	BTALUL1
M00292:89:000000000-AGFDH:1:2117:10892:15968	AGAGACGCCGCAAAATGAATTTGTGTCTCTACTGTGGCAATGCCATGTGGGAGACCTGGGTTCAATCCCTGGGTTGGGAAGATCCCCTGGAGAAAGGAAAGACTACCCACTCCGGTATTCTGTCCTGGAGAATTCCATGGACTGTATAGTCCGTGGGGTCGCAAAGAGTCGGACACAGCGACTTTTCCTTTCACTTTTGGAGGCCATTTCGCCGACACGTGTCCAGCGAAAGCCTC	BTALUL1
M00292:89:000000000-AGFDH:1:2117:15984:14569	AGAGACGCCGCAAAATGAATTTGTGTCTCTACTGTGGCAATGCCATGTGGGAGACCTGGGTTCAATCCCTGGGTTGGGAAGATCCCCTGGAGAAAGGAAAGACTACCCACTCCGGTATTCTGTCCTGGAGAATTCCATGGACTGTATAGTCCGTGGGGTCGCAAAGAGTCGGACACAGCGACTTTTCCTTTCACTTTTGGAGGCCATTTCGCCGACACGTGTCCAGCGAAAGCCTC	BTALUL1
M00292:89:000000000-AGFDH:1:2117:16093:14756	AGAGACGCCGCAAAATGAATTTGTGTCTCTACTGTGGCAATGCCATGTGGGAGACCTGGGTTCAATCCCTGGGTTGGGAAGATCCCCTGGAGAAAGGAAAGACTACCCACTCCGGTATTCTGTCCTGGAGAATTCCATGGACTGTATAGTCCGTGGGGTCGCAAAGAGTCGGACACAGCGACTTTTCCTTTCACTTTTGGAGGCCATTTCGCCGACACGTGTCCAGCGAAAGCCTC	BTALUL1
M00292:89:000000000-AGFDH:1:2117:16437:11327	AGAGACGCCGCAAAATGAATTTGTGTCTCTACTGTGGCAATGCCATGTGGGAGACCTGGGTTCAATCCCTGGGTTGGGAAGATCCCCTGGAGAAAGGAAAGACTACCCACTCCGGTATTCTGTCCTGGAGAATTCCATGGACTGTATAGTCCGTGGGGTCGCAAAGAGTCGGACACAGCGACTTTTCCTTTCACTTTTGGAGGCCATTTCGCCGACACGTGTCCAGCGAAAGCCTC	BTALUL1
M00292:89:000000000-AGFDH:1:2117:16536:1811	AGAGACGCCGCAAAATGAATTTGTGTCTCTACTGTGCCAATGCCATGTGGGAGACCTGGGTTCAATCCCTGGGTTGGGAAGATCCCCTGGAGAAAGGAAAGACTACCCACTCCGGTATTCTGTCCTGGAGAATTCCATGGACTGTATAGTCCGTGGGGTCGCAAAGAGTCGGACACAGCGACTTTTCCTTTCACTTTTGGAGGCCATTTCGCCGACACGTGTCCAGCGAAAGCCTC	BTALUL1
M00292:89:000000000-AGFDH:1:2117:16972:20639	AGAGACGCCGCAAAATGAATTTGTGTCTCTACTGTGGCAATGCCATGTGGGAGACCTGGGTTCAATCCCTGGGTTGGGAAGATCCCCTGGAGAAAGGAAAGACTACCCACTCCGGTATTCTGTCCTGGAGAATTCCATGGACTGTATAGTCCGTGGGGTCGCAAAGAGTCGGACACAGCGACTTTTCCTTTCACTTTTGGAGGCCATTTCGCCGACACGTGTCCAGCGAAAGCCTC	BTALUL1
M00292:89:000000000-AGFDH:1:2117:18239:18546	AGAGACGCCGCAAAATGAATTTGTGTCTCTACTGTGCCAATGCCATGTGGGAGACCTGGGTTCAATCCCTGGGTTGGGAAGATCCCCTGGAGAAAGGAAAGACTACCCACTCCGGTATTCTGTCCTGGAGAATTCCATGGACTGTATAGTCCGTGGGGTCGCAAAGAGTCGGACACAGCGACTTTTCCTTTCACTTTTGGAGGCCATTTCGCCGACACGTGTCCAGCGAAAGCCTC	BTALUL1
M00292:89:000000000-AGFDH:1:2117:21152:16187	AGAGACGCCGCAAAATGAATTTGTGTCTCTACTGTGGCAATGCCATGTGGGAGACCTGGGTTCAATCCCTGGGTTGGGAAGATCCCCTGGAGAAAGGAAAGACTACCCACTCCGGTATTCTGTCCTGGAGAATTCCATGGACTGTATAGTCCGTGGGGTCGCAAAGAGTCGGACACAGCGACTTTTCCTTTCACTTTTGGAGGCCATTTCGCCGACACGTGTCCAGCGAAAGCCTC	BTALUL1
M00292:89:000000000-AGFDH:1:2117:22105:13202	AGAGACGCCGCAAAATGAATTTGTGTCTCTACTGTGCCAATGCCATGTGGGAGACCTGGGTTCAATCCCTGGGTTGGGAAGATCCCCTGGAGAAAGGAAAGACTACCCACTCCGGTATTCTGTCCTGGAGAATTCCATGGACTGTATAGTCCGTGGGGTCGCAAAGAGTCGGACACAGCGACTTTTCCTTTCACTTTTGGAGGCCATTTCGCCGACACGTGTCCAGCGAAAGCCTC	BTALUL1
M00292:89:000000000-AGFDH:1:2117:22444:7859	AGAGACGCCGCAAAATGAATTTGTGTCTCTACTGTGGCAATGCCATGTGGGAGACCTGGGTTCAATCCCTGGGTTGGGAAGATCCCCTGGAGAAAGGAAAGACTACCCACTCCGGTATTCTGTCCTGGAGAATTCCATGGACTGTATAGTCCGTGGGGTCGCAAAGAGTCGGACACAGCGACTTTTCCTTTCACTTTTGGAGGCCATTTCGCCGACACGTGTCCAGCGAAAGCCTC	BTALUL1
M00292:89:000000000-AGFDH:1:2117:26860:10213	AGAGACGCCGCAAAATGAATTTGTGTCTCTACTGTGGCAATGCCATGTGGGAGACCTGGGTTCAATCCCTGGGTTGGGAAGATCCCCTGGAGAAAGGAAAGACTACCCACTCCGGTATTCTGTCCTGGAGAATTCCATGGACTGTATAGTCCGTGGGGTCGCAAAGAGTCGGACACAGCGACTTTTCCTTTCACTTTTGGAGGCCATTTCGCCGACACGTGTCCAGCGAAAGCCTC	BTALUL1
M00292:89:000000000-AGFDH:1:2117:4481:15424	AGAGACGCCGCAAAATGAATTTGTGTCTCTACTGTGGCAATGCCATGTGGGAGACCTGGGTTCAATCCCTGGGTTGGGAAGATCCCCTGGAGAAAGGAAAGACTACCCACTCCGGTACTCTGTCCTGGAGAATTCCATGGACTGTATAGTCCGTGGGGTCGCAAAGAGTCGGACACAGCGACTTTTCCTTTCACTTTTGGAGGCCATTTCGCCGACACGTGTCCAGCGAAAGCCTC	BTALUL1
M00292:89:000000000-AGFDH:1:2117:6388:15732	AGAGACGCCGCAAAATGAATTTGTGTCTCTACTGTGCCAATGCCATGTGGGAGACCTGGGTTCAATCCCTGGGTTGGGAAGATCCCCTGGAGAAAGGAAAGACTACCCACTCCGGTATTCTGTCCTGGAGAATTCCATGGACTGTATAGTCCGTGGGGTCGCAAAGAGTCGGACACAGCGACTTTTCCTTTCACTTTTGGAGGCCATTTCGCCGACACGTGTCCAGCGAAAGCCTC	BTALUL1
M00292:89:000000000-AGFDH:1:2117:7082:17355	AGAGACGCCGCAAAATGAATTTGTGCCTCTACTGTGGCAATGCCATGTGGGAGACCTGGGTTCAATCCCTGGGTTGGGAAGATCCCCTGGAGAAAGGAAAGACTACCCACTCCGGTATTCTGTCCTGGAGAATTCCATGGACTGTATAGTCCGTGGGGTCGCAAAGAGTCGGAAACAGCGACTTTTCCTTTCACTTTTGGAGGCCATTTCGCCGACACGTGTCCAGCGAAAGCCTC	BTALUL1
M00292:89:000000000-AGFDH:1:2117:7172:6008	AGAGACGCCGCAAAATGAATTTGTGTCTCTACTGTGGCAATGCCATGTGGGAGACCTGGGTTCAATCCCTGGGTTGGGAAGATCCCCTGGAGAAAGGAAAGACTACCCACTCCGGTATTCTGTCCTGGAGAATTCCATGGACTGTATAGTCCGTGGGGTCGCAAAGAGTCGGACACAGCGACTTTTCCTTTCACTTTTGGAGGCCATTTCGCCGACACGTGTCCAGCGAAAGCCTC	BTALUL1
M00292:89:000000000-AGFDH:1:2118:10727:21940	AGAGACGCCGCAAAATGAATTTGTGTCTCTACTGTGGCAATGCCATGTGGGAGACCTGGGTTCAATCCCTGGGTTGGGAAGATCCCCTGGAGAAAGGAAAGACTACCCACTCCGGTATTCTGTCCTGGAGAATTCCATGGACTGTATAGTCCGTGGGGTCGCAAAGAGTCGGACACAGCGACTTTTCCTTTCACTTTTGGAGGCCATTTCGCCGACACGTGTCCAGCGAAAGCCTC	BTALUL1
M00292:89:000000000-AGFDH:1:2118:10928:19419	AGAGACGCCGCAAAATGAATTTGTGTCTCTACTGTGGCAATGCCATGTGGGAGACCTGGGTTCAATCCCTGGGTTGGGAAGATCCCCTGGAGAAAGGAAAGACTACCCACTCCGGTATTCTGTCCTGGAGAATTCCATGGACTGTATAGTCCGTGGGGTCGCAAAGAGTCGGACACAGCGACTTTTCCTTTCACTTTTGGAGGCCATTTCGCCGACACGTGTCCAGCGAAAGCCTC	BTALUL1
M00292:89:000000000-AGFDH:1:2118:11014:22345	AGAGACGCCGCAAAATGAATTTGTGTCTCTACTGTGGCAATGCCATGTGGGAGACCTGGGTTCAATCCCTGGGTTGGGAAGATCCCCTGGAGAAAGGAAAGACTACCCACTCCGGTATTCTGTCCTGGAGAATTCCATGGACTGTATAGTCCGTGGGGTCGCAAAGAGTCGGACACAGCGACTTTTCCTTTCACTTTTGGAGGCCATTTCGCCGACACGTGTCCAGCGAAAGCCTC	BTALUL1
M00292:89:000000000-AGFDH:1:2118:12219:5298	AGAGACGCCGCAAAATGAATTTGTGTCTCTACTGTGGCAATGCCATGTGGGAGACCTGGGTTCAATCCCTGGGTTGGGAAGATCCCCTGGAGAAAGGAAAGACTACCCACTCCGGTATTCTGTCCTGGAGAATTCCATGGACTGTATTGTCCGTGGGGTCGCAAAGAGTCGGACACAGCGACTTTTCCTTTCACTTTTGGAGGCCATTTCGCCGACACGTGTCCAGCGAAAGCCTC	BTALUL1
M00292:89:000000000-AGFDH:1:2118:12884:12337	AGAGACGCCGCAAAATGAATTTGTGTCTCTACTGTGGCAATGCCATGTGGGAGACCTGGGTTCAATCCCTGGGTTGGGAAGATCCCCTGGAGAAAGGAAAGACTACCCACTCCGGTATTCTGTCCTGGAGAATTCCATGGACTGTATAGTCCGTGGGGTCGCAAAGAGTCGGACACAGCGACTTTTCCTTTCACTTTTGGAGGCCATTTCGCCGACACGTGTCCAGCGAAAGCCTC	BTALUL1
M00292:89:000000000-AGFDH:1:2118:14381:17772	AGAGACGCCGCAAAATGAATTTGTGTCTCTACTGTGGCAATGCCATGTGGGAGACCTGGGTTCAATCCCTGGGTTGGGAAGATCCCCTGGAGAAAGGAAAGACTACCCACTCCGGTATTCTGTCCTGGAGAATTCCATGGACTGTATAGTCCGTGGGGTCGCAAAGAGTCGGACACAGCGACTTTTCCTTTCACTTTTGGAGGCCATTTCGCCGACACGTGTCCAGCGAAAGCCTC	BTALUL1
M00292:89:000000000-AGFDH:1:2118:15948:4455	AGAGACGCCGCAAAATGAATTTGTGTCTCTACTGTGGCAATGCCATGTGGGAGACCTGGGTTCAATCCCTGGGTTGGGAAGATCCCCTGGAGAAAGGAAAGACTACCCACTCCGGTATTCTGTCCTGGAGAATTCCATGGACTGTATAGTCCGTGGGGTCGCAAAGAGTCGGACACAGCGACTTTTCCTTTCACTTTTGGAGGCCATTTCGCCGACACGTGTCCAGCGAAAGCCTC	BTALUL1
M00292:89:000000000-AGFDH:1:2118:16403:3849	AGAGACGCCGCAAAATGAATTTGTGTCTCTACTGTGGCAATGCCATGTGGGAGACCTGGGTTCAATCCCTGGGTTGGGAAGATCCCCTGGAGAAAGGAAAGACTACCCACTCCGGTATTCTGTCCTGGAGAATTCCATGGACTGTATAGTCCGTGGGGTCGCAAAGAGTCGGACACAGCGACTTTTCCTTTCACTTTTGGAGGCCATTTCGCCGACACGTGTCCAGCGAAAGCCTC	BTALUL1
M00292:89:000000000-AGFDH:1:2118:17246:4396	AGAGACGCCGCAAAATGAATTTGTGTCTCTACTGTGGCAATGCCATGTGGGAGACCTGGGTTCAATCCCTGGGTTGGGAAGATCCCCTGGAGAAAGGAAAGACTACCCACTCCGGTATTCTGTCCTGGAGAATTCCATGGACTGTATAGTCCGTGGGGTCGCAAAGAGTCGGACACAGCGACTTTTCCTTTCACTTTTGGAGGCCATTTCGCCGACACGTGTCCAGCGAAAGCCTC	BTALUL1
M00292:89:000000000-AGFDH:1:2118:17774:7076	AGAGACGCCGCAAAATGAATTTGTGTCTCTACTGTGGCAATGCCATGTGGGAGACCTGGGTTCAATCCCTGGGTTGGGAAGATCCCCTGGAGAAAGGAAAGACTACCCACTCCGGTATTCTGTCCTGGAGAATTCCATGGACTGTATAGTCCGTGGGGTCGCAAAGAGTCGGACACAGCGACTTTTCCTTTCACTTTTGGAGGCCATTTCGCCGACACGTGTCCAGCGAAAGCCTC	BTALUL1
M00292:89:000000000-AGFDH:1:2118:17801:20720	AGAGACGCCGCAAAATGAATTTGTGTCTCTACTGTGGCAATGCCATGTGGGAGACCTGGGTTCAATCCCTGGGTTGGGAAGATCCCCTGGAGAAAGGAAAGACTACCCACTCCGGTATTCTGTCCTGGAGAATTCCATGGACTGTATAGTCCGTGGGGTCGCAAAGAGTCGGACACAGCGACTTTTCCTTTCACTTTTGGAGGCCATTTCGCCGACACGTGTCCAGCGAAAGCCTC	BTALUL1
M00292:89:000000000-AGFDH:1:2118:19424:3057	AGAGACGCCGCAAAATGAATTTGTGTCTCTACTGTGGCAATGCCATGTGGGAGACCTGGGTTCAATCCCTGGGTTGGGAAGATCCCCTGGAGAAAGGAAAGACTACCCACTCCGGTATTCTGTCCTGGAGAATTCCATGGACTGTATAGTCCGTGGGGTCGCAAAGAGTCGGACACAGCGACTTTTCCTTTCACTTTTGGAGGCCATTTCGCCGACACGTGTCCAGCGAAAGCCTC	BTALUL1
M00292:89:000000000-AGFDH:1:2118:19845:17685	AGAGACGCCGCAAAATGAATTTGTGTCTCTACTGTGGCAATGCCATGTGGGAGACCTGGGTTCAATCCCTGGGTTGGGAAGATCCCCTGGAGAAAGGAAAGACTACCCACTCCGGTATTCTGTCCTGGAGAATTCCATGGACTGTATAGTCCGTGGGGTCGCAAAGAGTCGGACACAGCGACTTTTCCTTTCACTTTTGGAGGCCATTTCGCCGACACGTGTCCAGCGAAAGCCTC	BTALUL1
M00292:89:000000000-AGFDH:1:2118:21036:17004	AGAGACGCCGCAAAATGAATTTGTGTCTCTACTGTGGCAATGCCATGTGGGAGACCTGGGTTCAATCCCTGGGTTGGGAAGATCCCCTGGAGAAAGGAAAGACTACCCACTCCGGTATTCTGTCCTGGAGAATTCCATGGACTGTATAGTCCGTGGGGTCGCAAAGAGTCGGACACAGCGACTTTTCCTTTCACTTTTGGAGGCCATTTCGCCGACACGTGTCCAGCGAAAGCCTC	BTALUL1
M00292:89:000000000-AGFDH:1:2118:21121:12883	AGAGACGCCGCAAAATGAATTTGTGTCTCTACTATGGCAATGCCATGTGGGAGACCTGGGTTCAATCCCTGGGTTGGGAAGATCCCCTGGAGAAAGGAAAGACTACCCACTCCGGTATTCTGTCCTGGAGAATTCCATGGACTGTATAGTCCGTGGGGTCGCAAAGAGTCGGACACAGCGACTTTTCCTTTCACTTTTGGAGGCCATTTCGCCGACACGTGTCCAGCGAAAGCCTC	BTALUL1
M00292:89:000000000-AGFDH:1:2118:22686:12579	AGAGACGCCGCAAAATGAATTTGTGTCTCTACTGTGGCAATGCCATGTGGGAGACCTGGGTTCAATCCCTGGGTTGGGAAGATCCCCTGGAGAAAGGAAAGACTCCCCACTCCGGTATTCTGTCCTGGAGAATTCCATGGACTGTATAGTCCGTGGGGTCGCAAAGAGTCGGACACAGCGACTTTTCCTTTCACTTTTGGAGGCCATTTCGCCGATACGTGTCCAGCGAAAGCCTC	BTALUL1
M00292:89:000000000-AGFDH:1:2118:24006:22553	AGAGACGCCGCAAAATGAATTTGTGTCTCTACTGTGCCAATGCCATGTGGGAGACCTGGGTTCAATCCCTGGGTTGGGAAGATCCCCTGGAGAAAGGAAAGACTACCCACTCCGGTATTCTGTCCTGGAGAATTCCATGGACTGTATAGTCCGTGGGGTCGCAAAGAGTCGGACACAGCGACTTTTCCTTTCACTTTTGGAGGCCATTTCGCCGACACGTGTCCAGCGAAAGCCTC	BTALUL1
M00292:89:000000000-AGFDH:1:2118:25559:12620	AGAGACGCCGCAAAATGAATTTGTGTCTCTACTGTGCCAATGCCACGTGGGAGACCTGGGTTCAATCCCTGGGTTGGGAAGATCCCCTGGAGAAAGGAAAGACTACCCACTCCGGTATTCTGTCCTGGAGAATTCCATGGACTGTATAGTCCGTGGGGTCGCAAAGAGTCGGACACAGCGACTTTTCCTTTCACTTTTGGAGGCCATTTCGCCGACACGTGTCCAGCGAAAGCCTC	BTALUL1
M00292:89:000000000-AGFDH:1:2118:3993:18997	AGAGACGCCGCAAAATGAATTTGTGTCTCTACTGTGGCAATGCCATGTGGGAGACCTGGGTTCAATCCCTGGGTTGGGAAGATCCCCTGGAGAAAGGAAAGACTACCCACTCCGGTATTCTGTCCTGGAGAATTCCATGGACTGTATAGTCCGTGGGGTCGCAAAGAGTCGGACACAGCGACTTTTCCTTTCACTTTTGGAGGCCATTTCGCCGACACGTGTCCAGCGAAAGCCTC	BTALUL1
M00292:89:000000000-AGFDH:1:2118:4176:6906	AGAGACGCCGCAAAATGAATTTGTGTCTCTACTGTGGCAATGCCATGTGGGAGACCTGGTTTCAATCCCTGGGTTGGGAAGATCCCCTGGAGAAAGGAAAGACTACCCACACCGGTATTCTGTCCTGGAGAATTCCATGGACTGTATAGTCCGTGGGGTCGCAAAGAGTAGGACACAGCGACTTTTCCTTTCACTTTTGGAGGCCATTTCGCCGACACGTGTCCAGCGAAAGCCTC	BTALUL1
M00292:89:000000000-AGFDH:1:2118:4343:10876	AGAGACGCCGCAAAATGAATTTGTGTCTCTACTGTGGCAATGCCATGTGGGAGACCTGGGTTCAATCCCTGGGTTGGGAAGATCCCCTGGAGAAAGGAAAGACTACCCACTCCGGTATTCTGTCCTGGAGAATTCCATGGACTGTATAGTCCGTGGGGTCGCAAAGAGTCGGACACAGCGACTTTTCCTTTCACTTTTGGAGGCCATTTCGCCGACACGTGTCCAGCGAAAGCCTC	BTALUL1
M00292:89:000000000-AGFDH:1:2118:4787:18808	AGAGACGCCGCAAAATGAATTTGTGTCTCTACTGTGGCAATGCCATGTGGGAGACCTGGGTTCAATCCCTGGGTTGGGAAGATCCCCTGGAGAAAGGAAAGACTACCCACTCCGGTATTCTGTCCTGGAGAATTCCATGGACTGTATAGTCCGTGGGGTCGCAAAGAGTCGGACACAGCGACTTTTCCTTTCACTTTTGGAGGCCATTTCGCCGACACGTGTCCAGCGAAAGCCTC	BTALUL1
M00292:89:000000000-AGFDH:1:2118:5291:16781	AGAGACGCCGCAAAATGAATTTGTGTCTCTACTGTGGCAATGCCATGTGGGAGACCTGGGTTCAATCCCTGGGTTGGGAAGATCCCCTGGAGAAAGGAAAGACTACCCACTCCGGTATTCTGTCCTGGAGAATTCCATGGACTGTATAGTCCGTGGGGTCGCAAAGAGTCGGACACAGCGACTTTTCCTTTCACTTTTGGAGGCCATTTCGCCGACACGTGTCCAGCGAAAGCCTC	BTALUL1
M00292:89:000000000-AGFDH:1:2119:12735:14218	AGAGACGCCGCAAAATGAATTTGTGTCTCTACTGTGCCAATGCCATGTGGGAGACCTGGGTTCAATCCCTGGGTTGGGAAGATCCCCTGGAGAAAGGAAAGACTACCCACTCCGGTATTCTGTCCTGGAGAATTCCATGGACTGTATAGTCCGTGGGGTCGCAAAGAGTCGGACACAGCGACTTTTCCTTTCACTTTTGGAGGCCATTTCGCCGACACGTGTCCAGCGAAAGCCTC	BTALUL1
M00292:89:000000000-AGFDH:1:2119:13834:15459	AGAGACGCCGCAAAATGAATTTGTGTCCCTACTGTGGCAATGCCATGTGGGAGACCTGGGTTCAATCCCTGGGTTGGGAAGATCCCCTGGAGAAAGGAAAGACTACCCACTCCGGTATTCTGTCCTGGAGAATTCCATGGACTGTATAGTCCGTGGGGTCGCAAAGAGTCGGACACAGCGACTTTTCCTTTCACTTTTGGAGGCCATTTCGCCGACACGTGTCCAGCGAAAGCCTC	BTALUL1
M00292:89:000000000-AGFDH:1:2119:15831:5353	AGAGACGCCGCAAAATGAATTTGTGTCTCTACTATGGCAATGCCATGTGGGAGACCTGGGTTCAATCCCTGGGTTGGGAAGATCCCCTGGAGAAAGGAAAGACTACCCACTCCGGTATTCTGTCCTGGAGAATTCCATGGACTGTATAGTCCGTGGGGTCGCAAAGAGTCGGACACAGCGACTTTTCCTTTCACTTTTGGAGGCCATTTCGCCGACACGTGTCCAGCGAAAGCCTC	BTALUL1
M00292:89:000000000-AGFDH:1:2119:16007:20795	AGAGACGCCGCAAAATGAATTTGTGTCTCTACTGTGCCAATGCCATGTGGGAGACCTGGGTTCAATCCCTGGGTTGGGAAGATCCCCTGGAGAAAGGAAAGACTACTCACTCCGGTATTCTGTCCTGGAGAATTCCATGGACTGTATAGTCCGTGGGGTCGCAAAGAGTCGGACACAGCGACTTTTCCTTTCACTTTTGGAGGCCATTTCGCCGACACGTGTCCAGCGAAAGCCTC	BTALUL1
M00292:89:000000000-AGFDH:1:2119:16327:5276	AGAGACGCCGCAAAATGAATTTGTGTCTCTACTGTGGCAATGCCATGTGGGAGACCTGGGTTCAATCCCTGGGTTGGGAAGATCCCCTGGAGAAAGGAAAGACTACCCACTCCGGTATTCTGTCCTGGAGAATTCCATGGACTGTATAGTCCGTGGGGTCGCAAAGAGTCGGACACAGCGACTTTTCCTTTCACTTTTGGAGACCATTTCGCCGACACGTGTCCAGCGAAAGCCTC	BTALUL1
M00292:89:000000000-AGFDH:1:2119:16807:3355	AGAGACGCCGCAAAATGAATTTGTGTCTCTACTGTGGCAATGCCATGTGGGAGACCTGGGTTCAATCCCTGGGTTGGGAAGATCCCCTGGAGAAAGGAAAGACTACCCACTCCGGTATTCTGTCTTGGAGAATTCCATGGACTGTATAGTCCGTGGGGTCGCAAAGAGTCGGACACAGCGACTTTTCCTTTCACTTTTGGAGGCCATTTCGCCGACACGTGTCCAGCGAAAGCCTC	BTALUL1
M00292:89:000000000-AGFDH:1:2119:17413:12716	AGAGACGCCGCAAAATGAATTTGTGTCTCTACTGTGGCAATGCCATGTGGGAGACCTGGGTTCAATCCCTGGGTTGGGAAGATCCCCTGGAGAAAGGAAAGACTCCCCACTCCGGTATTCTGTCCTGGAGGATCCCATGGACTGTATAGTCCGTGGGGTCGCAAAGCGTCGGACACAGCGACTTTTCCTTTCACTTTTGGAGGCCATTTCGCCGACACGTGTCCAGCGAAAGCCTC	BTALUL1
M00292:89:000000000-AGFDH:1:2119:17554:21410	AGAGACGCCGCAAAATGAATTTGTGTCTCTACTGTGGCAATGCCATGTGGGAGACCTGGGTTCAATCCCTGGGTTGGGAAGATCCCCTGGAGAAAGGAAAGACTACCCACTCCGGTATTCTGTCCTGGAGAATTCCATGGACTGTATAGTCCGTGGGGTCGCAAAGAGTCGGACACAGCGACTTTTCCTTTCACTTTTGGAGGCCATTTCGCCGACACGTGTCCAGCGAAAGCCTC	BTALUL1
M00292:89:000000000-AGFDH:1:2119:18450:10828	AGAGACGCCGCAAAATGAATTTGTGTCTCTACTGTGGCAATGCCATGTGGGAGACCTGGGTTCAATCCCTGGGTTGGGAAGATCCCCTGGAGAAAGGAAAGACTACCCACTCCGGTATTCTGTCCTGGAGAATTCCATGGACTGTATAGTCCGTGGGGTCGCAAAGAGTCGGACACAGCGACTTTTCCTTTCACTTTTGGAGGCCATTTTGCCGACACGTGTCCAGCGAAAGCCTC	BTALUL1
M00292:89:000000000-AGFDH:1:2119:18480:8091	AGAGACGCCGCAAAATGAATTTGTGTCTCTACTGTGGCAATGCCATGTGGGAGACCTGGGTTCAATCCCTGGGTTGGGAAGATCCCCTGGAGAAAGGAAAGACTACCCACTCCGGTATTCTGTCCTGGAGAATTCCATGGACTGTATAGTCCGTGGGGTCGCAAAGAGTCGGACACAGCGACTTTTCCTTTCACTTTTGGAGGCCATTTCGCCGACACGTGTCCAGCGAAAGCCTC	BTALUL1
M00292:89:000000000-AGFDH:1:2119:18748:13846	AGAGACGCCGCAAAATGAATTTGTGTCTCTACTGTGGCAATGCCATGTGGGAGACCTGGGTTCAATCCCTGGGTTGGGAAGATCCCCTGGAGAAAGGAAAGACTACCCACTCCGGTATTCTGTCCTGGAGAATTCCATGGACTGTATAGTCCGTGGGGTCGCAAAGAGTCGGACACAGCGACTTTTCCTTTCACTTTTGGAGGCCATTTCGCCGACACGTGTCCAGCGAAAGCCTC	BTALUL1
M00292:89:000000000-AGFDH:1:2119:19328:18549	AGAGACGCCGCAAAATGAATTTGTGTCTCTACTGTGGCAATGCCATGTGGGAGACCTGGGTTCAATCCCTGGGTTGGGAAGATCCCCTGGAGAAAGGAAAGACTACCCACTCCGGTATCCTGTCCTGGAGAATTCCATGGACTGTATAGTCCGTGGGGTCGCAAAGAGTCGGACACAGCGACTTTTCCTTTCACTTTTGGAGGCCATTTCGCCGACACGTGTCCAGCGAAAGCCTC	BTALUL1
M00292:89:000000000-AGFDH:1:2119:21152:18860	AGAGACGCCGCAAAATGAATTTGTGTCTCTACTGTGGCAATGCCATGTGGGAGACCTGGGTTCAATCCCTGGGTTGGGAAGATCCCCTGGAGAAAGGAAAGACTACCCACTCCGGTATTCTGTCCTGGAGAATTCCATGGACTGTATAGTCCGTGGGGTCGCAAAGAGTCGGACACAGCGACTTTTCCTTTCACTTTTGGAGGCCATTTCGCCGACACGTGTCCAGCGAAAGCCTC	BTALUL1
M00292:89:000000000-AGFDH:1:2119:2332:9792	AGAGACGCCGCAAAATGAATTTGTGTCTCTACTGTGGCAATGCCATGTGGGAGACCTGGGTTCAATCCCTGGGTTGGGAAGATCCCCTGGAGAAAGGAAAGACTACCCACTCCGGTATTCTGTCCTGGAGAATTCCATGGACTGTATAGTCCGTGGGGTCGCAAAGAGTCGGACACAGCGACTTTTCCTTTCACTTTTGGAGGCCATTTCGCCGACACGTGTCCAGCGAAAGCCTC	BTALUL1
M00292:89:000000000-AGFDH:1:2119:23584:5892	AGAGACGCCGCAAAATGAATTTGTGTCTCTACTGTGGCAATGCCATGTGGGAGACCTGGGTTCAATCCCTGGGTTGGGAAGATCCCCTGGAGAAAGGACAGACTACCCACTCCGGTATTCTGTCCTGGAGAATTCCATGGACTGTATAGTCCGTGGGGTCGCAAAGAGTCGGACACAGCGACTTTTCCTTTCACTTTTGGAGGCCATTTCGCCGACACGTGTCCAGCGAAAGCCTC	BTALUL1
M00292:89:000000000-AGFDH:1:2119:25195:14061	AGAGACGCCGCAAAATGAATTTGTGTCTCTACTGTGCCAATGCCATGTGGGAGACCTGGGTTCAATCCCTGGGTTGGGAAGATCCCCTGGAGAAAGGAAAGACTACCCACTCCGGTATTCTGTCCTGGAGAATTCCATGGACTGTATAGTCCGTGGGGTCGCAAAGAGTCGGACACAGCGACTTTTCCTTTCACTTTTGGAGGCCATTTCGCCGACACGTGTCCAGCGAAAGCCTC	BTALUL1
M00292:89:000000000-AGFDH:1:2119:25624:15899	AGAGACGCCGCAAAATGAATTTGTGTCTCTACTGTGGCAATGCCATGTGGGAGACCTGGGTTCAATCCCTGGGTTGGGAAGATCCCCTGGAGAAAGGAAAGACTACCCACTCCGGTATTCTGTCCTGGAGAATTCCATGGACTGTATAGTCCGTGGGGTCGCAAAGAGTCGGACACAGCGACTTTTCCTTTCACTTTTGGAGGCCATTTCGCCGACACGTGTCCAGCGAAAGCCTC	BTALUL1
M00292:89:000000000-AGFDH:1:2119:28411:7994	AGAGACGCCGCAAAATGAATTTGTGTCTCTACTGTGCCAATGCCATGTGGGAGACCTGGGTTCAATCCCTGGGTTGGGAAGATCCCCTGGAGAAAGGAAAGACTACCCACTCCGGTATTCTGTCCTGGAGAATTCCATGGACTGTATAGTCCGTGGGGTCGCAAAGAGTCGGACACAGCGACTTTTCCTTTCACTTTTGGAGGCCATTTCGCCGACACGTGTCCAGCGAAAGCCTC	BTALUL1
M00292:89:000000000-AGFDH:1:2119:7667:12926	AGAGACGCCGCAAAATGAATTTGTGTCTCTACTGTGGCAATGCCATGTGGGAGACCTGGGTTCAATCCCTGGGTTGGGAAGATCCCCTGGAGAAAGGAAAGACTACCCACTCCGGTATTCTGTCCTGGAGAATTCCATGGACTGTATAGTCCGTGGGGTCGCAAAGAGTCGGACACAGCGACTTTTCCTTTCACTTTGGAGGCCATTTCGCCGACACGTGTCCAGCGAAAGCCTC	BTALUL1
M00292:89:000000000-AGFDH:1:2119:9089:8773	AGAGACGCCGCAAAATGAATTTGTGTCTCTACTGTGGCAATGCCATGTGGGAGACCTGGGTTCAATCCCTGGGTTGGGAAGATCCCCTGGAGAAAGGAAAGACTACCCACTCCGGTATTCTGTCCTGGAGAATTCCATGGACTGTATAGTCCGTGGGGTCGCAAAGAGTCGGACACAGCGACTTTTCCTTTCACTTTTGGAGGCCATTTCGTCGACACGTGTCCAGCGAAAGCCTC	BTALUL1
M00292:89:000000000-AGFDH:1:2119:9335:15963	AGAGACGCCGCAAAATGAATTTGTGTCTCTACTGTGGCAATGCCATGTGGGAGACCTGGGTTCAATCCCTGGGTTGGGAAGATCCCCTGGAGAAAGGAAAGACTACCCACTCCGGTATTCTGTCCTGGAGAATTCCATGGACTGTATAGTCCGTGGGGTCGCAAAGAGTCGGACACAGCGACTTTTCCTTTCACTTTTGGAGGCCATTTCGCCGACACGTGTCCAGCGAAAGCCTC	BTALUL1
M00292:89:000000000-AGFDH:1:2119:9439:11413	AGAGACGCCGCAAAATGAATTTGTGTCTCTACTGTGCCAATGCCATGTGGGAGACCTGGGTTCAATCCCTGGGTTGGGAAGATCCCCTGGAGAAAGGAAAGACTACCCACTCCGGTATTCTGTCCTGGAGAATTCCATGGACTGTATAGTCCGTGGGGTCGCAAAGAGTCGGACACAGCGACTTTTCCTTTCACTTTTGGAGGCCATTTCGCCGACACGTGTCCAGCGAAAGCCTC	BTALUL1
